# Supplementary material for: Comparative Proteomic Analysis of Supportive and Unsupportive Extracellular Matrix Substrates for Human Embryonic Stem Cell Maintenance
Source: J Biol Chem. 2013 May 8;288(26):18716–31. doi: 10.1074/jbc.M113.463372 (PMC3696646; doi:10.1074/jbc.M113.463372)
Supplement: Supplemental Data [file supp_M113.463372_jbc.M113.463372-2.xlsx]

## Sheet: (A) Protein Report
Supplemental File S1
(A) Protein report for CD1 MEF and MF1×CD1 MEF ECM datasets
Cell type	Biological replicate	Protein name	Protein accession numbers	Protein molecular weight (Da)	Protein identification probability	Number of unique peptides	Number of unique spectra	Number of total spectra	Percentage sequence coverage
CD1 MEF (P4)	1	ATP synthase subunit alpha, mitochondrial	IPI00130280,IPI00857439	59736.1	1	6	6	11	0.166
CD1 MEF (P4)	1	Tubulin alpha-1C chain	IPI00403810	49891.6	1	6	7	10	0.167
CD1 MEF (P4)	1	Myosin-9	IPI00123181	226360	1	18	18	25	0.132
CD1 MEF (P4)	1	Isoform 1 of Fibulin-2	IPI00132067	131796	1	22	25	147	0.215
CD1 MEF (P4)	1	Fibulin-5	IPI00323035	50174.7	0.998	2	2	6	0.0446
CD1 MEF (P4)	1	40S ribosomal protein S13	IPI00125901	17205.3	1	4	4	10	0.232
CD1 MEF (P4)	1	Metalloproteinase inhibitor 3	IPI00110370	24164.2	0.998	2	2	3	0.0948
CD1 MEF (P4)	1	Serine protease 23	IPI00318017	43054.7	1	5	5	11	0.17
CD1 MEF (P4)	1	ribosomal protein S27a	IPI00470152	17933.6	1	6	7	28	0.314
CD1 MEF (P4)	1	Isoform 1 of Collagen alpha-1(XII) chain	IPI00121430,IPI00776316,IPI00830892,IPI00881909	340195	1	18	18	20	0.0801
CD1 MEF (P4)	1	40S ribosomal protein S29	IPI00222553,IPI00625088	6658.9	0.998	2	2	3	0.321
CD1 MEF (P4)	1	Putative uncharacterized protein	IPI00652813	260104	1	79	99	551	0.496
CD1 MEF (P4)	1	Thy-1 membrane glycoprotein	IPI00109727	18062.5	1	3	3	8	0.241
CD1 MEF (P4)	1	Isoform 1 of Flotillin-2	IPI00653398,IPI00754549	50237.6	1	5	5	5	0.123
CD1 MEF (P4)	1	GTP-binding nuclear protein Ran	IPI00134621	24405.1	0.997	2	2	2	0.0972
CD1 MEF (P4)	1	Elongation factor 1-alpha 1	IPI00307837	50096.2	0.998	2	2	6	0.0433
CD1 MEF (P4)	1	Putative uncharacterized protein	IPI00117569,IPI00762542	19397.2	1	6	6	12	0.349
CD1 MEF (P4)	1	40S ribosomal protein S4, X isoform	IPI00331092	29581.3	1	6	6	12	0.281
CD1 MEF (P4)	1	Rps16 protein	IPI00469918,IPI00881758	19256.3	1	3	3	7	0.134
CD1 MEF (P4)	1	Tubulointerstitial nephritis antigen-like	IPI00115458	52646	1	4	4	11	0.0966
CD1 MEF (P4)	1	Putative uncharacterized protein	IPI00110658,IPI00469114,IPI00845802	15067.4	0.997	2	2	8	0.169
CD1 MEF (P4)	1	Protein-lysine 6-oxidase	IPI00310056	46683.4	1	4	4	6	0.0998
CD1 MEF (P4)	1	Isoform A of Lamin-A/C	IPI00620256	74220.9	1	16	17	21	0.31
CD1 MEF (P4)	1	Actin-related protein 2/3 complex subunit 4	IPI00138691,IPI00955134	19649.4	0.996	2	2	2	0.113
CD1 MEF (P4)	1	similar to ribosomal protein S25	IPI00115992,IPI00137735,IPI00677917,IPI00848593,IPI00850188	13690.9	1	3	3	7	0.224
CD1 MEF (P4)	1	myosin light chain, regulatory B-like	IPI00109044,IPI00132705	19762.3	1	5	5	13	0.297
CD1 MEF (P4)	1	ATP synthase subunit beta, mitochondrial	IPI00468481	56283.2	1	8	8	14	0.212
CD1 MEF (P4)	1	40S ribosomal protein S18	IPI00317590,IPI00474174,IPI00620156,IPI00851049	17701.3	1	6	6	19	0.382
CD1 MEF (P4)	1	Stress-70 protein, mitochondrial	IPI00133903,IPI00880839	73511.1	1	3	3	3	0.053
CD1 MEF (P4)	1	Voltage-dependent anion-selective channel protein 2	IPI00122547	31715.6	1	3	3	4	0.102
CD1 MEF (P4)	1	Transforming growth factor-beta-induced protein ig-h3	IPI00122528	74581	1	3	3	3	0.0556
CD1 MEF (P4)	1	60S ribosomal protein L11	IPI00331461,IPI00474856,IPI00624735,IPI00626239	20235.2	0.998	2	2	5	0.129
CD1 MEF (P4)	1	60S ribosomal protein L23a	IPI00461456,IPI00758298,IPI00849847,IPI00874935	17678.2	1	3	3	6	0.141
CD1 MEF (P4)	1	Isoform 1 of Periostin	IPI00338018	93129.2	1	4	4	5	0.0728
CD1 MEF (P4)	1	fibrillin 1	IPI00338565	312269	1	3	3	3	0.0101
CD1 MEF (P4)	1	Putative uncharacterized protein	IPI00134202,IPI00323806,IPI00762051,IPI00880689	12199.6	1	3	3	6	0.288
CD1 MEF (P4)	1	Isoform 1 of 60 kDa heat shock protein, mitochondrial	IPI00308885	60938.8	0.998	2	2	2	0.0524
CD1 MEF (P4)	1	HtrA serine peptidase 1 precursor	IPI00930771	51196	1	5	5	6	0.11
CD1 MEF (P4)	1	Histone H2B type 1-F/J/L	IPI00114642,IPI00227930,IPI00282266,IPI00282269,IPI00348270,IPI00554853,IPI00648991,IPI00761713,IPI00874492,IPI00876167,IPI00876550	13934.7	1	5	6	32	0.381
CD1 MEF (P4)	1	60S ribosomal protein L23	IPI00139780	14847.9	1	3	3	4	0.329
CD1 MEF (P4)	1	Isoform D of Fibulin-1	IPI00322748	78013	1	5	5	9	0.0894
CD1 MEF (P4)	1	latent transforming growth factor beta binding protein 2	IPI00117380	192798	1	3	3	3	0.0235
CD1 MEF (P4)	1	Myosin-10	IPI00515398,IPI00757312	228984	0.999	2	2	2	0.0288
CD1 MEF (P4)	1	Pentraxin-related protein PTX3	IPI00114358	41793.5	1	3	3	3	0.102
CD1 MEF (P4)	1	V-type proton ATPase subunit d 1	IPI00313841	40284.8	0.998	2	2	3	0.0684
CD1 MEF (P4)	1	Electron transfer flavoprotein subunit beta	IPI00121440,IPI00757916,IPI00848492	27605.2	0.998	2	2	3	0.0824
CD1 MEF (P4)	1	Isoform 1 of Tenascin	IPI00403938,IPI00420656	231788	0.995	2	2	2	0.0171
CD1 MEF (P4)	1	Transforming growth factor beta-2	IPI00114180,IPI00884504	47585.2	0.998	2	2	3	0.0459
CD1 MEF (P4)	1	60S ribosomal protein L27	IPI00122421	15780.4	0.998	2	2	2	0.147
CD1 MEF (P4)	1	Barrier-to-autointegration factor	IPI00119959	10084.8	0.998	2	2	2	0.348
CD1 MEF (P4)	1	Glypican-4	IPI00312407,IPI00875492	62569.2	1	3	3	4	0.0682
CD1 MEF (P4)	1	ADP/ATP translocase 1	IPI00115564	32887.4	1	4	4	5	0.144
CD1 MEF (P4)	1	40S ribosomal protein S14	IPI00322562	16254.9	1	3	3	8	0.179
CD1 MEF (P4)	1	40S ribosomal protein S3	IPI00134599	26656.5	1	9	9	15	0.486
CD1 MEF (P4)	1	Protein-glutamine gamma-glutamyltransferase 2	IPI00126861	77043.9	1	9	9	13	0.182
CD1 MEF (P4)	1	Flotillin-1	IPI00117181	47494.8	1	4	4	6	0.117
CD1 MEF (P4)	1	Dolichyl-diphosphooligosaccharide--protein glycosyltransferase 48 kDa subunit	IPI00117705,IPI00410819	48997.1	0.998	2	2	3	0.0499
CD1 MEF (P4)	1	nidogen 2 precursor	IPI00719919	153894	0.998	2	2	2	0.0242
CD1 MEF (P4)	1	Lysyl oxidase homolog 1	IPI00380136	66486.9	1	6	6	10	0.135
CD1 MEF (P4)	1	Plasminogen activator inhibitor 1	IPI00131547	45152.5	1	7	7	13	0.194
CD1 MEF (P4)	1	EMILIN-1	IPI00115516	107566	1	21	22	42	0.281
CD1 MEF (P4)	1	11 kDa protein	IPI00329998,IPI00407339,IPI00621374,IPI00621789,IPI00623776,IPI00624840,IPI00624933,IPI00844736,IPI00874920,IPI00876005	11420.8	1	9	12	83	0.567
CD1 MEF (P4)	1	60S ribosomal protein L17	IPI00453768,IPI00468667,IPI00849652	21405.5	0.998	2	2	5	0.13
CD1 MEF (P4)	1	60S ribosomal protein L10	IPI00474637,IPI00775915,IPI00849598,IPI00915054	24586.6	1	4	4	6	0.121
CD1 MEF (P4)	1	ATP synthase subunit O, mitochondrial	IPI00118986	23346.4	0.999	2	2	3	0.103
CD1 MEF (P4)	1	Isoform 1 of Core histone macro-H2A.1	IPI00137852,IPI00378480,IPI00665557,IPI00955082	39273	1	5	5	8	0.168
CD1 MEF (P4)	1	40S ribosomal protein S3a	IPI00331345,IPI00473521	29867.3	1	4	4	8	0.148
CD1 MEF (P4)	1	EGF-containing fibulin-like extracellular matrix protein 2	IPI00126055,IPI00944049	49405.9	1	6	6	13	0.156
CD1 MEF (P4)	1	Hemoglobin subunit beta-2	IPI00316491,IPI00918032,IPI00918757	15860.3	0.999	2	2	5	0.156
CD1 MEF (P4)	1	histone cluster 2, H3c1	IPI00230730,IPI00282848,IPI00553538,IPI00607069,IPI00659000,IPI00785343,IPI00886422	20229.3	0.995	2	2	9	0.11
CD1 MEF (P4)	1	Collagen alpha-2(I) chain	IPI00222188	129539	0.998	2	2	2	0.0211
CD1 MEF (P4)	1	Matrix Gla protein	IPI00117985	12341.6	0.998	2	2	6	0.231
CD1 MEF (P4)	1	Prohibitin	IPI00133440,IPI00649084,IPI00876224,IPI00890014	24161	1	3	3	3	0.138
CD1 MEF (P4)	1	ADAMTS-like protein 4	IPI00279302	113204	1	3	3	3	0.029
CD1 MEF (P4)	1	Serpin H1	IPI00114733,IPI00880252	46573	0.998	2	2	2	0.0552
CD1 MEF (P4)	1	Myeloid-associated differentiation marker	IPI00132938	35267.3	0.998	2	2	8	0.0844
CD1 MEF (P4)	1	Histone H1.3	IPI00223713,IPI00331597	21249.8	1	2	2	3	0.127
CD1 MEF (P4)	1	Actin, alpha cardiac muscle 1	IPI00114593,IPI00480406,IPI00653007	42002.1	1	18	22	109	0.52
CD1 MEF (P4)	1	keratin complex 1, acidic, gene 10	IPI00755181,IPI00798492,IPI00828744	57024.4	0.998	2	2	7	0.0374
CD1 MEF (P4)	1	Putative uncharacterized protein	IPI00652902	40472.1	1	3	3	5	0.104
CD1 MEF (P4)	1	Tubulin beta-5 chain	IPI00117352	49652.6	1	5	5	9	0.124
CD1 MEF (P4)	1	Keratin, type II cytoskeletal 1	IPI00625729	65589.1	1	4	5	18	0.0565
CD1 MEF (P4)	1	Vimentin	IPI00227299	53670.7	1	24	28	58	0.549
CD1 MEF (P4)	1	Keratin, type II cytoskeletal 2 epidermal	IPI00622240,IPI00875096	70905.6	1	3	3	6	0.0453
CD1 MEF (P4)	1	Thrombospondin 1	IPI00118413	129672	1	14	14	30	0.142
CD1 MEF (P4)	1	Isoform Smooth muscle of Myosin light polypeptide 6	IPI00354819,IPI00409817	16942.8	1	8	8	28	0.583
CD1 MEF (P4)	1	Actin, cytoplasmic 1	IPI00110850,IPI00874482	41719.8	1	8	11	52	0.515
CD1 MEF (P4)	1	perlecan	IPI00515360	469746	1	32	37	54	0.105
CD1 MEF (P4)	2	EH domain-containing protein 2	IPI00402968	61158.4	1	4	5	5	0.0884
CD1 MEF (P4)	2	Isoform 1 of Tenascin	IPI00403938,IPI00420656	231788	1	10	10	13	0.0654
CD1 MEF (P4)	2	Isoform 1 of Transmembrane emp24 domain-containing protein 10	IPI00466570	24894.2	0.999	2	2	3	0.128
CD1 MEF (P4)	2	Galectin-1	IPI00229517	14848.1	0.997	2	3	8	0.2
CD1 MEF (P4)	2	Heterogeneous nuclear ribonucleoprotein U	IPI00458583	87900.5	1	3	3	4	0.0662
CD1 MEF (P4)	2	40S ribosomal protein S9	IPI00420726	22574.5	1	3	3	6	0.144
CD1 MEF (P4)	2	High mobility group protein HMGI-C	IPI00331612,IPI00752993	11800.9	0.998	2	2	6	0.296
CD1 MEF (P4)	2	60S ribosomal protein L10	IPI00474637,IPI00775915,IPI00849598,IPI00915054	24586.6	1	4	4	7	0.159
CD1 MEF (P4)	2	ATP synthase subunit alpha, mitochondrial	IPI00130280,IPI00857439	59736.1	1	6	6	8	0.154
CD1 MEF (P4)	2	Tubulin alpha-1C chain	IPI00403810	49891.6	1	8	8	14	0.281
CD1 MEF (P4)	2	Myosin-9	IPI00123181	226360	1	44	51	114	0.321
CD1 MEF (P4)	2	Isoform 1 of Fibulin-2	IPI00132067	131796	1	32	36	180	0.338
CD1 MEF (P4)	2	40S ribosomal protein S29	IPI00222553,IPI00625088	6658.9	1	3	3	7	0.464
CD1 MEF (P4)	2	Ras-related protein Rab-5C	IPI00224518,IPI00404579	23394.7	0.998	2	2	2	0.106
CD1 MEF (P4)	2	Prolargin	IPI00122293	43277.1	1	2	2	2	0.0556
CD1 MEF (P4)	2	40S ribosomal protein S13	IPI00125901	17205.3	1	7	9	25	0.45
CD1 MEF (P4)	2	Isoform A1-II of V-type proton ATPase 116 kDa subunit a isoform 1	IPI00130187,IPI00228525,IPI00228526,IPI00828950	96486.8	1	3	3	4	0.0441
CD1 MEF (P4)	2	transforming growth factor, beta 3	IPI00135633	47126.6	0.998	2	2	8	0.0461
CD1 MEF (P4)	2	Serine protease 23	IPI00318017	43054.7	1	3	3	5	0.0916
CD1 MEF (P4)	2	ribosomal protein S27a	IPI00470152	17933.6	1	8	9	22	0.519
CD1 MEF (P4)	2	Isoform 1 of Collagen alpha-1(XII) chain	IPI00121430,IPI00776316,IPI00830892,IPI00881909	340195	1	13	13	19	0.0603
CD1 MEF (P4)	2	60S ribosomal protein L13	IPI00224505,IPI00653474,IPI00890196	24288.3	1	3	3	7	0.161
CD1 MEF (P4)	2	Thy-1 membrane glycoprotein	IPI00109727	18062.5	1	3	4	8	0.241
CD1 MEF (P4)	2	Isoform 1 of Flotillin-2	IPI00653398,IPI00754549	50237.6	1	2	2	2	0.0482
CD1 MEF (P4)	2	Prohibitin-2	IPI00321718	33279.6	0.999	2	2	2	0.0669
CD1 MEF (P4)	2	Elongation factor 1-alpha 1	IPI00307837	50096.2	1	4	5	12	0.128
CD1 MEF (P4)	2	40S ribosomal protein S19	IPI00113241,IPI00875584	16067.5	1	4	4	7	0.172
CD1 MEF (P4)	2	Putative uncharacterized protein	IPI00117569,IPI00762542	19397.2	1	7	7	13	0.404
CD1 MEF (P4)	2	40S ribosomal protein S15a	IPI00230660,IPI00857457	14822	1	2	2	4	0.177
CD1 MEF (P4)	2	Putative uncharacterized protein	IPI00134202,IPI00323806,IPI00762051,IPI00880689	17761.5	1	3	3	13	0.191
CD1 MEF (P4)	2	Insulin-like growth factor II	IPI00138397,IPI00886028	20012.7	1	2	3	6	0.128
CD1 MEF (P4)	2	Flotillin-1	IPI00117181	47494.8	1	2	2	3	0.0491
CD1 MEF (P4)	2	Putative uncharacterized protein	IPI00110658,IPI00469114,IPI00845802	15184.4	0.998	2	2	3	0.169
CD1 MEF (P4)	2	ADP/ATP translocase 2	IPI00127841	32914.6	1	3	3	5	0.151
CD1 MEF (P4)	2	40S ribosomal protein S20	IPI00323819	13355	0.998	2	2	3	0.227
CD1 MEF (P4)	2	Isoform A of Lamin-A/C	IPI00620256	74220.9	1	19	21	41	0.344
CD1 MEF (P4)	2	Rps16 protein	IPI00469918,IPI00881758	19256.3	1	5	6	30	0.25
CD1 MEF (P4)	2	Dolichyl-diphosphooligosaccharide--protein glycosyltransferase subunit DAD1	IPI00109082	12479.4	0.999	2	2	3	0.195
CD1 MEF (P4)	2	Actin-related protein 2/3 complex subunit 4	IPI00138691,IPI00955134	19649.4	1	3	3	4	0.179
CD1 MEF (P4)	2	similar to ribosomal protein S25	IPI00115992,IPI00137735,IPI00677917,IPI00848593,IPI00850188	13690.9	1	4	4	13	0.24
CD1 MEF (P4)	2	60S ribosomal protein L6	IPI00313222,IPI00626312	33492.7	0.998	2	2	2	0.0811
CD1 MEF (P4)	2	ATP synthase subunit beta, mitochondrial	IPI00468481	56283.2	1	6	7	12	0.18
CD1 MEF (P4)	2	Galectin-3-binding protein	IPI00119809	64473.7	1	5	5	7	0.133
CD1 MEF (P4)	2	40S ribosomal protein S18	IPI00317590,IPI00474174,IPI00620156,IPI00851049	17701.3	1	6	6	27	0.382
CD1 MEF (P4)	2	Stress-70 protein, mitochondrial	IPI00133903,IPI00880839	73511.1	1	5	5	5	0.0795
CD1 MEF (P4)	2	Glyceraldehyde-3-phosphate dehydrogenase	IPI00273646,IPI00620663,IPI00848411,IPI00849031,IPI00849879,IPI00850028,IPI00850062,IPI00850337,IPI00850377,IPI00850779,IPI00851086,IPI00874964	35792.1	1	5	6	12	0.216
CD1 MEF (P4)	2	Voltage-dependent anion-selective channel protein 2	IPI00122547	31715.6	1	4	4	6	0.122
CD1 MEF (P4)	2	Coiled-coil-helix-coiled-coil-helix domain-containing protein 3, mitochondrial	IPI00133562,IPI00751223,IPI00754739	26316.4	1	3	3	3	0.123
CD1 MEF (P4)	2	Transforming growth factor-beta-induced protein ig-h3	IPI00122528	74581	1	5	5	7	0.0966
CD1 MEF (P4)	2	60S ribosomal protein L11	IPI00331461,IPI00474856,IPI00624735,IPI00626239	20235.2	1	3	3	11	0.157
CD1 MEF (P4)	2	60S ribosomal protein L23a	IPI00461456,IPI00758298,IPI00849847,IPI00874935	17452.8	0.998	2	2	4	0.155
CD1 MEF (P4)	2	Protein transport protein Sec61 subunit beta	IPI00133030	9940.4	0.998	2	2	2	0.26
CD1 MEF (P4)	2	Protein CYR61	IPI00113117	41690.3	0.999	2	2	4	0.0501
CD1 MEF (P4)	2	Isoform 1 of 60 kDa heat shock protein, mitochondrial	IPI00308885	60938.8	1	4	4	5	0.096
CD1 MEF (P4)	2	HtrA serine peptidase 1 precursor	IPI00930771	51196	1	3	3	6	0.075
CD1 MEF (P4)	2	Guanine nucleotide-binding protein G(I)/G(S)/G(O) subunit gamma-12	IPI00227838	7979.6	0.998	2	2	4	0.347
CD1 MEF (P4)	2	Isoform 2 of Tropomyosin alpha-1 chain	IPI00227835	32691.8	1	4	5	5	0.201
CD1 MEF (P4)	2	Histone H2B type 1-F/J/L	IPI00114642,IPI00227930,IPI00282266,IPI00282269,IPI00348270,IPI00554853,IPI00648991,IPI00761713,IPI00874492,IPI00876167,IPI00876550	13974.6	1	6	8	62	0.405
CD1 MEF (P4)	2	similar to ribosomal protein S26	IPI00261455,IPI00377441,IPI00674601,IPI00754798	13029.5	0.998	2	2	9	0.209
CD1 MEF (P4)	2	Leucine-rich repeat-containing protein 59	IPI00123281,IPI00653744	34859.9	1	2	2	2	0.0684
CD1 MEF (P4)	2	Isoform D of Fibulin-1	IPI00322748	78013	1	7	7	17	0.148
CD1 MEF (P4)	2	Dolichyl-diphosphooligosaccharide--protein glycosyltransferase subunit 2	IPI00475154,IPI00754992,IPI00889811	69045.5	0.998	2	2	5	0.0333
CD1 MEF (P4)	2	latent transforming growth factor beta binding protein 2	IPI00117380	192798	1	5	5	7	0.0342
CD1 MEF (P4)	2	Isoform 1 of Gelsolin	IPI00117167,IPI00759948	85923.9	1	8	8	10	0.159
CD1 MEF (P4)	2	V-type proton ATPase subunit d 1	IPI00313841	40284.8	1	5	5	5	0.185
CD1 MEF (P4)	2	20 kDa protein	IPI00876029	20448.6	0.998	2	2	5	0.116
CD1 MEF (P4)	2	Electron transfer flavoprotein subunit beta	IPI00121440,IPI00757916,IPI00848492	27605.2	1	4	4	6	0.212
CD1 MEF (P4)	2	Isoform 1 of Periostin	IPI00338018	93129.2	1	16	18	36	0.264
CD1 MEF (P4)	2	Guanine nucleotide-binding protein G(I)/G(S)/G(T) subunit beta-1	IPI00120716	37359.5	0.998	2	2	2	0.0618
CD1 MEF (P4)	2	Isoform Pl-VDAC1 of Voltage-dependent anion-selective channel protein 1	IPI00122549,IPI00230540	32334.7	1	6	6	10	0.264
CD1 MEF (P4)	2	60S ribosomal protein L12	IPI00849793	17787	0.998	2	2	2	0.188
CD1 MEF (P4)	2	hypothetical protein isoform 2	IPI00265107,IPI00330363,IPI00354363,IPI00622160	29973.1	0.998	2	2	2	0.102
CD1 MEF (P4)	2	Fibulin-5	IPI00323035	50174.7	1	6	7	17	0.167
CD1 MEF (P4)	2	Isoform Long of Galectin-9	IPI00114396,IPI00230649,IPI00929878	40017.4	1	2	2	3	0.0737
CD1 MEF (P4)	2	Transforming growth factor beta-2	IPI00114180,IPI00884504	47585.2	0.999	2	2	4	0.0459
CD1 MEF (P4)	2	Myosin regulatory light polypeptide 9	IPI00750595	19837.1	0.998	2	2	5	0.349
CD1 MEF (P4)	2	Putative uncharacterized protein	IPI00652813	260104	1	86	108	606	0.542
CD1 MEF (P4)	2	Connective tissue growth factor	IPI00322594	37775.4	0.999	2	2	2	0.0632
CD1 MEF (P4)	2	Annexin A1	IPI00230395,IPI00652811	38717.7	0.998	2	2	2	0.0867
CD1 MEF (P4)	2	Isoform Alpha of Caveolin-1	IPI00117829	20521.4	1	4	5	11	0.23
CD1 MEF (P4)	2	20 kDa protein	IPI00857345,IPI00944141	20396.1	0.997	2	2	2	0.126
CD1 MEF (P4)	2	hypothetical protein	IPI00606615	17892.3	0.998	2	2	2	0.155
CD1 MEF (P4)	2	Phosphate carrier protein, mitochondrial	IPI00124771,IPI00850430	39615.1	1	3	3	7	0.084
CD1 MEF (P4)	2	40S ribosomal protein S28	IPI00137736	7822.9	0.998	2	2	6	0.304
CD1 MEF (P4)	2	Glypican-4	IPI00312407,IPI00875492	62569.2	1	3	3	4	0.0682
CD1 MEF (P4)	2	ADP/ATP translocase 1	IPI00115564	32887.4	1	3	3	6	0.107
CD1 MEF (P4)	2	40S ribosomal protein S27	IPI00173160	9442.9	0.998	2	2	8	0.25
CD1 MEF (P4)	2	Protein S100-A6	IPI00121427	10033.3	0.998	2	2	5	0.225
CD1 MEF (P4)	2	40S ribosomal protein S14	IPI00322562	16254.9	1	3	3	9	0.166
CD1 MEF (P4)	2	11 kDa protein	IPI00329998,IPI00407339,IPI00621374,IPI00621789,IPI00623776,IPI00624840,IPI00624933,IPI00844736,IPI00874920,IPI00876005	11420.8	1	10	13	104	0.567
CD1 MEF (P4)	2	40S ribosomal protein S3	IPI00134599	26656.5	1	9	9	26	0.449
CD1 MEF (P4)	2	Protein S100-A11	IPI00119202,IPI00874704	11065.3	0.998	2	2	4	0.245
CD1 MEF (P4)	2	Angiopoietin-related protein 2	IPI00126864,IPI00330567	57101	1	5	5	15	0.14
CD1 MEF (P4)	2	Annexin A2	IPI00468203	38660	1	3	3	4	0.121
CD1 MEF (P4)	2	Isoform 1 of Myosin-Ic	IPI00620222,IPI00754649	121930	1	13	14	26	0.159
CD1 MEF (P4)	2	Protein kinase C delta-binding protein	IPI00126939	27834.9	0.998	2	2	2	0.0731
CD1 MEF (P4)	2	Voltage-dependent anion channel 3	IPI00122548,IPI00876341	30867.2	1	3	3	3	0.158
CD1 MEF (P4)	2	similar to ribosomal protein L38	IPI00138302,IPI00331121,IPI00677340	8158.4	1	5	5	13	0.514
CD1 MEF (P4)	2	Dolichyl-diphosphooligosaccharide--protein glycosyltransferase subunit 1	IPI00309035	68511.4	0.998	2	2	2	0.0477
CD1 MEF (P4)	2	Lysyl oxidase homolog 1	IPI00380136	66486.9	1	4	4	10	0.0857
CD1 MEF (P4)	2	60S ribosomal protein L30	IPI00222549,IPI00463886,IPI00553826,IPI00850777	12766.7	0.997	2	2	2	0.174
CD1 MEF (P4)	2	Plasminogen activator inhibitor 1	IPI00131547	45152.5	1	7	8	19	0.226
CD1 MEF (P4)	2	EMILIN-1	IPI00115516	107566	1	9	9	17	0.133
CD1 MEF (P4)	2	60S ribosomal protein L23	IPI00139780	14847.9	1	5	6	15	0.386
CD1 MEF (P4)	2	Myosin-10	IPI00515398,IPI00757312	233437	1	18	18	32	0.184
CD1 MEF (P4)	2	60S ribosomal protein L17	IPI00453768,IPI00468667,IPI00849652	21405.5	1	3	3	5	0.152
CD1 MEF (P4)	2	Isoform A of Heat shock protein beta-1	IPI00128522,IPI00468068	22995.7	0.998	2	2	8	0.124
CD1 MEF (P4)	2	ATP synthase subunit O, mitochondrial	IPI00118986	23346.4	1	3	3	6	0.169
CD1 MEF (P4)	2	Electron transfer flavoprotein subunit alpha, mitochondrial	IPI00116753	34991.8	1	3	3	3	0.108
CD1 MEF (P4)	2	Putative uncharacterized protein	IPI00380130,IPI00604967,IPI00606379,IPI00606508,IPI00880400	31271.1	1	3	3	4	0.113
CD1 MEF (P4)	2	Isoform 1 of Core histone macro-H2A.1	IPI00137852,IPI00378480,IPI00665557,IPI00955082	39273	1	4	4	6	0.165
CD1 MEF (P4)	2	40S ribosomal protein S3a	IPI00331345,IPI00473521	29867.3	1	10	10	18	0.405
CD1 MEF (P4)	2	EGF-containing fibulin-like extracellular matrix protein 2	IPI00126055,IPI00944049	49405.9	1	9	9	27	0.23
CD1 MEF (P4)	2	Hemoglobin subunit beta-2	IPI00316491,IPI00918032,IPI00918757	15860.3	0.998	2	2	6	0.156
CD1 MEF (P4)	2	Ras-related protein Rab-10	IPI00130118	22524.1	1	3	3	5	0.165
CD1 MEF (P4)	2	histone cluster 2, H3c1	IPI00230730,IPI00282848,IPI00553538,IPI00607069,IPI00659000,IPI00785343,IPI00886422	20229.3	1	3	3	12	0.155
CD1 MEF (P4)	2	Alpha-actinin-1	IPI00380436	103054	1	10	10	15	0.14
CD1 MEF (P4)	2	LIM domain and actin binding 1 isoform a	IPI00112339,IPI00874516	84041.8	1	3	3	3	0.0598
CD1 MEF (P4)	2	ADAMTS-like protein 4	IPI00279302	113204	0.998	2	2	2	0.0251
CD1 MEF (P4)	2	similar to ribosomal protein S8 isoform 1	IPI00274175,IPI00466820,IPI00475203,IPI00671398,IPI00828628,IPI00875282	23515.5	0.998	2	2	2	0.118
CD1 MEF (P4)	2	MCG18238	IPI00229080	83266.3	1	2	2	2	0.0359
CD1 MEF (P4)	2	Matrix Gla protein	IPI00117985	12341.6	0.998	2	2	17	0.231
CD1 MEF (P4)	2	Protein-glutamine gamma-glutamyltransferase 2	IPI00126861	77043.9	1	11	11	15	0.259
CD1 MEF (P4)	2	Prohibitin	IPI00133440,IPI00649084,IPI00876224,IPI00890014	24161	0.998	2	2	2	0.0968
CD1 MEF (P4)	2	Serpin H1	IPI00114733,IPI00880252	46573	1	3	3	11	0.0959
CD1 MEF (P4)	2	Actin-related protein 3	IPI00115627	47339.7	1	3	3	3	0.112
CD1 MEF (P4)	2	myosin light chain, regulatory B-like	IPI00109044,IPI00132705	19762.3	1	6	6	35	0.401
CD1 MEF (P4)	2	CD44 antigen isoform c	IPI00223769,IPI00223770,IPI00223771,IPI00223772,IPI00223773,IPI00265503,IPI00265504,IPI00265505,IPI00266152,IPI00410802,IPI00466077,IPI00720073,IPI00753669,IPI00756545,IPI00757131,IPI00828592,IPI00828623,IPI00875240	40245.3	0.998	2	2	6	0.0685
CD1 MEF (P4)	2	Protein S100-A4	IPI00124096	11703.8	1	3	3	7	0.257
CD1 MEF (P4)	2	Isoform Alpha of Calponin-1	IPI00116645	33338	0.999	2	2	2	0.0808
CD1 MEF (P4)	2	Histone H1.3	IPI00223713,IPI00331597	22083	1	4	4	5	0.127
CD1 MEF (P4)	2	similar to Cofilin-1	IPI00848816,IPI00890117	18497	0.998	2	2	2	0.151
CD1 MEF (P4)	2	40S ribosomal protein S4, X isoform	IPI00331092	29581.3	1	6	6	24	0.213
CD1 MEF (P4)	2	Actin, cytoplasmic 1	IPI00110850,IPI00874482	41719.8	1	9	13	141	0.677
CD1 MEF (P4)	2	keratin complex 1, acidic, gene 10	IPI00755181,IPI00798492,IPI00828744	57024.4	0.998	2	2	7	0.0374
CD1 MEF (P4)	2	Col6a3 protein	IPI00830749	288680	1	3	3	4	0.0217
CD1 MEF (P4)	2	Keratin, type II cytoskeletal 1	IPI00625729	65589.1	1	3	3	4	0.0377
CD1 MEF (P4)	2	perlecan	IPI00515360	469746	1	56	60	95	0.189
CD1 MEF (P4)	2	Thrombospondin 1	IPI00118413	129672	1	24	24	57	0.26
CD1 MEF (P4)	2	Putative uncharacterized protein	IPI00652902	40472.1	1	6	6	6	0.228
CD1 MEF (P4)	2	Vimentin	IPI00227299	53670.7	1	31	37	124	0.665
CD1 MEF (P4)	2	Tubulin beta-5 chain	IPI00117352	49652.6	1	14	14	28	0.408
CD1 MEF (P4)	2	Isoform Smooth muscle of Myosin light polypeptide 6	IPI00354819,IPI00409817	16942.8	1	11	12	47	0.702
CD1 MEF (P4)	2	Actin, alpha cardiac muscle 1	IPI00114593,IPI00480406,IPI00653007	42002.1	1	23	30	267	0.721
CD1 MEF (P4)	2	Filamin, alpha	IPI00131138,IPI00664643,IPI00875567,IPI00921658	281166	1	6	6	16	0.0257
CD1 MEF (P4)	2	Desmin	IPI00130102	53480.6	1	13	15	31	0.407
CD1 MEF (P9)	1	40S ribosomal protein S9	IPI00420726	22574.5	1	3	3	5	0.144
CD1 MEF (P9)	1	Tubulin alpha-1C chain	IPI00403810	49891.6	1	6	6	11	0.183
CD1 MEF (P9)	1	Aquaporin-1	IPI00123183	28776.5	0.998	2	2	4	0.0706
CD1 MEF (P9)	1	Myosin-9	IPI00123181	226360	1	28	29	57	0.205
CD1 MEF (P9)	1	Isoform 1 of Fibulin-2	IPI00132067	131796	1	11	12	60	0.106
CD1 MEF (P9)	1	Fibulin-5	IPI00323035	50174.7	0.998	2	2	5	0.0446
CD1 MEF (P9)	1	40S ribosomal protein S13	IPI00125901	17205.3	1	3	3	8	0.225
CD1 MEF (P9)	1	Serine protease 23	IPI00318017	43054.7	1	4	4	12	0.126
CD1 MEF (P9)	1	ribosomal protein S27a	IPI00470152	17933.6	1	5	6	19	0.314
CD1 MEF (P9)	1	Isoform 1 of Collagen alpha-1(XII) chain	IPI00121430,IPI00776316,IPI00830892,IPI00881909	340195	1	5	5	5	0.0183
CD1 MEF (P9)	1	40S ribosomal protein S29	IPI00222553,IPI00625088	6658.9	1	2	2	2	0.321
CD1 MEF (P9)	1	Putative uncharacterized protein	IPI00652813	260104	1	72	86	523	0.452
CD1 MEF (P9)	1	Thy-1 membrane glycoprotein	IPI00109727	18062.5	1	4	4	10	0.315
CD1 MEF (P9)	1	Isoform 1 of Flotillin-2	IPI00653398,IPI00754549	50237.6	1	6	7	13	0.16
CD1 MEF (P9)	1	GTP-binding nuclear protein Ran	IPI00134621	24405.1	1	3	3	4	0.148
CD1 MEF (P9)	1	Elongation factor 1-alpha 1	IPI00307837	50096.2	1	3	3	6	0.0952
CD1 MEF (P9)	1	Putative uncharacterized protein	IPI00117569,IPI00762542	19397.2	1	3	3	6	0.175
CD1 MEF (P9)	1	Rps16 protein	IPI00469918,IPI00881758	19256.3	1	6	6	10	0.314
CD1 MEF (P9)	1	Histone H1.3	IPI00223713,IPI00331597	21249.8	1	5	5	12	0.179
CD1 MEF (P9)	1	hypothetical protein	IPI00889222,IPI00890140	23503.8	0.999	2	2	3	0.111
CD1 MEF (P9)	1	Tubulointerstitial nephritis antigen-like	IPI00115458	52646	1	6	6	25	0.174
CD1 MEF (P9)	1	Isoform Alpha of Stromal cell-derived factor 1	IPI00108061,IPI00230153,IPI00553271	13616.8	1	2	2	9	0.185
CD1 MEF (P9)	1	Putative uncharacterized protein	IPI00110658,IPI00469114,IPI00845802	15067.4	0.998	2	2	6	0.169
CD1 MEF (P9)	1	Protein-lysine 6-oxidase	IPI00310056	46683.4	1	4	4	5	0.114
CD1 MEF (P9)	1	Isoform A of Lamin-A/C	IPI00620256	74220.9	1	9	9	10	0.153
CD1 MEF (P9)	1	Actin-related protein 2/3 complex subunit 4	IPI00138691,IPI00955134	19649.4	0.998	2	2	3	0.113
CD1 MEF (P9)	1	similar to ribosomal protein S25	IPI00115992,IPI00137735,IPI00677917,IPI00848593,IPI00850188	13725	1	3	3	9	0.224
CD1 MEF (P9)	1	60S ribosomal protein L6	IPI00313222,IPI00626312	33492.7	0.998	2	2	3	0.0574
CD1 MEF (P9)	1	40S ribosomal protein S18	IPI00317590,IPI00474174,IPI00620156,IPI00851049	17701.3	1	7	7	22	0.388
CD1 MEF (P9)	1	Glyceraldehyde-3-phosphate dehydrogenase	IPI00273646,IPI00620663,IPI00848411,IPI00849031,IPI00849879,IPI00850028,IPI00850062,IPI00850337,IPI00850377,IPI00850779,IPI00851086,IPI00874964	31033.5	1	4	4	7	0.221
CD1 MEF (P9)	1	Transforming growth factor-beta-induced protein ig-h3	IPI00122528	74581	1	3	3	4	0.0381
CD1 MEF (P9)	1	60S ribosomal protein L11	IPI00331461,IPI00474856,IPI00624735,IPI00626239	20235.2	1	3	3	5	0.185
CD1 MEF (P9)	1	60S ribosomal protein L23a	IPI00461456,IPI00758298,IPI00849847,IPI00874935	17678.2	1	4	4	7	0.212
CD1 MEF (P9)	1	Putative uncharacterized protein	IPI00134202,IPI00323806,IPI00762051,IPI00880689	17761.5	1	3	3	10	0.191
CD1 MEF (P9)	1	HtrA serine peptidase 1 precursor	IPI00930771	51196	1	8	8	18	0.188
CD1 MEF (P9)	1	Isoform 2 of Tropomyosin alpha-1 chain	IPI00227835	32691.8	1	4	4	5	0.165
CD1 MEF (P9)	1	Histone H2B type 1-F/J/L	IPI00114642,IPI00227930,IPI00282266,IPI00282269,IPI00348270,IPI00554853,IPI00648991,IPI00761713,IPI00874492,IPI00876167,IPI00876550	13918.6	1	5	5	27	0.381
CD1 MEF (P9)	1	60S ribosomal protein L23	IPI00139780	14847.9	0.996	2	2	3	0.114
CD1 MEF (P9)	1	Isoform D of Fibulin-1	IPI00322748	78013	1	3	3	11	0.0426
CD1 MEF (P9)	1	Myosin-10	IPI00515398,IPI00757312	228984	1	27	28	41	0.234
CD1 MEF (P9)	1	Pentraxin-related protein PTX3	IPI00114358	41793.5	1	5	5	7	0.147
CD1 MEF (P9)	1	Isoform 1 of Gelsolin	IPI00117167,IPI00759948	85923.9	1	3	3	3	0.0692
CD1 MEF (P9)	1	transforming growth factor, beta 3	IPI00135633	47126.6	0.998	2	2	4	0.0461
CD1 MEF (P9)	1	20 kDa protein	IPI00876029	20448.6	0.998	2	2	2	0.116
CD1 MEF (P9)	1	Isoform 1 of Periostin	IPI00338018	93129.2	1	16	17	28	0.267
CD1 MEF (P9)	1	Isoform 1 of Tenascin	IPI00403938,IPI00420656	231788	1	8	8	13	0.0493
CD1 MEF (P9)	1	60S ribosomal protein L17	IPI00453768,IPI00468667,IPI00849652	21405.5	1	3	3	5	0.174
CD1 MEF (P9)	1	hypothetical protein isoform 2	IPI00265107,IPI00330363,IPI00354363,IPI00622160	29959.2	1	3	3	5	0.15
CD1 MEF (P9)	1	187 kDa protein	IPI00409393,IPI00828560	186819	0.998	2	2	4	0.0134
CD1 MEF (P9)	1	Ankycorbin	IPI00453820	108836	0.998	2	2	2	0.0245
CD1 MEF (P9)	1	60S ribosomal protein L27	IPI00122421	15780.4	0.999	2	2	6	0.147
CD1 MEF (P9)	1	40S ribosomal protein S7	IPI00136984,IPI00666161,IPI00850934	22109.5	0.998	2	2	2	0.103
CD1 MEF (P9)	1	Arpc1b protein	IPI00125143,IPI00874737	41480.1	0.998	2	2	3	0.0824
CD1 MEF (P9)	1	40S ribosomal protein S19	IPI00113241,IPI00875584	16067.5	0.998	2	2	6	0.131
CD1 MEF (P9)	1	40S ribosomal protein S14	IPI00322562	16254.9	1	4	4	11	0.185
CD1 MEF (P9)	1	40S ribosomal protein S3	IPI00134599	26656.5	1	8	8	19	0.395
CD1 MEF (P9)	1	Isoform 1 of Core histone macro-H2A.1	IPI00137852,IPI00378480,IPI00665557,IPI00955082	39273	1	3	3	7	0.1
CD1 MEF (P9)	1	Isoform 1 of Myosin-Ic	IPI00620222,IPI00754649	121930	1	7	7	7	0.0734
CD1 MEF (P9)	1	Flotillin-1	IPI00117181	47494.8	1	8	8	12	0.236
CD1 MEF (P9)	1	60S ribosomal protein L13a	IPI00223217,IPI00462204,IPI00654400	23446.9	0.998	2	2	2	0.108
CD1 MEF (P9)	1	Lysyl oxidase homolog 1	IPI00380136	66486.9	1	4	4	4	0.084
CD1 MEF (P9)	1	Plasminogen activator inhibitor 1	IPI00131547	45152.5	1	4	4	6	0.114
CD1 MEF (P9)	1	EMILIN-1	IPI00115516	107566	1	23	23	51	0.309
CD1 MEF (P9)	1	11 kDa protein	IPI00329998,IPI00407339,IPI00621374,IPI00621789,IPI00623776,IPI00624840,IPI00624933,IPI00844736,IPI00874920,IPI00876005	11420.8	1	9	11	69	0.567
CD1 MEF (P9)	1	Putative uncharacterized protein	IPI00380130,IPI00604967,IPI00606379,IPI00606508,IPI00880400	30355.2	1	3	3	5	0.116
CD1 MEF (P9)	1	40S ribosomal protein S3a	IPI00331345,IPI00473521	29867.3	1	6	6	13	0.227
CD1 MEF (P9)	1	EGF-containing fibulin-like extracellular matrix protein 2	IPI00126055,IPI00944049	49405.9	1	3	3	10	0.07
CD1 MEF (P9)	1	Hemoglobin subunit beta-2	IPI00316491,IPI00918032,IPI00918757	15860.3	0.998	2	2	6	0.156
CD1 MEF (P9)	1	histone cluster 2, H3c1	IPI00230730,IPI00282848,IPI00553538,IPI00607069,IPI00659000,IPI00785343,IPI00886422	20229.3	0.997	2	2	7	0.11
CD1 MEF (P9)	1	Isoform 1 of Heterogeneous nuclear ribonucleoprotein M	IPI00132443,IPI00480357,IPI00918137,IPI00919164	77632.5	1	3	3	3	0.0466
CD1 MEF (P9)	1	60S ribosomal protein L35	IPI00263879	14535.6	0.995	2	2	4	0.187
CD1 MEF (P9)	1	similar to ribosomal protein S8 isoform 1	IPI00274175,IPI00466820,IPI00475203,IPI00671398,IPI00828628,IPI00875282	24154.5	0.998	2	2	3	0.115
CD1 MEF (P9)	1	Matrix Gla protein	IPI00117985	12341.6	0.998	2	2	15	0.231
CD1 MEF (P9)	1	Protein-glutamine gamma-glutamyltransferase 2	IPI00126861	77043.9	1	7	7	8	0.12
CD1 MEF (P9)	1	T-complex protein 1 subunit theta	IPI00469268	59538.1	1	3	3	3	0.0602
CD1 MEF (P9)	1	WNT1-inducible-signaling pathway protein 2	IPI00129116,IPI00944106	27076.2	1	2	2	2	0.0677
CD1 MEF (P9)	1	Isoform 1 of T-complex protein 1 subunit alpha B	IPI00459493	60431.9	1	5	5	5	0.0935
CD1 MEF (P9)	1	ADP/ATP translocase 1	IPI00115564	32887.4	1	3	3	5	0.107
CD1 MEF (P9)	1	myosin light chain, regulatory B-like	IPI00109044,IPI00132705	19878.4	1	8	8	26	0.407
CD1 MEF (P9)	1	Core histone macro-H2A.2	IPI00652934	40076	0.998	2	2	2	0.167
CD1 MEF (P9)	1	Myeloid-associated differentiation marker	IPI00132938	35267.3	1	3	3	9	0.141
CD1 MEF (P9)	1	40S ribosomal protein S4, X isoform	IPI00331092	29581.3	1	5	5	11	0.148
CD1 MEF (P9)	1	Tubulin beta-5 chain	IPI00117352	49652.6	1	11	11	20	0.282
CD1 MEF (P9)	1	keratin complex 1, acidic, gene 10	IPI00755181,IPI00798492,IPI00828744	57024.4	1	3	3	19	0.0606
CD1 MEF (P9)	1	Vimentin	IPI00227299	53670.7	1	27	32	69	0.571
CD1 MEF (P9)	1	Putative uncharacterized protein	IPI00652902	40472.1	1	6	6	10	0.189
CD1 MEF (P9)	1	Keratin, type II cytoskeletal 6B	IPI00131366,IPI00131368,IPI00221797,IPI00762364,IPI00785403	60305.5	0.998	2	2	17	0.0391
CD1 MEF (P9)	1	perlecan	IPI00515360	469746	1	35	36	97	0.114
CD1 MEF (P9)	1	Keratin, type II cytoskeletal 1	IPI00625729	65589.1	1	4	5	24	0.0565
CD1 MEF (P9)	1	Isoform Smooth muscle of Myosin light polypeptide 6	IPI00354819,IPI00409817	16942.8	1	8	9	30	0.583
CD1 MEF (P9)	1	Thrombospondin 1	IPI00118413	129672	1	26	28	89	0.249
CD1 MEF (P9)	1	Actin, alpha cardiac muscle 1	IPI00114593,IPI00480406,IPI00653007	42002.1	1	15	18	76	0.485
CD1 MEF (P9)	1	Actin, cytoplasmic 1	IPI00110850,IPI00874482	41719.8	1	6	9	44	0.411
CD1 MEF (P9)	2	Isoform 1 of Tenascin	IPI00403938,IPI00420656	231788	1	11	11	18	0.0839
CD1 MEF (P9)	2	Galectin-1	IPI00229517	14848.1	0.998	2	2	4	0.2
CD1 MEF (P9)	2	Heterogeneous nuclear ribonucleoprotein U	IPI00458583	87900.5	0.999	2	2	4	0.0338
CD1 MEF (P9)	2	40S ribosomal protein S9	IPI00420726	22574.5	0.999	2	2	5	0.0876
CD1 MEF (P9)	2	ATP synthase subunit alpha, mitochondrial	IPI00130280,IPI00857439	59736.1	1	3	3	4	0.0651
CD1 MEF (P9)	2	Tubulin alpha-1C chain	IPI00403810	49891.6	1	6	6	9	0.196
CD1 MEF (P9)	2	Aquaporin-1	IPI00123183	28776.5	0.998	2	2	8	0.0706
CD1 MEF (P9)	2	Myosin-9	IPI00123181	226360	1	14	14	17	0.106
CD1 MEF (P9)	2	Isoform 1 of Fibulin-2	IPI00132067	131796	1	28	30	117	0.29
CD1 MEF (P9)	2	Putative uncharacterized protein	IPI00130343,IPI00223443,IPI00223444,IPI00759870,IPI00759886,IPI00874321	36888.2	1	2	2	2	0.0689
CD1 MEF (P9)	2	Fibulin-5	IPI00323035	50174.7	1	3	3	6	0.0714
CD1 MEF (P9)	2	40S ribosomal protein S13	IPI00125901	17205.3	1	5	6	13	0.291
CD1 MEF (P9)	2	Putative uncharacterized protein	IPI00404590,IPI00467914	19235.2	0.998	2	2	3	0.0782
CD1 MEF (P9)	2	Serine protease 23	IPI00318017	43054.7	1	5	5	14	0.183
CD1 MEF (P9)	2	Immunoglobulin superfamily containing leucine-rich repeat protein	IPI00123635	45597.8	0.998	2	2	2	0.0467
CD1 MEF (P9)	2	A disintegrin and metalloproteinase with thrombospondin motifs 4	IPI00469188,IPI00830958	90052.1	0.998	2	2	2	0.024
CD1 MEF (P9)	2	ribosomal protein S27a	IPI00470152	17933.6	1	6	6	15	0.481
CD1 MEF (P9)	2	Isoform 1 of Collagen alpha-1(XII) chain	IPI00121430,IPI00776316,IPI00830892,IPI00881909	340195	1	18	18	23	0.0763
CD1 MEF (P9)	2	60S ribosomal protein L13	IPI00224505,IPI00653474,IPI00890196	24288.3	1	3	3	4	0.161
CD1 MEF (P9)	2	Thy-1 membrane glycoprotein	IPI00109727	18062.5	1	4	4	6	0.315
CD1 MEF (P9)	2	Isoform 1 of Flotillin-2	IPI00653398,IPI00754549	50237.6	1	5	5	5	0.129
CD1 MEF (P9)	2	Elongation factor 1-alpha 1	IPI00307837	50096.2	0.998	2	2	3	0.0498
CD1 MEF (P9)	2	40S ribosomal protein S19	IPI00113241,IPI00875584	16067.5	1	4	4	4	0.262
CD1 MEF (P9)	2	Putative uncharacterized protein	IPI00117569,IPI00762542	19397.2	1	3	3	8	0.127
CD1 MEF (P9)	2	transforming growth factor, beta 3	IPI00135633	47126.6	0.998	2	2	5	0.0461
CD1 MEF (P9)	2	Isoform 1 of Collagen alpha-1(I) chain	IPI00329872	138015	1	6	6	7	0.0681
CD1 MEF (P9)	2	Rps16 protein	IPI00469918,IPI00881758	19256.3	1	5	6	17	0.25
CD1 MEF (P9)	2	Isoform Long of Galectin-9	IPI00114396,IPI00230649,IPI00929878	40017.4	1	3	3	4	0.0963
CD1 MEF (P9)	2	Isoform Alpha of Stromal cell-derived factor 1	IPI00108061,IPI00230153,IPI00553271	10014.2	0.998	2	3	5	0.247
CD1 MEF (P9)	2	Putative uncharacterized protein	IPI00110658,IPI00469114,IPI00845802	15184.4	0.998	2	2	7	0.169
CD1 MEF (P9)	2	Protein-lysine 6-oxidase	IPI00310056	46683.4	1	2	2	2	0.0414
CD1 MEF (P9)	2	Actin-related protein 2/3 complex subunit 3	IPI00124829	20507.9	0.997	2	2	4	0.135
CD1 MEF (P9)	2	Isoform A of Lamin-A/C	IPI00620256	74220.9	1	9	9	14	0.159
CD1 MEF (P9)	2	Actin-related protein 2/3 complex subunit 4	IPI00138691,IPI00955134	19649.4	0.999	2	2	3	0.113
CD1 MEF (P9)	2	similar to ribosomal protein S25	IPI00115992,IPI00137735,IPI00677917,IPI00848593,IPI00850188	13690.9	1	4	4	14	0.24
CD1 MEF (P9)	2	Putative uncharacterized protein (Fragment)	IPI00408061,IPI00761657,IPI00928283,IPI00928476	37075.2	0.995	2	2	2	0.0578
CD1 MEF (P9)	2	ATP synthase subunit beta, mitochondrial	IPI00468481	56283.2	0.997	2	2	2	0.0454
CD1 MEF (P9)	2	Probable ATP-dependent RNA helicase DDX5	IPI00420363	69303.8	1	4	4	4	0.0717
CD1 MEF (P9)	2	RAS-related C3 botulinum substrate 1, isoform CRA_a	IPI00127408,IPI00157462,IPI00761613	23414.9	0.999	2	2	2	0.0853
CD1 MEF (P9)	2	40S ribosomal protein S18	IPI00317590,IPI00474174,IPI00620156,IPI00851049	17701.3	1	6	6	20	0.382
CD1 MEF (P9)	2	Glyceraldehyde-3-phosphate dehydrogenase	IPI00273646,IPI00620663,IPI00848411,IPI00849031,IPI00849879,IPI00850028,IPI00850062,IPI00850337,IPI00850377,IPI00850779,IPI00851086,IPI00874964	39949.8	0.999	2	2	2	0.0788
CD1 MEF (P9)	2	Voltage-dependent anion-selective channel protein 2	IPI00122547	31715.6	0.998	2	2	4	0.0746
CD1 MEF (P9)	2	Actin-related protein 2/3 complex subunit 2	IPI00661414	34339.8	0.998	2	2	2	0.06
CD1 MEF (P9)	2	similar to heterogeneous nuclear ribonucleoprotein U-like 2	IPI00849047	84850.7	0.998	2	2	2	0.0255
CD1 MEF (P9)	2	Transforming growth factor-beta-induced protein ig-h3	IPI00122528	74581	1	4	4	10	0.0644
CD1 MEF (P9)	2	60S ribosomal protein L11	IPI00331461,IPI00474856,IPI00624735,IPI00626239	20235.2	1	4	4	7	0.219
CD1 MEF (P9)	2	Nucleolin	IPI00317794	76706.4	0.998	2	2	2	0.0255
CD1 MEF (P9)	2	60S ribosomal protein L23a	IPI00461456,IPI00758298,IPI00849847,IPI00874935	17708.1	1	3	3	5	0.141
CD1 MEF (P9)	2	Isoform 2 of 40S ribosomal protein S24	IPI00402981,IPI00465568,IPI00753456	15051.4	0.998	2	2	2	0.2
CD1 MEF (P9)	2	Protein CYR61	IPI00113117	41690.3	1	3	3	5	0.0712
CD1 MEF (P9)	2	HtrA serine peptidase 1 precursor	IPI00930771	51196	1	8	9	11	0.192
CD1 MEF (P9)	2	inter-alpha trypsin inhibitor, heavy chain 2	IPI00227834	106346	0.998	2	2	2	0.0274
CD1 MEF (P9)	2	Histone H2B type 1-F/J/L	IPI00114642,IPI00227930,IPI00282266,IPI00282269,IPI00348270,IPI00554853,IPI00648991,IPI00761713,IPI00874492,IPI00876167,IPI00876550	14737.4	1	8	10	41	0.485
CD1 MEF (P9)	2	60S ribosomal protein L23	IPI00139780	14847.9	0.999	2	2	4	0.186
CD1 MEF (P9)	2	Isoform D of Fibulin-1	IPI00322748	78013	1	3	4	13	0.0426
CD1 MEF (P9)	2	latent transforming growth factor beta binding protein 2	IPI00117380	192798	1	3	3	3	0.0202
CD1 MEF (P9)	2	Myosin-10	IPI00515398,IPI00757312	228984	1	17	17	23	0.166
CD1 MEF (P9)	2	Pentraxin-related protein PTX3	IPI00114358	41793.5	0.998	2	2	2	0.0499
CD1 MEF (P9)	2	V-type proton ATPase subunit d 1	IPI00313841	40284.8	1	3	3	4	0.0912
CD1 MEF (P9)	2	60S ribosomal protein L9	IPI00122413,IPI00407917,IPI00473762	21863.6	0.998	2	2	5	0.115
CD1 MEF (P9)	2	Procollagen C-endopeptidase enhancer 1	IPI00120176	50150.1	0.999	2	2	2	0.0449
CD1 MEF (P9)	2	Isoform 1 of Periostin	IPI00338018	93129.2	1	24	27	55	0.357
CD1 MEF (P9)	2	11 kDa protein	IPI00329998,IPI00407339,IPI00621374,IPI00621789,IPI00623776,IPI00624840,IPI00624933,IPI00844736,IPI00874920,IPI00876005	11420.8	1	8	9	65	0.529
CD1 MEF (P9)	2	Transforming growth factor beta-2	IPI00114180,IPI00884504	47585.2	1	3	3	6	0.07
CD1 MEF (P9)	2	microfibril-associated glycoprotein 2	IPI00135290,IPI00875534	20762	1	2	2	2	0.114
CD1 MEF (P9)	2	Putative uncharacterized protein	IPI00652813	260104	1	83	107	740	0.514
CD1 MEF (P9)	2	Connective tissue growth factor	IPI00322594	37775.4	0.998	2	2	2	0.0603
CD1 MEF (P9)	2	Secreted frizzled-related protein 1	IPI00116407,IPI00606879	35310.1	1	3	3	4	0.121
CD1 MEF (P9)	2	ADP/ATP translocase 1	IPI00115564	32887.4	1	3	3	4	0.0973
CD1 MEF (P9)	2	40S ribosomal protein S27	IPI00173160	9442.9	0.998	2	2	4	0.25
CD1 MEF (P9)	2	Immunoglobulin superfamily member 10	IPI00405810	285582	0.998	2	2	2	0.00964
CD1 MEF (P9)	2	40S ribosomal protein S14	IPI00322562	16254.9	1	4	4	9	0.185
CD1 MEF (P9)	2	40S ribosomal protein S3	IPI00134599	26656.5	1	11	11	19	0.51
CD1 MEF (P9)	2	Protein-glutamine gamma-glutamyltransferase 2	IPI00126861	77043.9	1	10	10	12	0.214
CD1 MEF (P9)	2	Isoform 1 of Myosin-Ic	IPI00620222,IPI00754649	121930	1	8	8	9	0.08
CD1 MEF (P9)	2	Flotillin-1	IPI00117181	47494.8	1	7	7	11	0.178
CD1 MEF (P9)	2	nidogen 2 precursor	IPI00719919	153894	1	4	4	5	0.0378
CD1 MEF (P9)	2	Lysyl oxidase homolog 1	IPI00380136	66486.9	1	4	4	5	0.0725
CD1 MEF (P9)	2	Collagen alpha-1(III) chain	IPI00129571	138926	1	3	3	3	0.0348
CD1 MEF (P9)	2	Plasminogen activator inhibitor 1	IPI00131547	45152.5	1	3	3	5	0.0697
CD1 MEF (P9)	2	Isoform 2 of F-actin-capping protein subunit beta	IPI00269481,IPI00406800,IPI00474883,IPI00776140	33750.1	0.998	2	2	2	0.0797
CD1 MEF (P9)	2	EMILIN-1	IPI00115516	107566	1	27	29	72	0.328
CD1 MEF (P9)	2	60S acidic ribosomal protein P0	IPI00314950,IPI00626366	34199.4	1	3	3	4	0.107
CD1 MEF (P9)	2	60S ribosomal protein L10	IPI00474637,IPI00775915,IPI00849598,IPI00915054	24586.6	1	2	2	4	0.117
CD1 MEF (P9)	2	Putative uncharacterized protein	IPI00380130,IPI00604967,IPI00606379,IPI00606508,IPI00880400	25086.9	1	3	3	5	0.14
CD1 MEF (P9)	2	Isoform 1 of Core histone macro-H2A.1	IPI00137852,IPI00378480,IPI00665557,IPI00955082	39273	1	6	6	7	0.244
CD1 MEF (P9)	2	40S ribosomal protein S3a	IPI00331345,IPI00473521	29867.3	1	10	10	16	0.371
CD1 MEF (P9)	2	EGF-containing fibulin-like extracellular matrix protein 2	IPI00126055,IPI00944049	49405.9	1	9	9	24	0.203
CD1 MEF (P9)	2	Hemoglobin subunit beta-2	IPI00316491,IPI00918032,IPI00918757	15860.3	1	3	3	7	0.218
CD1 MEF (P9)	2	histone cluster 2, H3c1	IPI00230730,IPI00282848,IPI00553538,IPI00607069,IPI00659000,IPI00785343,IPI00886422	20229.3	1	3	3	7	0.177
CD1 MEF (P9)	2	Collagen alpha-2(I) chain	IPI00222188	129539	1	3	3	3	0.0321
CD1 MEF (P9)	2	60S ribosomal protein L35	IPI00263879	14535.6	0.996	2	2	3	0.114
CD1 MEF (P9)	2	40S ribosomal protein S17	IPI00465880	15506.4	0.998	2	3	3	0.0889
CD1 MEF (P9)	2	WNT1-inducible-signaling pathway protein 2	IPI00129116,IPI00944106	27076.2	1	3	3	7	0.116
CD1 MEF (P9)	2	Tubulointerstitial nephritis antigen-like	IPI00115458	52646	1	8	9	31	0.208
CD1 MEF (P9)	2	myosin light chain, regulatory B-like	IPI00109044,IPI00132705	19878.4	1	4	4	13	0.244
CD1 MEF (P9)	2	Histone H1.3	IPI00223713,IPI00331597	21249.8	0.998	2	2	3	0.108
CD1 MEF (P9)	2	40S ribosomal protein S4, X isoform	IPI00331092	29581.3	1	5	5	13	0.16
CD1 MEF (P9)	2	Actin, alpha cardiac muscle 1	IPI00114593,IPI00480406,IPI00653007	42002.1	1	18	20	87	0.496
CD1 MEF (P9)	2	Keratin, type II cytoskeletal 2 epidermal	IPI00622240,IPI00875096	70905.6	0.998	2	2	4	0.0339
CD1 MEF (P9)	2	Keratin, type II cytoskeletal 1	IPI00625729	65589.1	1	4	4	10	0.0565
CD1 MEF (P9)	2	keratin complex 1, acidic, gene 10	IPI00755181,IPI00798492,IPI00828744	57024.4	0.998	2	2	15	0.0374
CD1 MEF (P9)	2	Putative uncharacterized protein	IPI00652902	40472.1	1	4	4	4	0.149
CD1 MEF (P9)	2	perlecan	IPI00515360	469746	1	73	82	161	0.231
CD1 MEF (P9)	2	Isoform Smooth muscle of Myosin light polypeptide 6	IPI00354819,IPI00409817	16942.8	1	8	8	19	0.596
CD1 MEF (P9)	2	Tubulin beta-5 chain	IPI00117352	49652.6	1	6	6	10	0.158
CD1 MEF (P9)	2	Actin, cytoplasmic 1	IPI00110850,IPI00874482	41719.8	1	6	9	32	0.536
CD1 MEF (P9)	2	Thrombospondin 1	IPI00118413	129672	1	25	26	64	0.249
CD1 MEF (P9)	2	Col6a3 protein	IPI00830749	288680	1	3	3	3	0.0157
CD1 MEF (P9)	2	Vimentin	IPI00227299	53670.7	1	26	29	62	0.577
CD1 MEF (P9)	2	Basement membrane-specific heparan sulfate proteoglycan core protein	IPI00113824	398260	0.999	2	3	4	0.235
CD1×MF1 MEF (P4)	1	Nidogen-1	IPI00111793,IPI00890881	136604	0.998	2	2	2	0.0217
CD1×MF1 MEF (P4)	1	EH domain-containing protein 2	IPI00402968	61158.4	0.999	2	2	3	0.0497
CD1×MF1 MEF (P4)	1	60S ribosomal protein L31	IPI00123007,IPI00677102	14445.2	1	3	3	6	0.352
CD1×MF1 MEF (P4)	1	60S ribosomal protein L27	IPI00122421	15780.4	0.999	2	2	9	0.147
CD1×MF1 MEF (P4)	1	Galectin-1	IPI00229517	14848.1	0.998	2	2	4	0.2
CD1×MF1 MEF (P4)	1	40S ribosomal protein S9	IPI00420726	22574.5	0.998	2	2	2	0.0876
CD1×MF1 MEF (P4)	1	ATP synthase subunit alpha, mitochondrial	IPI00130280,IPI00857439	59736.1	0.998	2	2	2	0.0687
CD1×MF1 MEF (P4)	1	Tubulin alpha-1C chain	IPI00403810	49891.6	1	3	3	4	0.0757
CD1×MF1 MEF (P4)	1	Myosin-9	IPI00123181	226360	1	11	11	20	0.0857
CD1×MF1 MEF (P4)	1	Isoform 1 of Fibulin-2	IPI00132067	131796	1	13	14	117	0.111
CD1×MF1 MEF (P4)	1	Fibulin-5	IPI00323035	50174.7	0.998	2	2	4	0.0446
CD1×MF1 MEF (P4)	1	40S ribosomal protein S13	IPI00125901	17205.3	1	6	6	9	0.338
CD1×MF1 MEF (P4)	1	similar to ribosomal protein S25	IPI00115992,IPI00137735,IPI00677917,IPI00848593,IPI00850188	13690.9	1	3	3	10	0.224
CD1×MF1 MEF (P4)	1	Serine protease 23	IPI00318017	43054.7	1	7	7	12	0.27
CD1×MF1 MEF (P4)	1	ribosomal protein S27a	IPI00470152	17933.6	1	5	6	20	0.301
CD1×MF1 MEF (P4)	1	Isoform 1 of Collagen alpha-1(XII) chain	IPI00121430,IPI00776316,IPI00830892,IPI00881909	340195	1	27	28	43	0.122
CD1×MF1 MEF (P4)	1	60S ribosomal protein L13	IPI00224505,IPI00653474,IPI00890196	24288.3	0.998	2	2	2	0.0948
CD1×MF1 MEF (P4)	1	Putative uncharacterized protein	IPI00652813	260104	1	66	84	679	0.435
CD1×MF1 MEF (P4)	1	Thy-1 membrane glycoprotein	IPI00109727	18062.5	1	2	2	9	0.154
CD1×MF1 MEF (P4)	1	Isoform 1 of Flotillin-2	IPI00653398,IPI00754549	50237.6	1	4	4	5	0.118
CD1×MF1 MEF (P4)	1	GTP-binding nuclear protein Ran	IPI00134621	24405.1	0.995	2	2	2	0.116
CD1×MF1 MEF (P4)	1	Elongation factor 1-alpha 1	IPI00307837	50096.2	1	4	4	6	0.0952
CD1×MF1 MEF (P4)	1	Putative uncharacterized protein	IPI00117569,IPI00762542	19397.2	1	4	4	12	0.175
CD1×MF1 MEF (P4)	1	Insulin-like growth factor II	IPI00138397,IPI00886028	20012.7	0.998	2	2	10	0.128
CD1×MF1 MEF (P4)	1	Rps16 protein	IPI00469918,IPI00881758	19256.3	1	7	7	16	0.384
CD1×MF1 MEF (P4)	1	Tubulointerstitial nephritis antigen-like	IPI00115458	52646	1	4	4	11	0.116
CD1×MF1 MEF (P4)	1	Collagen alpha-1(IV) chain	IPI00109588	160662	0.998	2	2	2	0.0168
CD1×MF1 MEF (P4)	1	Protein-lysine 6-oxidase	IPI00310056	46683.4	1	2	2	4	0.056
CD1×MF1 MEF (P4)	1	ADP/ATP translocase 2	IPI00127841	32914.6	0.998	2	2	3	0.114
CD1×MF1 MEF (P4)	1	Isoform A of Lamin-A/C	IPI00620256	74220.9	1	18	18	24	0.323
CD1×MF1 MEF (P4)	1	Cytoskeleton-associated protein 4	IPI00223047	63674.4	0.998	2	2	2	0.0435
CD1×MF1 MEF (P4)	1	Actin-related protein 2/3 complex subunit 4	IPI00138691,IPI00955134	19649.4	0.998	2	2	2	0.113
CD1×MF1 MEF (P4)	1	ATP synthase subunit beta, mitochondrial	IPI00468481	56283.2	0.998	2	2	2	0.0586
CD1×MF1 MEF (P4)	1	40S ribosomal protein S18	IPI00317590,IPI00474174,IPI00620156,IPI00851049	17701.3	1	8	8	31	0.388
CD1×MF1 MEF (P4)	1	Glyceraldehyde-3-phosphate dehydrogenase	IPI00273646,IPI00620663,IPI00848411,IPI00849031,IPI00849879,IPI00850028,IPI00850062,IPI00850337,IPI00850377,IPI00850779,IPI00851086,IPI00874964	36231.6	1	4	4	5	0.163
CD1×MF1 MEF (P4)	1	Voltage-dependent anion-selective channel protein 2	IPI00122547	31715.6	1	3	3	5	0.119
CD1×MF1 MEF (P4)	1	Transforming growth factor-beta-induced protein ig-h3	IPI00122528	74581	1	10	10	18	0.19
CD1×MF1 MEF (P4)	1	60S ribosomal protein L11	IPI00331461,IPI00474856,IPI00624735,IPI00626239	20235.2	0.998	2	2	9	0.129
CD1×MF1 MEF (P4)	1	60S ribosomal protein L23a	IPI00461456,IPI00758298,IPI00849847,IPI00874935	17678.2	1	3	3	6	0.205
CD1×MF1 MEF (P4)	1	Isoform 1 of Periostin	IPI00338018	93129.2	1	17	19	43	0.272
CD1×MF1 MEF (P4)	1	EGF-containing fibulin-like extracellular matrix protein 1	IPI00223457,IPI00515343,IPI00849521	54933.3	0.998	2	2	2	0.0487
CD1×MF1 MEF (P4)	1	Isoform 2 of 40S ribosomal protein S24	IPI00402981,IPI00465568,IPI00753456	15051.4	0.998	2	2	7	0.208
CD1×MF1 MEF (P4)	1	fibrillin 1	IPI00338565	312269	0.998	2	2	4	0.00627
CD1×MF1 MEF (P4)	1	Putative uncharacterized protein	IPI00134202,IPI00323806,IPI00762051,IPI00880689	17761.5	1	3	3	12	0.191
CD1×MF1 MEF (P4)	1	HtrA serine peptidase 1 precursor	IPI00930771	51196	1	6	6	21	0.14
CD1×MF1 MEF (P4)	1	Isoform 2 of Tropomyosin alpha-1 chain	IPI00227835	32691.8	0.999	2	2	2	0.0775
CD1×MF1 MEF (P4)	1	Histone H2B type 1-F/J/L	IPI00114642,IPI00227930,IPI00282266,IPI00282269,IPI00348270,IPI00554853,IPI00648991,IPI00761713,IPI00874492,IPI00876167,IPI00876550	13918.6	1	5	6	39	0.381
CD1×MF1 MEF (P4)	1	Isoform 1 of Lysyl oxidase homolog 2	IPI00224208,IPI00656270	86983.1	0.998	2	2	2	0.0374
CD1×MF1 MEF (P4)	1	60S ribosomal protein L23	IPI00139780	14847.9	1	5	5	14	0.386
CD1×MF1 MEF (P4)	1	Isoform D of Fibulin-1	IPI00322748	78013	1	3	3	5	0.061
CD1×MF1 MEF (P4)	1	latent transforming growth factor beta binding protein 2	IPI00117380	192798	1	2	2	2	0.0213
CD1×MF1 MEF (P4)	1	Isoform 1 of Gelsolin	IPI00117167,IPI00759948	85923.9	1	4	4	4	0.0859
CD1×MF1 MEF (P4)	1	20 kDa protein	IPI00876029	20448.6	0.998	2	2	2	0.116
CD1×MF1 MEF (P4)	1	Isoform 1 of von Willebrand factor A domain-containing protein 1	IPI00331609	44690.7	0.998	2	2	2	0.0627
CD1×MF1 MEF (P4)	1	60S ribosomal protein L9	IPI00122413,IPI00407917,IPI00473762	21863.6	1	3	3	7	0.224
CD1×MF1 MEF (P4)	1	Isoform 1 of Tenascin	IPI00403938,IPI00420656	231788	1	11	11	21	0.0787
CD1×MF1 MEF (P4)	1	60S ribosomal protein L17	IPI00453768,IPI00468667,IPI00849652	21405.5	1	3	3	4	0.109
CD1×MF1 MEF (P4)	1	Annexin A1	IPI00230395,IPI00652811	40272.5	0.998	2	2	2	0.0761
CD1×MF1 MEF (P4)	1	40S ribosomal protein S7	IPI00136984,IPI00666161,IPI00850934	22109.5	0.998	2	2	5	0.103
CD1×MF1 MEF (P4)	1	Isoform 1 of Sushi-repeat-containing protein SRPX	IPI00127815,IPI00459839,IPI00776306	51556.5	0.996	2	2	2	0.0517
CD1×MF1 MEF (P4)	1	40S ribosomal protein S28	IPI00137736	7822.9	1	3	3	6	0.362
CD1×MF1 MEF (P4)	1	Integrin beta-1	IPI00132474	88213.3	1	4	4	4	0.0702
CD1×MF1 MEF (P4)	1	Erythrocyte band 7 integral membrane protein	IPI00323748,IPI00404017	31358.1	0.998	2	2	4	0.0704
CD1×MF1 MEF (P4)	1	EH domain-containing protein 1	IPI00126083,IPI00653573	60587.2	0.998	2	2	2	0.0524
CD1×MF1 MEF (P4)	1	Barrier-to-autointegration factor	IPI00119959	10084.8	0.998	2	2	2	0.348
CD1×MF1 MEF (P4)	1	40S ribosomal protein S19	IPI00113241,IPI00875584	16067.5	0.997	2	2	5	0.131
CD1×MF1 MEF (P4)	1	40S ribosomal protein S27	IPI00173160	9442.9	0.998	2	2	2	0.25
CD1×MF1 MEF (P4)	1	Glypican-4	IPI00312407,IPI00875492	62569.2	1	3	3	6	0.0664
CD1×MF1 MEF (P4)	1	40S ribosomal protein S14	IPI00322562	16254.9	1	4	4	8	0.318
CD1×MF1 MEF (P4)	1	11 kDa protein	IPI00329998,IPI00407339,IPI00621374,IPI00621789,IPI00623776,IPI00624840,IPI00624933,IPI00844736,IPI00874920,IPI00876005	11448.8	1	10	13	76	0.567
CD1×MF1 MEF (P4)	1	Putative uncharacterized protein	IPI00110658,IPI00469114,IPI00845802	15184.4	0.998	2	2	6	0.169
CD1×MF1 MEF (P4)	1	40S ribosomal protein S3	IPI00134599	26656.5	1	7	7	23	0.383
CD1×MF1 MEF (P4)	1	Angiopoietin-related protein 2	IPI00126864,IPI00330567	57101	1	2	2	3	0.0527
CD1×MF1 MEF (P4)	1	Annexin A2	IPI00468203	38660	1	6	6	7	0.227
CD1×MF1 MEF (P4)	1	Protein-glutamine gamma-glutamyltransferase 2	IPI00126861	77043.9	1	13	13	21	0.303
CD1×MF1 MEF (P4)	1	Isoform 1 of Myosin-Ic	IPI00620222,IPI00754649	121930	0.998	2	2	5	0.0198
CD1×MF1 MEF (P4)	1	Flotillin-1	IPI00117181	47494.8	1	4	4	6	0.119
CD1×MF1 MEF (P4)	1	similar to ribosomal protein L38	IPI00138302,IPI00331121,IPI00677340	8158.4	0.998	2	2	7	0.343
CD1×MF1 MEF (P4)	1	Lysyl oxidase homolog 1	IPI00380136	66486.9	1	8	8	17	0.186
CD1×MF1 MEF (P4)	1	Plasminogen activator inhibitor 1	IPI00131547	45152.5	1	8	9	24	0.231
CD1×MF1 MEF (P4)	1	EMILIN-1	IPI00115516	107566	1	21	23	50	0.301
CD1×MF1 MEF (P4)	1	40S ribosomal protein S15a	IPI00230660,IPI00857457	14822	1	3	3	5	0.246
CD1×MF1 MEF (P4)	1	60S ribosomal protein L10	IPI00474637,IPI00775915,IPI00849598,IPI00915054	24586.6	1	3	3	15	0.117
CD1×MF1 MEF (P4)	1	Alpha-actinin-4	IPI00118899	104962	1	4	4	4	0.18
CD1×MF1 MEF (P4)	1	Isoform 1 of Core histone macro-H2A.1	IPI00137852,IPI00378480,IPI00665557,IPI00955082	39273	1	3	3	3	0.0976
CD1×MF1 MEF (P4)	1	40S ribosomal protein S3a	IPI00331345,IPI00473521	29867.3	1	3	3	7	0.125
CD1×MF1 MEF (P4)	1	EGF-containing fibulin-like extracellular matrix protein 2	IPI00126055,IPI00944049	49405.9	1	3	3	9	0.0993
CD1×MF1 MEF (P4)	1	Hemoglobin subunit beta-2	IPI00316491,IPI00918032,IPI00918757	15860.3	0.998	2	2	9	0.156
CD1×MF1 MEF (P4)	1	60S ribosomal protein L6	IPI00313222,IPI00626312	33492.7	0.998	2	2	2	0.0811
CD1×MF1 MEF (P4)	1	Ras-related protein Rab-10	IPI00130118	22524.1	1	3	3	7	0.165
CD1×MF1 MEF (P4)	1	histone cluster 2, H3c1	IPI00230730,IPI00282848,IPI00553538,IPI00607069,IPI00659000,IPI00785343,IPI00886422	15370.7	0.999	2	2	5	0.147
CD1×MF1 MEF (P4)	1	Collagen alpha-2(I) chain	IPI00222188	129539	1	3	3	4	0.0321
CD1×MF1 MEF (P4)	1	ADAMTS-like protein 4	IPI00279302	113204	0.999	2	2	3	0.028
CD1×MF1 MEF (P4)	1	Integrin alpha-5	IPI00115976,IPI00330866	115041	1	5	5	8	0.0475
CD1×MF1 MEF (P4)	1	Ras-related protein R-Ras2	IPI00323822	23381.6	0.995	2	2	3	0.113
CD1×MF1 MEF (P4)	1	Matrix Gla protein	IPI00117985	12341.6	0.998	2	2	14	0.231
CD1×MF1 MEF (P4)	1	Heat shock cognate 71 kDa protein	IPI00323357,IPI00457741,IPI00886297	70854.7	0.998	2	2	2	0.0449
CD1×MF1 MEF (P4)	1	Alpha-actinin-1	IPI00380436	103054	1	21	22	36	0.289
CD1×MF1 MEF (P4)	1	Serpin H1	IPI00114733,IPI00880252	46573	1	3	3	5	0.0959
CD1×MF1 MEF (P4)	1	ADP/ATP translocase 1	IPI00115564	32887.4	1	4	4	9	0.138
CD1×MF1 MEF (P4)	1	Collagen alpha-1(VI) chain	IPI00339885	108473	0.998	2	2	2	0.0195
CD1×MF1 MEF (P4)	1	myosin light chain, regulatory B-like	IPI00109044,IPI00132705	19878.4	1	7	7	15	0.401
CD1×MF1 MEF (P4)	1	CD44 antigen isoform c	IPI00223769,IPI00223770,IPI00223771,IPI00223772,IPI00223773,IPI00265503,IPI00265504,IPI00265505,IPI00266152,IPI00410802,IPI00466077,IPI00720073,IPI00753669,IPI00756545,IPI00757131,IPI00828592,IPI00828623,IPI00875240	72069.1	0.998	2	2	5	0.0381
CD1×MF1 MEF (P4)	1	Histone H1.3	IPI00223713,IPI00331597	21249.8	0.998	2	2	3	0.108
CD1×MF1 MEF (P4)	1	Transgelin	IPI00226515	22557.8	0.998	2	2	3	0.0995
CD1×MF1 MEF (P4)	1	40S ribosomal protein S4, X isoform	IPI00331092	29581.3	1	6	7	19	0.228
CD1×MF1 MEF (P4)	1	Keratin, type II cytoskeletal 1	IPI00625729	65589.1	1	3	3	17	0.0377
CD1×MF1 MEF (P4)	1	Putative uncharacterized protein	IPI00652902	40472.1	1	5	5	5	0.197
CD1×MF1 MEF (P4)	1	perlecan	IPI00515360	469746	1	38	44	119	0.128
CD1×MF1 MEF (P4)	1	Filamin, alpha	IPI00131138,IPI00664643,IPI00875567,IPI00921658	281166	0.999	2	2	7	0.00718
CD1×MF1 MEF (P4)	1	Thrombospondin 1	IPI00118413	129672	1	17	17	54	0.184
CD1×MF1 MEF (P4)	1	keratin complex 1, acidic, gene 10	IPI00755181,IPI00798492,IPI00828744	57024.4	1	4	4	13	0.0766
CD1×MF1 MEF (P4)	1	Tubulin beta-5 chain	IPI00117352	49652.6	1	6	6	12	0.167
CD1×MF1 MEF (P4)	1	Desmin	IPI00130102	53480.6	1	16	18	42	0.45
CD1×MF1 MEF (P4)	1	Isoform Smooth muscle of Myosin light polypeptide 6	IPI00354819,IPI00409817	16911.8	1	7	9	34	0.583
CD1×MF1 MEF (P4)	1	Vimentin	IPI00227299	53670.7	1	25	30	92	0.577
CD1×MF1 MEF (P4)	1	Actin, alpha cardiac muscle 1	IPI00114593,IPI00480406,IPI00653007	42002.1	1	20	25	166	0.655
CD1×MF1 MEF (P4)	1	Actin, cytoplasmic 1	IPI00110850,IPI00874482	41719.8	1	8	11	69	0.576
CD1×MF1 MEF (P4)	1	Keratin, type II cytoskeletal 2 epidermal	IPI00622240,IPI00875096	70905.6	0.999	2	2	3	0.0339
CD1×MF1 MEF (P4)	2	EH domain-containing protein 2	IPI00402968	61158.4	1	3	3	4	0.0718
CD1×MF1 MEF (P4)	2	40S ribosomal protein S15a	IPI00230660,IPI00857457	14822	1	3	3	5	0.246
CD1×MF1 MEF (P4)	2	Galectin-1	IPI00229517	14848.1	0.998	2	3	7	0.2
CD1×MF1 MEF (P4)	2	40S ribosomal protein S9	IPI00420726	22574.5	1	4	4	8	0.18
CD1×MF1 MEF (P4)	2	60S ribosomal protein L10	IPI00474637,IPI00775915,IPI00849598,IPI00915054	24586.6	1	2	2	4	0.107
CD1×MF1 MEF (P4)	2	Biglycan	IPI00123194	41623.3	1	5	5	18	0.168
CD1×MF1 MEF (P4)	2	Elongation factor 2	IPI00466069	95298	1	3	3	3	0.0501
CD1×MF1 MEF (P4)	2	ATP synthase subunit alpha, mitochondrial	IPI00130280,IPI00857439	59736.1	1	3	4	8	0.101
CD1×MF1 MEF (P4)	2	Tubulin alpha-1C chain	IPI00403810	49891.6	1	9	11	28	0.276
CD1×MF1 MEF (P4)	2	Myosin-9	IPI00123181	226360	1	24	25	53	0.194
CD1×MF1 MEF (P4)	2	Leucine-rich repeat-containing protein 15	IPI00330681	64161.2	0.995	2	2	2	0.0587
CD1×MF1 MEF (P4)	2	Isoform 1 of Fibulin-2	IPI00132067	131796	1	28	32	126	0.265
CD1×MF1 MEF (P4)	2	Ras-related protein Rab-5C	IPI00224518,IPI00404579	23394.7	1	4	4	5	0.227
CD1×MF1 MEF (P4)	2	40S ribosomal protein S13	IPI00125901	17205.3	1	3	3	15	0.225
CD1×MF1 MEF (P4)	2	ATP synthase subunit gamma, mitochondrial	IPI00313475,IPI00750074,IPI00751391,IPI00775853,IPI00776084,IPI00776275	32869.4	0.999	2	2	2	0.0705
CD1×MF1 MEF (P4)	2	Actin-related protein 3	IPI00115627	47339.7	1	3	3	4	0.108
CD1×MF1 MEF (P4)	2	Prolargin	IPI00122293	43277.1	1	3	3	7	0.0847
CD1×MF1 MEF (P4)	2	Serine protease 23	IPI00318017	43054.7	1	7	7	17	0.298
CD1×MF1 MEF (P4)	2	Collagen alpha-2(IV) chain	IPI00338452,IPI00830956	167309	0.998	2	2	2	0.0146
CD1×MF1 MEF (P4)	2	ribosomal protein S27a	IPI00470152	17933.6	1	5	5	11	0.359
CD1×MF1 MEF (P4)	2	Ras-related protein Rab-11A	IPI00135869,IPI00323897	24472	0.998	2	2	4	0.101
CD1×MF1 MEF (P4)	2	Isoform 1 of Collagen alpha-1(XII) chain	IPI00121430,IPI00776316,IPI00830892,IPI00881909	340195	1	54	55	125	0.247
CD1×MF1 MEF (P4)	2	Peroxiredoxin-1	IPI00121788,IPI00648105,IPI00648615	22159.5	0.999	2	3	4	0.116
CD1×MF1 MEF (P4)	2	Rho-related GTP-binding protein RhoC	IPI00122245	21988.7	0.998	2	2	2	0.135
CD1×MF1 MEF (P4)	2	Protein	IPI00311236,IPI00458337,IPI00673513,IPI00775948	32511.8	0.998	2	2	2	0.0896
CD1×MF1 MEF (P4)	2	Transgelin	IPI00226515	22557.8	1	5	5	8	0.249
CD1×MF1 MEF (P4)	2	Phosphoglycerate kinase 1	IPI00555069	44533.1	1	3	3	3	0.141
CD1×MF1 MEF (P4)	2	Thy-1 membrane glycoprotein	IPI00109727	18062.5	1	4	5	11	0.315
CD1×MF1 MEF (P4)	2	Erythrocyte band 7 integral membrane protein	IPI00323748,IPI00404017	31358.1	0.999	2	2	3	0.0634
CD1×MF1 MEF (P4)	2	Macrophage migration inhibitory factor	IPI00230427	12486.4	0.998	2	2	5	0.174
CD1×MF1 MEF (P4)	2	Isoform M1 of Pyruvate kinase isozymes M1/M2	IPI00845840	57967.8	0.999	2	2	3	0.0395
CD1×MF1 MEF (P4)	2	Prohibitin-2	IPI00321718	33279.6	0.998	2	2	2	0.0936
CD1×MF1 MEF (P4)	2	Elongation factor 1-alpha 1	IPI00307837	50096.2	1	5	6	10	0.113
CD1×MF1 MEF (P4)	2	Putative uncharacterized protein	IPI00117569,IPI00762542	19397.2	1	8	8	14	0.434
CD1×MF1 MEF (P4)	2	40S ribosomal protein S4, X isoform	IPI00331092	29581.3	1	6	6	18	0.217
CD1×MF1 MEF (P4)	2	Isoform 1 of Collagen alpha-1(I) chain	IPI00329872	138015	1	6	6	13	0.0633
CD1×MF1 MEF (P4)	2	Rps16 protein	IPI00469918,IPI00881758	19256.3	1	6	7	31	0.314
CD1×MF1 MEF (P4)	2	Isoform Long of Galectin-9	IPI00114396,IPI00230649,IPI00929878	40017.4	0.998	2	2	2	0.0567
CD1×MF1 MEF (P4)	2	Golgi-associated plant pathogenesis-related protein 1	IPI00416279	17072.2	0.998	2	2	2	0.169
CD1×MF1 MEF (P4)	2	Putative uncharacterized protein	IPI00110658,IPI00469114,IPI00845802	15184.4	0.998	2	2	8	0.169
CD1×MF1 MEF (P4)	2	Ras-related protein R-Ras2	IPI00323822	23381.6	0.999	2	2	4	0.118
CD1×MF1 MEF (P4)	2	Isoform 1 of Periostin	IPI00338018	93129.2	1	17	20	38	0.279
CD1×MF1 MEF (P4)	2	ADP/ATP translocase 2	IPI00127841	32914.6	0.999	2	2	3	0.107
CD1×MF1 MEF (P4)	2	Isoform A of Lamin-A/C	IPI00620256	74220.9	1	9	9	17	0.158
CD1×MF1 MEF (P4)	2	Tubulointerstitial nephritis antigen-like	IPI00115458	52646	1	7	8	35	0.185
CD1×MF1 MEF (P4)	2	Actin-related protein 2/3 complex subunit 4	IPI00138691,IPI00955134	19649.4	0.998	2	2	6	0.113
CD1×MF1 MEF (P4)	2	similar to Cofilin-1	IPI00848816,IPI00890117	18497	0.998	2	2	6	0.151
CD1×MF1 MEF (P4)	2	Isoform Mitochondrial of Peroxiredoxin-5, mitochondrial	IPI00129517,IPI00475031,IPI00759999,IPI00955131	21879.6	0.998	2	2	4	0.0905
CD1×MF1 MEF (P4)	2	similar to ribosomal protein S25	IPI00115992,IPI00137735,IPI00677917,IPI00848593,IPI00850188	13690.9	1	4	4	16	0.24
CD1×MF1 MEF (P4)	2	ATP synthase subunit beta, mitochondrial	IPI00468481	56283.2	1	7	7	14	0.21
CD1×MF1 MEF (P4)	2	L-lactate dehydrogenase A chain	IPI00319994,IPI00751369	36480.9	1	4	4	6	0.142
CD1×MF1 MEF (P4)	2	RAS-related C3 botulinum substrate 1, isoform CRA_a	IPI00127408,IPI00157462,IPI00761613	21361.1	1	2	2	2	0.0938
CD1×MF1 MEF (P4)	2	40S ribosomal protein S18	IPI00317590,IPI00474174,IPI00620156,IPI00851049	17701.3	1	7	7	32	0.388
CD1×MF1 MEF (P4)	2	Stress-70 protein, mitochondrial	IPI00133903,IPI00880839	73511.1	1	5	5	5	0.105
CD1×MF1 MEF (P4)	2	Glyceraldehyde-3-phosphate dehydrogenase	IPI00273646,IPI00620663,IPI00848411,IPI00849031,IPI00849879,IPI00850028,IPI00850062,IPI00850337,IPI00850377,IPI00850779,IPI00851086,IPI00874964	36231.6	1	7	8	29	0.255
CD1×MF1 MEF (P4)	2	Voltage-dependent anion-selective channel protein 2	IPI00122547	31715.6	1	4	4	8	0.186
CD1×MF1 MEF (P4)	2	Peptidyl-prolyl cis-trans isomerase	IPI00554989	18296.1	1	4	4	5	0.251
CD1×MF1 MEF (P4)	2	Transforming growth factor-beta-induced protein ig-h3	IPI00122528	74581	1	4	4	12	0.0732
CD1×MF1 MEF (P4)	2	60S ribosomal protein L11	IPI00331461,IPI00474856,IPI00624735,IPI00626239	20235.2	1	4	4	11	0.219
CD1×MF1 MEF (P4)	2	Protein CYR61	IPI00113117	41690.3	0.998	2	2	2	0.0475
CD1×MF1 MEF (P4)	2	Isoform 1 of 60 kDa heat shock protein, mitochondrial	IPI00308885	60938.8	0.996	2	2	3	0.0646
CD1×MF1 MEF (P4)	2	Collagen alpha-2(V) chain	IPI00121120	145000	0.999	2	2	6	0.0214
CD1×MF1 MEF (P4)	2	HtrA serine peptidase 1 precursor	IPI00930771	51196	1	4	4	8	0.102
CD1×MF1 MEF (P4)	2	Guanine nucleotide-binding protein G(I)/G(S)/G(O) subunit gamma-12	IPI00227838	7979.6	0.998	2	2	3	0.347
CD1×MF1 MEF (P4)	2	Histone H2B type 1-F/J/L	IPI00114642,IPI00227930,IPI00282266,IPI00282269,IPI00348270,IPI00554853,IPI00648991,IPI00761713,IPI00874492,IPI00876167,IPI00876550	13974.6	1	7	8	48	0.476
CD1×MF1 MEF (P4)	2	Isoform 1 of Lysyl oxidase homolog 2	IPI00224208,IPI00656270	86983.1	1	2	2	2	0.0296
CD1×MF1 MEF (P4)	2	Isoform D of Fibulin-1	IPI00322748	78013	1	4	4	5	0.0766
CD1×MF1 MEF (P4)	2	Myosin-10	IPI00515398,IPI00757312	228984	1	3	3	3	0.0445
CD1×MF1 MEF (P4)	2	V-type proton ATPase subunit d 1	IPI00313841	40284.8	1	5	5	5	0.182
CD1×MF1 MEF (P4)	2	20 kDa protein	IPI00876029	20448.6	0.998	2	2	8	0.116
CD1×MF1 MEF (P4)	2	Isoform 1 of Tenascin	IPI00403938,IPI00420656	231788	1	12	12	16	0.0877
CD1×MF1 MEF (P4)	2	Guanine nucleotide-binding protein G(I)/G(S)/G(T) subunit beta-1	IPI00120716	37359.5	1	3	3	5	0.0971
CD1×MF1 MEF (P4)	2	Isoform Pl-VDAC1 of Voltage-dependent anion-selective channel protein 1	IPI00122549,IPI00230540	32334.7	1	5	5	8	0.196
CD1×MF1 MEF (P4)	2	Protein S100-A6	IPI00121427	10033.3	0.998	2	2	6	0.225
CD1×MF1 MEF (P4)	2	11 kDa protein	IPI00329998,IPI00407339,IPI00621374,IPI00621789,IPI00623776,IPI00624840,IPI00624933,IPI00844736,IPI00874920,IPI00876005	11420.8	1	10	11	91	0.567
CD1×MF1 MEF (P4)	2	Chloride intracellular channel protein 1	IPI00130344	26995.5	1	4	4	4	0.212
CD1×MF1 MEF (P4)	2	Putative uncharacterized protein	IPI00652813	260104	1	81	100	708	0.504
CD1×MF1 MEF (P4)	2	Connective tissue growth factor	IPI00322594	37775.4	1	4	4	5	0.124
CD1×MF1 MEF (P4)	2	Annexin A1	IPI00230395,IPI00652811	40272.5	0.998	2	2	3	0.0845
CD1×MF1 MEF (P4)	2	Putative uncharacterized protein	IPI00110885,IPI00121079,IPI00759904	34912.1	1	4	4	6	0.115
CD1×MF1 MEF (P4)	2	Isoform Alpha of Caveolin-1	IPI00117829	20521.4	1	4	4	10	0.23
CD1×MF1 MEF (P4)	2	Ras-related protein Rab-7a	IPI00408892	23472	0.998	2	2	2	0.111
CD1×MF1 MEF (P4)	2	Phosphate carrier protein, mitochondrial	IPI00124771,IPI00850430	39615.1	1	3	3	7	0.0784
CD1×MF1 MEF (P4)	2	40S ribosomal protein S28	IPI00137736	7822.9	0.998	2	2	3	0.304
CD1×MF1 MEF (P4)	2	Cysteine and glycine-rich protein 1	IPI00123891	20565.1	0.998	2	2	4	0.13
CD1×MF1 MEF (P4)	2	EH domain-containing protein 1	IPI00126083,IPI00653573	60587.2	1	2	2	2	0.0618
CD1×MF1 MEF (P4)	2	40S ribosomal protein S19	IPI00113241,IPI00875584	16067.5	1	3	3	3	0.131
CD1×MF1 MEF (P4)	2	40S ribosomal protein S27	IPI00173160	9442.9	0.999	2	2	9	0.25
CD1×MF1 MEF (P4)	2	40S ribosomal protein S14	IPI00322562	16254.9	1	4	4	17	0.185
CD1×MF1 MEF (P4)	2	40S ribosomal protein S3	IPI00134599	26656.5	1	8	8	26	0.395
CD1×MF1 MEF (P4)	2	triosephosphate isomerase 1	IPI00467833	32173.3	1	5	5	10	0.211
CD1×MF1 MEF (P4)	2	20 kDa protein	IPI00857345,IPI00944141	20396.1	0.999	2	2	2	0.121
CD1×MF1 MEF (P4)	2	Profilin-1	IPI00224740,IPI00650039	14939.2	0.998	2	2	6	0.186
CD1×MF1 MEF (P4)	2	Annexin A2	IPI00468203	38660	1	9	9	10	0.345
CD1×MF1 MEF (P4)	2	Isoform 1 of Myosin-Ic	IPI00620222,IPI00754649	121930	1	10	10	15	0.103
CD1×MF1 MEF (P4)	2	Voltage-dependent anion channel 3	IPI00122548,IPI00876341	30867.2	1	3	3	4	0.158
CD1×MF1 MEF (P4)	2	Lysyl oxidase homolog 1	IPI00380136	66486.9	1	5	5	8	0.112
CD1×MF1 MEF (P4)	2	Plasminogen activator inhibitor 1	IPI00131547	45152.5	1	5	5	13	0.177
CD1×MF1 MEF (P4)	2	similar to ribosomal protein L38	IPI00138302,IPI00331121,IPI00677340	8158.4	1	2	2	2	0.314
CD1×MF1 MEF (P4)	2	EMILIN-1	IPI00115516	107566	1	16	16	25	0.245
CD1×MF1 MEF (P4)	2	Collagen alpha-1(V) chain	IPI00128689	183662	1	3	3	4	0.0272
CD1×MF1 MEF (P4)	2	60S ribosomal protein L17	IPI00453768,IPI00468667,IPI00849652	21405.5	1	3	3	6	0.152
CD1×MF1 MEF (P4)	2	Ras-related protein Rab-18	IPI00116770	23017.6	0.998	2	2	2	0.107
CD1×MF1 MEF (P4)	2	Trifunctional enzyme subunit alpha, mitochondrial	IPI00223092	82653.4	1	3	3	4	0.0603
CD1×MF1 MEF (P4)	2	solute carrier family 25, member 1	IPI00276926	33914.2	0.998	2	2	2	0.0772
CD1×MF1 MEF (P4)	2	Putative uncharacterized protein	IPI00380130,IPI00604967,IPI00606379,IPI00606508,IPI00880400	25086.9	1	4	5	10	0.191
CD1×MF1 MEF (P4)	2	Isoform 1 of Core histone macro-H2A.1	IPI00137852,IPI00378480,IPI00665557,IPI00955082	39273	0.998	2	2	2	0.084
CD1×MF1 MEF (P4)	2	40S ribosomal protein S3a	IPI00331345,IPI00473521	29867.3	1	10	10	15	0.443
CD1×MF1 MEF (P4)	2	EGF-containing fibulin-like extracellular matrix protein 2	IPI00126055,IPI00944049	49405.9	1	6	6	8	0.156
CD1×MF1 MEF (P4)	2	Hemoglobin subunit beta-2	IPI00316491,IPI00918032,IPI00918757	15860.3	0.998	2	2	8	0.156
CD1×MF1 MEF (P4)	2	Ras-related protein Rab-10	IPI00130118	22524.1	1	3	3	17	0.17
CD1×MF1 MEF (P4)	2	histone cluster 2, H3c1	IPI00230730,IPI00282848,IPI00553538,IPI00607069,IPI00659000,IPI00785343,IPI00886422	20229.3	0.999	2	2	9	0.11
CD1×MF1 MEF (P4)	2	Collagen alpha-2(I) chain	IPI00222188	129539	1	5	5	6	0.0758
CD1×MF1 MEF (P4)	2	Alpha-actinin-1	IPI00380436	103054	1	9	9	14	0.141
CD1×MF1 MEF (P4)	2	Integrin alpha-5	IPI00115976,IPI00330866	115041	0.995	2	2	3	0.018
CD1×MF1 MEF (P4)	2	40S ribosomal protein S17	IPI00465880	15506.4	0.997	2	2	3	0.0889
CD1×MF1 MEF (P4)	2	MCG18238	IPI00229080	83266.3	1	3	3	3	0.0511
CD1×MF1 MEF (P4)	2	Alpha-crystallin B chain	IPI00138274	20051.4	1	4	4	11	0.246
CD1×MF1 MEF (P4)	2	Protein-glutamine gamma-glutamyltransferase 2	IPI00126861	77043.9	1	13	14	34	0.299
CD1×MF1 MEF (P4)	2	WNT1-inducible-signaling pathway protein 2	IPI00129116,IPI00944106	27076.2	1	3	3	3	0.116
CD1×MF1 MEF (P4)	2	Serpin H1	IPI00114733,IPI00880252	46573	1	6	6	20	0.192
CD1×MF1 MEF (P4)	2	Alpha-enolase	IPI00462072	47123.7	1	5	5	8	0.173
CD1×MF1 MEF (P4)	2	60S ribosomal protein L28	IPI00222547,IPI00473429,IPI00620288	15715.7	0.998	2	2	2	0.117
CD1×MF1 MEF (P4)	2	ADP/ATP translocase 1	IPI00115564	32887.4	1	4	4	9	0.144
CD1×MF1 MEF (P4)	2	Malate dehydrogenase, mitochondrial	IPI00323592	35593.9	0.998	2	2	2	0.0621
CD1×MF1 MEF (P4)	2	Collagen alpha-1(VI) chain	IPI00339885	108473	0.997	2	2	3	0.0195
CD1×MF1 MEF (P4)	2	myosin light chain, regulatory B-like	IPI00109044,IPI00132705	19878.4	1	4	4	14	0.244
CD1×MF1 MEF (P4)	2	Protein S100-A4	IPI00124096	11703.8	1	2	2	4	0.168
CD1×MF1 MEF (P4)	2	Nidogen-1	IPI00111793,IPI00890881	136604	1	6	6	7	0.0562
CD1×MF1 MEF (P4)	2	Actin, cytoplasmic 1	IPI00110850,IPI00874482	41719.8	1	11	16	151	0.685
CD1×MF1 MEF (P4)	2	Filamin, alpha	IPI00131138,IPI00664643,IPI00875567,IPI00921658	281166	1	6	6	20	0.0234
CD1×MF1 MEF (P4)	2	Actin, alpha cardiac muscle 1	IPI00114593,IPI00480406,IPI00653007	42002.1	1	24	34	247	0.727
CD1×MF1 MEF (P4)	2	perlecan	IPI00515360	469746	1	52	56	157	0.162
CD1×MF1 MEF (P4)	2	Thrombospondin 1	IPI00118413	129672	1	32	35	104	0.308
CD1×MF1 MEF (P4)	2	Keratin, type II cytoskeletal 1	IPI00625729	65589.1	1	3	3	6	0.0377
CD1×MF1 MEF (P4)	2	Putative uncharacterized protein	IPI00652902	40472.1	1	5	5	8	0.194
CD1×MF1 MEF (P4)	2	Col6a3 protein	IPI00830749	288680	1	6	7	9	0.0396
CD1×MF1 MEF (P4)	2	Isoform Smooth muscle of Myosin light polypeptide 6	IPI00354819,IPI00409817	16942.8	1	7	7	30	0.563
CD1×MF1 MEF (P4)	2	Vimentin	IPI00227299	53670.7	1	29	35	141	0.693
CD1×MF1 MEF (P4)	2	Desmin	IPI00130102	53480.6	1	25	31	117	0.661
CD1×MF1 MEF (P4)	2	Tubulin beta-5 chain	IPI00117352	49652.6	1	11	11	31	0.302
CD1×MF1 MEF (P4)	2	Thrombospondin-2	IPI00131223,IPI00930870	129892	1	3	4	9	0.0427
CD1×MF1 MEF (P4)	2	Keratin, type I cytoskeletal 14	IPI00227140	52850.1	0.998	2	2	5	0.0558
CD1×MF1 MEF (P4)	2	keratin complex 1, acidic, gene 10	IPI00755181,IPI00798492,IPI00828744	57024.4	0.998	2	2	8	0.0374
CD1×MF1 MEF (P9)	1	Flotillin-1	IPI00117181	47494.8	1	5	5	11	0.136
CD1×MF1 MEF (P9)	1	hypothetical protein isoform 2	IPI00265107,IPI00330363,IPI00354363,IPI00622160	29973.1	1	3	3	3	0.139
CD1×MF1 MEF (P9)	1	60S ribosomal protein L31	IPI00123007,IPI00677102	14445.2	0.998	2	2	4	0.168
CD1×MF1 MEF (P9)	1	Heterogeneous nuclear ribonucleoprotein U	IPI00458583	87900.5	1	3	4	6	0.0538
CD1×MF1 MEF (P9)	1	40S ribosomal protein S9	IPI00420726	22574.5	1	3	3	6	0.144
CD1×MF1 MEF (P9)	1	Tubulin alpha-1C chain	IPI00403810	49891.6	0.999	2	3	5	0.0557
CD1×MF1 MEF (P9)	1	Aquaporin-1	IPI00123183	28776.5	1	4	5	43	0.152
CD1×MF1 MEF (P9)	1	Myosin-9	IPI00123181	226360	1	24	26	36	0.166
CD1×MF1 MEF (P9)	1	Isoform 1 of Fibulin-2	IPI00132067	131796	1	8	8	36	0.0778
CD1×MF1 MEF (P9)	1	Clathrin heavy chain 1	IPI00169916,IPI00648173	191543	1	3	3	3	0.0191
CD1×MF1 MEF (P9)	1	Fibulin-5	IPI00323035	50174.7	0.998	2	2	5	0.0446
CD1×MF1 MEF (P9)	1	60S ribosomal protein L6	IPI00313222,IPI00626312	33492.7	0.999	2	2	3	0.0912
CD1×MF1 MEF (P9)	1	ribosomal protein S27a	IPI00470152	17933.6	1	6	8	29	0.314
CD1×MF1 MEF (P9)	1	5'-nucleotidase	IPI00122257	63847.5	1	4	4	4	0.0816
CD1×MF1 MEF (P9)	1	Isoform 1 of Collagen alpha-1(XII) chain	IPI00121430,IPI00776316,IPI00830892,IPI00881909	340195	1	41	42	72	0.179
CD1×MF1 MEF (P9)	1	Putative uncharacterized protein	IPI00652813	260104	1	59	72	424	0.374
CD1×MF1 MEF (P9)	1	Thy-1 membrane glycoprotein	IPI00109727	18062.5	1	4	5	14	0.315
CD1×MF1 MEF (P9)	1	Isoform 1 of Flotillin-2	IPI00653398,IPI00754549	50237.6	1	13	13	18	0.336
CD1×MF1 MEF (P9)	1	Elongation factor 1-alpha 1	IPI00307837	50096.2	0.999	2	2	5	0.0498
CD1×MF1 MEF (P9)	1	Putative uncharacterized protein	IPI00117569,IPI00762542	19397.2	0.998	2	2	3	0.12
CD1×MF1 MEF (P9)	1	Rps16 protein	IPI00469918,IPI00881758	19256.3	1	4	4	4	0.18
CD1×MF1 MEF (P9)	1	Isoform 2B of Voltage-dependent calcium channel subunit alpha-2/delta-1	IPI00230013,IPI00319970,IPI00407868,IPI00410982,IPI00626793	122505	0.998	2	2	2	0.0212
CD1×MF1 MEF (P9)	1	ADP/ATP translocase 2	IPI00127841	32914.6	0.995	2	2	3	0.114
CD1×MF1 MEF (P9)	1	Isoform A of Lamin-A/C	IPI00620256	74220.9	1	30	36	89	0.496
CD1×MF1 MEF (P9)	1	similar to ribosomal protein S25	IPI00115992,IPI00137735,IPI00677917,IPI00848593,IPI00850188	13690.9	0.998	2	2	4	0.152
CD1×MF1 MEF (P9)	1	40S ribosomal protein S18	IPI00317590,IPI00474174,IPI00620156,IPI00851049	17701.3	1	6	6	16	0.309
CD1×MF1 MEF (P9)	1	60S ribosomal protein L8	IPI00137787	28006.8	0.998	2	2	2	0.105
CD1×MF1 MEF (P9)	1	Voltage-dependent anion-selective channel protein 2	IPI00122547	31715.6	0.998	2	2	5	0.0746
CD1×MF1 MEF (P9)	1	Transforming growth factor-beta-induced protein ig-h3	IPI00122528	74581	1	9	9	15	0.145
CD1×MF1 MEF (P9)	1	60S ribosomal protein L11	IPI00331461,IPI00474856,IPI00624735,IPI00626239	20235.2	0.998	2	2	4	0.129
CD1×MF1 MEF (P9)	1	60S ribosomal protein L23a	IPI00461456,IPI00758298,IPI00849847,IPI00874935	17678.2	1	3	3	6	0.199
CD1×MF1 MEF (P9)	1	EGF-containing fibulin-like extracellular matrix protein 1	IPI00223457,IPI00515343,IPI00849521	45130.7	1	2	2	4	0.06
CD1×MF1 MEF (P9)	1	fibrillin 1	IPI00338565	312269	1	6	6	28	0.0195
CD1×MF1 MEF (P9)	1	Putative uncharacterized protein	IPI00134202,IPI00323806,IPI00762051,IPI00880689	17761.5	1	3	3	10	0.191
CD1×MF1 MEF (P9)	1	HtrA serine peptidase 1 precursor	IPI00930771	51196	1	12	13	79	0.256
CD1×MF1 MEF (P9)	1	Histone H2B type 1-F/J/L	IPI00114642,IPI00227930,IPI00282266,IPI00282269,IPI00348270,IPI00554853,IPI00648991,IPI00761713,IPI00874492,IPI00876167,IPI00876550	13974.6	1	5	6	54	0.381
CD1×MF1 MEF (P9)	1	latent transforming growth factor beta binding protein 2	IPI00117380	192798	1	4	4	9	0.0353
CD1×MF1 MEF (P9)	1	Myosin-10	IPI00515398,IPI00757312	228984	1	10	10	14	0.0967
CD1×MF1 MEF (P9)	1	Peroxidasin homolog	IPI00461384	165117	0.998	2	2	3	0.0149
CD1×MF1 MEF (P9)	1	alpha-N-acetylglucosaminidase	IPI00314726	82605.7	0.998	2	2	2	0.0501
CD1×MF1 MEF (P9)	1	Isoform 1 of Gelsolin	IPI00117167,IPI00759948	85923.9	0.998	2	2	3	0.0423
CD1×MF1 MEF (P9)	1	Isoform 1 of Periostin	IPI00338018	93129.2	1	8	8	14	0.128
CD1×MF1 MEF (P9)	1	Isoform 1 of Tenascin	IPI00403938,IPI00420656	231788	1	14	14	21	0.0981
CD1×MF1 MEF (P9)	1	187 kDa protein	IPI00409393,IPI00828560	186819	1	3	3	8	0.0216
CD1×MF1 MEF (P9)	1	Guanine nucleotide-binding protein G(I)/G(S)/G(T) subunit beta-1	IPI00120716	37359.5	0.997	2	2	2	0.0618
CD1×MF1 MEF (P9)	1	40S ribosomal protein S7	IPI00136984,IPI00666161,IPI00850934	22109.5	0.998	2	2	4	0.103
CD1×MF1 MEF (P9)	1	40S ribosomal protein S28	IPI00137736	7822.9	0.998	2	2	3	0.304
CD1×MF1 MEF (P9)	1	Integrin beta-1	IPI00132474	88213.3	1	3	3	3	0.0589
CD1×MF1 MEF (P9)	1	Isoform 1 of Vascular cell adhesion protein 1	IPI00126834,IPI00264750,IPI00653571	81300	1	2	2	2	0.0325
CD1×MF1 MEF (P9)	1	ADP/ATP translocase 1	IPI00115564	32887.4	0.998	2	2	3	0.0705
CD1×MF1 MEF (P9)	1	Isoform 4 of Nephronectin	IPI00124689,IPI00314999,IPI00649506,IPI00855089	67043	1	4	5	12	0.0854
CD1×MF1 MEF (P9)	1	40S ribosomal protein S14	IPI00322562	16254.9	0.998	2	2	5	0.179
CD1×MF1 MEF (P9)	1	Isoform 1 of Centromere protein V	IPI00318428	27522.8	0.998	2	2	3	0.167
CD1×MF1 MEF (P9)	1	Voltage-dependent anion channel 3	IPI00122548,IPI00876341	30867.2	0.998	2	2	2	0.12
CD1×MF1 MEF (P9)	1	fibrillin 2 precursor	IPI00272591	313786	0.999	2	2	8	0.00722
CD1×MF1 MEF (P9)	1	nidogen 2 precursor	IPI00719919	153894	1	11	11	24	0.106
CD1×MF1 MEF (P9)	1	Lysyl oxidase homolog 1	IPI00380136	66486.9	1	6	6	7	0.132
CD1×MF1 MEF (P9)	1	Plasminogen activator inhibitor 1	IPI00131547	45152.5	1	5	5	6	0.157
CD1×MF1 MEF (P9)	1	Histone H1.4	IPI00223714	21960.9	0.998	2	2	5	0.174
CD1×MF1 MEF (P9)	1	EMILIN-1	IPI00115516	107566	1	26	28	84	0.337
CD1×MF1 MEF (P9)	1	Protein unc-84 homolog B	IPI00380009,IPI00460291	81588.9	0.998	2	2	2	0.0356
CD1×MF1 MEF (P9)	1	Lamin-B1	IPI00230394	66768.7	1	4	4	4	0.0816
CD1×MF1 MEF (P9)	1	60S ribosomal protein L17	IPI00453768,IPI00468667,IPI00849652	21405.5	1	3	3	4	0.152
CD1×MF1 MEF (P9)	1	Isoform 3 of Protein unc-84 homolog A	IPI00227435,IPI00263505	97907	1	3	3	3	0.032
CD1×MF1 MEF (P9)	1	Putative uncharacterized protein	IPI00380130,IPI00604967,IPI00606379,IPI00606508,IPI00880400	25086.9	1	2	2	3	0.0936
CD1×MF1 MEF (P9)	1	Isoform 1 of Core histone macro-H2A.1	IPI00137852,IPI00378480,IPI00665557,IPI00955082	39273	1	9	10	25	0.355
CD1×MF1 MEF (P9)	1	EGF-containing fibulin-like extracellular matrix protein 2	IPI00126055,IPI00944049	49405.9	0.998	2	2	9	0.0429
CD1×MF1 MEF (P9)	1	11 kDa protein	IPI00329998,IPI00407339,IPI00621374,IPI00621789,IPI00623776,IPI00624840,IPI00624933,IPI00844736,IPI00874920,IPI00876005	11420.8	1	9	12	98	0.471
CD1×MF1 MEF (P9)	1	Hemoglobin subunit beta-2	IPI00316491,IPI00918032,IPI00918757	15860.3	0.998	2	2	5	0.156
CD1×MF1 MEF (P9)	1	histone cluster 2, H3c1	IPI00230730,IPI00282848,IPI00553538,IPI00607069,IPI00659000,IPI00785343,IPI00886422	15370.7	1	2	2	6	0.147
CD1×MF1 MEF (P9)	1	Collagen alpha-2(I) chain	IPI00222188	129539	1	5	5	5	0.0561
CD1×MF1 MEF (P9)	1	Alpha-actinin-1	IPI00380436	103054	1	3	3	5	0.0404
CD1×MF1 MEF (P9)	1	ADAMTS-like protein 4	IPI00279302	113204	1	4	4	9	0.0454
CD1×MF1 MEF (P9)	1	60S ribosomal protein L35	IPI00263879	14535.6	1	3	3	5	0.22
CD1×MF1 MEF (P9)	1	Cytoskeleton-associated protein 4	IPI00223047	63674.4	1	5	5	5	0.111
CD1×MF1 MEF (P9)	1	Collagen alpha-2(VI) chain	IPI00621027	110317	1	4	4	4	0.0532
CD1×MF1 MEF (P9)	1	similar to ribosomal protein S26	IPI00261455,IPI00377441,IPI00674601,IPI00754798	13029.5	0.998	2	2	3	0.209
CD1×MF1 MEF (P9)	1	Matrix metalloproteinase-14	IPI00133725,IPI00896056	65918.9	1	3	4	5	0.0567
CD1×MF1 MEF (P9)	1	Serpin H1	IPI00114733,IPI00880252	46573	0.998	2	2	3	0.0647
CD1×MF1 MEF (P9)	1	Collagen alpha-1(VI) chain	IPI00339885	108473	1	4	4	6	0.0439
CD1×MF1 MEF (P9)	1	myosin light chain, regulatory B-like	IPI00109044,IPI00132705	19878.4	1	5	5	13	0.297
CD1×MF1 MEF (P9)	1	CD44 antigen isoform c	IPI00223769,IPI00223770,IPI00223771,IPI00223772,IPI00223773,IPI00265503,IPI00265504,IPI00265505,IPI00266152,IPI00410802,IPI00466077,IPI00720073,IPI00753669,IPI00756545,IPI00757131,IPI00828592,IPI00828623,IPI00875240	40245.3	0.998	2	2	6	0.0685
CD1×MF1 MEF (P9)	1	Core histone macro-H2A.2	IPI00652934	40076	1	5	5	12	0.231
CD1×MF1 MEF (P9)	1	Histone H1.3	IPI00223713,IPI00331597	21249.8	1	4	4	14	0.175
CD1×MF1 MEF (P9)	1	40S ribosomal protein S4, X isoform	IPI00331092	29581.3	1	3	3	7	0.106
CD1×MF1 MEF (P9)	1	Histone H1.5	IPI00230133	22559.4	0.998	2	2	3	0.121
CD1×MF1 MEF (P9)	1	Vimentin	IPI00227299	53670.7	1	22	24	72	0.485
CD1×MF1 MEF (P9)	1	Isoform XLas-1 of Guanine nucleotide-binding protein G(s) subunit alpha isoforms XLas	IPI00119853,IPI00416906,IPI00463891,IPI00469793,IPI00750570	45646.4	0.998	2	2	2	0.0964
CD1×MF1 MEF (P9)	1	Tubulin beta-5 chain	IPI00117352	49652.6	1	3	3	4	0.0721
CD1×MF1 MEF (P9)	1	Col6a3 protein	IPI00830749	288680	1	14	15	19	0.0687
CD1×MF1 MEF (P9)	1	Actin, cytoplasmic 1	IPI00110850,IPI00874482	41719.8	1	7	8	28	0.469
CD1×MF1 MEF (P9)	1	Isoform Smooth muscle of Myosin light polypeptide 6	IPI00354819,IPI00409817	16911.8	1	7	7	20	0.477
CD1×MF1 MEF (P9)	1	Putative uncharacterized protein	IPI00652902	40472.1	1	6	6	10	0.217
CD1×MF1 MEF (P9)	1	Filamin, alpha	IPI00131138,IPI00664643,IPI00875567,IPI00921658	281166	1	3	3	3	0.0159
CD1×MF1 MEF (P9)	1	Keratin, type II cytoskeletal 1	IPI00625729	65589.1	1	4	4	29	0.0565
CD1×MF1 MEF (P9)	1	Thrombospondin 1	IPI00118413	129672	1	6	6	11	0.0623
CD1×MF1 MEF (P9)	1	keratin complex 1, acidic, gene 10	IPI00755181,IPI00798492,IPI00828744	57024.4	0.998	2	2	16	0.0374
CD1×MF1 MEF (P9)	1	perlecan	IPI00515360	469746	1	31	35	61	0.089
CD1×MF1 MEF (P9)	1	Keratin, type II cytoskeletal 2 epidermal	IPI00622240,IPI00875096	70905.6	0.997	2	2	2	0.0339
CD1×MF1 MEF (P9)	1	Actin, alpha cardiac muscle 1	IPI00114593,IPI00480406,IPI00653007	42002.1	1	13	15	54	0.385
CD1×MF1 MEF (P9)	2	Isoform 1 of Fibulin-2	IPI00132067	131796	1	26	33	113	0.249
CD1×MF1 MEF (P9)	2	ADAMTS-like protein 4	IPI00279302	113204	1	7	7	15	0.0946
CD1×MF1 MEF (P9)	2	Isoform 1 of Collagen alpha-1(XII) chain	IPI00121430,IPI00776316,IPI00830892,IPI00881909	340195	1	4	4	4	0.0151
CD1×MF1 MEF (P9)	2	Myosin-9	IPI00123181	226360	1	7	7	7	0.051
CD1×MF1 MEF (P9)	2	Isoform 1 of Collagen alpha-1(I) chain	IPI00329872	138015	1	3	3	7	0.033
CD1×MF1 MEF (P9)	2	nidogen 2 precursor	IPI00719919	153894	1	16	16	24	0.146
CD1×MF1 MEF (P9)	2	Isoform 1 of Tenascin	IPI00403938,IPI00420656	231788	1	5	5	7	0.0261
CD1×MF1 MEF (P9)	2	Myosin-10	IPI00515398,IPI00757312	228984	1	6	6	6	0.0567
CD1×MF1 MEF (P9)	2	Putative uncharacterized protein	IPI00652813	260104	1	64	79	268	0.4
CD1×MF1 MEF (P9)	2	Isoform A of Lamin-A/C	IPI00620256	74220.9	1	7	7	9	0.134
CD1×MF1 MEF (P9)	2	EGF-containing fibulin-like extracellular matrix protein 2	IPI00126055,IPI00944049	49405.9	1	10	10	18	0.233
CD1×MF1 MEF (P9)	2	Keratin, type I cuticular Ha1	IPI00124945	47098.3	1	2	2	2	0.0457
CD1×MF1 MEF (P9)	2	fibrillin 1	IPI00338565	312269	1	19	19	33	0.0957
CD1×MF1 MEF (P9)	2	Collagen alpha-2(I) chain	IPI00222188	129539	1	3	3	4	0.0335
CD1×MF1 MEF (P9)	2	EMILIN-1	IPI00115516	107566	1	18	18	21	0.241
CD1×MF1 MEF (P9)	2	EMILIN-2	IPI00284848	117292	0.997	2	2	2	0.013
CD1×MF1 MEF (P9)	2	Actin, alpha cardiac muscle 1	IPI00114593,IPI00480406,IPI00653007	42002.1	1	14	16	42	0.31
CD1×MF1 MEF (P9)	2	Keratin, type II cuticular Hb5	IPI00331459	55740.8	0.998	2	2	2	0.0375
CD1×MF1 MEF (P9)	2	perlecan	IPI00515360	469746	1	55	56	80	0.17
CD1×MF1 MEF (P9)	2	Isoform Smooth muscle of Myosin light polypeptide 6	IPI00354819,IPI00409817	16942.8	0.998	2	2	3	0.146
CD1×MF1 MEF (P9)	2	Thrombospondin 1	IPI00118413	129672	1	8	8	10	0.0751
CD1×MF1 MEF (P9)	2	Vimentin	IPI00227299	53670.7	1	8	8	9	0.195

## Sheet: (B) Peptide Report
Supplemental File S1
(B) Peptide report for CD1 MEF and MF1×CD1 MEF ECM datasets
Cell type	Biological replicate	Protein name	Protein accession numbers	Protein molecular weight (Da)	Protein identification probability	Number of unique peptides	Number of unique spectra	Number of total spectra	Percentage sequence coverage	Peptide sequence	Previous amino acid	Next amino acid	Best Peptide identification probability	Best Mascot Ion score	Best Mascot Identity score	Best Mascot Delta Ion score	Best X! Tandem -log(e) score	Number of identified +1H spectra	Number of identified +2H spectra	Number of identified +3H spectra	Number of identified +4H spectra	Number of enzymatic termini	Calculated +1H Peptide Mass (AMU)	Peptide start index	Peptide stop index	Assigned	Other Proteins
CD1 MEF (P4)	1	Putative uncharacterized protein	IPI00652902	40472.1	1	3	3	5	0.104	IAQSDYIPTQQDVLR	R	T	0.95	59	42.5	0	1.35	0	2	0	0	2	1746.9	163	177	TRUE
CD1 MEF (P4)	1	Putative uncharacterized protein	IPI00652902	40472.1	1	3	3	5	0.104	LLLLGAGESGK	K	S	0.95	67	42.9	0	1.09	0	1	0	0	2	1057.63	36	46	TRUE	IPI00469793,IPI00750570,IPI00416906,IPI00119853,IPI00463891
CD1 MEF (P4)	1	Putative uncharacterized protein	IPI00652902	40472.1	1	3	3	5	0.104	YDEAASYIQSK	K	F	0.95	55.7	42.7	0	1.57	0	2	0	0	2	1274.59	297	307	TRUE
CD1 MEF (P4)	1	ATP synthase subunit alpha, mitochondrial	IPI00130280,IPI00857439	59736.1	1	6	6	11	0.166	EVAAFAQFGSDLDAATQQLLSR	R	G	0.95	60.1	41.9	0	0	0	0	1	0	2	2338.17	442	463	TRUE
CD1 MEF (P4)	1	ATP synthase subunit alpha, mitochondrial	IPI00130280,IPI00857439	59736.1	1	6	6	11	0.166	HALIIYDDLSK	K	Q	0.95	56.4	42.8	0	1.64	0	3	0	0	2	1287.69	306	316	TRUE
CD1 MEF (P4)	1	ATP synthase subunit alpha, mitochondrial	IPI00130280,IPI00857439	59736.1	1	6	6	11	0.166	ILGADTSVDLEETGR	R	V	0.95	76.3	42.6	0	8.82	0	1	0	0	2	1575.79	59	73	TRUE
CD1 MEF (P4)	1	ATP synthase subunit alpha, mitochondrial	IPI00130280,IPI00857439	59736.1	1	6	6	11	0.166	TGAIVDVPVGEELLGR	R	V	0.95	71.6	42.6	0	4.92	0	3	0	0	2	1624.89	134	149	TRUE
CD1 MEF (P4)	1	ATP synthase subunit alpha, mitochondrial	IPI00130280,IPI00857439	59736.1	1	6	6	11	0.166	VLSIGDGIAR	R	V	0.95	54.7	42.8	0	1.34	0	2	0	0	2	1000.58	74	83	TRUE
CD1 MEF (P4)	1	ATP synthase subunit alpha, mitochondrial	IPI00130280,IPI00857439	59736.1	1	6	6	11	0.166	VVDALGNAIDGKGPIGSK	R	T	0.95	59.6	42.4	0	0	0	0	1	0	2	1710.94	150	167	TRUE
CD1 MEF (P4)	1	Tubulin alpha-1C chain	IPI00403810	49891.6	1	6	7	10	0.167	AVFVDLEPTVIDEVR	R	T	0.95	58.6	42.5	0	1.7	0	1	1	0	2	1701.91	65	79	TRUE
CD1 MEF (P4)	1	Tubulin alpha-1C chain	IPI00403810	49891.6	1	6	7	10	0.167	DVNAAIATIK	K	T	0.95	42.4	43.1	0	0.824	0	3	0	0	2	1015.58	327	336	TRUE
CD1 MEF (P4)	1	Tubulin alpha-1C chain	IPI00403810	49891.6	1	6	7	10	0.167	EIIDLVLDR	K	I	0.95	41	42.6	0	0	0	1	0	0	2	1085.62	113	121	TRUE
CD1 MEF (P4)	1	Tubulin alpha-1C chain	IPI00403810	49891.6	1	6	7	10	0.167	IHFPLATYAPVISAEK	R	A	0.95	46.1	42.4	0	1.25	0	0	1	0	2	1756.96	265	280	TRUE
CD1 MEF (P4)	1	Tubulin alpha-1C chain	IPI00403810	49891.6	1	6	7	10	0.167	LDHKFDLMYAK	R	R	0.95	44.2	42.6	0	0	0	0	1	0	2	1380.7	391	401	TRUE
CD1 MEF (P4)	1	Tubulin alpha-1C chain	IPI00403810	49891.6	1	6	7	10	0.167	NLDIERPTYTNLNR	R	L	0.95	46.7	42.6	0	0	0	0	2	0	2	1718.88	216	229	TRUE
CD1 MEF (P4)	1	Myosin-9	IPI00123181	226360	1	18	18	25	0.132	ALELDSNLYR	K	I	0.95	64.4	42.9	0	3.39	0	1	0	0	2	1193.62	746	755	TRUE
CD1 MEF (P4)	1	Myosin-9	IPI00123181	226360	1	18	18	25	0.132	ASREEILAQAK	R	E	0.95	47.1	42.7	0	1.85	0	1	0	0	2	1215.67	1659	1669	TRUE
CD1 MEF (P4)	1	Myosin-9	IPI00123181	226360	1	18	18	25	0.132	DFSALESQLQDTQELLQEENR	K	Q	0.95	54.5	41.6	0	0	0	0	2	0	2	2493.17	1302	1322	TRUE
CD1 MEF (P4)	1	Myosin-9	IPI00123181	226360	1	18	18	25	0.132	EQADFAIEALAK	K	A	0.95	71.3	42.7	0	1.92	0	1	0	0	2	1305.67	408	419	TRUE
CD1 MEF (P4)	1	Myosin-9	IPI00123181	226360	1	18	18	25	0.132	IAQLEEQLDNETKER	K	Q	0.95	61	42.4	0	0	0	0	1	0	2	1815.91	1816	1830	TRUE
CD1 MEF (P4)	1	Myosin-9	IPI00123181	226360	1	18	18	25	0.132	IMGIPEDEQMGLLR	R	V	0.95	55.4	42.6	0	3.32	0	2	0	0	2	1601.8	328	341	TRUE
CD1 MEF (P4)	1	Myosin-9	IPI00123181	226360	1	18	18	25	0.132	LEVNLQAMK	R	A	0.95	45.1	43	0	0	0	1	0	0	2	1045.57	1558	1566	TRUE
CD1 MEF (P4)	1	Myosin-9	IPI00123181	226360	1	18	18	25	0.132	LQQELDDLLVDLDHQR	R	Q	0.95	63.1	42.2	0	0	0	0	2	0	2	1949.99	1418	1433	TRUE
CD1 MEF (P4)	1	Myosin-9	IPI00123181	226360	1	18	18	25	0.132	LQQLFNHTMFILEQEEYQR	K	E	0.95	51.3	41.8	0	3.54	0	0	1	0	2	2467.21	476	494	TRUE	IPI00757312,IPI00515398
CD1 MEF (P4)	1	Myosin-9	IPI00123181	226360	1	18	18	25	0.132	QAQQERDELADEIANSSGK	R	G	0.95	54.8	42.1	0	0	0	0	1	0	2	2088.98	1698	1716	TRUE
CD1 MEF (P4)	1	Myosin-9	IPI00123181	226360	1	18	18	25	0.132	QLLQANPILEAFGNAK	R	T	0.95	63	42.4	0	3.51	0	2	0	0	2	1726.95	210	225	TRUE
CD1 MEF (P4)	1	Myosin-9	IPI00123181	226360	1	18	18	25	0.132	RGDLPFVVTR	R	R	0.95	53	43.1	0	3.66	0	2	0	0	2	1159.66	1923	1932	TRUE
CD1 MEF (P4)	1	Myosin-9	IPI00123181	226360	1	18	18	25	0.132	SMEAEMIQLQEELAAAER	K	A	0.95	63.9	42.1	0	1.34	0	0	1	0	2	2048.96	1677	1694	TRUE
CD1 MEF (P4)	1	Myosin-9	IPI00123181	226360	1	18	18	25	0.132	TFHIFYYLLSGAGEHLK	R	T	0.919	40.1	42.1	0	0	0	0	1	0	2	1996.03	273	289	TRUE
CD1 MEF (P4)	1	Myosin-9	IPI00123181	226360	1	18	18	25	0.132	VAEFTTNLMEEEEKSK	R	S	0.95	42.8	42.4	0	0	0	0	1	0	2	1884.89	1001	1016	TRUE
CD1 MEF (P4)	1	Myosin-9	IPI00123181	226360	1	18	18	25	0.132	VISGVLQLGNIAFK	R	K	0.95	72.7	42.7	0	5.54	0	3	0	0	2	1458.87	342	355	TRUE
CD1 MEF (P4)	1	Myosin-9	IPI00123181	226360	1	18	18	25	0.132	VSHLLGINVTDFTR	K	G	0.95	60.3	42.6	0	1.82	0	0	1	0	2	1571.85	374	387	TRUE
CD1 MEF (P4)	1	Myosin-9	IPI00123181	226360	1	18	18	25	0.132	VVFQEFR	R	Q	0.95	49.3	42.3	0	0	0	1	0	0	2	924.494	712	718	TRUE
CD1 MEF (P4)	1	Isoform 1 of Fibulin-2	IPI00132067	131796	1	22	25	147	0.215	AEEDIDPNSVHSVPR	R	G	0.95	43.8	42.5	0	0	0	0	3	0	2	1664.79	407	421	TRUE
CD1 MEF (P4)	1	Isoform 1 of Fibulin-2	IPI00132067	131796	1	22	25	147	0.215	CACFPGFELQGDGR	R	T	0.95	66.8	42.6	0	5.54	0	10	0	0	2	1613.68	619	632	TRUE
CD1 MEF (P4)	1	Isoform 1 of Fibulin-2	IPI00132067	131796	1	22	25	147	0.215	CGEGQLCYNLPGSYR	R	C	0.95	71	42.5	0	3.6	0	6	0	0	2	1773.77	906	920	TRUE
CD1 MEF (P4)	1	Isoform 1 of Fibulin-2	IPI00132067	131796	1	22	25	147	0.215	CLRFDCPPNYVR	R	V	0.941	42.1	42.6	0	0	0	0	1	0	2	1596.74	1088	1099	TRUE
CD1 MEF (P4)	1	Isoform 1 of Fibulin-2	IPI00132067	131796	1	22	25	147	0.215	CSCAAGFLLAADGK	R	H	0.95	128	42.5	0	7.68	0	7	0	0	2	1440.66	963	976	TRUE
CD1 MEF (P4)	1	Isoform 1 of Fibulin-2	IPI00132067	131796	1	22	25	147	0.215	DFALDVEMK	R	L	0.95	57.3	42.4	0	1	0	13	0	0	2	1067.51	1190	1198	TRUE
CD1 MEF (P4)	1	Isoform 1 of Fibulin-2	IPI00132067	131796	1	22	25	147	0.215	FDCPPNYVR	R	V	0.95	62	42.5	0	2.03	0	4	0	0	2	1167.53	1091	1099	TRUE
CD1 MEF (P4)	1	Isoform 1 of Fibulin-2	IPI00132067	131796	1	22	25	147	0.215	FRAEEDIDPNSVHSVPR	R	G	0.95	76.9	42.2	0	4.01	0	1	10	0	2	1967.96	405	421	TRUE
CD1 MEF (P4)	1	Isoform 1 of Fibulin-2	IPI00132067	131796	1	22	25	147	0.215	GAPQLDTAR	R	E	0.95	60.2	42.5	0	0	0	8	0	0	2	928.485	639	647	TRUE
CD1 MEF (P4)	1	Isoform 1 of Fibulin-2	IPI00132067	131796	1	22	25	147	0.215	GNEEGYFVTR	K	R	0.95	59.8	42.9	0	2.82	0	15	0	0	2	1171.54	1161	1170	TRUE
CD1 MEF (P4)	1	Isoform 1 of Fibulin-2	IPI00132067	131796	1	22	25	147	0.215	GSFYCQAR	K	Q	0.95	37.8	43.2	0	0.824	0	4	0	0	2	988.431	823	830	TRUE
CD1 MEF (P4)	1	Isoform 1 of Fibulin-2	IPI00132067	131796	1	22	25	147	0.215	IGPAPAFAGDTISLTITK	R	G	0.95	81.3	42.5	0	3.96	0	6	8	0	2	1772.98	1143	1160	TRUE
CD1 MEF (P4)	1	Isoform 1 of Fibulin-2	IPI00132067	131796	1	22	25	147	0.215	ITHYQLNFQTGLLVPAHIFR	R	I	0.95	47.8	41.7	0	1.64	0	0	3	0	2	2368.29	1123	1142	TRUE
CD1 MEF (P4)	1	Isoform 1 of Fibulin-2	IPI00132067	131796	1	22	25	147	0.215	LNAYTGVVSLQR	R	S	0.95	84	42.7	0	3.33	0	19	0	0	2	1320.73	1172	1183	TRUE
CD1 MEF (P4)	1	Isoform 1 of Fibulin-2	IPI00132067	131796	1	22	25	147	0.215	QCCISYLK	R	E	0.95	32.3	42.9	0	1.26	0	1	0	0	2	1071.5	468	475	TRUE
CD1 MEF (P4)	1	Isoform 1 of Fibulin-2	IPI00132067	131796	1	22	25	147	0.215	QGSVTTFLAK	R	M	0.95	66.3	42.6	0	2.7	0	11	0	0	2	1051.58	1202	1211	TRUE
CD1 MEF (P4)	1	Isoform 1 of Fibulin-2	IPI00132067	131796	1	22	25	147	0.215	RVSEMEMASR	R	E	0.95	52.1	42.7	0	3.08	0	4	0	0	2	1195.56	566	575	TRUE
CD1 MEF (P4)	1	Isoform 1 of Fibulin-2	IPI00132067	131796	1	22	25	147	0.215	SCVAGVMGAK	K	E	0.95	46.3	42.7	0	1.68	0	1	0	0	2	979.47	478	487	TRUE
CD1 MEF (P4)	1	Isoform 1 of Fibulin-2	IPI00132067	131796	1	22	25	147	0.215	TCIDVNECWVSPGR	R	L	0.95	86.3	42.4	0	5.85	0	3	0	0	2	1692.75	935	948	TRUE
CD1 MEF (P4)	1	Isoform 1 of Fibulin-2	IPI00132067	131796	1	22	25	147	0.215	TTCQDITECQTSPAR	R	I	0.95	80.3	42.4	0	6.14	0	5	0	0	2	1767.76	1108	1122	TRUE
CD1 MEF (P4)	1	Isoform 1 of Fibulin-2	IPI00132067	131796	1	22	25	147	0.215	VPAGQSYFVDFGSTECSCPPGGGK	R	I	0.95	46.5	41.6	0	0	0	0	1	0	2	2504.09	82	105	TRUE
CD1 MEF (P4)	1	Isoform 1 of Fibulin-2	IPI00132067	131796	1	22	25	147	0.215	YAAGHTVHLSSCR	K	A	0.95	60	42.7	0	5.01	0	1	2	0	2	1458.69	145	157	TRUE
CD1 MEF (P4)	1	Keratin, type II cytoskeletal 2 epidermal	IPI00622240,IPI00875096	70905.6	1	3	3	6	0.0453	GFSSGSAVVSGGSR	R	R	0.95	85.3	42.4	0	5.7	0	2	0	0	2	1254.61	23	36	TRUE
CD1 MEF (P4)	1	Keratin, type II cytoskeletal 2 epidermal	IPI00622240,IPI00875096	70905.6	1	3	3	6	0.0453	LLEGEECR	K	M	0.95	55.5	43.2	0	0	0	1	0	0	2	1005.47	504	511	TRUE	IPI00762364,IPI00221797,IPI00131366,IPI00785403,IPI00131368
CD1 MEF (P4)	1	Keratin, type II cytoskeletal 2 epidermal	IPI00622240,IPI00875096	70905.6	1	3	3	6	0.0453	YEELQVTAVK	K	H	0.94	39.6	42.9	0	0	0	3	0	0	2	1179.63	396	405	TRUE
CD1 MEF (P4)	1	Keratin, type II cytoskeletal 1	IPI00625729	65589.1	1	4	5	18	0.0565	FLEQQNQVLQTK	R	W	0.95	71.4	42.8	0	2.96	0	10	0	0	2	1475.79	208	219	TRUE
CD1 MEF (P4)	1	Keratin, type II cytoskeletal 1	IPI00625729	65589.1	1	4	5	18	0.0565	SLNDKFASFIDK	K	V	0.95	45	42.6	0	0	0	2	0	0	2	1384.71	194	205	TRUE
CD1 MEF (P4)	1	Keratin, type II cytoskeletal 1	IPI00625729	65589.1	1	4	5	18	0.0565	TNAENEFVTIK	R	K	0.95	63.3	42.6	0	2.12	0	3	0	0	2	1265.64	286	296	TRUE
CD1 MEF (P4)	1	Keratin, type II cytoskeletal 1	IPI00625729	65589.1	1	4	5	18	0.0565	TNAENEFVTIKK	R	D	0.95	64.3	42.6	0	3.07	0	1	2	0	2	1393.73	286	297	TRUE
CD1 MEF (P4)	1	Fibulin-5	IPI00323035	50174.7	0.998	2	2	6	0.0446	DQPFTILYR	R	D	0.95	50.9	42.6	0	0	0	4	0	0	2	1152.6	343	351	TRUE
CD1 MEF (P4)	1	Fibulin-5	IPI00323035	50174.7	0.998	2	2	6	0.0446	YPGAYYIFQIK	R	S	0.95	64.1	42.8	0	3.16	0	2	0	0	2	1362.71	374	384	TRUE
CD1 MEF (P4)	1	40S ribosomal protein S13	IPI00125901	17205.3	1	4	4	10	0.232	GLSQSALPYR	K	R	0.95	60.2	43.2	0	0.886	0	3	0	0	2	1091.58	10	19	TRUE
CD1 MEF (P4)	1	40S ribosomal protein S13	IPI00125901	17205.3	1	4	4	10	0.232	GLTPSQIGVILR	K	D	0.95	70.4	42.4	0	2.24	0	4	0	0	2	1253.76	44	55	TRUE
CD1 MEF (P4)	1	40S ribosomal protein S13	IPI00125901	17205.3	1	4	4	10	0.232	KGLTPSQIGVILR	K	D	0.95	59.6	42.6	0	0	0	0	1	0	2	1381.85	43	55	TRUE
CD1 MEF (P4)	1	40S ribosomal protein S13	IPI00125901	17205.3	1	4	4	10	0.232	LTSDDVKEQIYK	K	L	0.95	67.9	42.5	0	2.57	0	2	0	0	2	1438.74	28	39	TRUE
CD1 MEF (P4)	1	Metalloproteinase inhibitor 3	IPI00110370	24164.2	0.998	2	2	3	0.0948	EGPFGTLVYTIK	K	Q	0.95	55	42.5	0	4.04	0	2	0	0	2	1324.71	54	65	TRUE
CD1 MEF (P4)	1	Metalloproteinase inhibitor 3	IPI00110370	24164.2	0.998	2	2	3	0.0948	YQYLLTGR	K	V	0.95	34.5	42.4	0	1.43	0	1	0	0	2	1013.54	100	107	TRUE
CD1 MEF (P4)	1	Isoform Smooth muscle of Myosin light polypeptide 6	IPI00354819,IPI00409817	16942.8	1	8	8	28	0.583	ALGQNPTNAEVLK	R	V	0.95	73	42.5	0	2.22	0	6	0	0	2	1354.73	38	50	TRUE
CD1 MEF (P4)	1	Isoform Smooth muscle of Myosin light polypeptide 6	IPI00354819,IPI00409817	16942.8	1	8	8	28	0.583	EAFQLFDR	K	T	0.95	53.8	42.1	0	0	0	2	0	0	2	1025.51	14	21	TRUE
CD1 MEF (P4)	1	Isoform Smooth muscle of Myosin light polypeptide 6	IPI00354819,IPI00409817	16942.8	1	8	8	28	0.583	EGNGTVMGAEIR	K	H	0.95	47.8	42.8	0	0	0	2	0	0	2	1249.58	99	110	TRUE
CD1 MEF (P4)	1	Isoform Smooth muscle of Myosin light polypeptide 6	IPI00354819,IPI00409817	16942.8	1	8	8	28	0.583	HVLVTLGEK	R	M	0.95	59.6	42.4	0	2.89	0	4	0	0	2	995.588	111	119	TRUE
CD1 MEF (P4)	1	Isoform Smooth muscle of Myosin light polypeptide 6	IPI00354819,IPI00409817	16942.8	1	8	8	28	0.583	ILYSQCGDVMR	K	A	0.95	64	42.7	0	3.32	0	4	0	0	2	1357.62	27	37	TRUE
CD1 MEF (P4)	1	Isoform Smooth muscle of Myosin light polypeptide 6	IPI00354819,IPI00409817	16942.8	1	8	8	28	0.583	NKDQGTYEDYVEGLR	K	V	0.95	69	42.6	0	4.89	0	0	5	0	2	1786.82	80	94	TRUE
CD1 MEF (P4)	1	Isoform Smooth muscle of Myosin light polypeptide 6	IPI00354819,IPI00409817	16942.8	1	8	8	28	0.583	VFDKEGNGTVMGAEIR	R	H	0.95	44.8	42.4	0	0	0	0	4	0	2	1738.84	95	110	TRUE
CD1 MEF (P4)	1	Isoform Smooth muscle of Myosin light polypeptide 6	IPI00354819,IPI00409817	16942.8	1	8	8	28	0.583	VLDFEHFLPMLQTVAK	K	N	0.95	29.4	42.4	0	1.59	0	0	1	0	2	1904	64	79	TRUE
CD1 MEF (P4)	1	Serine protease 23	IPI00318017	43054.7	1	5	5	11	0.17	DFLLNYPFSTSVK	K	L	0.95	49.8	42.5	0	0	0	3	0	0	2	1530.78	142	154	TRUE
CD1 MEF (P4)	1	Serine protease 23	IPI00318017	43054.7	1	5	5	11	0.17	HVLTAAHCIHDGK	K	T	0.95	32.5	42.8	0	1.54	0	0	1	0	2	1458.73	168	180	TRUE
CD1 MEF (P4)	1	Serine protease 23	IPI00318017	43054.7	1	5	5	11	0.17	IHFSGYDNDRPGNLVYR	R	F	0.95	35.9	42.2	0	1	0	0	2	0	2	2022.98	276	292	TRUE
CD1 MEF (P4)	1	Serine protease 23	IPI00318017	43054.7	1	5	5	11	0.17	LSTGCTGTLVAEK	K	H	0.95	83.6	42.7	0	1.68	0	4	0	0	2	1336.68	155	167	TRUE
CD1 MEF (P4)	1	Serine protease 23	IPI00318017	43054.7	1	5	5	11	0.17	YAQICYWIK	K	G	0.95	36.2	42.7	0	1.24	0	1	0	0	2	1244.61	365	373	TRUE
CD1 MEF (P4)	1	ribosomal protein S27a	IPI00470152	17933.6	1	6	7	28	0.314	ESTLHLVLR	K	L	0.95	88.3	42.4	0	1.72	0	8	0	0	2	1067.62	64	72	TRUE
CD1 MEF (P4)	1	ribosomal protein S27a	IPI00470152	17933.6	1	6	7	28	0.314	IQDKEGIPPDQQR	K	L	0.95	57	42.6	0	1.09	0	0	5	0	2	1523.78	30	42	TRUE
CD1 MEF (P4)	1	ribosomal protein S27a	IPI00470152	17933.6	1	6	7	28	0.314	TITLEVEPSDTIENVK	K	A	0.95	66.3	42.5	0	4.34	0	6	3	0	2	1787.93	12	27	TRUE
CD1 MEF (P4)	1	ribosomal protein S27a	IPI00470152	17933.6	1	6	7	28	0.314	TITLEVEPSDTIENVKAK	K	I	0.95	55	42.4	0	0	0	0	1	0	2	1987.06	12	29	TRUE
CD1 MEF (P4)	1	ribosomal protein S27a	IPI00470152	17933.6	1	6	7	28	0.314	TLSDYNIQK	R	E	0.95	50.4	42.4	0	0.959	0	4	0	0	2	1081.55	55	63	TRUE
CD1 MEF (P4)	1	ribosomal protein S27a	IPI00470152	17933.6	1	6	7	28	0.314	TLSDYNIQKESTLHLVLR	R	L	0.95	72.9	42.1	0	1.03	0	0	1	0	2	2130.16	55	72	TRUE
CD1 MEF (P4)	1	Isoform 1 of Collagen alpha-1(XII) chain	IPI00121430,IPI00776316,IPI00830892,IPI00881909	340195	1	18	18	20	0.0801	ALALGALQNIR	K	Y	0.95	54.3	42.4	0	1.85	0	2	0	0	2	1139.69	2387	2397	TRUE
CD1 MEF (P4)	1	Isoform 1 of Collagen alpha-1(XII) chain	IPI00121430,IPI00776316,IPI00830892,IPI00881909	340195	1	18	18	20	0.0801	FTQVTANSFK	R	A	0.95	60.8	42.9	0	0	0	1	0	0	2	1142.58	640	649	TRUE
CD1 MEF (P4)	1	Isoform 1 of Collagen alpha-1(XII) chain	IPI00121430,IPI00776316,IPI00830892,IPI00881909	340195	1	18	18	20	0.0801	GEVQTVTFDTDEVK	R	T	0.95	54.7	42.6	0	1.44	0	1	0	0	2	1567.75	2630	2643	TRUE
CD1 MEF (P4)	1	Isoform 1 of Collagen alpha-1(XII) chain	IPI00121430,IPI00776316,IPI00830892,IPI00881909	340195	1	18	18	20	0.0801	GGNTLTGMALNFIR	K	Q	0.95	50	42.7	0	0	0	1	0	0	2	1480.76	1273	1286	TRUE
CD1 MEF (P4)	1	Isoform 1 of Collagen alpha-1(XII) chain	IPI00121430,IPI00776316,IPI00830892,IPI00881909	340195	1	18	18	20	0.0801	GINGAVGPPGPR	R	G	0.95	37	42.7	0	1.12	0	1	0	0	2	1107.59	2770	2781	TRUE
CD1 MEF (P4)	1	Isoform 1 of Collagen alpha-1(XII) chain	IPI00121430,IPI00776316,IPI00830892,IPI00881909	340195	1	18	18	20	0.0801	HHALSVGPQTTTLNVR	R	D	0.95	44.9	42.5	0	0.824	0	0	1	0	2	1730.93	377	392	TRUE
CD1 MEF (P4)	1	Isoform 1 of Collagen alpha-1(XII) chain	IPI00121430,IPI00776316,IPI00830892,IPI00881909	340195	1	18	18	20	0.0801	IEQELAAIK	R	K	0.95	54	43.1	0	1.27	0	1	0	0	2	1014.58	620	628	TRUE
CD1 MEF (P4)	1	Isoform 1 of Collagen alpha-1(XII) chain	IPI00121430,IPI00776316,IPI00830892,IPI00881909	340195	1	18	18	20	0.0801	IVEVFEIGPK	R	R	0.95	63.3	42.8	0	0	0	1	0	0	2	1130.65	1225	1234	TRUE
CD1 MEF (P4)	1	Isoform 1 of Collagen alpha-1(XII) chain	IPI00121430,IPI00776316,IPI00830892,IPI00881909	340195	1	18	18	20	0.0801	LGELVLGPYDNTVVLEELR	R	A	0.905	39.3	42.1	0	0	0	0	1	0	2	2129.15	1130	1148	TRUE
CD1 MEF (P4)	1	Isoform 1 of Collagen alpha-1(XII) chain	IPI00121430,IPI00776316,IPI00830892,IPI00881909	340195	1	18	18	20	0.0801	LKDEGVELFAIGIK	K	N	0.923	40.8	42.5	0	0	0	0	1	0	2	1531.87	1323	1336	TRUE
CD1 MEF (P4)	1	Isoform 1 of Collagen alpha-1(XII) chain	IPI00121430,IPI00776316,IPI00830892,IPI00881909	340195	1	18	18	20	0.0801	LKPDTPYTITVYSQYPDGEGGR	K	M	0.95	47.1	41.7	0	0	0	0	1	0	2	2457.19	1815	1836	TRUE
CD1 MEF (P4)	1	Isoform 1 of Collagen alpha-1(XII) chain	IPI00121430,IPI00776316,IPI00830892,IPI00881909	340195	1	18	18	20	0.0801	NIGVEVFSLGIK	R	A	0.95	54.3	42.8	0	2.77	0	1	0	0	2	1275.73	266	277	TRUE
CD1 MEF (P4)	1	Isoform 1 of Collagen alpha-1(XII) chain	IPI00121430,IPI00776316,IPI00830892,IPI00881909	340195	1	18	18	20	0.0801	NIQVYNPTPNSLDVR	R	W	0.95	61.3	42.5	0	2.57	0	1	0	0	2	1729.89	1941	1955	TRUE
CD1 MEF (P4)	1	Isoform 1 of Collagen alpha-1(XII) chain	IPI00121430,IPI00776316,IPI00830892,IPI00881909	340195	1	18	18	20	0.0801	NQPGPPGPPGPPGSAGAR	R	G	0.95	21.1	42.4	0	4.1	0	0	1	0	2	1658.79	2941	2958	TRUE
CD1 MEF (P4)	1	Isoform 1 of Collagen alpha-1(XII) chain	IPI00121430,IPI00776316,IPI00830892,IPI00881909	340195	1	18	18	20	0.0801	NSDVEIFAVGVK	R	D	0.95	35.6	42.9	0	2	0	1	0	0	2	1277.67	566	577	TRUE
CD1 MEF (P4)	1	Isoform 1 of Collagen alpha-1(XII) chain	IPI00121430,IPI00776316,IPI00830892,IPI00881909	340195	1	18	18	20	0.0801	RVPAPTNLQFTEVTPESFR	R	G	0.95	59.4	41.8	0	2.21	0	0	2	0	2	2189.14	1654	1672	TRUE
CD1 MEF (P4)	1	Isoform 1 of Collagen alpha-1(XII) chain	IPI00121430,IPI00776316,IPI00830892,IPI00881909	340195	1	18	18	20	0.0801	VPPTVTSTVLK	K	R	0.95	48.5	42.5	0	1.64	0	1	0	0	2	1141.68	1043	1053	TRUE
CD1 MEF (P4)	1	Isoform 1 of Collagen alpha-1(XII) chain	IPI00121430,IPI00776316,IPI00830892,IPI00881909	340195	1	18	18	20	0.0801	VYDPSTSSLSVR	R	W	0.95	62.8	42.4	0	3	0	1	0	0	2	1310.66	1854	1865	TRUE
CD1 MEF (P4)	1	40S ribosomal protein S29	IPI00222553,IPI00625088	6658.9	0.998	2	2	3	0.321	GHQQLYWSHPR	M	K	0.95	59.5	42.6	0	0	0	0	1	0	1	1408.69	2	12	TRUE
CD1 MEF (P4)	1	40S ribosomal protein S29	IPI00222553,IPI00625088	6658.9	0.998	2	2	3	0.321	YGLNMCR	K	Q	0.95	44.2	42.8	0	0	0	2	0	0	2	929.397	34	40	TRUE
CD1 MEF (P4)	1	Putative uncharacterized protein	IPI00652813	260104	1	79	99	551	0.496	APITGYIIR	R	H	0.95	68.7	43.2	0	1.66	0	17	0	0	2	1003.59	1382	1390	TRUE
CD1 MEF (P4)	1	Putative uncharacterized protein	IPI00652813	260104	1	79	99	551	0.496	ATGVFTTLQPLR	K	S	0.95	63.4	42.8	0	2	0	11	0	0	2	1303.74	1077	1088	TRUE
CD1 MEF (P4)	1	Putative uncharacterized protein	IPI00652813	260104	1	79	99	551	0.496	CDPHEATCYDDGK	K	T	0.95	44.9	42.6	0	2.31	0	0	9	0	2	1567.58	2262	2274	TRUE
CD1 MEF (P4)	1	Putative uncharacterized protein	IPI00652813	260104	1	79	99	551	0.496	CDPIDQCQDSETR	K	T	0.95	56.5	42.5	0	2.85	0	2	0	0	2	1623.64	555	567	TRUE
CD1 MEF (P4)	1	Putative uncharacterized protein	IPI00652813	260104	1	79	99	551	0.496	DGQERDAPIVNR	R	V	0.95	45.1	42.6	0	0	0	0	2	0	2	1369.68	1157	1168	TRUE
CD1 MEF (P4)	1	Putative uncharacterized protein	IPI00652813	260104	1	79	99	551	0.496	DLEVIASTPTSLLISWEPPAVSVR	R	Y	0.95	54	41.7	0	0	0	0	7	0	2	2580.39	1452	1475	TRUE
CD1 MEF (P4)	1	Putative uncharacterized protein	IPI00652813	260104	1	79	99	551	0.496	DSMIWDCTCIGAGR	K	G	0.95	69.7	42.5	0	5.92	0	1	0	0	2	1641.68	118	131	TRUE
CD1 MEF (P4)	1	Putative uncharacterized protein	IPI00652813	260104	1	79	99	551	0.496	DTLTSRPAQGVITTLENVSPPR	K	R	0.95	88.1	41.8	0	3.24	0	0	4	0	2	2352.25	1796	1817	TRUE
CD1 MEF (P4)	1	Putative uncharacterized protein	IPI00652813	260104	1	79	99	551	0.496	EESPPLIGQQATVSDIPR	R	D	0.95	89.8	42.3	0	0	0	0	3	0	2	1937	1434	1451	TRUE
CD1 MEF (P4)	1	Putative uncharacterized protein	IPI00652813	260104	1	79	99	551	0.496	EINLSPDSSSVIVSGLMVATK	K	Y	0.95	60.9	42.1	0	0	0	3	5	0	2	2147.13	1766	1786	TRUE
CD1 MEF (P4)	1	Putative uncharacterized protein	IPI00652813	260104	1	79	99	551	0.496	ESNPLTAQQTTK	R	L	0.95	59.9	42.8	0	2.32	0	9	0	0	2	1317.66	984	995	TRUE
CD1 MEF (P4)	1	Putative uncharacterized protein	IPI00652813	260104	1	79	99	551	0.496	EVTSDSGSIVVSGLTPGVEYTYTIQVLR	R	D	0.95	63.9	41.3	0	0.921	0	0	3	0	2	2970.53	1129	1156	TRUE
CD1 MEF (P4)	1	Putative uncharacterized protein	IPI00652813	260104	1	79	99	551	0.496	EYLGAICSCTCFGGQR	K	G	0.95	69.3	42.3	0	4.22	0	2	0	0	2	1878.79	2285	2300	TRUE
CD1 MEF (P4)	1	Putative uncharacterized protein	IPI00652813	260104	1	79	99	551	0.496	FLTTTPNSLLVSWQAPR	R	A	0.95	69.6	42.4	0	0	0	4	9	0	2	1931.04	1910	1926	TRUE
CD1 MEF (P4)	1	Putative uncharacterized protein	IPI00652813	260104	1	79	99	551	0.496	FSQVTPTSFTAQWIAPSVQLTGYR	K	V	0.95	70.1	41.4	0	2.48	0	1	2	0	2	2685.37	1729	1752	TRUE
CD1 MEF (P4)	1	Putative uncharacterized protein	IPI00652813	260104	1	79	99	551	0.496	FTNIGPDTMR	R	V	0.95	63.8	42.6	0	2.21	0	9	0	0	2	1151.55	1274	1283	TRUE
CD1 MEF (P4)	1	Putative uncharacterized protein	IPI00652813	260104	1	79	99	551	0.496	GDSPASSKPVSINYK	R	T	0.95	60.8	42.6	0	2.89	0	6	1	0	2	1549.79	1524	1538	TRUE
CD1 MEF (P4)	1	Putative uncharacterized protein	IPI00652813	260104	1	79	99	551	0.496	GEWACIPYSQLR	R	D	0.95	50	42.7	0	2.37	0	5	0	0	2	1479.7	504	515	TRUE
CD1 MEF (P4)	1	Putative uncharacterized protein	IPI00652813	260104	1	79	99	551	0.496	GLAFTDVDVDSIK	K	I	0.95	98.1	42.7	0	4.24	0	11	0	0	2	1379.71	1636	1648	TRUE
CD1 MEF (P4)	1	Putative uncharacterized protein	IPI00652813	260104	1	79	99	551	0.496	GLTPGVIYEGQLISIQQYGHR	K	E	0.95	60.3	41.9	0	0	0	2	4	0	2	2329.23	670	690	TRUE
CD1 MEF (P4)	1	Putative uncharacterized protein	IPI00652813	260104	1	79	99	551	0.496	GNLLQCVCTGNGR	R	G	0.95	71.7	42.9	0	3.57	0	8	0	0	2	1448.67	254	266	TRUE
CD1 MEF (P4)	1	Putative uncharacterized protein	IPI00652813	260104	1	79	99	551	0.496	GVTYNIIVEALQNQR	R	R	0.95	77.5	42.6	0	2.7	0	19	15	0	2	1717.92	2139	2153	TRUE
CD1 MEF (P4)	1	Putative uncharacterized protein	IPI00652813	260104	1	79	99	551	0.496	HALQSASAGSGSFTDVR	R	T	0.95	103	42.4	0	6.01	0	3	12	0	2	1690.81	274	290	TRUE
CD1 MEF (P4)	1	Putative uncharacterized protein	IPI00652813	260104	1	79	99	551	0.496	HYQINQQWER	K	T	0.95	61.5	42.6	0	4.15	0	9	1	0	2	1401.67	59	68	TRUE
CD1 MEF (P4)	1	Putative uncharacterized protein	IPI00652813	260104	1	79	99	551	0.496	IAWESPQGQVSR	K	Y	0.95	61.8	42.7	0	2.27	0	6	0	0	2	1357.69	1649	1660	TRUE
CD1 MEF (P4)	1	Putative uncharacterized protein	IPI00652813	260104	1	79	99	551	0.496	IGDQWDK	R	Q	0.95	40.2	43.7	0	1.03	1	0	0	0	2	861.41	480	486	TRUE
CD1 MEF (P4)	1	Putative uncharacterized protein	IPI00652813	260104	1	79	99	551	0.496	IGEKWDR	K	Q	0.95	60.4	43.4	0	0	0	2	0	0	2	903.468	2234	2240	TRUE
CD1 MEF (P4)	1	Putative uncharacterized protein	IPI00652813	260104	1	79	99	551	0.496	IHLYTLNDNAR	K	S	0.95	40.7	42.7	0	2.17	0	5	0	0	2	1329.69	1880	1890	TRUE
CD1 MEF (P4)	1	Putative uncharacterized protein	IPI00652813	260104	1	79	99	551	0.496	ISCTIANR	R	C	0.95	80.6	43.2	0	0.959	0	16	0	0	2	934.477	134	141	TRUE
CD1 MEF (P4)	1	Putative uncharacterized protein	IPI00652813	260104	1	79	99	551	0.496	ITGYIIK	R	Y	0.942	23	42.9	0	0.699	1	0	0	0	2	807.498	1929	1935	TRUE
CD1 MEF (P4)	1	Putative uncharacterized protein	IPI00652813	260104	1	79	99	551	0.496	ITYGETGGNSPVQEFTVPGSK	R	S	0.95	69.1	41.9	0	0	0	3	1	0	2	2168.05	1479	1499	TRUE
CD1 MEF (P4)	1	Putative uncharacterized protein	IPI00652813	260104	1	79	99	551	0.496	KYIVNVYQISEEGK	R	Q	0.95	55.1	42.4	0	5.96	0	2	1	0	2	1669.88	784	797	TRUE
CD1 MEF (P4)	1	Putative uncharacterized protein	IPI00652813	260104	1	79	99	551	0.496	LGVRPSQGGEAPR	K	E	0.95	48.6	42.4	0	2.7	0	5	0	0	2	1323.71	1116	1128	TRUE
CD1 MEF (P4)	1	Putative uncharacterized protein	IPI00652813	260104	1	79	99	551	0.496	LRPRPYLPNVDEEVQIGHVPR	R	G	0.95	46.3	41.6	0	0	0	0	1	0	2	2484.35	2045	2065	TRUE
CD1 MEF (P4)	1	Putative uncharacterized protein	IPI00652813	260104	1	79	99	551	0.496	LTCQCLGFGSGHFR	K	C	0.95	85.9	42.5	0	2.59	0	0	18	0	2	1639.75	2205	2218	TRUE
CD1 MEF (P4)	1	Putative uncharacterized protein	IPI00652813	260104	1	79	99	551	0.496	NGESQPLVQTAVTNIDRPK	R	G	0.95	60.8	42.1	0	0	0	0	4	0	2	2067.08	1617	1635	TRUE
CD1 MEF (P4)	1	Putative uncharacterized protein	IPI00652813	260104	1	79	99	551	0.496	NLQPGSEYTVTLVAVK	R	G	0.95	70.4	42.6	0	0	0	7	5	0	2	1718.93	1054	1069	TRUE
CD1 MEF (P4)	1	Putative uncharacterized protein	IPI00652813	260104	1	79	99	551	0.496	NSITLTNLNPGTEYVVSIIAVNGR	R	E	0.95	68.1	41.6	0	0	0	0	5	0	2	2545.36	1410	1433	TRUE
CD1 MEF (P4)	1	Putative uncharacterized protein	IPI00652813	260104	1	79	99	551	0.496	NTFAEITGLSPGVTYLFK	R	V	0.95	83.9	42.2	0	4.8	0	6	4	0	2	1958.03	958	975	TRUE
CD1 MEF (P4)	1	Putative uncharacterized protein	IPI00652813	260104	1	79	99	551	0.496	NTFAEITGLSPGVTYLFKVFAVHQGR	R	E	0.904	38.6	41.4	0	0	0	0	1	0	2	2852.51	958	983	TRUE
CD1 MEF (P4)	1	Putative uncharacterized protein	IPI00652813	260104	1	79	99	551	0.496	QDGHLWCSTTSNYEQDQK	R	Y	0.896	38.7	41.9	0	0	0	0	1	0	2	2196.93	380	397	TRUE
CD1 MEF (P4)	1	Putative uncharacterized protein	IPI00652813	260104	1	79	99	551	0.496	QSLILSTSQTTAPDAPPDPTVDQVDDTSIVVR	K	W	0.95	44.2	40.5	0	0	0	0	1	0	2	3366.69	798	829	TRUE
CD1 MEF (P4)	1	Putative uncharacterized protein	IPI00652813	260104	1	79	99	551	0.496	QYNVGPLASK	K	Y	0.95	51.9	43.1	0	0	0	7	0	0	2	1076.57	1040	1049	TRUE
CD1 MEF (P4)	1	Putative uncharacterized protein	IPI00652813	260104	1	79	99	551	0.496	RPGAAEPSPDGTTGHTYNQYTQR	R	Y	0.95	65.2	41.6	0	2.74	0	0	5	0	2	2504.16	2309	2331	TRUE
CD1 MEF (P4)	1	Putative uncharacterized protein	IPI00652813	260104	1	79	99	551	0.496	SDNVPPPTDLQFVELTDVK	R	V	0.95	52.4	42.2	0	0	0	0	3	0	2	2114.07	903	921	TRUE
CD1 MEF (P4)	1	Putative uncharacterized protein	IPI00652813	260104	1	79	99	551	0.496	SIPPYNTEVTETTIVITWTPAPR	R	I	0.934	40.7	41.7	0	0	0	0	1	0	2	2586.35	1089	1111	TRUE
CD1 MEF (P4)	1	Putative uncharacterized protein	IPI00652813	260104	1	79	99	551	0.496	SISPDVRSYTITGLQPGTDYK	R	I	0.937	41.1	41.9	0	0	0	0	1	0	2	2314.16	1859	1879	TRUE
CD1 MEF (P4)	1	Putative uncharacterized protein	IPI00652813	260104	1	79	99	551	0.496	SSPVIIDASTAIDAPSNLR	R	F	0.95	79.9	42.3	0	0	0	7	6	0	2	1927.01	1891	1909	TRUE
CD1 MEF (P4)	1	Putative uncharacterized protein	IPI00652813	260104	1	79	99	551	0.496	STATINNIKPGADYTITLYAVTGR	K	G	0.95	48.7	41.6	0	0	0	1	1	0	2	2540.34	1500	1523	TRUE
CD1 MEF (P4)	1	Putative uncharacterized protein	IPI00652813	260104	1	79	99	551	0.496	STTPDITGYR	R	I	0.95	63.5	42.3	0	0.921	0	9	0	0	2	1110.54	1197	1206	TRUE
CD1 MEF (P4)	1	Putative uncharacterized protein	IPI00652813	260104	1	79	99	551	0.496	SYTITGLQPGTDYK	R	I	0.95	69.1	42.5	0	3.72	0	8	0	0	2	1543.76	1866	1879	TRUE
CD1 MEF (P4)	1	Putative uncharacterized protein	IPI00652813	260104	1	79	99	551	0.496	TASPDQTEMTIEGLQPTVEYVVSVYAQNR	K	N	0.95	47.1	40.8	0	3.54	0	0	4	0	2	3242.55	1588	1616	TRUE
CD1 MEF (P4)	1	Putative uncharacterized protein	IPI00652813	260104	1	79	99	551	0.496	TEIDKPSQMQVTDVQDNSISVR	K	W	0.95	95.2	41.6	0	6.16	0	0	38	0	2	2490.21	1539	1560	TRUE
CD1 MEF (P4)	1	Putative uncharacterized protein	IPI00652813	260104	1	79	99	551	0.496	TETITGFQVDAIPANGQTPVQR	K	S	0.95	46.5	41.9	0	0.959	0	0	2	0	2	2343.19	1837	1858	TRUE
CD1 MEF (P4)	1	Putative uncharacterized protein	IPI00652813	260104	1	79	99	551	0.496	TFYQIGDSWEK	R	F	0.95	47.2	42.8	0	3.31	0	10	0	0	2	1373.64	568	578	TRUE
CD1 MEF (P4)	1	Putative uncharacterized protein	IPI00652813	260104	1	79	99	551	0.496	TFYSCTTEGR	R	Q	0.95	53.8	42.7	0	3.17	0	8	0	0	2	1221.52	370	379	TRUE
CD1 MEF (P4)	1	Putative uncharacterized protein	IPI00652813	260104	1	79	99	551	0.496	TGLDSPTGFDSSDITANSFTVHWVAPR	K	A	0.95	76.7	41.1	0	2.15	0	0	5	0	2	2878.36	1355	1381	TRUE
CD1 MEF (P4)	1	Putative uncharacterized protein	IPI00652813	260104	1	79	99	551	0.496	TGPMKEINLSPDSSSVIVSGLMVATK	K	Y	0.95	30.8	41.4	0	2.62	0	0	1	0	2	2661.38	1761	1786	TRUE
CD1 MEF (P4)	1	Putative uncharacterized protein	IPI00652813	260104	1	79	99	551	0.496	TKTETITGFQVDAIPANGQTPVQR	R	S	0.95	47.1	41.8	0	1.92	0	1	1	0	2	2572.34	1835	1858	TRUE
CD1 MEF (P4)	1	Putative uncharacterized protein	IPI00652813	260104	1	79	99	551	0.496	TTPPTAATPVR	R	L	0.909	37.2	42.3	0	0	0	1	0	0	2	1111.61	2034	2044	TRUE
CD1 MEF (P4)	1	Putative uncharacterized protein	IPI00652813	260104	1	79	99	551	0.496	TVLVTWTPPR	R	A	0.95	48.7	42.4	0	0	0	4	0	0	2	1169.67	1011	1020	TRUE
CD1 MEF (P4)	1	Putative uncharacterized protein	IPI00652813	260104	1	79	99	551	0.496	TYHVGEQWQK	K	E	0.95	42.6	42.8	0	2.68	0	8	0	0	2	1275.61	2275	2284	TRUE
CD1 MEF (P4)	1	Putative uncharacterized protein	IPI00652813	260104	1	79	99	551	0.496	TYLGNALVCTCYGGSR	R	G	0.95	61.5	42.5	0	1.77	0	1	0	0	2	1791.82	69	84	TRUE
CD1 MEF (P4)	1	Putative uncharacterized protein	IPI00652813	260104	1	79	99	551	0.496	VEVLPVSLPGEHGQR	R	L	0.95	75.3	42.5	0	4.08	0	9	13	0	2	1616.88	938	952	TRUE
CD1 MEF (P4)	1	Putative uncharacterized protein	IPI00652813	260104	1	79	99	551	0.496	VTDATETTITISWR	R	T	0.95	111	42.5	0	6.42	0	14	0	0	2	1593.81	1821	1834	TRUE
CD1 MEF (P4)	1	Putative uncharacterized protein	IPI00652813	260104	1	79	99	551	0.496	VTIMWTPPDSVVSGYR	K	V	0.95	59.5	42.5	0	0	0	8	3	0	2	1807.9	922	937	TRUE
CD1 MEF (P4)	1	Putative uncharacterized protein	IPI00652813	260104	1	79	99	551	0.496	VTWAPPPSIELTNLLVR	R	Y	0.95	91.5	42.1	0	2.51	0	4	21	0	2	1906.08	1284	1300	TRUE
CD1 MEF (P4)	1	Putative uncharacterized protein	IPI00652813	260104	1	79	99	551	0.496	VTYSSPEDGIR	R	E	0.95	74.7	42.6	0	3.38	0	3	0	0	2	1223.59	1663	1673	TRUE
CD1 MEF (P4)	1	Putative uncharacterized protein	IPI00652813	260104	1	79	99	551	0.496	VVTPLSPPTNLHLEANPDTGVLTVSWER	R	S	0.944	23.7	41.1	0	2.59	0	0	1	0	2	3042.59	1169	1196	TRUE
CD1 MEF (P4)	1	Putative uncharacterized protein	IPI00652813	260104	1	79	99	551	0.496	WCGTTQNYDADQK	K	F	0.95	48.8	42.6	0	3.05	0	5	0	0	2	1586.65	445	457	TRUE
CD1 MEF (P4)	1	Putative uncharacterized protein	IPI00652813	260104	1	79	99	551	0.496	WCHDNGVNYK	K	I	0.95	56.6	42.7	0	4.19	0	2	0	0	2	1292.55	2224	2233	TRUE
CD1 MEF (P4)	1	Putative uncharacterized protein	IPI00652813	260104	1	79	99	551	0.496	WKEATIPGHLNSYTIK	R	G	0.927	40.9	42.4	0	0	0	0	1	0	2	1857.99	654	669	TRUE
CD1 MEF (P4)	1	Putative uncharacterized protein	IPI00652813	260104	1	79	99	551	0.496	WLPSTSPVTGYR	R	V	0.95	52.6	42.8	0	1.59	0	7	0	0	2	1363.7	1561	1572	TRUE
CD1 MEF (P4)	1	Putative uncharacterized protein	IPI00652813	260104	1	79	99	551	0.496	WSRPQAPITGYR	R	I	0.95	41	42.8	0	1.77	0	0	2	0	2	1431.75	830	841	TRUE
CD1 MEF (P4)	1	Putative uncharacterized protein	IPI00652813	260104	1	79	99	551	0.496	YEVSVYALK	K	D	0.95	37.3	42.9	0	1.77	0	7	0	0	2	1071.57	1787	1795	TRUE
CD1 MEF (P4)	1	Putative uncharacterized protein	IPI00652813	260104	1	79	99	551	0.496	YIVNVYQISEEGK	K	Q	0.95	76.5	42.5	0	5.43	0	8	0	0	2	1541.78	785	797	TRUE
CD1 MEF (P4)	1	Putative uncharacterized protein	IPI00652813	260104	1	79	99	551	0.496	YQCYCYGR	R	G	0.95	37.6	42.4	0	2.12	0	2	0	0	2	1169.45	585	592	TRUE
CD1 MEF (P4)	1	Putative uncharacterized protein	IPI00652813	260104	1	79	99	551	0.496	YRVTYSSPEDGIR	R	E	0.95	21.3	42.6	0	2.54	0	1	1	0	2	1542.75	1661	1673	TRUE
CD1 MEF (P4)	1	Putative uncharacterized protein	IPI00652813	260104	1	79	99	551	0.496	YSFCTDHAVLVQTR	K	G	0.95	83.6	42.4	0	3.19	0	1	10	0	2	1696.81	398	411	TRUE
CD1 MEF (P4)	1	Thy-1 membrane glycoprotein	IPI00109727	18062.5	1	3	3	8	0.241	HVLSGTLGIPEHTYR	K	S	0.95	53.8	42.5	0	1.8	0	0	2	0	2	1679.89	62	76	TRUE
CD1 MEF (P4)	1	Thy-1 membrane glycoprotein	IPI00109727	18062.5	1	3	3	8	0.241	VTLSNQPYIK	R	V	0.95	45.7	43	0	1	0	3	0	0	2	1162.65	79	88	TRUE
CD1 MEF (P4)	1	Thy-1 membrane glycoprotein	IPI00109727	18062.5	1	3	3	8	0.241	VTSLTACLVNQNLR	K	L	0.95	90.4	42.5	0	4.72	0	3	0	0	2	1588.85	22	35	TRUE
CD1 MEF (P4)	1	Isoform 1 of Flotillin-2	IPI00653398,IPI00754549	50237.6	1	5	5	5	0.123	DADIGVAEAER	R	D	0.95	49.5	43	0	0.959	0	1	0	0	2	1145.54	206	216	TRUE
CD1 MEF (P4)	1	Isoform 1 of Flotillin-2	IPI00653398,IPI00754549	50237.6	1	5	5	5	0.123	MALVLEALPQIAAK	K	I	0.95	45.3	42.4	0	3	0	1	0	0	2	1467.86	385	398	TRUE
CD1 MEF (P4)	1	Isoform 1 of Flotillin-2	IPI00653398,IPI00754549	50237.6	1	5	5	5	0.123	QIAVEAQEILR	K	T	0.95	41.7	42.6	0	2.29	0	1	0	0	2	1269.72	295	305	TRUE
CD1 MEF (P4)	1	Isoform 1 of Flotillin-2	IPI00653398,IPI00754549	50237.6	1	5	5	5	0.123	SAFSEEVNIK	K	T	0.95	47.1	42.6	0	0	0	1	0	0	2	1123.56	252	261	TRUE
CD1 MEF (P4)	1	Isoform 1 of Flotillin-2	IPI00653398,IPI00754549	50237.6	1	5	5	5	0.123	TDKELIATVR	R	R	0.95	57.6	43	0	0	0	1	0	0	2	1145.65	306	315	TRUE
CD1 MEF (P4)	1	GTP-binding nuclear protein Ran	IPI00134621	24405.1	0.997	2	2	2	0.0972	LVLVGDGGTGK	K	T	0.95	48.5	43.1	0	1.16	0	1	0	0	2	1015.58	13	23	TRUE
CD1 MEF (P4)	1	GTP-binding nuclear protein Ran	IPI00134621	24405.1	0.997	2	2	2	0.0972	NLQYYDISAK	K	S	0.935	39.2	42.7	0	0	0	1	0	0	2	1214.61	143	152	TRUE
CD1 MEF (P4)	1	Elongation factor 1-alpha 1	IPI00307837	50096.2	0.998	2	2	6	0.0433	IGGIGTVPVGR	K	V	0.95	61	42.1	0	2.15	0	5	0	0	2	1025.61	256	266	TRUE
CD1 MEF (P4)	1	Elongation factor 1-alpha 1	IPI00307837	50096.2	0.998	2	2	6	0.0433	QTVAVGVIK	R	A	0.95	42.7	42.2	0	0	0	1	0	0	2	914.567	431	439	TRUE
CD1 MEF (P4)	1	Putative uncharacterized protein	IPI00117569,IPI00762542	19397.2	1	6	6	12	0.349	CPFTGNVSIR	K	G	0.95	66.5	42.8	0	2.52	0	6	0	0	2	1150.57	60	69	TRUE
CD1 MEF (P4)	1	Putative uncharacterized protein	IPI00117569,IPI00762542	19397.2	1	6	6	12	0.349	DVQIGDIVTVGECRPLSK	R	T	0.938	22.9	42.3	0	1.02	0	0	1	0	2	1986.03	119	136	TRUE
CD1 MEF (P4)	1	Putative uncharacterized protein	IPI00117569,IPI00762542	19397.2	1	6	6	12	0.349	EAIEGTYIDK	R	K	0.95	81.3	42.5	0	1.7	0	1	0	0	2	1138.56	49	58	TRUE
CD1 MEF (P4)	1	Putative uncharacterized protein	IPI00117569,IPI00762542	19397.2	1	6	6	12	0.349	EAIEGTYIDKK	R	C	0.95	63.7	42.4	0	2	0	1	0	0	2	1266.66	49	59	TRUE
CD1 MEF (P4)	1	Putative uncharacterized protein	IPI00117569,IPI00762542	19397.2	1	6	6	12	0.349	NMSVHLSPCFR	K	D	0.95	45.3	42.8	0	0	0	0	2	0	2	1363.62	108	118	TRUE
CD1 MEF (P4)	1	Putative uncharacterized protein	IPI00117569,IPI00762542	19397.2	1	6	6	12	0.349	QPTIFQNK	K	K	0.95	40.7	43.1	0	0.824	0	1	0	0	2	975.526	13	20	TRUE
CD1 MEF (P4)	1	40S ribosomal protein S4, X isoform	IPI00331092	29581.3	1	6	6	12	0.281	DANGNSFATR	K	L	0.95	41	42.4	0	1.44	0	1	0	0	2	1052.48	212	221	TRUE
CD1 MEF (P4)	1	40S ribosomal protein S4, X isoform	IPI00331092	29581.3	1	6	6	12	0.281	ECLPLIIFLR	R	N	0.95	52.2	42.8	0	0.796	0	3	0	0	2	1273.73	40	49	TRUE
CD1 MEF (P4)	1	40S ribosomal protein S4, X isoform	IPI00331092	29581.3	1	6	6	12	0.281	LSNIFVIGK	R	G	0.95	64.5	43.2	0	1.42	0	4	0	0	2	990.598	222	230	TRUE
CD1 MEF (P4)	1	40S ribosomal protein S4, X isoform	IPI00331092	29581.3	1	6	6	12	0.281	TDITYPAGFMDVISIDKTGENFR	R	L	0.95	43.9	41.7	0	0	0	0	1	0	2	2606.24	78	100	TRUE
CD1 MEF (P4)	1	40S ribosomal protein S4, X isoform	IPI00331092	29581.3	1	6	6	12	0.281	VNDTIQIDLETGK	K	I	0.95	49.9	42.7	0	1.43	0	1	0	0	2	1445.75	156	168	TRUE
CD1 MEF (P4)	1	40S ribosomal protein S4, X isoform	IPI00331092	29581.3	1	6	6	12	0.281	YALTGDEVK	K	K	0.95	40.3	42.3	0	0.854	0	2	0	0	2	995.505	54	62	TRUE
CD1 MEF (P4)	1	Rps16 protein	IPI00469918,IPI00881758	19256.3	1	3	3	7	0.134	GPLQSVQVFGR	K	K	0.95	70.6	42.9	0	4.68	0	3	0	0	2	1187.65	31	41	TRUE
CD1 MEF (P4)	1	Rps16 protein	IPI00469918,IPI00881758	19256.3	1	3	3	7	0.134	LLEPVLLLGK	K	E	0.95	66.2	42.5	0	2.82	0	1	0	0	2	1094.72	77	86	TRUE
CD1 MEF (P4)	1	Rps16 protein	IPI00469918,IPI00881758	19256.3	1	3	3	7	0.134	LLEPVLLLGKER	K	F	0.95	61.4	42.7	0	2.68	0	0	3	0	2	1379.86	77	88	TRUE
CD1 MEF (P4)	1	Tubulointerstitial nephritis antigen-like	IPI00115458	52646	1	4	4	11	0.0966	GVVSDNCYPFSGR	R	E	0.95	98.7	42.6	0	3.13	0	2	0	0	2	1457.65	285	297	TRUE
CD1 MEF (P4)	1	Tubulointerstitial nephritis antigen-like	IPI00115458	52646	1	4	4	11	0.0966	ITGWGEETLPDGR	K	T	0.95	88.1	42.8	0	2.92	0	4	0	0	2	1430.69	403	415	TRUE
CD1 MEF (P4)	1	Tubulointerstitial nephritis antigen-like	IPI00115458	52646	1	4	4	11	0.0966	LDGAWWFLR	R	R	0.95	56.4	42.9	0	2.52	0	4	0	0	2	1163.6	274	282	TRUE
CD1 MEF (P4)	1	Tubulointerstitial nephritis antigen-like	IPI00115458	52646	1	4	4	11	0.0966	YCQEQDMCCR	R	G	0.95	53.7	42.7	0	1.11	0	1	0	0	2	1449.5	46	55	TRUE
CD1 MEF (P4)	1	Putative uncharacterized protein	IPI00110658,IPI00469114,IPI00845802	15067.4	0.997	2	2	8	0.169	IGGHGAEYGAEALER	K	M	0.95	87.5	42.6	0	1.47	0	0	6	0	2	1529.73	18	32	TRUE
CD1 MEF (P4)	1	Putative uncharacterized protein	IPI00110658,IPI00469114,IPI00845802	15067.4	0.997	2	2	8	0.169	LRVDPVNFK	K	L	0.944	28.7	43.4	0	0.921	0	2	0	0	2	1087.63	92	100	TRUE
CD1 MEF (P4)	1	Protein-lysine 6-oxidase	IPI00310056	46683.4	1	4	4	6	0.0998	EPPAAPGAWR	R	Q	0.95	43.1	42.3	0	1.17	0	3	0	0	2	1051.53	28	37	TRUE
CD1 MEF (P4)	1	Protein-lysine 6-oxidase	IPI00310056	46683.4	1	4	4	6	0.0998	MSMYNLR	K	C	0.947	39.8	42.5	0	0	0	1	0	0	2	914.422	225	231	TRUE
CD1 MEF (P4)	1	Protein-lysine 6-oxidase	IPI00310056	46683.4	1	4	4	6	0.0998	NQGTSDFLPSRPR	K	Y	0.95	43.7	42.7	0	0	0	0	1	0	2	1474.74	265	277	TRUE
CD1 MEF (P4)	1	Protein-lysine 6-oxidase	IPI00310056	46683.4	1	4	4	6	0.0998	TPSPSGVAAGR	R	P	0.95	0	0	0	4.77	0	1	0	0	1	999.522	100	110	TRUE
CD1 MEF (P4)	1	Isoform A of Lamin-A/C	IPI00620256	74220.9	1	16	17	21	0.31	AAYEAELGDAR	K	K	0.95	71.5	42.7	0	2.8	0	1	0	0	2	1165.55	79	89	TRUE
CD1 MEF (P4)	1	Isoform A of Lamin-A/C	IPI00620256	74220.9	1	16	17	21	0.31	AGQVVTIWASGAGATHSPPTDLVWK	K	A	0.95	45	41.8	0	0	0	0	1	0	2	2549.31	491	515	TRUE
CD1 MEF (P4)	1	Isoform A of Lamin-A/C	IPI00620256	74220.9	1	16	17	21	0.31	AQNTWGCGSSLR	K	T	0.95	71.1	42.7	0	6.89	0	1	0	0	2	1336.61	516	527	TRUE
CD1 MEF (P4)	1	Isoform A of Lamin-A/C	IPI00620256	74220.9	1	16	17	21	0.31	EDLQELNDR	K	L	0.95	42.8	43	0	0.886	0	1	0	0	2	1131.53	33	41	TRUE
CD1 MEF (P4)	1	Isoform A of Lamin-A/C	IPI00620256	74220.9	1	16	17	21	0.31	EGDLLAAQAR	K	L	0.95	62	42.8	0	3.18	0	1	0	0	2	1043.55	124	133	TRUE
CD1 MEF (P4)	1	Isoform A of Lamin-A/C	IPI00620256	74220.9	1	16	17	21	0.31	IRIDSLSAQLSQLQK	R	Q	0.95	57.6	42.5	0	2.14	0	0	1	0	2	1699.97	297	311	TRUE
CD1 MEF (P4)	1	Isoform A of Lamin-A/C	IPI00620256	74220.9	1	16	17	21	0.31	ITESEEVVSR	R	E	0.95	66.8	42.8	0	3.34	0	2	0	0	2	1148.58	63	72	TRUE
CD1 MEF (P4)	1	Isoform A of Lamin-A/C	IPI00620256	74220.9	1	16	17	21	0.31	LADALQELR	R	A	0.95	79.7	42.6	0	1.62	0	1	0	0	2	1028.57	241	249	TRUE
CD1 MEF (P4)	1	Isoform A of Lamin-A/C	IPI00620256	74220.9	1	16	17	21	0.31	LQTLKEELDFQK	R	N	0.95	44.6	42.7	0	0	0	0	1	0	2	1491.81	197	208	TRUE
CD1 MEF (P4)	1	Isoform A of Lamin-A/C	IPI00620256	74220.9	1	16	17	21	0.31	NIYSEELR	K	E	0.95	47.7	42.6	0	0	0	1	0	0	2	1023.51	209	216	TRUE
CD1 MEF (P4)	1	Isoform A of Lamin-A/C	IPI00620256	74220.9	1	16	17	21	0.31	NSNLVGAAHEELQQSR	R	I	0.95	47.2	42.4	0	0	0	1	0	0	2	1752.86	281	296	TRUE
CD1 MEF (P4)	1	Isoform A of Lamin-A/C	IPI00620256	74220.9	1	16	17	21	0.31	SGAQASSTPLSPTR	R	I	0.95	60.8	42.7	0	2.6	0	2	0	0	2	1359.69	12	25	TRUE
CD1 MEF (P4)	1	Isoform A of Lamin-A/C	IPI00620256	74220.9	1	16	17	21	0.31	SLETENAGLR	R	L	0.95	72	43.6	0	0	0	1	0	0	2	1089.55	51	60	TRUE
CD1 MEF (P4)	1	Isoform A of Lamin-A/C	IPI00620256	74220.9	1	16	17	21	0.31	SVGGSGGGSFGDNLVTR	R	S	0.95	111	42.6	0	5.28	0	1	0	0	2	1566.75	629	645	TRUE
CD1 MEF (P4)	1	Isoform A of Lamin-A/C	IPI00620256	74220.9	1	16	17	21	0.31	TALINSTGEEVAMR	R	K	0.95	79.8	42.7	0	4.25	0	1	0	0	2	1491.75	528	541	TRUE
CD1 MEF (P4)	1	Isoform A of Lamin-A/C	IPI00620256	74220.9	1	16	17	21	0.31	VAVEEVDEEGKFVR	R	L	0.95	60.9	42.5	0	7.09	0	1	3	0	2	1605.81	440	453	TRUE
CD1 MEF (P4)	1	Actin-related protein 2/3 complex subunit 4	IPI00138691,IPI00955134	19649.4	0.996	2	2	2	0.113	AENFFILR	R	R	0.926	38.2	42.3	0	0	0	1	0	0	2	1009.55	98	105	TRUE
CD1 MEF (P4)	1	Actin-related protein 2/3 complex subunit 4	IPI00138691,IPI00955134	19649.4	0.996	2	2	2	0.113	ELLLQPVTISR	K	N	0.95	44.2	42.4	0	0	0	1	0	0	2	1268.76	45	55	TRUE
CD1 MEF (P4)	1	similar to ribosomal protein S25	IPI00115992,IPI00137735,IPI00677917,IPI00848593,IPI00850188	13690.9	1	3	3	7	0.224	AALQELLSK	R	G	0.95	74.1	42.9	0	0	0	3	0	0	2	972.572	86	94	TRUE
CD1 MEF (P4)	1	similar to ribosomal protein S25	IPI00115992,IPI00137735,IPI00677917,IPI00848593,IPI00850188	13690.9	1	3	3	7	0.224	LITPAVVSER	K	L	0.95	54.6	42.4	0	2.62	0	3	0	0	2	1084.64	67	76	TRUE
CD1 MEF (P4)	1	similar to ribosomal protein S25	IPI00115992,IPI00137735,IPI00677917,IPI00848593,IPI00850188	13690.9	1	3	3	7	0.224	LNNLVLFDK	K	A	0.95	52.7	43.3	0	0	0	1	0	0	2	1075.61	44	52	TRUE
CD1 MEF (P4)	1	myosin light chain, regulatory B-like	IPI00109044,IPI00132705	19762.3	1	5	5	13	0.297	EAFNMIDQNR	K	D	0.95	38.3	42.5	0	1.38	0	2	0	0	2	1237.56	36	45	TRUE	IPI00750595
CD1 MEF (P4)	1	myosin light chain, regulatory B-like	IPI00109044,IPI00132705	19762.3	1	5	5	13	0.297	ELLTTMGDR	R	F	0.95	46.9	42.9	0	0	0	2	0	0	2	1035.51	125	133	TRUE	IPI00750595
CD1 MEF (P4)	1	myosin light chain, regulatory B-like	IPI00109044,IPI00132705	19762.3	1	5	5	13	0.297	FTDEEVDELYR	R	E	0.948	40.3	42.8	0	0	0	1	0	0	2	1415.63	134	144	TRUE
CD1 MEF (P4)	1	myosin light chain, regulatory B-like	IPI00109044,IPI00132705	19762.3	1	5	5	13	0.297	GNFNYIEFTR	K	I	0.95	68.8	43	0	2.34	0	4	0	0	2	1260.6	152	161	TRUE
CD1 MEF (P4)	1	myosin light chain, regulatory B-like	IPI00109044,IPI00132705	19762.3	1	5	5	13	0.297	LNGTDPEDVIR	K	N	0.95	76.6	42.6	0	2.14	0	4	0	0	2	1228.62	94	104	TRUE	IPI00750595
CD1 MEF (P4)	1	ATP synthase subunit beta, mitochondrial	IPI00468481	56283.2	1	8	8	14	0.212	FLSQPFQVAEVFTGHMGK	R	L	0.938	41.5	42.2	0	0	0	0	1	0	2	2023.01	463	480	TRUE
CD1 MEF (P4)	1	ATP synthase subunit beta, mitochondrial	IPI00468481	56283.2	1	8	8	14	0.212	FTQAGSEVSALLGR	R	I	0.95	114	42.5	0	5.21	0	1	0	0	2	1435.75	311	324	TRUE
CD1 MEF (P4)	1	ATP synthase subunit beta, mitochondrial	IPI00468481	56283.2	1	8	8	14	0.212	IGLFGGAGVGK	K	T	0.95	68.8	43.1	0	4.43	0	1	0	0	2	975.562	202	212	TRUE
CD1 MEF (P4)	1	ATP synthase subunit beta, mitochondrial	IPI00468481	56283.2	1	8	8	14	0.212	LVLEVAQHLGESTVR	R	T	0.95	58.6	42.4	0	1.6	0	0	1	0	2	1650.92	95	109	TRUE
CD1 MEF (P4)	1	ATP synthase subunit beta, mitochondrial	IPI00468481	56283.2	1	8	8	14	0.212	TIAMDGTEGLVR	R	G	0.95	85.2	42.9	0	3.44	0	2	0	0	2	1262.64	110	121	TRUE
CD1 MEF (P4)	1	ATP synthase subunit beta, mitochondrial	IPI00468481	56283.2	1	8	8	14	0.212	TVLIMELINNVAK	K	A	0.95	56.9	42.6	0	2.23	0	2	0	0	2	1473.83	213	225	TRUE
CD1 MEF (P4)	1	ATP synthase subunit beta, mitochondrial	IPI00468481	56283.2	1	8	8	14	0.212	VLDSGAPIKIPVGPETLGR	K	I	0.95	41.5	42.2	0	3.3	0	0	2	0	2	1919.1	125	143	TRUE
CD1 MEF (P4)	1	ATP synthase subunit beta, mitochondrial	IPI00468481	56283.2	1	8	8	14	0.212	VVDLLAPYAK	K	G	0.95	65.1	43.5	0	3.48	0	4	0	0	2	1088.64	189	198	TRUE
CD1 MEF (P4)	1	Actin, cytoplasmic 1	IPI00110850,IPI00874482	41719.8	1	8	11	52	0.515	AGFAGDDAPR	K	A	0.95	71.7	43.2	0	2.2	0	14	0	0	2	976.448	19	28	FALSE	IPI00653007,IPI00480406,IPI00114593
CD1 MEF (P4)	1	Actin, cytoplasmic 1	IPI00110850,IPI00874482	41719.8	1	8	11	52	0.515	AVFPSIVGRPR	R	H	0.95	51.9	42.5	0	0	0	2	0	0	2	1198.71	29	39	FALSE	IPI00653007,IPI00480406,IPI00114593
CD1 MEF (P4)	1	Actin, cytoplasmic 1	IPI00110850,IPI00874482	41719.8	1	8	11	52	0.515	DLTDYLMK	R	I	0.95	43.3	42.7	0	2.36	1	2	0	0	2	1014.48	184	191	FALSE	IPI00653007,IPI00480406,IPI00114593
CD1 MEF (P4)	1	Actin, cytoplasmic 1	IPI00110850,IPI00874482	41719.8	1	8	11	52	0.515	DLYANTVLSGGTTMYPGIADR	K	M	0.95	75.7	42	0	0	0	1	6	0	2	2215.07	292	312	TRUE
CD1 MEF (P4)	1	Actin, cytoplasmic 1	IPI00110850,IPI00874482	41719.8	1	8	11	52	0.515	DSYVGDEAQSK	K	R	0.95	64.4	42.5	0	1.7	0	4	0	0	2	1198.52	51	61	FALSE	IPI00653007,IPI00480406,IPI00114593
CD1 MEF (P4)	1	Actin, cytoplasmic 1	IPI00110850,IPI00874482	41719.8	1	8	11	52	0.515	DSYVGDEAQSKR	K	G	0.95	89.8	42.5	0	3.44	0	6	2	0	2	1354.62	51	62	FALSE	IPI00653007,IPI00480406,IPI00114593
CD1 MEF (P4)	1	Actin, cytoplasmic 1	IPI00110850,IPI00874482	41719.8	1	8	11	52	0.515	EITALAPSTMK	K	I	0.95	57.5	43.1	0	0	0	15	0	0	2	1161.62	316	326	FALSE	IPI00653007,IPI00480406,IPI00114593
CD1 MEF (P4)	1	Actin, cytoplasmic 1	IPI00110850,IPI00874482	41719.8	1	8	11	52	0.515	GYSFTTTAER	R	E	0.95	59.2	43	0	2.28	0	15	0	0	2	1132.53	197	206	TRUE
CD1 MEF (P4)	1	Actin, cytoplasmic 1	IPI00110850,IPI00874482	41719.8	1	8	11	52	0.515	GYSFTTTAEREIVR	R	D	0.95	48.2	42.6	0	0	0	0	2	0	2	1629.82	197	210	TRUE
CD1 MEF (P4)	1	Actin, cytoplasmic 1	IPI00110850,IPI00874482	41719.8	1	8	11	52	0.515	HQGVMVGMGQK	R	D	0.95	73.1	42.7	0	6.37	0	5	0	0	2	1171.57	40	50	FALSE	IPI00653007,IPI00480406,IPI00114593
CD1 MEF (P4)	1	Actin, cytoplasmic 1	IPI00110850,IPI00874482	41719.8	1	8	11	52	0.515	IKIIAPPER	K	K	0.95	41.3	42.7	0	0	0	1	0	0	2	1036.65	327	335	FALSE	IPI00653007,IPI00480406,IPI00114593
CD1 MEF (P4)	1	Actin, cytoplasmic 1	IPI00110850,IPI00874482	41719.8	1	8	11	52	0.515	IWHHTFYNELR	K	V	0.95	54.3	42.4	0	0.921	0	0	3	0	2	1515.75	85	95	FALSE	IPI00653007,IPI00480406,IPI00114593
CD1 MEF (P4)	1	Actin, cytoplasmic 1	IPI00110850,IPI00874482	41719.8	1	8	11	52	0.515	KDLYANTVLSGGTTMYPGIADR	R	M	0.95	76.6	41.8	0	0	0	0	3	0	2	2343.17	291	312	TRUE
CD1 MEF (P4)	1	Actin, cytoplasmic 1	IPI00110850,IPI00874482	41719.8	1	8	11	52	0.515	LCYVALDFEQEMATAASSSSLEK	K	S	0.95	49.7	41.5	0	1.36	0	0	2	0	2	2566.17	216	238	TRUE
CD1 MEF (P4)	1	Actin, cytoplasmic 1	IPI00110850,IPI00874482	41719.8	1	8	11	52	0.515	MQKEITALAPSTMK	R	I	0.95	34.9	42.6	0	1.28	0	0	1	0	2	1564.81	313	326	FALSE	IPI00653007,IPI00480406,IPI00114593
CD1 MEF (P4)	1	Actin, cytoplasmic 1	IPI00110850,IPI00874482	41719.8	1	8	11	52	0.515	QEYDESGPSIVHR	K	K	0.95	83.5	42.6	0	1.09	0	3	13	0	2	1516.7	360	372	TRUE
CD1 MEF (P4)	1	Actin, cytoplasmic 1	IPI00110850,IPI00874482	41719.8	1	8	11	52	0.515	QEYDESGPSIVHRK	K	C	0.95	52.5	42.4	0	0	0	0	1	0	2	1644.8	360	373	TRUE
CD1 MEF (P4)	1	Actin, cytoplasmic 1	IPI00110850,IPI00874482	41719.8	1	8	11	52	0.515	SYELPDGQVITIGNER	K	F	0.95	75.7	42.5	0	3.72	0	13	0	0	2	1790.89	239	254	FALSE	IPI00653007,IPI00480406,IPI00114593
CD1 MEF (P4)	1	Actin, cytoplasmic 1	IPI00110850,IPI00874482	41719.8	1	8	11	52	0.515	VAPEEHPVLLTEAPLNPK	R	A	0.95	54.7	42.3	0	0	0	1	5	0	2	1954.06	96	113	TRUE
CD1 MEF (P4)	1	40S ribosomal protein S18	IPI00317590,IPI00474174,IPI00620156,IPI00851049	17701.3	1	6	6	19	0.382	AGELTEDEVER	R	V	0.95	79	43	0	2.2	0	3	0	0	2	1247.58	56	66	TRUE
CD1 MEF (P4)	1	40S ribosomal protein S18	IPI00317590,IPI00474174,IPI00620156,IPI00851049	17701.3	1	6	6	19	0.382	IAFAITAIK	K	G	0.95	53.8	43.2	0	1.64	0	2	0	0	2	947.592	26	34	TRUE
CD1 MEF (P4)	1	40S ribosomal protein S18	IPI00317590,IPI00474174,IPI00620156,IPI00851049	17701.3	1	6	6	19	0.382	IPDWFLNR	K	Q	0.95	54.7	43.1	0	0.886	0	3	0	0	2	1060.56	79	86	TRUE
CD1 MEF (P4)	1	40S ribosomal protein S18	IPI00317590,IPI00474174,IPI00620156,IPI00851049	17701.3	1	6	6	19	0.382	VITIMQNPR	R	Q	0.95	65.5	42.9	0	0	0	5	0	0	2	1071.6	67	75	TRUE
CD1 MEF (P4)	1	40S ribosomal protein S18	IPI00317590,IPI00474174,IPI00620156,IPI00851049	17701.3	1	6	6	19	0.382	VLNTNIDGR	R	R	0.95	70.8	43	0	1.68	0	3	0	0	2	1001.54	15	23	TRUE
CD1 MEF (P4)	1	40S ribosomal protein S18	IPI00317590,IPI00474174,IPI00620156,IPI00851049	17701.3	1	6	6	19	0.382	YSQVLANGLDNK	K	L	0.95	61.8	42.6	0	1.54	0	3	0	0	2	1321.67	95	106	TRUE
CD1 MEF (P4)	1	Stress-70 protein, mitochondrial	IPI00133903,IPI00880839	73511.1	1	3	3	3	0.053	AQFEGIVTDLIKR	R	T	0.95	33.4	42.5	0	1.66	0	0	1	0	2	1489.84	349	361	TRUE
CD1 MEF (P4)	1	Stress-70 protein, mitochondrial	IPI00133903,IPI00880839	73511.1	1	3	3	3	0.053	DAGQISGLNVLR	K	V	0.95	47	42.7	0	0.921	0	1	0	0	2	1242.68	207	218	TRUE
CD1 MEF (P4)	1	Stress-70 protein, mitochondrial	IPI00133903,IPI00880839	73511.1	1	3	3	3	0.053	VQQTVQDLFGR	K	A	0.95	54.2	42.7	0	3.11	0	1	0	0	2	1290.68	395	405	TRUE
CD1 MEF (P4)	1	Voltage-dependent anion-selective channel protein 2	IPI00122547	31715.6	1	3	3	4	0.102	LTLSALVDGK	K	S	0.95	83	43.3	0	3.44	0	1	0	0	2	1016.6	269	278	TRUE
CD1 MEF (P4)	1	Voltage-dependent anion-selective channel protein 2	IPI00122547	31715.6	1	3	3	4	0.102	SNFAVGYR	R	T	0.95	40.2	42.2	0	0.824	0	1	0	0	2	913.452	179	186	TRUE
CD1 MEF (P4)	1	Voltage-dependent anion-selective channel protein 2	IPI00122547	31715.6	1	3	3	4	0.102	YQLDPTASISAK	K	V	0.95	45.9	42.5	0	3.48	0	2	0	0	2	1293.67	237	248	TRUE
CD1 MEF (P4)	1	Thrombospondin 1	IPI00118413	129672	1	14	14	30	0.142	AGTLDLSLSLPGK	K	Q	0.95	73.4	42.8	0	2.72	0	3	0	0	2	1271.72	125	137	TRUE
CD1 MEF (P4)	1	Thrombospondin 1	IPI00118413	129672	1	14	14	30	0.142	AQLYIDCDKMESAELDVPIQSIFTR	R	D	0.95	38	41.2	0	2.38	0	0	1	0	2	2942.43	165	189	TRUE
CD1 MEF (P4)	1	Thrombospondin 1	IPI00118413	129672	1	14	14	30	0.142	DNTGQIFSVVSNGK	K	A	0.95	83.4	42.5	0	5.35	0	1	0	0	2	1465.73	111	124	TRUE
CD1 MEF (P4)	1	Thrombospondin 1	IPI00118413	129672	1	14	14	30	0.142	FTGSQPFGR	R	G	0.95	47.2	42.3	0	0	0	2	0	0	2	996.49	625	633	TRUE
CD1 MEF (P4)	1	Thrombospondin 1	IPI00118413	129672	1	14	14	30	0.142	FVFGTTPEDILR	R	N	0.95	90.2	42.6	0	4.09	0	6	0	0	2	1394.73	217	228	TRUE
CD1 MEF (P4)	1	Thrombospondin 1	IPI00118413	129672	1	14	14	30	0.142	GDVNDNFQGVLQNVR	K	F	0.95	95.8	42.4	0	1.39	0	3	0	0	2	1674.82	202	216	TRUE
CD1 MEF (P4)	1	Thrombospondin 1	IPI00118413	129672	1	14	14	30	0.142	GFIFLASLR	K	Q	0.95	44.1	42.6	0	0	0	1	0	0	2	1023.6	87	95	TRUE
CD1 MEF (P4)	1	Thrombospondin 1	IPI00118413	129672	1	14	14	30	0.142	GQDLSSPAFR	K	I	0.95	36.7	43.1	0	2.85	0	1	0	0	2	1077.53	51	60	TRUE
CD1 MEF (P4)	1	Thrombospondin 1	IPI00118413	129672	1	14	14	30	0.142	GTSQNDPNWVVR	K	H	0.95	91.5	42.7	0	1.16	0	3	0	0	2	1372.66	970	981	TRUE
CD1 MEF (P4)	1	Thrombospondin 1	IPI00118413	129672	1	14	14	30	0.142	LCNNPTPQFGGK	R	D	0.95	53.3	42.8	0	1.07	0	1	0	0	2	1332.64	519	530	TRUE
CD1 MEF (P4)	1	Thrombospondin 1	IPI00118413	129672	1	14	14	30	0.142	QVTQSYWDTNPTR	K	A	0.95	47.9	42.6	0	6.68	0	1	0	0	2	1595.74	1043	1055	TRUE
CD1 MEF (P4)	1	Thrombospondin 1	IPI00118413	129672	1	14	14	30	0.142	SITLFVQEDR	K	A	0.95	46.1	42.8	0	0.886	0	3	0	0	2	1207.63	155	164	TRUE
CD1 MEF (P4)	1	Thrombospondin 1	IPI00118413	129672	1	14	14	30	0.142	TIVTTLQDSIR	R	K	0.95	61.5	42.9	0	2.01	0	3	0	0	2	1246.7	290	300	TRUE
CD1 MEF (P4)	1	Thrombospondin 1	IPI00118413	129672	1	14	14	30	0.142	TIVTTLQDSIRK	R	V	0.95	48	42.8	0	0	0	0	1	0	2	1374.8	290	301	TRUE
CD1 MEF (P4)	1	Transforming growth factor-beta-induced protein ig-h3	IPI00122528	74581	1	3	3	3	0.0556	EQLTFLAPLNSVFK	K	D	0.95	40.8	42.5	0	0	0	1	0	0	2	1606.88	408	421	TRUE
CD1 MEF (P4)	1	Transforming growth factor-beta-induced protein ig-h3	IPI00122528	74581	1	3	3	3	0.0556	FGTLFTMDR	R	M	0.95	54.9	43.4	0	0.921	0	1	0	0	2	1087.52	488	496	TRUE
CD1 MEF (P4)	1	Transforming growth factor-beta-induced protein ig-h3	IPI00122528	74581	1	3	3	3	0.0556	YLYSGQTLDTLGGKK	K	L	0.95	38	42.5	0	1.06	0	0	1	0	2	1643.86	448	462	TRUE
CD1 MEF (P4)	1	60S ribosomal protein L11	IPI00331461,IPI00474856,IPI00624735,IPI00626239	20235.2	0.998	2	2	5	0.129	VLEQLTGQTPVFSK	K	A	0.95	59.5	42.6	0	4.35	0	2	0	0	2	1546.85	39	52	TRUE
CD1 MEF (P4)	1	60S ribosomal protein L11	IPI00331461,IPI00474856,IPI00624735,IPI00626239	20235.2	0.998	2	2	5	0.129	YDGIILPGK	K	-	0.95	64.1	43.1	0	3.15	0	3	0	0	2	975.551	170	178	TRUE
CD1 MEF (P4)	1	keratin complex 1, acidic, gene 10	IPI00755181,IPI00798492,IPI00828744	57024.4	0.998	2	2	7	0.0374	ALEESNYELEGK	R	I	0.95	67.9	42.6	0	4	0	3	0	0	2	1381.65	155	166	TRUE
CD1 MEF (P4)	1	keratin complex 1, acidic, gene 10	IPI00755181,IPI00798492,IPI00828744	57024.4	0.998	2	2	7	0.0374	VTMQNLNDR	K	L	0.95	92.2	43.3	0	1.23	0	4	0	0	2	1090.53	137	145	TRUE	IPI00227140
CD1 MEF (P4)	1	60S ribosomal protein L23a	IPI00461456,IPI00758298,IPI00849847,IPI00874935	17678.2	1	3	3	6	0.141	KLYDIDVAK	K	V	0.95	44.5	42.8	0	3.42	0	2	0	0	2	1064.6	115	123	TRUE
CD1 MEF (P4)	1	60S ribosomal protein L23a	IPI00461456,IPI00758298,IPI00849847,IPI00874935	17678.2	1	3	3	6	0.141	LAPDYDALDVANK	R	I	0.95	81.9	42.7	0	5.74	0	3	0	0	2	1404.7	140	152	TRUE
CD1 MEF (P4)	1	60S ribosomal protein L23a	IPI00461456,IPI00758298,IPI00849847,IPI00874935	17678.2	1	3	3	6	0.141	LYDIDVAK	K	V	0.95	41.5	42.7	0	0	0	1	0	0	2	936.504	116	123	TRUE
CD1 MEF (P4)	1	Isoform 1 of Periostin	IPI00338018	93129.2	1	4	4	5	0.0728	AAAITSDLLESLGR	R	D	0.95	78.2	42.8	0	4.46	0	2	0	0	2	1416.77	254	267	TRUE
CD1 MEF (P4)	1	Isoform 1 of Periostin	IPI00338018	93129.2	1	4	4	5	0.0728	DGHFTLFAPTNEAFEK	R	L	0.95	45.5	42.7	0	0.959	0	0	1	0	2	1823.86	268	283	TRUE
CD1 MEF (P4)	1	Isoform 1 of Periostin	IPI00338018	93129.2	1	4	4	5	0.0728	ISTGGGETGETLQK	R	F	0.95	43	42.7	0	0	0	1	0	0	2	1377.69	767	780	TRUE
CD1 MEF (P4)	1	Isoform 1 of Periostin	IPI00338018	93129.2	1	4	4	5	0.0728	NGVIHLIDEVLIPDSAK	K	Q	0.95	49.5	42.5	0	1.74	0	0	1	0	2	1833.01	357	373	TRUE
CD1 MEF (P4)	1	fibrillin 1	IPI00338565	312269	1	3	3	3	0.0101	AGYQSTLTR	R	T	0.95	78.3	42.3	0	1.08	0	1	0	0	2	996.511	519	527	TRUE
CD1 MEF (P4)	1	fibrillin 1	IPI00338565	312269	1	3	3	3	0.0101	CSNQLPQSITK	R	M	0.95	26.6	42.8	0	1.48	0	1	0	0	2	1275.64	345	355	TRUE
CD1 MEF (P4)	1	fibrillin 1	IPI00338565	312269	1	3	3	3	0.0101	GYILQEDGR	K	S	0.95	46.7	42.7	0	0	0	1	0	0	2	1050.52	2475	2483	TRUE
CD1 MEF (P4)	1	Putative uncharacterized protein	IPI00134202,IPI00323806,IPI00762051,IPI00880689	12199.6	1	3	3	6	0.288	AITGASLADIMAK	R	R	0.95	73.2	43	0	5.64	0	2	0	0	2	1261.68	81	93	TRUE
CD1 MEF (P4)	1	Putative uncharacterized protein	IPI00134202,IPI00323806,IPI00762051,IPI00880689	12199.6	1	3	3	6	0.288	QINWTVLYR	R	R	0.95	59.3	42.9	0	0.854	0	3	0	0	2	1192.65	48	56	TRUE
CD1 MEF (P4)	1	Putative uncharacterized protein	IPI00134202,IPI00323806,IPI00762051,IPI00880689	12199.6	1	3	3	6	0.288	VFQFLNAK	K	C	0.939	39	42.3	0	0	0	1	0	0	2	966.541	28	35	TRUE
CD1 MEF (P4)	1	Isoform 1 of 60 kDa heat shock protein, mitochondrial	IPI00308885	60938.8	0.998	2	2	2	0.0524	GYISPYFINTSK	R	G	0.95	38.3	42.8	0	3.08	0	1	0	0	2	1389.7	222	233	TRUE
CD1 MEF (P4)	1	Isoform 1 of 60 kDa heat shock protein, mitochondrial	IPI00308885	60938.8	0.998	2	2	2	0.0524	ISSVQSIVPALEIANAHR	K	K	0.95	51.8	42.4	0	0	0	0	1	0	2	1905.06	251	268	TRUE
CD1 MEF (P4)	1	HtrA serine peptidase 1 precursor	IPI00930771	51196	1	5	5	6	0.11	IAPAVVHIELYR	K	K	0.95	52.4	42.6	0	1.05	0	0	1	0	2	1380.8	179	190	TRUE
CD1 MEF (P4)	1	HtrA serine peptidase 1 precursor	IPI00930771	51196	1	5	5	6	0.11	QPPVIVLQR	R	G	0.95	54.3	43.1	0	0	0	2	0	0	2	1049.65	144	152	TRUE
CD1 MEF (P4)	1	HtrA serine peptidase 1 precursor	IPI00930771	51196	1	5	5	6	0.11	TYTNLCQLR	K	A	0.95	51.5	42.5	0	0	0	1	0	0	2	1168.58	125	133	TRUE
CD1 MEF (P4)	1	HtrA serine peptidase 1 precursor	IPI00930771	51196	1	5	5	6	0.11	VTAGISFAIPSDK	K	I	0.95	74.5	42.7	0	3.17	0	1	0	0	2	1305.7	347	359	TRUE
CD1 MEF (P4)	1	HtrA serine peptidase 1 precursor	IPI00930771	51196	1	5	5	6	0.11	YNFIADVVEK	K	I	0.95	64.9	42.4	0	1.74	0	1	0	0	2	1197.62	169	178	TRUE
CD1 MEF (P4)	1	Histone H2B type 1-F/J/L	IPI00114642,IPI00227930,IPI00282266,IPI00282269,IPI00348270,IPI00554853,IPI00648991,IPI00761713,IPI00874492,IPI00876167,IPI00876550	13934.7	1	5	6	32	0.381	AMGIMNSFVNDIFER	K	I	0.95	94.3	42.5	0	4.85	0	12	2	0	2	1759.81	59	73	TRUE
CD1 MEF (P4)	1	Histone H2B type 1-F/J/L	IPI00114642,IPI00227930,IPI00282266,IPI00282269,IPI00348270,IPI00554853,IPI00648991,IPI00761713,IPI00874492,IPI00876167,IPI00876550	13934.7	1	5	6	32	0.381	ESYSVYVYK	K	V	0.95	64.6	42.7	0	1.32	0	6	0	0	2	1137.55	36	44	TRUE
CD1 MEF (P4)	1	Histone H2B type 1-F/J/L	IPI00114642,IPI00227930,IPI00282266,IPI00282269,IPI00348270,IPI00554853,IPI00648991,IPI00761713,IPI00874492,IPI00876167,IPI00876550	13934.7	1	5	6	32	0.381	KESYSVYVYK	R	V	0.95	68.9	42.6	0	5.05	0	6	0	0	2	1265.64	35	44	TRUE
CD1 MEF (P4)	1	Histone H2B type 1-F/J/L	IPI00114642,IPI00227930,IPI00282266,IPI00282269,IPI00348270,IPI00554853,IPI00648991,IPI00761713,IPI00874492,IPI00876167,IPI00876550	13934.7	1	5	6	32	0.381	LLLPGELAK	R	H	0.95	44	42.1	0	0	0	3	0	0	2	953.603	101	109	TRUE
CD1 MEF (P4)	1	Histone H2B type 1-F/J/L	IPI00114642,IPI00227930,IPI00282266,IPI00282269,IPI00348270,IPI00554853,IPI00648991,IPI00761713,IPI00874492,IPI00876167,IPI00876550	13934.7	1	5	6	32	0.381	VLKQVHPDTGISSK	K	A	0.95	45.5	42.5	0	1.7	0	0	3	0	2	1508.84	45	58	TRUE
CD1 MEF (P4)	1	60S ribosomal protein L23	IPI00139780	14847.9	1	3	3	4	0.329	ECADLWPR	K	I	0.95	53.4	43.2	0	0	0	2	0	0	2	1046.47	124	131	TRUE
CD1 MEF (P4)	1	60S ribosomal protein L23	IPI00139780	14847.9	1	3	3	4	0.329	ISLGLPVGAVINCADNTGAK	R	N	0.95	48	42.3	0	3.37	0	0	1	0	2	1970.04	16	35	TRUE
CD1 MEF (P4)	1	60S ribosomal protein L23	IPI00139780	14847.9	1	3	3	4	0.329	LNRLPAAGVGDMVMATVK	R	K	0.95	45.1	42.3	0	0	0	0	1	0	2	1874.98	49	66	TRUE
CD1 MEF (P4)	1	Isoform D of Fibulin-1	IPI00322748	78013	1	5	5	9	0.0894	AGFYFDGISR	K	T	0.95	42.6	43	0	2.32	0	1	0	0	2	1132.54	388	397	TRUE
CD1 MEF (P4)	1	Isoform D of Fibulin-1	IPI00322748	78013	1	5	5	9	0.0894	AVTPLYPANQADIIFDITEGNLR	R	D	0.95	54.9	41.6	0	4.48	0	0	1	0	2	2531.31	622	644	TRUE
CD1 MEF (P4)	1	Isoform D of Fibulin-1	IPI00322748	78013	1	5	5	9	0.0894	DSFDIIKR	R	Y	0.95	68.3	42.8	0	1.35	0	3	0	0	2	993.537	645	652	TRUE
CD1 MEF (P4)	1	Isoform D of Fibulin-1	IPI00322748	78013	1	5	5	9	0.0894	EFTRPEEIIFLR	R	A	0.95	48.9	42.6	0	1.3	0	1	0	0	2	1549.84	610	621	TRUE
CD1 MEF (P4)	1	Isoform D of Fibulin-1	IPI00322748	78013	1	5	5	9	0.0894	GYHLNEEGTR	R	C	0.95	46	43.1	0	0	0	3	0	0	2	1175.54	346	355	TRUE
CD1 MEF (P4)	1	latent transforming growth factor beta binding protein 2	IPI00117380	192798	1	3	3	3	0.0235	EICPAGHGYTYSSSDIR	R	L	0.95	53.1	42.4	0	0	0	0	1	0	2	1912.85	726	742	TRUE
CD1 MEF (P4)	1	latent transforming growth factor beta binding protein 2	IPI00117380	192798	1	3	3	3	0.0235	LSQPWPLQQHSGPSR	R	T	0.95	45.5	42.6	0	1.09	0	0	1	0	2	1717.88	289	303	TRUE
CD1 MEF (P4)	1	latent transforming growth factor beta binding protein 2	IPI00117380	192798	1	3	3	3	0.0235	TEDQAPSLIR	R	M	0.95	45.2	42.7	0	2.54	0	1	0	0	2	1129.58	1366	1375	TRUE
CD1 MEF (P4)	1	Myosin-10	IPI00515398,IPI00757312	228984	0.999	2	2	2	0.0288	HATALEELSEQLEQAKR	R	F	0.95	54.3	42.3	0	1.39	0	0	1	0	2	1953	1201	1217	TRUE
CD1 MEF (P4)	1	Myosin-10	IPI00515398,IPI00757312	228984	0.999	2	2	2	0.0288	LQQLFNHTMFILEQEEYQR	K	E	0.95	51.3	41.8	0	3.54	0	0	1	0	2	2467.21	483	501	FALSE	IPI00123181
CD1 MEF (P4)	1	Myosin-10	IPI00515398,IPI00757312	228984	0.999	2	2	2	0.0288	NILAEQLQAETELFAEAEEMR	K	A	0.95	48.7	41.8	0	1.41	0	0	1	0	2	2435.18	890	910	TRUE
CD1 MEF (P4)	1	Pentraxin-related protein PTX3	IPI00114358	41793.5	1	3	3	3	0.102	ADLSAVQSWVAR	R	H	0.95	58.3	42.8	0	1.89	0	1	0	0	2	1302.68	161	172	TRUE
CD1 MEF (P4)	1	Pentraxin-related protein PTX3	IPI00114358	41793.5	1	3	3	3	0.102	ITGFNIWDR	R	V	0.95	32.8	42.8	0	1.1	0	1	0	0	2	1121.57	333	341	TRUE
CD1 MEF (P4)	1	Pentraxin-related protein PTX3	IPI00114358	41793.5	1	3	3	3	0.102	RPEATVPGLGAVLEELRR	R	T	0.901	39.4	42.4	0	0	0	0	1	0	2	1963.11	141	158	TRUE
CD1 MEF (P4)	1	perlecan	IPI00515360	469746	1	32	37	54	0.105	AAGVPSASITWR	R	K	0.95	52.2	43	0	2.42	0	1	0	0	2	1215.65	1978	1989	TRUE	IPI00113824
CD1 MEF (P4)	1	perlecan	IPI00515360	469746	1	32	37	54	0.105	AASISAVSLEVAQPGPSSGPR	R	A	0.95	44.4	42.2	0	2.01	0	0	1	0	2	1981.03	1503	1523	TRUE
CD1 MEF (P4)	1	perlecan	IPI00515360	469746	1	32	37	54	0.105	AEMLQALASLEAVLLQTVYNTK	R	M	0.95	83.4	41.7	0	0	0	0	2	0	2	2422.29	680	701	TRUE	IPI00113824
CD1 MEF (P4)	1	perlecan	IPI00515360	469746	1	32	37	54	0.105	AFAYLQVPER	K	V	0.95	60	42.9	0	1.02	0	2	0	0	2	1193.63	3648	3657	TRUE	IPI00113824
CD1 MEF (P4)	1	perlecan	IPI00515360	469746	1	32	37	54	0.105	AGLSSGFVGCVR	K	E	0.95	72.3	42.6	0	0	0	1	0	0	2	1209.6	3803	3814	TRUE	IPI00113824
CD1 MEF (P4)	1	perlecan	IPI00515360	469746	1	32	37	54	0.105	AMDFNGILTIR	R	N	0.95	88.1	42.8	0	1.74	0	3	0	0	2	1250.66	1817	1827	TRUE	IPI00113824
CD1 MEF (P4)	1	perlecan	IPI00515360	469746	1	32	37	54	0.105	AMLQVHGGSGPR	R	V	0.95	53.2	42.6	0	2.38	0	1	0	0	2	1209.62	1945	1956	TRUE	IPI00113824
CD1 MEF (P4)	1	perlecan	IPI00515360	469746	1	32	37	54	0.105	DIIYIGGAPDVATLTR	K	G	0.95	44.5	42.4	0	1.85	0	1	0	0	2	1674.91	4322	4337	TRUE	IPI00113824
CD1 MEF (P4)	1	perlecan	IPI00515360	469746	1	32	37	54	0.105	EDGRPLPSSAQQR	R	H	0.95	65.1	42.5	0	0	0	1	1	0	2	1440.72	1712	1724	TRUE	IPI00113824
CD1 MEF (P4)	1	perlecan	IPI00515360	469746	1	32	37	54	0.105	EHLLMALADLDELLVR	R	A	0.95	95.4	42.6	0	1.64	0	1	2	0	2	1851	1479	1494	TRUE	IPI00113824
CD1 MEF (P4)	1	perlecan	IPI00515360	469746	1	32	37	54	0.105	EHLLMALAGIDALLIQASYTQQPAESR	R	V	0.95	40.7	41.2	0	1.06	0	0	1	0	2	2939.53	1075	1101	TRUE	IPI00113824
CD1 MEF (P4)	1	perlecan	IPI00515360	469746	1	32	37	54	0.105	FDAGSGMATIR	R	H	0.95	77.5	42.4	0	4.17	0	2	0	0	2	1125.54	3730	3740	TRUE	IPI00113824
CD1 MEF (P4)	1	perlecan	IPI00515360	469746	1	32	37	54	0.105	FLVHDAFWALPK	R	Q	0.95	35.9	42.7	0	1.39	0	1	1	0	2	1443.78	589	600	TRUE	IPI00113824
CD1 MEF (P4)	1	perlecan	IPI00515360	469746	1	32	37	54	0.105	GMLEPVQKPDVILVGAGYR	R	L	0.95	58.6	42.2	0	0	0	0	2	0	2	2042.11	625	643	TRUE	IPI00113824
CD1 MEF (P4)	1	perlecan	IPI00515360	469746	1	32	37	54	0.105	GMVFGIPDGVLELVPQR	R	G	0.95	53.3	42.4	0	1.89	0	1	3	0	2	1842.98	486	502	TRUE	IPI00113824
CD1 MEF (P4)	1	perlecan	IPI00515360	469746	1	32	37	54	0.105	HPTPLALGQFHTVTLLR	R	S	0.95	50.6	42.3	0	0	0	0	1	0	2	1901.08	3741	3757	TRUE	IPI00113824
CD1 MEF (P4)	1	perlecan	IPI00515360	469746	1	32	37	54	0.105	IEGNTLVIPR	R	V	0.95	81.9	42.2	0	1.8	0	4	0	0	2	1111.65	3254	3263	TRUE	IPI00113824
CD1 MEF (P4)	1	perlecan	IPI00515360	469746	1	32	37	54	0.105	IPGDQIVSVVFIK	K	E	0.95	55.6	42.7	0	1.35	0	1	0	0	2	1414.83	126	138	TRUE	IPI00113824
CD1 MEF (P4)	1	perlecan	IPI00515360	469746	1	32	37	54	0.105	IQVVVLSASGANSVPVR	R	I	0.95	81.6	42.5	0	5.62	0	1	0	0	2	1695.98	2037	2053	TRUE
CD1 MEF (P4)	1	perlecan	IPI00515360	469746	1	32	37	54	0.105	KIPGDQIVSVVFIK	R	E	0.95	50.5	42.5	0	1.92	0	1	1	0	2	1542.93	125	138	TRUE	IPI00113824
CD1 MEF (P4)	1	perlecan	IPI00515360	469746	1	32	37	54	0.105	LGTVPQFPR	R	V	0.95	51.9	42.7	0	0	0	1	0	0	2	1014.57	189	197	TRUE	IPI00113824
CD1 MEF (P4)	1	perlecan	IPI00515360	469746	1	32	37	54	0.105	LPAIEPSDQGQYLCR	R	A	0.95	50.6	42.5	0	4.55	0	1	0	0	2	1746.85	1919	1933	TRUE	IPI00113824
CD1 MEF (P4)	1	perlecan	IPI00515360	469746	1	32	37	54	0.105	LTVPSSQNSSFR	K	L	0.95	53.7	42.4	0	0.959	0	1	0	0	2	1322.67	3004	3015	TRUE	IPI00113824
CD1 MEF (P4)	1	perlecan	IPI00515360	469746	1	32	37	54	0.105	NSQLTGGFTVEPVHDGAR	R	L	0.95	76.7	42.5	0	1.3	0	0	1	0	2	1884.92	1364	1381	TRUE	IPI00113824
CD1 MEF (P4)	1	perlecan	IPI00515360	469746	1	32	37	54	0.105	QLISTHFAPGDFQGFALVNPQR	R	N	0.95	52	41.8	0	0	0	0	2	0	2	2443.25	1342	1363	TRUE	IPI00113824
CD1 MEF (P4)	1	perlecan	IPI00515360	469746	1	32	37	54	0.105	SGPVEDFVSLAMVGGHLEFR	K	Y	0.95	69.5	42	0	0.796	0	0	3	0	2	2147.06	3966	3985	TRUE	IPI00113824
CD1 MEF (P4)	1	perlecan	IPI00515360	469746	1	32	37	54	0.105	SIEYSPQLEDASAK	R	E	0.95	41.1	42.5	0	1.37	0	1	0	0	2	1537.74	93	106	TRUE	IPI00113824
CD1 MEF (P4)	1	perlecan	IPI00515360	469746	1	32	37	54	0.105	SYEIIFREEFWR	R	R	0.95	40.2	42.4	0	1	0	0	1	0	2	1674.83	1458	1469	TRUE	IPI00113824
CD1 MEF (P4)	1	perlecan	IPI00515360	469746	1	32	37	54	0.105	VDGDLPPDSR	K	L	0.95	74.8	42.6	0	2.2	0	2	0	0	2	1070.51	3607	3616	TRUE	IPI00113824
CD1 MEF (P4)	1	perlecan	IPI00515360	469746	1	32	37	54	0.105	VDSYGGFLR	K	Y	0.95	41.7	42.4	0	0	0	1	0	0	2	1013.51	607	615	TRUE	IPI00113824
CD1 MEF (P4)	1	perlecan	IPI00515360	469746	1	32	37	54	0.105	VIPYFTQTPYSFLPLPTIK	R	D	0.95	27.4	42	0	1.96	0	0	1	0	2	2225.23	3658	3676	TRUE	IPI00113824
CD1 MEF (P4)	1	perlecan	IPI00515360	469746	1	32	37	54	0.105	YELGSGLAVLR	R	S	0.95	66.6	43.1	0	2.06	0	2	0	0	2	1177.66	3986	3996	TRUE	IPI00113824
CD1 MEF (P4)	1	V-type proton ATPase subunit d 1	IPI00313841	40284.8	0.998	2	2	3	0.0684	LLFEGAGSNPGDK	K	T	0.95	77.5	42.8	0	3.07	0	1	0	0	2	1304.65	276	288	TRUE
CD1 MEF (P4)	1	V-type proton ATPase subunit d 1	IPI00313841	40284.8	0.998	2	2	3	0.0684	LYPEGLAQLAR	R	A	0.95	45.7	42.9	0	2.17	0	2	0	0	2	1230.68	247	257	TRUE
CD1 MEF (P4)	1	Electron transfer flavoprotein subunit beta	IPI00121440,IPI00757916,IPI00848492	27605.2	0.998	2	2	3	0.0824	AGDLGVDLTSK	K	V	0.95	44.2	43.3	0	1.55	0	1	0	0	2	1075.56	211	221	TRUE
CD1 MEF (P4)	1	Electron transfer flavoprotein subunit beta	IPI00121440,IPI00757916,IPI00848492	27605.2	0.998	2	2	3	0.0824	EIDGGLETLR	R	L	0.95	53.3	43	0	0	0	2	0	0	2	1102.57	165	174	TRUE
CD1 MEF (P4)	1	Isoform 1 of Tenascin	IPI00403938,IPI00420656	231788	0.995	2	2	2	0.0171	DATSHVLTDLEPGQEYTVLLIAEK	K	G	0.95	50	41.4	0	0	0	0	1	0	2	2642.36	1034	1057	TRUE
CD1 MEF (P4)	1	Isoform 1 of Tenascin	IPI00403938,IPI00420656	231788	0.995	2	2	2	0.0171	LEELELLVSSLR	R	E	0.91	37.7	42.7	0	0	0	1	0	0	2	1400.8	126	137	TRUE
CD1 MEF (P4)	1	Tubulin beta-5 chain	IPI00117352	49652.6	1	5	5	9	0.124	FPGQLNADLR	R	K	0.95	61.3	43	0	1.55	0	1	0	0	2	1130.6	242	251	TRUE
CD1 MEF (P4)	1	Tubulin beta-5 chain	IPI00117352	49652.6	1	5	5	9	0.124	ISVYYNEATGGK	R	Y	0.95	65	42.7	0	4.54	0	2	0	0	2	1301.64	47	58	TRUE
CD1 MEF (P4)	1	Tubulin beta-5 chain	IPI00117352	49652.6	1	5	5	9	0.124	LAVNMVPFPR	K	L	0.95	53.7	42.9	0	2.31	0	4	0	0	2	1143.63	253	262	TRUE
CD1 MEF (P4)	1	Tubulin beta-5 chain	IPI00117352	49652.6	1	5	5	9	0.124	LHFFMPGFAPLTSR	R	G	0.95	53.7	42.4	0	3.51	0	0	1	0	2	1636.83	263	276	TRUE
CD1 MEF (P4)	1	Tubulin beta-5 chain	IPI00117352	49652.6	1	5	5	9	0.124	YLTVAAVFR	R	G	0.95	34.2	42.3	0	1.12	0	1	0	0	2	1039.59	310	318	TRUE
CD1 MEF (P4)	1	Transforming growth factor beta-2	IPI00114180,IPI00884504	47585.2	0.998	2	2	3	0.0459	ALDAAYCFR	R	N	0.95	42.7	42.9	0	0	0	2	0	0	2	1086.5	303	311	TRUE
CD1 MEF (P4)	1	Transforming growth factor beta-2	IPI00114180,IPI00884504	47585.2	0.998	2	2	3	0.0459	IEQLSNMIVK	K	S	0.95	45.6	43	0	0	0	1	0	0	2	1190.65	400	409	TRUE
CD1 MEF (P4)	1	60S ribosomal protein L27	IPI00122421	15780.4	0.998	2	2	2	0.147	VYNYNHLMPTR	K	Y	0.95	43.5	42.5	0	0	0	0	1	0	2	1423.68	74	84	TRUE
CD1 MEF (P4)	1	60S ribosomal protein L27	IPI00122421	15780.4	0.998	2	2	2	0.147	YSVDIPLDK	R	T	0.95	56.8	43.1	0	0	0	1	0	0	2	1049.55	85	93	TRUE
CD1 MEF (P4)	1	Barrier-to-autointegration factor	IPI00119959	10084.8	0.998	2	2	2	0.348	DFVAEPMGEKPVGSLAGIGDVLSK	R	R	0.95	58.5	41.8	0	3.08	0	0	1	0	2	2432.24	9	32	TRUE
CD1 MEF (P4)	1	Barrier-to-autointegration factor	IPI00119959	10084.8	0.998	2	2	2	0.348	KDEDLFR	K	E	0.95	49.7	42.7	0	0	0	1	0	0	2	922.463	54	60	TRUE
CD1 MEF (P4)	1	Glypican-4	IPI00312407,IPI00875492	62569.2	1	3	3	4	0.0682	TFAQGLAVAR	R	D	0.95	57.2	43	0	3.47	0	2	0	0	2	1033.58	220	229	TRUE
CD1 MEF (P4)	1	Glypican-4	IPI00312407,IPI00875492	62569.2	1	3	3	4	0.0682	VFQGCGPPKPLPAGR	K	I	0.95	35.2	42.6	0	2.82	0	0	1	0	2	1580.84	337	351	TRUE
CD1 MEF (P4)	1	Glypican-4	IPI00312407,IPI00875492	62569.2	1	3	3	4	0.0682	YTEQLKPFGDVPR	K	K	0.947	42.6	42.6	0	0	0	0	1	0	2	1549.8	193	205	TRUE
CD1 MEF (P4)	1	ADP/ATP translocase 1	IPI00115564	32887.4	1	4	4	5	0.144	AAYFGVYDTAK	R	G	0.904	37.7	43	0	0	0	1	0	0	2	1205.58	189	199	TRUE
CD1 MEF (P4)	1	ADP/ATP translocase 1	IPI00115564	32887.4	1	4	4	5	0.144	DEGANAFFK	K	G	0.912	37.3	42.2	0	0	0	1	0	0	2	998.458	264	272	TRUE
CD1 MEF (P4)	1	ADP/ATP translocase 1	IPI00115564	32887.4	1	4	4	5	0.144	EFNGLGDCLTK	R	I	0.95	55.9	42.4	0	0	0	1	0	0	2	1253.58	153	163	TRUE
CD1 MEF (P4)	1	ADP/ATP translocase 1	IPI00115564	32887.4	1	4	4	5	0.144	YFPTQALNFAFK	R	D	0.95	58.8	42.8	0	2.62	0	2	0	0	2	1446.74	81	92	TRUE	IPI00127841
CD1 MEF (P4)	1	40S ribosomal protein S14	IPI00322562	16254.9	1	3	3	8	0.179	IEDVTPIPSDSTR	R	R	0.95	74.6	42.7	0	3.12	0	1	0	0	2	1429.72	129	141	TRUE
CD1 MEF (P4)	1	40S ribosomal protein S14	IPI00322562	16254.9	1	3	3	8	0.179	IGRIEDVTPIPSDSTR	K	R	0.95	40.3	42.4	0	2.51	0	0	3	0	2	1755.92	126	141	TRUE
CD1 MEF (P4)	1	40S ribosomal protein S14	IPI00322562	16254.9	1	3	3	8	0.179	TPGPGAQSALR	K	A	0.95	59.3	42.4	0	3.96	0	4	0	0	2	1054.56	107	117	TRUE
CD1 MEF (P4)	1	40S ribosomal protein S3	IPI00134599	26656.5	1	9	9	15	0.486	AELNEFLTR	K	E	0.95	59.3	43	0	0	0	3	0	0	2	1092.57	19	27	TRUE
CD1 MEF (P4)	1	40S ribosomal protein S3	IPI00134599	26656.5	1	9	9	15	0.486	DEILPTTPISEQK	K	G	0.95	41	42.6	0	0	0	1	0	0	2	1470.77	215	227	TRUE
CD1 MEF (P4)	1	40S ribosomal protein S3	IPI00134599	26656.5	1	9	9	15	0.486	ELAEDGYSGVEVR	R	V	0.95	88.1	42.4	0	3.74	0	2	0	0	2	1423.67	28	40	TRUE
CD1 MEF (P4)	1	40S ribosomal protein S3	IPI00134599	26656.5	1	9	9	15	0.486	FGFPEGSVELYAEK	R	V	0.95	41	42.6	0	2.1	0	1	0	0	2	1572.76	77	90	TRUE
CD1 MEF (P4)	1	40S ribosomal protein S3	IPI00134599	26656.5	1	9	9	15	0.486	FVDGLMIHSGDPVNYYVDTAVR	K	H	0.95	34.2	41.8	0	1.72	0	0	1	0	2	2484.19	152	173	TRUE
CD1 MEF (P4)	1	40S ribosomal protein S3	IPI00134599	26656.5	1	9	9	15	0.486	GGKPEPPAMPQPVPTA	K	-	0.95	27.4	42.6	0	2.22	0	1	0	0	2	1573.8	228	243	TRUE
CD1 MEF (P4)	1	40S ribosomal protein S3	IPI00134599	26656.5	1	9	9	15	0.486	GLCAIAQAESLR	R	Y	0.95	52.2	42.8	0	1.82	0	2	0	0	2	1288.67	95	106	TRUE
CD1 MEF (P4)	1	40S ribosomal protein S3	IPI00134599	26656.5	1	9	9	15	0.486	IMLPWDPSGK	K	I	0.95	44.3	42.9	0	2.28	0	3	0	0	2	1143.59	188	197	TRUE
CD1 MEF (P4)	1	40S ribosomal protein S3	IPI00134599	26656.5	1	9	9	15	0.486	TEIIILATR	R	T	0.95	43	42.8	0	0	0	1	0	0	2	1029.63	46	54	TRUE
CD1 MEF (P4)	1	Protein-glutamine gamma-glutamyltransferase 2	IPI00126861	77043.9	1	9	9	13	0.182	GLLIEPAANSYLLAER	R	D	0.95	64.3	42.4	0	4.89	0	2	0	0	2	1729.95	564	579	TRUE
CD1 MEF (P4)	1	Protein-glutamine gamma-glutamyltransferase 2	IPI00126861	77043.9	1	9	9	13	0.182	GYEASVDSLTFGAVTGPDPSEEAGTK	R	A	0.95	43.4	41.6	0	0	0	0	1	0	2	2585.19	49	74	TRUE
CD1 MEF (P4)	1	Protein-glutamine gamma-glutamyltransferase 2	IPI00126861	77043.9	1	9	9	13	0.182	KLVAEVSLK	R	N	0.95	44.8	42.7	0	0	0	1	0	0	2	986.625	601	609	TRUE
CD1 MEF (P4)	1	Protein-glutamine gamma-glutamyltransferase 2	IPI00126861	77043.9	1	9	9	13	0.182	LTLYFEGR	R	G	0.95	44.3	42.2	0	0	0	1	0	0	2	998.531	41	48	TRUE
CD1 MEF (P4)	1	Protein-glutamine gamma-glutamyltransferase 2	IPI00126861	77043.9	1	9	9	13	0.182	LVVNFQCDK	K	L	0.95	61.1	42.8	0	0	0	2	0	0	2	1122.56	663	671	TRUE
CD1 MEF (P4)	1	Protein-glutamine gamma-glutamyltransferase 2	IPI00126861	77043.9	1	9	9	13	0.182	SVEVSDPVPAGDLVK	K	A	0.95	72.5	42.5	0	0	0	2	0	0	2	1511.8	634	648	TRUE
CD1 MEF (P4)	1	Protein-glutamine gamma-glutamyltransferase 2	IPI00126861	77043.9	1	9	9	13	0.182	VVTNYNSAHDQNSNLLIEYFR	R	N	0.95	43	41.6	0	0	0	0	1	0	2	2497.21	297	317	TRUE
CD1 MEF (P4)	1	Protein-glutamine gamma-glutamyltransferase 2	IPI00126861	77043.9	1	9	9	13	0.182	YPEGSPEER	K	E	0.95	49.3	43	0	0	0	1	0	0	2	1063.47	445	453	TRUE
CD1 MEF (P4)	1	Protein-glutamine gamma-glutamyltransferase 2	IPI00126861	77043.9	1	9	9	13	0.182	YSGCLTESNLIK	K	V	0.95	56.3	42.6	0	2.15	0	2	0	0	2	1384.68	550	561	TRUE
CD1 MEF (P4)	1	Flotillin-1	IPI00117181	47494.8	1	4	4	6	0.117	ISLNTLTLNVK	R	S	0.95	78.9	43	0	2.62	0	3	0	0	2	1215.73	41	51	TRUE
CD1 MEF (P4)	1	Flotillin-1	IPI00117181	47494.8	1	4	4	6	0.117	SPPVMVAGGR	R	V	0.95	27.9	42.2	0	1.8	0	1	0	0	2	970.514	19	28	TRUE
CD1 MEF (P4)	1	Flotillin-1	IPI00117181	47494.8	1	4	4	6	0.117	TEAEIAHIALETLEGHQR	K	A	0.95	56.3	42.1	0	0	0	0	1	0	2	2018.03	92	109	TRUE
CD1 MEF (P4)	1	Flotillin-1	IPI00117181	47494.8	1	4	4	6	0.117	VTGEVLDILSR	K	L	0.95	72.2	42.9	0	1.35	0	1	0	0	2	1201.68	393	403	TRUE
CD1 MEF (P4)	1	Dolichyl-diphosphooligosaccharide--protein glycosyltransferase 48 kDa subunit	IPI00117705,IPI00410819	48997.1	0.998	2	2	3	0.0499	TADDPSLSLIK	K	Y	0.95	47.4	43	0	1.44	0	1	0	0	2	1159.62	63	73	TRUE
CD1 MEF (P4)	1	Dolichyl-diphosphooligosaccharide--protein glycosyltransferase 48 kDa subunit	IPI00117705,IPI00410819	48997.1	0.998	2	2	3	0.0499	TLVLLDNLNVR	R	D	0.95	60.9	42.5	0	1.92	0	2	0	0	2	1269.75	32	42	TRUE
CD1 MEF (P4)	1	nidogen 2 precursor	IPI00719919	153894	0.998	2	2	2	0.0242	DIGLPNGLTFDPFSK	K	L	0.95	30.9	42.4	0	3	0	1	0	0	2	1620.83	1300	1314	TRUE
CD1 MEF (P4)	1	nidogen 2 precursor	IPI00719919	153894	0.998	2	2	2	0.0242	FALDNVRPATVGGDPSTAR	R	S	0.95	42.5	42.4	0	1.62	0	0	1	0	2	1943.99	275	293	TRUE
CD1 MEF (P4)	1	Lysyl oxidase homolog 1	IPI00380136	66486.9	1	6	6	10	0.135	AVEPQPPFR	R	V	0.95	42.7	42.3	0	0	0	1	0	0	2	1040.55	350	358	TRUE
CD1 MEF (P4)	1	Lysyl oxidase homolog 1	IPI00380136	66486.9	1	6	6	10	0.135	EVAVGDSTGMAR	R	A	0.95	51.4	42.9	0	1.92	0	3	0	0	2	1192.56	130	141	TRUE
CD1 MEF (P4)	1	Lysyl oxidase homolog 1	IPI00380136	66486.9	1	6	6	10	0.135	GAGGGMGAGAAAVASAGVIYPFQPR	R	A	0.95	60	41.8	0	1.14	0	0	2	0	2	2249.11	208	232	TRUE
CD1 MEF (P4)	1	Lysyl oxidase homolog 1	IPI00380136	66486.9	1	6	6	10	0.135	QAPSLPLPGR	R	V	0.95	42.2	42.9	0	1.42	0	1	0	0	2	1035.59	96	105	TRUE
CD1 MEF (P4)	1	Lysyl oxidase homolog 1	IPI00380136	66486.9	1	6	6	10	0.135	VLLAGAPQTSQR	R	R	0.95	62.3	42.4	0	2.57	0	1	0	0	2	1240.7	75	86	TRUE
CD1 MEF (P4)	1	Lysyl oxidase homolog 1	IPI00380136	66486.9	1	6	6	10	0.135	YIVLESDFTNNVVR	K	C	0.95	62.2	42.5	0	4.44	0	2	0	0	2	1668.86	574	587	TRUE
CD1 MEF (P4)	1	Plasminogen activator inhibitor 1	IPI00131547	45152.5	1	7	7	13	0.194	DLELVQGFMPHFFK	R	L	0.95	31.4	42.5	0	0.796	0	0	1	0	2	1707.86	125	138	TRUE
CD1 MEF (P4)	1	Plasminogen activator inhibitor 1	IPI00131547	45152.5	1	7	7	13	0.194	DVHLSALTNILDAELIR	K	Q	0.95	73.3	42.3	0	1	0	0	3	0	2	1893.04	267	283	TRUE
CD1 MEF (P4)	1	Plasminogen activator inhibitor 1	IPI00131547	45152.5	1	7	7	13	0.194	FIINDWVER	R	H	0.95	59.5	43	0	0	0	2	0	0	2	1191.62	157	165	TRUE
CD1 MEF (P4)	1	Plasminogen activator inhibitor 1	IPI00131547	45152.5	1	7	7	13	0.194	MAPTEMVIDR	R	S	0.95	50.8	43	0	3.04	0	2	0	0	2	1162.56	370	379	TRUE
CD1 MEF (P4)	1	Plasminogen activator inhibitor 1	IPI00131547	45152.5	1	7	7	13	0.194	QIQDAMGFK	R	V	0.95	32.2	42.7	0	1.08	0	1	0	0	2	1037.51	80	88	TRUE
CD1 MEF (P4)	1	Plasminogen activator inhibitor 1	IPI00131547	45152.5	1	7	7	13	0.194	QVDFSEVER	K	A	0.95	58.7	42.7	0	1.64	0	2	0	0	2	1108.53	146	154	TRUE
CD1 MEF (P4)	1	Plasminogen activator inhibitor 1	IPI00131547	45152.5	1	7	7	13	0.194	VFQQVVQASK	K	D	0.95	69.1	43	0	1.8	0	2	0	0	2	1133.63	42	51	TRUE
CD1 MEF (P4)	1	EMILIN-1	IPI00115516	107566	1	21	22	42	0.281	AGPPGPPGLQGPSGPAGPPGPPGK	K	D	0.95	71.5	42	0	2.96	0	0	2	0	2	2044.06	820	843	TRUE
CD1 MEF (P4)	1	EMILIN-1	IPI00115516	107566	1	21	22	42	0.281	ASGPVPVPSGPSEELLR	R	Q	0.95	37.4	42.5	0	3.28	0	1	0	0	2	1691.9	277	293	TRUE
CD1 MEF (P4)	1	EMILIN-1	IPI00115516	107566	1	21	22	42	0.281	AVDTVFNGR	R	Q	0.95	42	43	0	0	0	2	0	0	2	978.5	215	223	TRUE
CD1 MEF (P4)	1	EMILIN-1	IPI00115516	107566	1	21	22	42	0.281	DSIISEINR	K	L	0.95	56.8	43.2	0	2.07	0	1	0	0	2	1046.55	684	692	TRUE
CD1 MEF (P4)	1	EMILIN-1	IPI00115516	107566	1	21	22	42	0.281	ELGGRMDLLEEQVAGAVR	R	T	0.95	53	42.2	0	2.48	0	0	1	0	2	1959	460	477	TRUE
CD1 MEF (P4)	1	EMILIN-1	IPI00115516	107566	1	21	22	42	0.281	FRGLEEGQAQAGQCPSLEGR	R	L	0.95	74.9	41.9	0	1.34	0	0	1	0	2	2190.04	708	727	TRUE
CD1 MEF (P4)	1	EMILIN-1	IPI00115516	107566	1	21	22	42	0.281	GPGAGPGVGGPSR	R	G	0.95	76.9	42.4	0	4.82	0	5	0	0	2	1065.54	612	624	TRUE
CD1 MEF (P4)	1	EMILIN-1	IPI00115516	107566	1	21	22	42	0.281	HVAGLWAAVR	R	E	0.95	45.9	42.7	0	3.72	0	2	0	0	2	1079.61	755	764	TRUE
CD1 MEF (P4)	1	EMILIN-1	IPI00115516	107566	1	21	22	42	0.281	LDTVAGGLQGLR	R	E	0.95	64.8	42.7	0	3.05	0	2	0	0	2	1199.67	738	749	TRUE
CD1 MEF (P4)	1	EMILIN-1	IPI00115516	107566	1	21	22	42	0.281	LLGGQAGLGR	K	R	0.95	57.5	42.2	0	0.921	0	2	0	0	2	941.553	780	789	TRUE
CD1 MEF (P4)	1	EMILIN-1	IPI00115516	107566	1	21	22	42	0.281	MDLLEEQVAGAVR	R	T	0.95	93.6	42.8	0	3.17	0	2	0	0	2	1430.73	465	477	TRUE
CD1 MEF (P4)	1	EMILIN-1	IPI00115516	107566	1	21	22	42	0.281	QQQLVGPAMAR	R	R	0.95	44.4	42.5	0	2.8	0	2	0	0	2	1198.64	338	348	TRUE
CD1 MEF (P4)	1	EMILIN-1	IPI00115516	107566	1	21	22	42	0.281	RGSELGGAAGQGGHPPGYTSLASR	R	L	0.95	63	41.9	0	5.59	0	0	1	0	2	2283.12	384	407	TRUE
CD1 MEF (P4)	1	EMILIN-1	IPI00115516	107566	1	21	22	42	0.281	RLDVVTGSLTVLSGR	R	R	0.95	90.4	42.6	0	4.44	0	1	1	0	2	1572.91	369	383	TRUE
CD1 MEF (P4)	1	EMILIN-1	IPI00115516	107566	1	21	22	42	0.281	RPPQECCPPELGR	R	R	0.95	32.6	42.6	0	1.74	0	0	1	0	2	1595.74	349	361	TRUE
CD1 MEF (P4)	1	EMILIN-1	IPI00115516	107566	1	21	22	42	0.281	SEPGTVPFDR	R	V	0.95	59.2	43.5	0	0	0	3	0	0	2	1104.53	883	892	TRUE
CD1 MEF (P4)	1	EMILIN-1	IPI00115516	107566	1	21	22	42	0.281	TCGQICSGAPGEQDSR	R	V	0.95	66.6	42.3	0	2.72	0	1	0	0	2	1722.72	478	493	TRUE
CD1 MEF (P4)	1	EMILIN-1	IPI00115516	107566	1	21	22	42	0.281	VAFSAALSLPR	R	S	0.95	85	43	0	3.72	0	5	0	0	2	1131.65	872	882	TRUE
CD1 MEF (P4)	1	EMILIN-1	IPI00115516	107566	1	21	22	42	0.281	VLLNDGGYYDPETGVFTAPLAGR	R	Y	0.95	38.7	41.6	0	1.2	0	1	0	0	2	2425.2	893	915	TRUE
CD1 MEF (P4)	1	EMILIN-1	IPI00115516	107566	1	21	22	42	0.281	VNEILSALER	R	R	0.95	59.5	42.9	0	2.7	0	3	0	0	2	1143.64	494	503	TRUE
CD1 MEF (P4)	1	EMILIN-1	IPI00115516	107566	1	21	22	42	0.281	YLLSAVLTGHR	R	H	0.95	79.2	42.8	0	3.03	0	2	0	0	2	1229.7	916	926	TRUE
CD1 MEF (P4)	1	11 kDa protein	IPI00329998,IPI00407339,IPI00621374,IPI00621789,IPI00623776,IPI00624840,IPI00624933,IPI00844736,IPI00874920,IPI00876005	11420.8	1	9	12	83	0.567	DAVTYTEHAK	R	R	0.95	33.6	42.9	0	2.15	0	1	0	0	2	1134.54	70	79	TRUE
CD1 MEF (P4)	1	11 kDa protein	IPI00329998,IPI00407339,IPI00621374,IPI00621789,IPI00623776,IPI00624840,IPI00624933,IPI00844736,IPI00874920,IPI00876005	11420.8	1	9	12	83	0.567	DNIQGITKPAIR	R	R	0.95	54	42.5	0	0.886	0	7	0	0	2	1325.75	26	37	TRUE
CD1 MEF (P4)	1	11 kDa protein	IPI00329998,IPI00407339,IPI00621374,IPI00621789,IPI00623776,IPI00624840,IPI00624933,IPI00844736,IPI00874920,IPI00876005	11420.8	1	9	12	83	0.567	ISGLIYEETR	R	G	0.95	65.4	42.8	0	3.16	0	10	0	0	2	1180.62	48	57	TRUE
CD1 MEF (P4)	1	11 kDa protein	IPI00329998,IPI00407339,IPI00621374,IPI00621789,IPI00623776,IPI00624840,IPI00624933,IPI00844736,IPI00874920,IPI00876005	11420.8	1	9	12	83	0.567	ISGLIYEETRGVLK	R	V	0.95	49.5	42.6	0	1.92	0	1	2	0	2	1577.89	48	61	TRUE
CD1 MEF (P4)	1	11 kDa protein	IPI00329998,IPI00407339,IPI00621374,IPI00621789,IPI00623776,IPI00624840,IPI00624933,IPI00844736,IPI00874920,IPI00876005	11420.8	1	9	12	83	0.567	KTVTAMDVVYALK	R	R	0.95	97.9	42.5	0	8.22	0	5	7	0	2	1454.79	81	93	TRUE
CD1 MEF (P4)	1	11 kDa protein	IPI00329998,IPI00407339,IPI00621374,IPI00621789,IPI00623776,IPI00624840,IPI00624933,IPI00844736,IPI00874920,IPI00876005	11420.8	1	9	12	83	0.567	RISGLIYEETR	K	G	0.95	51.3	42.7	0	1.2	0	3	0	0	2	1336.72	47	57	TRUE
CD1 MEF (P4)	1	11 kDa protein	IPI00329998,IPI00407339,IPI00621374,IPI00621789,IPI00623776,IPI00624840,IPI00624933,IPI00844736,IPI00874920,IPI00876005	11420.8	1	9	12	83	0.567	TVTAMDVVYALK	K	R	0.95	71.1	42.5	0	3.11	0	16	0	0	2	1326.7	82	93	TRUE
CD1 MEF (P4)	1	11 kDa protein	IPI00329998,IPI00407339,IPI00621374,IPI00621789,IPI00623776,IPI00624840,IPI00624933,IPI00844736,IPI00874920,IPI00876005	11420.8	1	9	12	83	0.567	TVTAMDVVYALKR	K	Q	0.95	93.4	42.5	0	3.82	0	8	14	0	2	1466.8	82	94	TRUE
CD1 MEF (P4)	1	11 kDa protein	IPI00329998,IPI00407339,IPI00621374,IPI00621789,IPI00623776,IPI00624840,IPI00624933,IPI00844736,IPI00874920,IPI00876005	11420.8	1	9	12	83	0.567	VFLENVIR	K	D	0.95	64.8	43.3	0	0	0	9	0	0	2	989.578	62	69	TRUE
CD1 MEF (P4)	1	60S ribosomal protein L17	IPI00453768,IPI00468667,IPI00849652	21405.5	0.998	2	2	5	0.13	EQIVPKPEEEVAQK	K	K	0.95	48.5	42.5	0	0	0	0	2	0	2	1623.86	154	167	TRUE
CD1 MEF (P4)	1	60S ribosomal protein L17	IPI00453768,IPI00468667,IPI00849652	21405.5	0.998	2	2	5	0.13	YSLDPENPTK	R	S	0.95	65.6	42.9	0	2.92	0	3	0	0	2	1163.56	4	13	TRUE
CD1 MEF (P4)	1	60S ribosomal protein L10	IPI00474637,IPI00775915,IPI00849598,IPI00915054	24586.6	1	4	4	6	0.121	EHVIEALR	K	R	0.95	57.9	42.1	0	0	0	1	0	0	2	966.537	146	153	TRUE
CD1 MEF (P4)	1	60S ribosomal protein L10	IPI00474637,IPI00775915,IPI00849598,IPI00915054	24586.6	1	4	4	6	0.121	FNADEFEDMVAEK	K	R	0.95	60	42.6	0	3.48	0	2	0	0	2	1544.66	176	188	TRUE
CD1 MEF (P4)	1	60S ribosomal protein L10	IPI00474637,IPI00775915,IPI00849598,IPI00915054	24586.6	1	4	4	6	0.121	FNADEFEDMVAEKR	K	L	0.95	66.3	42.5	0	0	0	0	2	0	2	1716.75	176	189	TRUE
CD1 MEF (P4)	1	60S ribosomal protein L10	IPI00474637,IPI00775915,IPI00849598,IPI00915054	24586.6	1	4	4	6	0.121	LQNKEHVIEALR	K	R	0.95	50.8	42.6	0	0	0	0	1	0	2	1449.82	142	153	TRUE
CD1 MEF (P4)	1	Actin, alpha cardiac muscle 1	IPI00114593,IPI00480406,IPI00653007	42002.1	1	18	22	109	0.52	AGFAGDDAPR	K	A	0.95	71.7	43.2	0	2.2	0	14	0	0	2	976.448	21	30	TRUE	IPI00874482,IPI00110850
CD1 MEF (P4)	1	Actin, alpha cardiac muscle 1	IPI00114593,IPI00480406,IPI00653007	42002.1	1	18	22	109	0.52	AVFPSIVGRPR	R	H	0.95	51.9	42.5	0	0	0	2	0	0	2	1198.71	31	41	TRUE	IPI00874482,IPI00110850
CD1 MEF (P4)	1	Actin, alpha cardiac muscle 1	IPI00114593,IPI00480406,IPI00653007	42002.1	1	18	22	109	0.52	DLTDYLMK	R	I	0.95	43.3	42.7	0	2.36	1	2	0	0	2	1014.48	186	193	TRUE	IPI00874482,IPI00110850
CD1 MEF (P4)	1	Actin, alpha cardiac muscle 1	IPI00114593,IPI00480406,IPI00653007	42002.1	1	18	22	109	0.52	DLYANNVLSGGTTMYPGIADR	K	M	0.95	73.6	42	0	3.38	0	3	4	0	2	2244.06	294	314	TRUE
CD1 MEF (P4)	1	Actin, alpha cardiac muscle 1	IPI00114593,IPI00480406,IPI00653007	42002.1	1	18	22	109	0.52	DSYVGDEAQSK	K	R	0.95	64.4	42.5	0	1.7	0	4	0	0	2	1198.52	53	63	TRUE	IPI00874482,IPI00110850
CD1 MEF (P4)	1	Actin, alpha cardiac muscle 1	IPI00114593,IPI00480406,IPI00653007	42002.1	1	18	22	109	0.52	DSYVGDEAQSKR	K	G	0.95	89.8	42.5	0	3.44	0	6	2	0	2	1354.62	53	64	TRUE	IPI00874482,IPI00110850
CD1 MEF (P4)	1	Actin, alpha cardiac muscle 1	IPI00114593,IPI00480406,IPI00653007	42002.1	1	18	22	109	0.52	EITALAPSTMK	K	I	0.95	57.5	43.1	0	0	0	15	0	0	2	1161.62	318	328	TRUE	IPI00874482,IPI00110850
CD1 MEF (P4)	1	Actin, alpha cardiac muscle 1	IPI00114593,IPI00480406,IPI00653007	42002.1	1	18	22	109	0.52	GYSFVTTAER	R	E	0.95	53	42.8	0	2.7	0	17	0	0	2	1130.55	199	208	TRUE
CD1 MEF (P4)	1	Actin, alpha cardiac muscle 1	IPI00114593,IPI00480406,IPI00653007	42002.1	1	18	22	109	0.52	HQGVMVGMGQK	R	D	0.95	73.1	42.7	0	6.37	0	5	0	0	2	1171.57	42	52	TRUE	IPI00874482,IPI00110850
CD1 MEF (P4)	1	Actin, alpha cardiac muscle 1	IPI00114593,IPI00480406,IPI00653007	42002.1	1	18	22	109	0.52	IKIIAPPER	K	K	0.95	41.3	42.7	0	0	0	1	0	0	2	1036.65	329	337	TRUE	IPI00874482,IPI00110850
CD1 MEF (P4)	1	Actin, alpha cardiac muscle 1	IPI00114593,IPI00480406,IPI00653007	42002.1	1	18	22	109	0.52	IWHHTFYNELR	K	V	0.95	54.3	42.4	0	0.921	0	0	3	0	2	1515.75	87	97	TRUE	IPI00874482,IPI00110850
CD1 MEF (P4)	1	Actin, alpha cardiac muscle 1	IPI00114593,IPI00480406,IPI00653007	42002.1	1	18	22	109	0.52	KDLYANNVLSGGTTMYPGIADR	R	M	0.95	95.7	42	0	6.32	0	0	5	0	2	2356.16	293	314	TRUE
CD1 MEF (P4)	1	Actin, alpha cardiac muscle 1	IPI00114593,IPI00480406,IPI00653007	42002.1	1	18	22	109	0.52	MQKEITALAPSTMK	R	I	0.95	34.9	42.6	0	1.28	0	0	1	0	2	1564.81	315	328	TRUE	IPI00874482,IPI00110850
CD1 MEF (P4)	1	Actin, alpha cardiac muscle 1	IPI00114593,IPI00480406,IPI00653007	42002.1	1	18	22	109	0.52	QEYDEAGPSIVHR	K	K	0.95	80.3	42.6	0	6.02	0	3	5	0	2	1500.71	362	374	TRUE
CD1 MEF (P4)	1	Actin, alpha cardiac muscle 1	IPI00114593,IPI00480406,IPI00653007	42002.1	1	18	22	109	0.52	QEYDEAGPSIVHRK	K	C	0.95	50.7	42.5	0	0	0	0	1	0	2	1628.8	362	375	TRUE
CD1 MEF (P4)	1	Actin, alpha cardiac muscle 1	IPI00114593,IPI00480406,IPI00653007	42002.1	1	18	22	109	0.52	SYELPDGQVITIGNER	K	F	0.95	75.7	42.5	0	3.72	0	13	0	0	2	1790.89	241	256	TRUE	IPI00874482,IPI00110850
CD1 MEF (P4)	1	Actin, alpha cardiac muscle 1	IPI00114593,IPI00480406,IPI00653007	42002.1	1	18	22	109	0.52	TTGIVLDSGDGVTHNVPIYEGYALPHAIMR	R	L	0.95	29.2	40.9	0	1.7	0	0	1	0	2	3196.61	150	179	TRUE
CD1 MEF (P4)	1	Actin, alpha cardiac muscle 1	IPI00114593,IPI00480406,IPI00653007	42002.1	1	18	22	109	0.52	VAPEEHPTLLTEAPLNPK	R	A	0.95	31.3	42.2	0	1.42	0	0	1	0	2	1956.04	98	115	TRUE
CD1 MEF (P4)	1	ATP synthase subunit O, mitochondrial	IPI00118986	23346.4	0.999	2	2	3	0.103	VSLAVLNPYIK	K	R	0.95	42.5	43.1	0	1	0	1	0	0	2	1216.73	74	84	TRUE
CD1 MEF (P4)	1	ATP synthase subunit O, mitochondrial	IPI00118986	23346.4	0.999	2	2	3	0.103	YATALYSAASK	R	E	0.95	80.1	43	0	5.01	0	2	0	0	2	1145.58	41	51	TRUE
CD1 MEF (P4)	1	Isoform 1 of Core histone macro-H2A.1	IPI00137852,IPI00378480,IPI00665557,IPI00955082	39273	1	5	5	8	0.168	AGVIFPVGR	K	M	0.924	38.6	42.8	0	0	0	1	0	0	2	915.541	19	27	TRUE	IPI00652934
CD1 MEF (P4)	1	Isoform 1 of Core histone macro-H2A.1	IPI00137852,IPI00378480,IPI00665557,IPI00955082	39273	1	5	5	8	0.168	GKLEAIITPPPAK	K	K	0.95	77.8	42.7	0	6.51	0	2	0	0	2	1334.8	122	134	TRUE
CD1 MEF (P4)	1	Isoform 1 of Core histone macro-H2A.1	IPI00137852,IPI00378480,IPI00665557,IPI00955082	39273	1	5	5	8	0.168	NGPLEVAGAAISAGHGLPAK	K	F	0.935	41.5	42.4	0	0	0	0	1	0	2	1829.99	249	268	TRUE
CD1 MEF (P4)	1	Isoform 1 of Core histone macro-H2A.1	IPI00137852,IPI00378480,IPI00665557,IPI00955082	39273	1	5	5	8	0.168	QTAAQLILK	K	A	0.95	56.9	42.7	0	0	0	1	0	0	2	985.604	321	329	TRUE
CD1 MEF (P4)	1	Isoform 1 of Core histone macro-H2A.1	IPI00137852,IPI00378480,IPI00665557,IPI00955082	39273	1	5	5	8	0.168	SIAFPSIGSGR	K	N	0.95	52.6	43	0	0	0	3	0	0	2	1091.58	305	315	TRUE
CD1 MEF (P4)	1	40S ribosomal protein S3a	IPI00331345,IPI00473521	29867.3	1	4	4	8	0.148	ACQSIYPLHDVFVR	K	K	0.934	41.3	42.3	0	0	0	0	1	0	2	1704.85	200	213	TRUE
CD1 MEF (P4)	1	40S ribosomal protein S3a	IPI00331345,IPI00473521	29867.3	1	4	4	8	0.148	APAMFNIR	K	N	0.95	43.7	43.3	0	0.959	0	3	0	0	2	919.482	35	42	TRUE
CD1 MEF (P4)	1	40S ribosomal protein S3a	IPI00331345,IPI00473521	29867.3	1	4	4	8	0.148	LITEDVQGK	K	N	0.95	46.2	43	0	0	0	2	0	0	2	1002.55	86	94	TRUE
CD1 MEF (P4)	1	40S ribosomal protein S3a	IPI00331345,IPI00473521	29867.3	1	4	4	8	0.148	TTDGYLLR	K	L	0.95	56.2	42.3	0	1.42	0	2	0	0	2	938.494	129	136	TRUE
CD1 MEF (P4)	1	EGF-containing fibulin-like extracellular matrix protein 2	IPI00126055,IPI00944049	49405.9	1	6	6	13	0.156	CLCPASNPLCR	R	E	0.95	36.2	42.8	0	1.89	0	1	0	0	2	1347.6	327	337	TRUE
CD1 MEF (P4)	1	EGF-containing fibulin-like extracellular matrix protein 2	IPI00126055,IPI00944049	49405.9	1	6	6	13	0.156	CVEPYVQVSDNR	R	C	0.95	85.4	42.5	0	1.55	0	1	0	0	2	1465.67	315	326	TRUE
CD1 MEF (P4)	1	EGF-containing fibulin-like extracellular matrix protein 2	IPI00126055,IPI00944049	49405.9	1	6	6	13	0.156	FSCHCPQGYQLLATR	R	L	0.95	59.5	42.6	0	1.74	0	0	2	0	2	1837.85	265	279	TRUE
CD1 MEF (P4)	1	EGF-containing fibulin-like extracellular matrix protein 2	IPI00126055,IPI00944049	49405.9	1	6	6	13	0.156	IGPECVDIDECR	K	Y	0.95	67.3	42.9	0	3.07	0	2	0	0	2	1462.63	158	169	TRUE
CD1 MEF (P4)	1	EGF-containing fibulin-like extracellular matrix protein 2	IPI00126055,IPI00944049	49405.9	1	6	6	13	0.156	SGNTQGDFYIR	R	Q	0.95	62.5	42.7	0	3.09	0	4	0	0	2	1257.59	380	390	TRUE
CD1 MEF (P4)	1	EGF-containing fibulin-like extracellular matrix protein 2	IPI00126055,IPI00944049	49405.9	1	6	6	13	0.156	YMSITSER	R	S	0.95	42.4	43	0	0	0	3	0	0	2	1002.46	347	354	TRUE
CD1 MEF (P4)	1	Hemoglobin subunit beta-2	IPI00316491,IPI00918032,IPI00918757	15860.3	0.999	2	2	5	0.156	LLVVYPWTQR	R	Y	0.95	44.5	42.7	0	0.824	0	2	0	0	2	1274.73	32	41	TRUE
CD1 MEF (P4)	1	Hemoglobin subunit beta-2	IPI00316491,IPI00918032,IPI00918757	15860.3	0.999	2	2	5	0.156	VNPDEVGGEALGR	K	L	0.95	54.7	42.6	0	1.39	0	3	0	0	2	1328.64	19	31	TRUE
CD1 MEF (P4)	1	histone cluster 2, H3c1	IPI00230730,IPI00282848,IPI00553538,IPI00607069,IPI00659000,IPI00785343,IPI00886422	20229.3	0.995	2	2	9	0.11	EIAQDFKTDLR	R	F	0.95	65.3	42.7	0	1.54	0	8	0	0	2	1335.69	119	129	TRUE
CD1 MEF (P4)	1	histone cluster 2, H3c1	IPI00230730,IPI00282848,IPI00553538,IPI00607069,IPI00659000,IPI00785343,IPI00886422	20229.3	0.995	2	2	9	0.11	YRPGTVALR	R	E	0.9	25.6	43.3	0	1.85	0	1	0	0	2	1032.59	87	95	TRUE
CD1 MEF (P4)	1	Collagen alpha-2(I) chain	IPI00222188	129539	0.998	2	2	2	0.0211	GIPGPAGAAGATGAR	R	G	0.95	57.2	42.5	0	2.85	0	1	0	0	2	1239.64	334	348	TRUE
CD1 MEF (P4)	1	Collagen alpha-2(I) chain	IPI00222188	129539	0.998	2	2	2	0.0211	GLPGSPGNVGPSGK	R	E	0.95	38.1	42.6	0	1.43	0	1	0	0	2	1255.63	457	470	TRUE
CD1 MEF (P4)	1	Matrix Gla protein	IPI00117985	12341.6	0.998	2	2	6	0.231	NANTFMSPQQR	R	W	0.95	69.7	42.7	0	3.04	0	5	0	0	2	1293.6	39	49	TRUE
CD1 MEF (P4)	1	Matrix Gla protein	IPI00117985	12341.6	0.998	2	2	6	0.231	YAMVYGYNAAYNR	R	Y	0.95	34.6	42.6	0	1.85	0	1	0	0	2	1555.7	82	94	TRUE
CD1 MEF (P4)	1	Prohibitin	IPI00133440,IPI00649084,IPI00876224,IPI00890014	24161	1	3	3	3	0.138	FDAGELITQR	R	E	0.95	56.9	42.8	0	1.06	0	1	0	0	2	1149.59	134	143	TRUE
CD1 MEF (P4)	1	Prohibitin	IPI00133440,IPI00649084,IPI00876224,IPI00890014	24161	1	3	3	3	0.138	QVSDDLTER	R	A	0.95	55.8	43	0	0	0	1	0	0	2	1062.51	149	157	TRUE
CD1 MEF (P4)	1	Prohibitin	IPI00133440,IPI00649084,IPI00876224,IPI00890014	24161	1	3	3	3	0.138	VLPSITTEILK	R	S	0.95	41.1	42.7	0	0	0	1	0	0	2	1213.74	118	128	TRUE
CD1 MEF (P4)	1	ADAMTS-like protein 4	IPI00279302	113204	1	3	3	3	0.029	DPQSLYRPQPR	R	G	0.95	49.5	42.6	0	0	0	0	1	0	2	1356.7	103	113	TRUE
CD1 MEF (P4)	1	ADAMTS-like protein 4	IPI00279302	113204	1	3	3	3	0.029	IPQVPPPTR	R	V	0.95	47.5	43.2	0	2.64	0	1	0	0	2	1004.59	612	620	TRUE
CD1 MEF (P4)	1	ADAMTS-like protein 4	IPI00279302	113204	1	3	3	3	0.029	SPDGWLPLTR	R	D	0.95	41.8	42.5	0	1.85	0	1	0	0	2	1141.6	301	310	TRUE
CD1 MEF (P4)	1	Serpin H1	IPI00114733,IPI00880252	46573	0.998	2	2	2	0.0552	DNQSGSLLFIGR	R	L	0.95	70.4	42.6	0	2.62	0	1	0	0	2	1306.68	393	404	TRUE
CD1 MEF (P4)	1	Serpin H1	IPI00114733,IPI00880252	46573	0.998	2	2	2	0.0552	GVVEVTHDLQK	K	H	0.95	50.3	42.5	0	2.59	0	1	0	0	2	1224.66	308	318	TRUE
CD1 MEF (P4)	1	Vimentin	IPI00227299	53670.7	1	24	28	58	0.549	EEAESTLQSFR	R	Q	0.95	44.9	42.4	0	2.26	0	1	0	0	2	1296.61	197	207	TRUE
CD1 MEF (P4)	1	Vimentin	IPI00227299	53670.7	1	24	28	58	0.549	EMEENFALEAANYQDTIGR	R	L	0.95	83.5	41.9	0	0	0	0	1	0	2	2216.98	346	364	TRUE
CD1 MEF (P4)	1	Vimentin	IPI00227299	53670.7	1	24	28	58	0.549	ETNLESLPLVDTHSK	R	R	0.95	61	42.3	0	2.41	0	1	0	0	2	1682.86	425	439	TRUE
CD1 MEF (P4)	1	Vimentin	IPI00227299	53670.7	1	24	28	58	0.549	FADLSEAANR	K	N	0.95	69	42.8	0	1.11	0	6	0	0	2	1093.53	295	304	TRUE
CD1 MEF (P4)	1	Vimentin	IPI00227299	53670.7	1	24	28	58	0.549	FADLSEAANRNNDALR	K	Q	0.95	52.9	42.6	0	2.05	0	0	2	0	2	1776.86	295	310	TRUE
CD1 MEF (P4)	1	Vimentin	IPI00227299	53670.7	1	24	28	58	0.549	FANYIDKVR	R	F	0.95	56.2	42.4	0	2.62	0	1	0	0	2	1125.61	114	122	TRUE
CD1 MEF (P4)	1	Vimentin	IPI00227299	53670.7	1	24	28	58	0.549	ILLAELEQLK	K	G	0.95	67.9	42.4	0	0	0	2	0	0	2	1169.71	130	139	TRUE
CD1 MEF (P4)	1	Vimentin	IPI00227299	53670.7	1	24	28	58	0.549	ILLAELEQLKGQGK	K	S	0.95	74.8	42.5	0	4.19	0	3	3	0	2	1539.91	130	143	TRUE
CD1 MEF (P4)	1	Vimentin	IPI00227299	53670.7	1	24	28	58	0.549	ISLPLPTFSSLNLR	R	E	0.95	58.3	42.6	0	3.54	0	3	0	0	2	1557.9	411	424	TRUE
CD1 MEF (P4)	1	Vimentin	IPI00227299	53670.7	1	24	28	58	0.549	KVESLQEEIAFLK	R	K	0.95	79.2	42.7	0	2.82	0	2	4	0	2	1533.85	223	235	TRUE
CD1 MEF (P4)	1	Vimentin	IPI00227299	53670.7	1	24	28	58	0.549	LGDLYEEEMR	R	E	0.95	67.8	42.4	0	4	0	2	0	0	2	1254.57	146	155	TRUE
CD1 MEF (P4)	1	Vimentin	IPI00227299	53670.7	1	24	28	58	0.549	LGDLYEEEMRELR	R	R	0.95	56	42.5	0	0	0	0	1	0	2	1652.8	146	158	TRUE
CD1 MEF (P4)	1	Vimentin	IPI00227299	53670.7	1	24	28	58	0.549	LLEGEESR	K	I	0.95	41.5	43.3	0	0	0	2	0	0	2	932.468	403	410	TRUE	IPI00130102
CD1 MEF (P4)	1	Vimentin	IPI00227299	53670.7	1	24	28	58	0.549	LQDEIQNMKEEMAR	R	H	0.95	55.1	42.5	0	0	0	0	1	0	2	1734.82	365	378	TRUE
CD1 MEF (P4)	1	Vimentin	IPI00227299	53670.7	1	24	28	58	0.549	MALDIEIATYR	K	K	0.95	63.7	42.4	0	3.92	0	2	0	0	2	1311.66	391	401	TRUE
CD1 MEF (P4)	1	Vimentin	IPI00227299	53670.7	1	24	28	58	0.549	NLQEAEEWYK	K	S	0.95	46.2	42.5	0	2.29	0	2	0	0	2	1309.61	283	292	TRUE
CD1 MEF (P4)	1	Vimentin	IPI00227299	53670.7	1	24	28	58	0.549	QDVDNASLAR	R	L	0.95	67	43.5	0	2.01	0	2	0	0	2	1088.53	208	217	TRUE
CD1 MEF (P4)	1	Vimentin	IPI00227299	53670.7	1	24	28	58	0.549	QMREMEENFALEAANYQDTIGR	R	L	0.95	65.8	41.5	0	1.57	0	0	1	0	2	2648.17	343	364	TRUE
CD1 MEF (P4)	1	Vimentin	IPI00227299	53670.7	1	24	28	58	0.549	QVQSLTCEVDALKGTNESLER	R	Q	0.95	50.2	41.8	0	1.29	0	0	1	0	2	2377.17	322	342	TRUE
CD1 MEF (P4)	1	Vimentin	IPI00227299	53670.7	1	24	28	58	0.549	SLYSSSPGGAYVTR	R	S	0.95	62	42.7	0	4.15	0	5	0	0	2	1444.71	51	64	TRUE
CD1 MEF (P4)	1	Vimentin	IPI00227299	53670.7	1	24	28	58	0.549	TNEKVELQELNDR	R	F	0.95	83.1	42.7	0	2.7	0	2	2	0	2	1587.8	101	113	TRUE	IPI00130102
CD1 MEF (P4)	1	Vimentin	IPI00227299	53670.7	1	24	28	58	0.549	TYSLGSALRPSTSR	R	S	0.95	49.1	42.7	0	0	0	0	1	0	2	1495.79	37	50	TRUE
CD1 MEF (P4)	1	Vimentin	IPI00227299	53670.7	1	24	28	58	0.549	VELQELNDR	K	F	0.95	61.8	42.9	0	1.57	0	2	0	0	2	1115.57	105	113	TRUE	IPI00130102
CD1 MEF (P4)	1	Vimentin	IPI00227299	53670.7	1	24	28	58	0.549	VEVERDNLAEDIMR	R	L	0.95	45.9	42.4	0	1.04	0	1	2	0	2	1688.83	171	184	TRUE
CD1 MEF (P4)	1	Myeloid-associated differentiation marker	IPI00132938	35267.3	0.998	2	2	8	0.0844	ALTQPLGLLR	R	L	0.95	54.2	42.4	0	1.17	0	7	0	0	2	1081.67	25	34	TRUE
CD1 MEF (P4)	1	Myeloid-associated differentiation marker	IPI00132938	35267.3	0.998	2	2	8	0.0844	TTITTTTSSSTTVGSAR	R	A	0.95	89.2	42.3	0	8.6	0	1	0	0	2	1671.84	8	24	TRUE
CD1 MEF (P4)	1	Histone H1.3	IPI00223713,IPI00331597	21249.8	1	2	2	3	0.127	ALAAAGYDVEKNNSR	K	I	0.95	39.3	42.6	0	1.16	0	0	1	0	2	1578.79	65	79	TRUE	IPI00223714
CD1 MEF (P4)	1	Histone H1.3	IPI00223713,IPI00331597	21249.8	1	2	2	3	0.127	ASGPPVSELITK	K	A	0.95	51.2	42.5	0	1.82	0	2	0	0	2	1198.67	35	46	TRUE
CD1 MEF (P4)	2	EH domain-containing protein 2	IPI00402968	61158.4	1	4	5	5	0.0884	LFELEEQDLFR	R	D	0.95	29.2	42.5	0	2.14	0	1	0	0	2	1438.72	270	280	TRUE
CD1 MEF (P4)	2	EH domain-containing protein 2	IPI00402968	61158.4	1	4	5	5	0.0884	LLEALDDMLAQDIAK	K	L	0.95	66.2	42.4	0	4.42	0	1	1	0	2	1658.87	378	392	TRUE
CD1 MEF (P4)	2	EH domain-containing protein 2	IPI00402968	61158.4	1	4	5	5	0.0884	LNPFGNTFLNR	K	F	0.95	38.7	42.7	0	2.34	0	1	0	0	2	1292.67	125	135	TRUE
CD1 MEF (P4)	2	EH domain-containing protein 2	IPI00402968	61158.4	1	4	5	5	0.0884	VYGALMWALGK	R	V	0.95	60.2	42.6	0	2.68	0	1	0	0	2	1208.65	232	242	TRUE
CD1 MEF (P4)	2	Isoform 1 of Tenascin	IPI00403938,IPI00420656	231788	1	10	10	13	0.0654	DATSHVLTDLEPGQEYTVLLIAEK	K	G	0.95	52	41.5	0	0	0	0	1	0	2	2642.36	1034	1057	TRUE
CD1 MEF (P4)	2	Isoform 1 of Tenascin	IPI00403938,IPI00420656	231788	1	10	10	13	0.0654	ELEPGVEYFIR	R	V	0.95	52.5	42.7	0	3.46	0	1	0	0	2	1351.69	681	691	TRUE
CD1 MEF (P4)	2	Isoform 1 of Tenascin	IPI00403938,IPI00420656	231788	1	10	10	13	0.0654	ETFITGLDAPR	K	N	0.95	54.8	43	0	3.34	0	1	0	0	2	1219.63	887	897	TRUE
CD1 MEF (P4)	2	Isoform 1 of Tenascin	IPI00403938,IPI00420656	231788	1	10	10	13	0.0654	GHEYSIQFAEMK	K	L	0.95	52.2	42.5	0	1.36	0	1	0	0	2	1439.66	2083	2094	TRUE
CD1 MEF (P4)	2	Isoform 1 of Tenascin	IPI00403938,IPI00420656	231788	1	10	10	13	0.0654	ITAQGQYELR	K	V	0.95	84.2	43	0	1.52	0	1	0	0	2	1178.62	1973	1982	TRUE
CD1 MEF (P4)	2	Isoform 1 of Tenascin	IPI00403938,IPI00420656	231788	1	10	10	13	0.0654	LEELELLVSSLR	R	E	0.95	79.3	42.8	0	3.85	0	3	0	0	2	1400.8	126	137	TRUE
CD1 MEF (P4)	2	Isoform 1 of Tenascin	IPI00403938,IPI00420656	231788	1	10	10	13	0.0654	NMNKEDEGEITK	R	S	0.95	59.7	42.4	0	0	0	0	1	0	2	1423.64	748	759	TRUE
CD1 MEF (P4)	2	Isoform 1 of Tenascin	IPI00403938,IPI00420656	231788	1	10	10	13	0.0654	RVDMASNPAK	R	E	0.95	57.2	43.5	0	1.74	0	2	0	0	2	1088.55	877	886	TRUE
CD1 MEF (P4)	2	Isoform 1 of Tenascin	IPI00403938,IPI00420656	231788	1	10	10	13	0.0654	TAHISGLPPSTDFIVYLSGIAPSIR	R	T	0.95	62.2	41.3	0	1.74	0	0	1	0	2	2612.41	1401	1425	TRUE
CD1 MEF (P4)	2	Isoform 1 of Tenascin	IPI00403938,IPI00420656	231788	1	10	10	13	0.0654	VSIYGVIQGYR	R	T	0.95	95	42.4	0	0	0	1	0	0	2	1254.68	1324	1334	TRUE
CD1 MEF (P4)	2	Isoform 1 of Transmembrane emp24 domain-containing protein 10	IPI00466570	24894.2	0.999	2	2	3	0.128	IPDQLVILDMK	R	H	0.95	59.5	42.4	0	2.37	0	2	0	0	2	1284.72	117	127	TRUE
CD1 MEF (P4)	2	Isoform 1 of Transmembrane emp24 domain-containing protein 10	IPI00466570	24894.2	0.999	2	2	3	0.128	RLEDLSESIVNDFAYMK	R	K	0.95	43.5	42.1	0	0	0	0	1	0	2	2045.98	153	169	TRUE
CD1 MEF (P4)	2	Galectin-1	IPI00229517	14848.1	0.997	2	3	8	0.2	DSNNLCLHFNPR	K	F	0.95	84.7	42.7	0	1.29	0	3	3	0	2	1486.69	38	49	TRUE
CD1 MEF (P4)	2	Galectin-1	IPI00229517	14848.1	0.997	2	3	8	0.2	FNAHGDANTIVCNTK	R	E	0.939	41.7	42.5	0	0	0	0	2	0	2	1661.77	50	64	TRUE
CD1 MEF (P4)	2	Heterogeneous nuclear ribonucleoprotein U	IPI00458583	87900.5	1	3	3	4	0.0662	EKPYFPIPEDCTFIQNVPLEDR	K	V	0.939	26.2	41.4	0	1.04	0	0	1	0	2	2707.31	439	460	TRUE
CD1 MEF (P4)	2	Heterogeneous nuclear ribonucleoprotein U	IPI00458583	87900.5	1	3	3	4	0.0662	GYFEYIEENKYSR	R	A	0.95	62.5	42.4	0	1.89	0	0	1	0	2	1697.78	232	244	TRUE
CD1 MEF (P4)	2	Heterogeneous nuclear ribonucleoprotein U	IPI00458583	87900.5	1	3	3	4	0.0662	SSGPTSLFAVTVAPPGAR	K	Q	0.95	63.1	42.4	0	4.25	0	2	0	0	2	1714.91	182	199	TRUE
CD1 MEF (P4)	2	40S ribosomal protein S9	IPI00420726	22574.5	1	3	3	6	0.144	LFEGNALLR	R	R	0.95	48.6	43.3	0	0	0	1	0	0	2	1032.58	71	79	TRUE
CD1 MEF (P4)	2	40S ribosomal protein S9	IPI00420726	22574.5	1	3	3	6	0.144	LIGEYGLR	K	N	0.95	48	43.2	0	0	0	4	0	0	2	920.52	31	38	TRUE
CD1 MEF (P4)	2	40S ribosomal protein S9	IPI00420726	22574.5	1	3	3	6	0.144	QVVNIPSFIVR	K	L	0.95	28.6	42.8	0	1.38	0	1	0	0	2	1271.75	140	150	TRUE
CD1 MEF (P4)	2	High mobility group protein HMGI-C	IPI00331612,IPI00752993	11800.9	0.998	2	2	6	0.296	GEGAGQPSTSAQGQPAAPVPQKR	R	G	0.95	48.8	41.9	0	1	0	0	5	0	2	2219.12	5	27	TRUE
CD1 MEF (P4)	2	High mobility group protein HMGI-C	IPI00331612,IPI00752993	11800.9	0.998	2	2	6	0.296	KWPQQVVQK	R	K	0.95	31.9	42.4	0	1.8	0	1	0	0	2	1140.65	82	90	TRUE
CD1 MEF (P4)	2	60S ribosomal protein L10	IPI00474637,IPI00775915,IPI00849598,IPI00915054	24586.6	1	4	4	7	0.159	FNADEFEDMVAEK	K	R	0.95	57.1	42.6	0	2.49	0	2	0	0	2	1544.66	176	188	TRUE
CD1 MEF (P4)	2	60S ribosomal protein L10	IPI00474637,IPI00775915,IPI00849598,IPI00915054	24586.6	1	4	4	7	0.159	FNADEFEDMVAEKR	K	L	0.95	66.7	42.5	0	0	0	0	2	0	2	1716.75	176	189	TRUE
CD1 MEF (P4)	2	60S ribosomal protein L10	IPI00474637,IPI00775915,IPI00849598,IPI00915054	24586.6	1	4	4	7	0.159	MLSCAGADR	K	L	0.95	74.3	42.5	0	1.92	0	1	0	0	2	980.429	102	110	TRUE
CD1 MEF (P4)	2	60S ribosomal protein L10	IPI00474637,IPI00775915,IPI00849598,IPI00915054	24586.6	1	4	4	7	0.159	VHIGQVIMSIR	R	T	0.95	42.4	42.4	0	2.44	0	2	0	0	2	1268.71	129	139	TRUE
CD1 MEF (P4)	2	Putative uncharacterized protein	IPI00652902	40472.1	1	6	6	6	0.228	AMGNLQIDFADPQR	K	A	0.95	55.7	42.6	0	4.1	0	1	0	0	2	1575.76	87	100	TRUE
CD1 MEF (P4)	2	Putative uncharacterized protein	IPI00652902	40472.1	1	6	6	6	0.228	IAQSDYIPTQQDVLR	R	T	0.95	53.5	42.5	0	1.19	0	1	0	0	2	1746.9	163	177	TRUE
CD1 MEF (P4)	2	Putative uncharacterized protein	IPI00652902	40472.1	1	6	6	6	0.228	IIHEDGYSEEECR	K	Q	0.95	51.3	42.4	0	0	0	0	1	0	2	1636.69	55	67	TRUE
CD1 MEF (P4)	2	Putative uncharacterized protein	IPI00652902	40472.1	1	6	6	6	0.228	LFDSICNNK	K	W	0.95	50.4	42.3	0	0	0	1	0	0	2	1110.52	250	258	TRUE
CD1 MEF (P4)	2	Putative uncharacterized protein	IPI00652902	40472.1	1	6	6	6	0.228	LLLLGAGESGK	K	S	0.95	53.8	42.9	0	1.32	0	1	0	0	2	1057.63	36	46	TRUE	IPI00469793,IPI00750570,IPI00416906,IPI00119853,IPI00463891
CD1 MEF (P4)	2	Putative uncharacterized protein	IPI00652902	40472.1	1	6	6	6	0.228	SREYQLNDSAAYYLNDLER	R	I	0.95	56.4	41.9	0	2.14	0	0	1	0	2	2320.08	144	162	TRUE
CD1 MEF (P4)	2	ATP synthase subunit alpha, mitochondrial	IPI00130280,IPI00857439	59736.1	1	6	6	8	0.154	EAYPGDVFYLHSR	R	L	0.95	46.7	42.5	0	2.13	0	1	0	0	2	1553.74	335	347	TRUE
CD1 MEF (P4)	2	ATP synthase subunit alpha, mitochondrial	IPI00130280,IPI00857439	59736.1	1	6	6	8	0.154	EVAAFAQFGSDLDAATQQLLSR	R	G	0.95	55	41.9	0	0	0	0	2	0	2	2338.17	442	463	TRUE
CD1 MEF (P4)	2	ATP synthase subunit alpha, mitochondrial	IPI00130280,IPI00857439	59736.1	1	6	6	8	0.154	GYLDKLEPSK	R	I	0.95	38.3	42.8	0	1.85	0	1	0	0	2	1149.62	494	503	TRUE
CD1 MEF (P4)	2	ATP synthase subunit alpha, mitochondrial	IPI00130280,IPI00857439	59736.1	1	6	6	8	0.154	LKEIVTNFLAGFEP	K	-	0.905	39.8	42.6	0	0	0	1	0	0	2	1577.86	540	553	TRUE
CD1 MEF (P4)	2	ATP synthase subunit alpha, mitochondrial	IPI00130280,IPI00857439	59736.1	1	6	6	8	0.154	TGAIVDVPVGEELLGR	R	V	0.915	21.7	42.5	0	2.15	0	1	0	0	2	1624.89	134	149	TRUE
CD1 MEF (P4)	2	ATP synthase subunit alpha, mitochondrial	IPI00130280,IPI00857439	59736.1	1	6	6	8	0.154	VLSIGDGIAR	R	V	0.95	53.8	42.8	0	0.959	0	2	0	0	2	1000.58	74	83	TRUE
CD1 MEF (P4)	2	Tubulin alpha-1C chain	IPI00403810	49891.6	1	8	8	14	0.281	AVCMLSNTTAIAEAWAR	R	L	0.95	72.7	42.4	0	0	0	0	1	0	2	1864.9	374	390	TRUE
CD1 MEF (P4)	2	Tubulin alpha-1C chain	IPI00403810	49891.6	1	8	8	14	0.281	AVFVDLEPTVIDEVR	R	T	0.95	80.1	42.6	0	3.85	0	6	0	0	2	1701.91	65	79	TRUE
CD1 MEF (P4)	2	Tubulin alpha-1C chain	IPI00403810	49891.6	1	8	8	14	0.281	DVNAAIATIK	K	T	0.95	35.2	43.1	0	1.7	0	1	0	0	2	1015.58	327	336	TRUE
CD1 MEF (P4)	2	Tubulin alpha-1C chain	IPI00403810	49891.6	1	8	8	14	0.281	IHFPLATYAPVISAEK	R	A	0.95	58.1	42.4	0	3.89	0	1	0	0	2	1756.96	265	280	TRUE
CD1 MEF (P4)	2	Tubulin alpha-1C chain	IPI00403810	49891.6	1	8	8	14	0.281	QLFHPEQLITGKEDAANNYAR	R	G	0.95	47.1	41.8	0	0	0	0	2	0	2	2415.21	85	105	TRUE
CD1 MEF (P4)	2	Tubulin alpha-1C chain	IPI00403810	49891.6	1	8	8	14	0.281	TIGGGDDSFNTFFSETGAGK	K	H	0.95	93	42.2	0	4.28	0	1	0	0	2	2007.89	41	60	TRUE
CD1 MEF (P4)	2	Tubulin alpha-1C chain	IPI00403810	49891.6	1	8	8	14	0.281	VGINYQPPTVVPGGDLAK	K	V	0.95	33.5	42.7	0	1.92	0	1	0	0	2	1824.99	353	370	TRUE
CD1 MEF (P4)	2	Tubulin alpha-1C chain	IPI00403810	49891.6	1	8	8	14	0.281	YMACCLLYR	K	G	0.95	53.6	42.9	0	3.3	0	1	0	0	2	1249.55	312	320	TRUE
CD1 MEF (P4)	2	Myosin-9	IPI00123181	226360	1	44	51	114	0.321	ADFCIIHYAGK	K	V	0.95	40.4	42.5	0	1.23	0	1	0	0	2	1294.62	566	576	TRUE	IPI00757312,IPI00515398
CD1 MEF (P4)	2	Myosin-9	IPI00123181	226360	1	44	51	114	0.321	AGVLAHLEEER	R	D	0.95	81.7	42.6	0	2.89	0	1	0	0	2	1223.64	765	775	TRUE	IPI00757312,IPI00515398
CD1 MEF (P4)	2	Myosin-9	IPI00123181	226360	1	44	51	114	0.321	ALEEAMEQKAELER	R	L	0.917	40.2	42.6	0	0	0	0	1	0	2	1662.8	1484	1497	TRUE
CD1 MEF (P4)	2	Myosin-9	IPI00123181	226360	1	44	51	114	0.321	ALELDSNLYR	K	I	0.95	71.1	42.9	0	2	0	5	0	0	2	1193.62	746	755	TRUE
CD1 MEF (P4)	2	Myosin-9	IPI00123181	226360	1	44	51	114	0.321	ALEQQVEEMKTQLEELEDELQATEDAK	R	L	0.95	84.5	40.8	0	2.15	0	0	5	0	2	3147.49	1529	1555	TRUE
CD1 MEF (P4)	2	Myosin-9	IPI00123181	226360	1	44	51	114	0.321	ANLQIDQINTDLNLER	K	S	0.95	48	42.6	0	3.49	0	1	0	0	2	1869.97	1755	1770	TRUE
CD1 MEF (P4)	2	Myosin-9	IPI00123181	226360	1	44	51	114	0.321	ATDKSFVEK	K	V	0.95	50.3	42.3	0	1.06	0	1	0	0	2	1024.53	537	545	TRUE
CD1 MEF (P4)	2	Myosin-9	IPI00123181	226360	1	44	51	114	0.321	DFSALESQLQDTQELLQEENR	K	Q	0.95	68.3	41.5	0	0	0	0	2	0	2	2493.17	1302	1322	TRUE
CD1 MEF (P4)	2	Myosin-9	IPI00123181	226360	1	44	51	114	0.321	DLGEELEALKTELEDTLDSTAAQQELR	R	S	0.95	60.3	41.4	0	0.959	0	0	3	0	2	3017.48	1136	1162	TRUE
CD1 MEF (P4)	2	Myosin-9	IPI00123181	226360	1	44	51	114	0.321	ELEDATETADAMNR	R	E	0.95	66.1	42.6	0	1.82	0	1	0	0	2	1565.67	1899	1912	TRUE
CD1 MEF (P4)	2	Myosin-9	IPI00123181	226360	1	44	51	114	0.321	EQADFAIEALAK	K	A	0.95	48.2	42.7	0	1.74	0	2	0	0	2	1305.67	408	419	TRUE
CD1 MEF (P4)	2	Myosin-9	IPI00123181	226360	1	44	51	114	0.321	HEMPPHIYAITDTAYR	R	S	0.95	65	42.3	0	1.21	0	0	3	0	2	1914.92	144	159	TRUE
CD1 MEF (P4)	2	Myosin-9	IPI00123181	226360	1	44	51	114	0.321	HSQAVEELADQLEQTKR	K	V	0.95	62.4	42.1	0	0	0	0	1	0	2	1981.99	1194	1210	TRUE
CD1 MEF (P4)	2	Myosin-9	IPI00123181	226360	1	44	51	114	0.321	IAQLEEELEEEQGNTELINDR	R	L	0.95	67.3	41.6	0	0	0	0	2	0	2	2472.17	1731	1751	TRUE
CD1 MEF (P4)	2	Myosin-9	IPI00123181	226360	1	44	51	114	0.321	IAQLEEQLDNETKER	K	Q	0.95	62.3	42.4	0	0	0	1	5	0	2	1815.91	1816	1830	TRUE
CD1 MEF (P4)	2	Myosin-9	IPI00123181	226360	1	44	51	114	0.321	IIGLDQVAGMSETALPGAFK	R	T	0.95	51.4	42.2	0	0	0	2	1	0	2	2018.06	618	637	TRUE
CD1 MEF (P4)	2	Myosin-9	IPI00123181	226360	1	44	51	114	0.321	IMGIPEDEQMGLLR	R	V	0.95	37.4	42.6	0	1.27	0	4	0	0	2	1617.8	328	341	TRUE
CD1 MEF (P4)	2	Myosin-9	IPI00123181	226360	1	44	51	114	0.321	IRELETQISELQEDLESER	K	A	0.95	73.8	41.9	0	3.77	0	0	1	0	2	2317.15	1106	1124	TRUE
CD1 MEF (P4)	2	Myosin-9	IPI00123181	226360	1	44	51	114	0.321	KANLQIDQINTDLNLER	K	S	0.95	56.5	42.1	0	0	0	0	1	0	2	1998.06	1754	1770	TRUE
CD1 MEF (P4)	2	Myosin-9	IPI00123181	226360	1	44	51	114	0.321	KFDQLLAEEK	K	T	0.95	61.3	42.8	0	1.1	0	2	0	0	2	1220.65	1445	1454	TRUE	IPI00757312,IPI00515398
CD1 MEF (P4)	2	Myosin-9	IPI00123181	226360	1	44	51	114	0.321	KQELEEICHDLEAR	K	V	0.95	57.2	42.3	0	1.96	0	0	1	0	2	1769.85	910	923	TRUE
CD1 MEF (P4)	2	Myosin-9	IPI00123181	226360	1	44	51	114	0.321	LDPHLVLDQLR	K	C	0.95	52.5	42.8	0	1.72	0	2	0	0	2	1318.75	683	693	TRUE	IPI00757312,IPI00515398
CD1 MEF (P4)	2	Myosin-9	IPI00123181	226360	1	44	51	114	0.321	LQQELDDLLVDLDHQR	R	Q	0.95	73.8	42.2	0	0	0	0	11	0	2	1949.99	1418	1433	TRUE
CD1 MEF (P4)	2	Myosin-9	IPI00123181	226360	1	44	51	114	0.321	LQVELDSVTGLLSQSDSK	K	S	0.95	69.3	42.2	0	0	0	1	1	0	2	1919	1278	1295	TRUE
CD1 MEF (P4)	2	Myosin-9	IPI00123181	226360	1	44	51	114	0.321	LTEMETMQSQLMAEK	R	L	0.95	51.5	42.3	0	1.64	0	2	0	0	2	1769.81	868	882	TRUE
CD1 MEF (P4)	2	Myosin-9	IPI00123181	226360	1	44	51	114	0.321	MQQNIQELEEQLEEEESAR	K	Q	0.95	61.1	42.1	0	0	0	1	1	0	2	2333.06	941	959	TRUE
CD1 MEF (P4)	2	Myosin-9	IPI00123181	226360	1	44	51	114	0.321	NLPIYSEEIVEMYK	K	G	0.95	52.7	42.5	0	1.03	0	2	0	0	2	1727.86	126	139	TRUE
CD1 MEF (P4)	2	Myosin-9	IPI00123181	226360	1	44	51	114	0.321	NTDQASMPDNTAAQK	R	V	0.95	49.3	42.6	0	3.35	0	2	0	0	2	1591.7	359	373	TRUE
CD1 MEF (P4)	2	Myosin-9	IPI00123181	226360	1	44	51	114	0.321	NTNPNFVR	R	C	0.95	57.7	43.3	0	2.19	0	1	0	0	2	961.485	663	670	TRUE	IPI00757312,IPI00515398
CD1 MEF (P4)	2	Myosin-9	IPI00123181	226360	1	44	51	114	0.321	QACVLMIK	K	A	0.95	31.7	43.2	0	0.886	0	1	0	0	2	962.516	738	745	TRUE
CD1 MEF (P4)	2	Myosin-9	IPI00123181	226360	1	44	51	114	0.321	QLEEAEEEAQR	R	A	0.95	54.8	42.7	0	0	0	3	0	0	2	1331.61	1878	1888	TRUE
CD1 MEF (P4)	2	Myosin-9	IPI00123181	226360	1	44	51	114	0.321	QLLQANPILEAFGNAK	R	T	0.95	49.1	42.4	0	0	0	4	1	0	2	1726.95	210	225	TRUE
CD1 MEF (P4)	2	Myosin-9	IPI00123181	226360	1	44	51	114	0.321	RGDLPFVVTR	R	R	0.95	63.2	43.1	0	3.92	0	3	0	0	2	1159.66	1923	1932	TRUE
CD1 MEF (P4)	2	Myosin-9	IPI00123181	226360	1	44	51	114	0.321	RQLEEAEEEAQR	K	A	0.95	71.4	42.6	0	3.62	0	1	0	0	2	1487.71	1877	1888	TRUE
CD1 MEF (P4)	2	Myosin-9	IPI00123181	226360	1	44	51	114	0.321	SMEAEMIQLQEELAAAER	K	A	0.95	77.6	42.1	0	1.82	0	2	5	0	2	2048.96	1677	1694	TRUE
CD1 MEF (P4)	2	Myosin-9	IPI00123181	226360	1	44	51	114	0.321	SMMQDREDQSILCTGESGAGK	R	T	0.947	41.8	42	0	0	0	0	1	0	2	2300	160	180	TRUE
CD1 MEF (P4)	2	Myosin-9	IPI00123181	226360	1	44	51	114	0.321	TDLLLEPYNK	K	Y	0.95	65.2	43	0	2	0	3	0	0	2	1205.64	290	299	TRUE
CD1 MEF (P4)	2	Myosin-9	IPI00123181	226360	1	44	51	114	0.321	TFHIFYYLLSGAGEHLK	R	T	0.95	67.6	42.2	0	2.7	0	0	3	0	2	1996.03	273	289	TRUE
CD1 MEF (P4)	2	Myosin-9	IPI00123181	226360	1	44	51	114	0.321	VAEFTTNLMEEEEKSK	R	S	0.896	39	42.5	0	0	0	0	1	0	2	1884.89	1001	1016	TRUE
CD1 MEF (P4)	2	Myosin-9	IPI00123181	226360	1	44	51	114	0.321	VDYKADEWLMK	K	N	0.95	57.6	42.6	0	1.3	0	1	0	0	2	1397.68	577	587	TRUE	IPI00757312,IPI00515398
CD1 MEF (P4)	2	Myosin-9	IPI00123181	226360	1	44	51	114	0.321	VEDMAELTCLNEASVLHNLK	K	E	0.95	66.1	42	0	2.07	0	0	2	0	2	2286.11	83	102	TRUE	IPI00757312,IPI00515398
CD1 MEF (P4)	2	Myosin-9	IPI00123181	226360	1	44	51	114	0.321	VISGVLQLGNIAFK	R	K	0.95	74.6	42.7	0	3.14	0	5	0	0	2	1458.87	342	355	TRUE
CD1 MEF (P4)	2	Myosin-9	IPI00123181	226360	1	44	51	114	0.321	VSHLLGINVTDFTR	K	G	0.95	67.8	42.6	0	5.08	0	3	3	0	2	1571.85	374	387	TRUE
CD1 MEF (P4)	2	Myosin-9	IPI00123181	226360	1	44	51	114	0.321	VVFQEFR	R	Q	0.95	43.4	42.3	0	0	0	1	0	0	2	924.494	712	718	TRUE
CD1 MEF (P4)	2	Isoform 1 of Fibulin-2	IPI00132067	131796	1	32	36	180	0.338	AEEDIDPNSVHSVPR	R	G	0.95	59.3	42.5	0	2.39	0	0	2	0	2	1664.79	407	421	TRUE
CD1 MEF (P4)	2	Isoform 1 of Fibulin-2	IPI00132067	131796	1	32	36	180	0.338	AEHCVNTPGSFQCYK	R	A	0.95	49.5	42.6	0	3	0	4	1	0	2	1797.77	770	784	TRUE
CD1 MEF (P4)	2	Isoform 1 of Fibulin-2	IPI00132067	131796	1	32	36	180	0.338	CACFPGFELQGDGR	R	T	0.95	72.6	42.6	0	4.64	0	7	0	0	2	1613.68	619	632	TRUE
CD1 MEF (P4)	2	Isoform 1 of Fibulin-2	IPI00132067	131796	1	32	36	180	0.338	CDCKPGFQR	R	D	0.95	42.7	42.5	0	2.49	0	4	0	0	2	1167.5	921	929	TRUE
CD1 MEF (P4)	2	Isoform 1 of Fibulin-2	IPI00132067	131796	1	32	36	180	0.338	CGEGQLCYNLPGSYR	R	C	0.95	64.5	42.5	0	5.68	0	12	0	0	2	1773.77	906	920	TRUE
CD1 MEF (P4)	2	Isoform 1 of Fibulin-2	IPI00132067	131796	1	32	36	180	0.338	CLRFDCPPNYVR	R	V	0.95	30.2	42.6	0	2.28	0	1	0	0	2	1596.74	1088	1099	TRUE
CD1 MEF (P4)	2	Isoform 1 of Fibulin-2	IPI00132067	131796	1	32	36	180	0.338	CSCAAGFLLAADGK	R	H	0.95	118	42.5	0	5.39	0	7	0	0	2	1440.66	963	976	TRUE
CD1 MEF (P4)	2	Isoform 1 of Fibulin-2	IPI00132067	131796	1	32	36	180	0.338	CVDINECVTDLHTCTR	K	A	0.95	45.6	42.3	0	0	0	0	3	0	2	1992.86	754	769	TRUE
CD1 MEF (P4)	2	Isoform 1 of Fibulin-2	IPI00132067	131796	1	32	36	180	0.338	DFALDVEMK	R	L	0.95	53.9	42.4	0	1.35	0	6	0	0	2	1067.51	1190	1198	TRUE
CD1 MEF (P4)	2	Isoform 1 of Fibulin-2	IPI00132067	131796	1	32	36	180	0.338	EGETCGAEDNDTCGVSLYK	K	Q	0.95	43.4	42	0	0	0	2	0	0	2	2104.84	488	506	TRUE
CD1 MEF (P4)	2	Isoform 1 of Fibulin-2	IPI00132067	131796	1	32	36	180	0.338	FDCPPNYVR	R	V	0.95	54	42.5	0	0	0	2	0	0	2	1167.53	1091	1099	TRUE
CD1 MEF (P4)	2	Isoform 1 of Fibulin-2	IPI00132067	131796	1	32	36	180	0.338	FRAEEDIDPNSVHSVPR	R	G	0.95	62.7	42.3	0	2.04	0	0	11	0	2	1967.96	405	421	TRUE
CD1 MEF (P4)	2	Isoform 1 of Fibulin-2	IPI00132067	131796	1	32	36	180	0.338	GAPQLDTAR	R	E	0.95	48.7	42.5	0	0	0	5	0	0	2	928.485	639	647	TRUE
CD1 MEF (P4)	2	Isoform 1 of Fibulin-2	IPI00132067	131796	1	32	36	180	0.338	GNEEGYFVTR	K	R	0.95	48.2	42.7	0	1.36	0	2	0	0	2	1171.54	1161	1170	TRUE
CD1 MEF (P4)	2	Isoform 1 of Fibulin-2	IPI00132067	131796	1	32	36	180	0.338	GSFYCQAR	K	Q	0.938	42.5	43.2	0	0	0	5	0	0	2	988.431	823	830	TRUE
CD1 MEF (P4)	2	Isoform 1 of Fibulin-2	IPI00132067	131796	1	32	36	180	0.338	HCEDVNECETR	K	R	0.95	88.5	42.9	0	6.25	0	6	3	0	2	1448.55	977	987	TRUE
CD1 MEF (P4)	2	Isoform 1 of Fibulin-2	IPI00132067	131796	1	32	36	180	0.338	HCEDVNECETRR	K	C	0.95	43.2	42.5	0	0	0	0	4	0	2	1604.65	977	988	TRUE
CD1 MEF (P4)	2	Isoform 1 of Fibulin-2	IPI00132067	131796	1	32	36	180	0.338	IGPAPAFAGDTISLTITK	R	G	0.95	57.8	42.5	0	2.92	0	10	5	0	2	1772.98	1143	1160	TRUE
CD1 MEF (P4)	2	Isoform 1 of Fibulin-2	IPI00132067	131796	1	32	36	180	0.338	ITHYQLNFQTGLLVPAHIFR	R	I	0.95	88.8	41.7	0	2.33	0	0	15	0	2	2368.29	1123	1142	TRUE
CD1 MEF (P4)	2	Isoform 1 of Fibulin-2	IPI00132067	131796	1	32	36	180	0.338	LNAYTGVVSLQR	R	S	0.95	81.1	42.7	0	4.24	0	15	0	0	2	1320.73	1172	1183	TRUE
CD1 MEF (P4)	2	Isoform 1 of Fibulin-2	IPI00132067	131796	1	32	36	180	0.338	QCCDCCGLGLR	K	V	0.95	66	42.7	0	2.28	0	3	0	0	2	1398.54	507	517	TRUE
CD1 MEF (P4)	2	Isoform 1 of Fibulin-2	IPI00132067	131796	1	32	36	180	0.338	QGSVTTFLAK	R	M	0.95	49.2	42.6	0	0	0	2	0	0	2	1051.58	1202	1211	TRUE
CD1 MEF (P4)	2	Isoform 1 of Fibulin-2	IPI00132067	131796	1	32	36	180	0.338	QGYQLAEDGHTCTDIDECAQGAGILCTFR	R	C	0.95	71.2	40.7	0	1.85	0	0	4	0	2	3286.42	1006	1034	TRUE
CD1 MEF (P4)	2	Isoform 1 of Fibulin-2	IPI00132067	131796	1	32	36	180	0.338	RPPEPEAAPR	R	R	0.95	72.2	43.1	0	2.57	0	6	0	0	2	1119.59	556	565	TRUE
CD1 MEF (P4)	2	Isoform 1 of Fibulin-2	IPI00132067	131796	1	32	36	180	0.338	RVSEMEMASR	R	E	0.95	71.2	42.7	0	3.54	0	5	0	0	2	1195.56	566	575	TRUE
CD1 MEF (P4)	2	Isoform 1 of Fibulin-2	IPI00132067	131796	1	32	36	180	0.338	SCVAGVMGAK	K	E	0.95	51.5	42.7	0	1.64	0	5	0	0	2	979.47	478	487	TRUE
CD1 MEF (P4)	2	Isoform 1 of Fibulin-2	IPI00132067	131796	1	32	36	180	0.338	SESAQVSPNTIPLPVPQPNTCK	R	D	0.921	20.7	41.9	0	2.24	0	2	0	0	2	2364.19	653	674	TRUE
CD1 MEF (P4)	2	Isoform 1 of Fibulin-2	IPI00132067	131796	1	32	36	180	0.338	SGFSCINTVGSYTCQR	R	N	0.95	44.1	42.7	0	0	0	0	1	0	2	1836.8	860	875	TRUE
CD1 MEF (P4)	2	Isoform 1 of Fibulin-2	IPI00132067	131796	1	32	36	180	0.338	TCIDVNECWVSPGR	R	L	0.95	81.6	42.4	0	3.29	0	9	0	0	2	1692.75	935	948	TRUE
CD1 MEF (P4)	2	Isoform 1 of Fibulin-2	IPI00132067	131796	1	32	36	180	0.338	TTCQDITECQTSPAR	R	I	0.95	72.7	42.5	0	4.1	0	5	3	0	2	1767.76	1108	1122	TRUE
CD1 MEF (P4)	2	Isoform 1 of Fibulin-2	IPI00132067	131796	1	32	36	180	0.338	VPAGQSYFVDFGSTECSCPPGGGK	R	I	0.95	46.7	41.6	0	0	0	0	2	0	2	2504.09	82	105	TRUE
CD1 MEF (P4)	2	Isoform 1 of Fibulin-2	IPI00132067	131796	1	32	36	180	0.338	YAAGHTVHLSSCR	K	A	0.95	51	42.7	0	3.48	0	1	0	0	2	1458.69	145	157	TRUE
CD1 MEF (P4)	2	40S ribosomal protein S29	IPI00222553,IPI00625088	6658.9	1	3	3	7	0.464	DIGFIKLD	K	-	0.946	20.1	43.2	0	2.68	0	1	0	0	2	920.509	49	56	TRUE
CD1 MEF (P4)	2	40S ribosomal protein S29	IPI00222553,IPI00625088	6658.9	1	3	3	7	0.464	GHQQLYWSHPR	M	K	0.95	64.8	42.5	0	1.74	0	0	2	0	1	1408.69	2	12	TRUE
CD1 MEF (P4)	2	40S ribosomal protein S29	IPI00222553,IPI00625088	6658.9	1	3	3	7	0.464	YGLNMCR	K	Q	0.95	60	42.5	0	1.7	0	4	0	0	2	913.402	34	40	TRUE
CD1 MEF (P4)	2	Ras-related protein Rab-5C	IPI00224518,IPI00404579	23394.7	0.998	2	2	2	0.106	LVLLGESAVGK	K	S	0.95	43	42.6	0	0.886	0	1	0	0	2	1085.66	24	34	TRUE
CD1 MEF (P4)	2	Ras-related protein Rab-5C	IPI00224518,IPI00404579	23394.7	0.998	2	2	2	0.106	NEPQNAAGAPGR	K	T	0.95	52.5	42.6	0	2.35	0	1	0	0	2	1181.57	185	196	TRUE
CD1 MEF (P4)	2	Keratin, type II cytoskeletal 1	IPI00625729	65589.1	1	3	3	4	0.0377	FLEQQNQVLQTK	R	W	0.95	75.9	42.8	0	1.33	0	1	0	0	2	1475.79	208	219	TRUE
CD1 MEF (P4)	2	Keratin, type II cytoskeletal 1	IPI00625729	65589.1	1	3	3	4	0.0377	TNAENEFVTIK	R	K	0.95	48.7	42.6	0	2.09	0	2	0	0	2	1265.64	286	296	TRUE
CD1 MEF (P4)	2	Keratin, type II cytoskeletal 1	IPI00625729	65589.1	1	3	3	4	0.0377	TNAENEFVTIKK	R	D	0.95	62.9	42.6	0	0.886	0	0	1	0	2	1393.73	286	297	TRUE
CD1 MEF (P4)	2	Prolargin	IPI00122293	43277.1	1	2	2	2	0.0556	LENLLLLDLQHNR	K	L	0.95	46.2	42.6	0	1.24	0	0	1	0	2	1590.9	190	202	TRUE
CD1 MEF (P4)	2	Prolargin	IPI00122293	43277.1	1	2	2	2	0.0556	LSQNLISR	R	I	0.95	79.7	43.2	0	0	0	1	0	0	2	930.537	174	181	TRUE
CD1 MEF (P4)	2	40S ribosomal protein S13	IPI00125901	17205.3	1	7	9	25	0.45	DSHGVAQVR	R	F	0.937	41.3	42.1	0	0	0	1	0	0	2	968.491	56	64	TRUE
CD1 MEF (P4)	2	40S ribosomal protein S13	IPI00125901	17205.3	1	7	9	25	0.45	FRLILIESR	K	I	0.95	58.1	43	0	0.854	0	1	0	0	2	1146.7	113	121	TRUE
CD1 MEF (P4)	2	40S ribosomal protein S13	IPI00125901	17205.3	1	7	9	25	0.45	GLAPDLPEDLYHLIK	K	K	0.95	41.9	42.4	0	1.72	0	0	3	0	2	1693.92	79	93	TRUE
CD1 MEF (P4)	2	40S ribosomal protein S13	IPI00125901	17205.3	1	7	9	25	0.45	GLSQSALPYR	K	R	0.95	58.8	43.2	0	2.1	0	6	0	0	2	1091.58	10	19	TRUE
CD1 MEF (P4)	2	40S ribosomal protein S13	IPI00125901	17205.3	1	7	9	25	0.45	GLTPSQIGVILR	K	D	0.95	75.5	42.4	0	1.68	0	8	0	0	2	1253.76	44	55	TRUE
CD1 MEF (P4)	2	40S ribosomal protein S13	IPI00125901	17205.3	1	7	9	25	0.45	KGLTPSQIGVILR	K	D	0.95	54.9	42.6	0	3.43	0	1	1	0	2	1381.85	43	55	TRUE
CD1 MEF (P4)	2	40S ribosomal protein S13	IPI00125901	17205.3	1	7	9	25	0.45	LTSDDVKEQIYK	K	L	0.95	72.2	42.5	0	0	0	2	2	0	2	1438.74	28	39	TRUE
CD1 MEF (P4)	2	Isoform A1-II of V-type proton ATPase 116 kDa subunit a isoform 1	IPI00130187,IPI00228525,IPI00228526,IPI00828950	96486.8	1	3	3	4	0.0441	DLNPDVNVFQR	R	K	0.95	53.2	42.7	0	1.89	0	2	0	0	2	1316.66	39	49	TRUE
CD1 MEF (P4)	2	Isoform A1-II of V-type proton ATPase 116 kDa subunit a isoform 1	IPI00130187,IPI00228525,IPI00228526,IPI00828950	96486.8	1	3	3	4	0.0441	FTHGFQNIVDAYGIGTYR	K	E	0.95	49.7	42.2	0	0	0	0	1	0	2	2059	377	394	TRUE
CD1 MEF (P4)	2	Isoform A1-II of V-type proton ATPase 116 kDa subunit a isoform 1	IPI00130187,IPI00228525,IPI00228526,IPI00828950	96486.8	1	3	3	4	0.0441	LTFLNSFK	K	M	0.95	58.2	42	0	0	0	1	0	0	2	969.54	537	544	TRUE
CD1 MEF (P4)	2	Isoform Smooth muscle of Myosin light polypeptide 6	IPI00354819,IPI00409817	16942.8	1	11	12	47	0.702	ALGQNPTNAEVLK	R	V	0.95	63.7	42.5	0	0	0	8	0	0	2	1354.73	38	50	TRUE
CD1 MEF (P4)	2	Isoform Smooth muscle of Myosin light polypeptide 6	IPI00354819,IPI00409817	16942.8	1	11	12	47	0.702	DQGTYEDYVEGLR	K	V	0.95	84.8	42.6	0	5.21	0	2	0	0	2	1544.69	82	94	TRUE
CD1 MEF (P4)	2	Isoform Smooth muscle of Myosin light polypeptide 6	IPI00354819,IPI00409817	16942.8	1	11	12	47	0.702	EAFQLFDR	K	T	0.95	57.7	42.1	0	1.49	0	2	0	0	2	1025.51	14	21	TRUE
CD1 MEF (P4)	2	Isoform Smooth muscle of Myosin light polypeptide 6	IPI00354819,IPI00409817	16942.8	1	11	12	47	0.702	EGNGTVMGAEIR	K	H	0.95	57.4	42.9	0	2.3	0	3	0	0	2	1249.58	99	110	TRUE
CD1 MEF (P4)	2	Isoform Smooth muscle of Myosin light polypeptide 6	IPI00354819,IPI00409817	16942.8	1	11	12	47	0.702	HVLVTLGEK	R	M	0.95	65.7	42.4	0	4.74	0	6	0	0	2	995.588	111	119	TRUE
CD1 MEF (P4)	2	Isoform Smooth muscle of Myosin light polypeptide 6	IPI00354819,IPI00409817	16942.8	1	11	12	47	0.702	ILYSQCGDVMR	K	A	0.95	82.2	42.5	0	3	0	9	0	0	2	1341.63	27	37	TRUE
CD1 MEF (P4)	2	Isoform Smooth muscle of Myosin light polypeptide 6	IPI00354819,IPI00409817	16942.8	1	11	12	47	0.702	NKDQGTYEDYVEGLR	K	V	0.95	65	42.6	0	3.32	0	1	7	0	2	1786.82	80	94	TRUE
CD1 MEF (P4)	2	Isoform Smooth muscle of Myosin light polypeptide 6	IPI00354819,IPI00409817	16942.8	1	11	12	47	0.702	TGDGKILYSQCGDVMR	R	A	0.95	65.3	42.4	0	2.1	0	0	1	0	2	1799.84	22	37	TRUE
CD1 MEF (P4)	2	Isoform Smooth muscle of Myosin light polypeptide 6	IPI00354819,IPI00409817	16942.8	1	11	12	47	0.702	VFDKEGNGTVMGAEIR	R	H	0.95	51.7	42.3	0	3.19	0	0	2	0	2	1722.85	95	110	TRUE
CD1 MEF (P4)	2	Isoform Smooth muscle of Myosin light polypeptide 6	IPI00354819,IPI00409817	16942.8	1	11	12	47	0.702	VLDFEHFLPMLQTVAK	K	N	0.95	41.2	42.4	0	1.89	0	0	2	0	2	1904	64	79	TRUE
CD1 MEF (P4)	2	Isoform Smooth muscle of Myosin light polypeptide 6	IPI00354819,IPI00409817	16942.8	1	11	12	47	0.702	VLGNPKSDEMNVK	K	V	0.95	41.2	42.8	0	2.08	0	0	4	0	2	1430.73	51	63	TRUE
CD1 MEF (P4)	2	transforming growth factor, beta 3	IPI00135633	47126.6	0.998	2	2	8	0.0461	ALDTNYCFR	R	N	0.95	69.5	43.1	0	1.72	0	4	0	0	2	1159.52	301	309	TRUE
CD1 MEF (P4)	2	transforming growth factor, beta 3	IPI00135633	47126.6	0.998	2	2	8	0.0461	VEQLSNMVVK	K	S	0.95	64.9	43	0	2.22	0	4	0	0	2	1146.62	398	407	TRUE
CD1 MEF (P4)	2	Serine protease 23	IPI00318017	43054.7	1	3	3	5	0.0916	DFLLNYPFSTSVK	K	L	0.95	58.2	42.6	0	0	0	2	0	0	2	1530.78	142	154	TRUE
CD1 MEF (P4)	2	Serine protease 23	IPI00318017	43054.7	1	3	3	5	0.0916	LSTGCTGTLVAEK	K	H	0.95	81.4	42.7	0	3.92	0	2	0	0	2	1336.68	155	167	TRUE
CD1 MEF (P4)	2	Serine protease 23	IPI00318017	43054.7	1	3	3	5	0.0916	YAQICYWIK	K	G	0.95	40.5	42.7	0	1.46	0	1	0	0	2	1244.61	365	373	TRUE
CD1 MEF (P4)	2	ribosomal protein S27a	IPI00470152	17933.6	1	8	9	22	0.519	CCLTYCFNKPEDK	K	-	0.949	42.6	42.5	0	0	0	0	1	0	2	1734.73	144	156	TRUE
CD1 MEF (P4)	2	ribosomal protein S27a	IPI00470152	17933.6	1	8	9	22	0.519	ECPSDECGAGVFMGSHFDR	R	H	0.95	67.6	42	0	0	0	0	1	0	2	2173.84	120	138	TRUE
CD1 MEF (P4)	2	ribosomal protein S27a	IPI00470152	17933.6	1	8	9	22	0.519	ESTLHLVLR	K	L	0.95	75.8	42.4	0	1.89	0	4	0	0	2	1067.62	64	72	TRUE
CD1 MEF (P4)	2	ribosomal protein S27a	IPI00470152	17933.6	1	8	9	22	0.519	IQDKEGIPPDQQR	K	L	0.95	54.7	42.6	0	2.24	0	1	5	0	2	1523.78	30	42	TRUE
CD1 MEF (P4)	2	ribosomal protein S27a	IPI00470152	17933.6	1	8	9	22	0.519	TITLEVEPSDTIENVK	K	A	0.95	54.7	42.5	0	0	0	6	0	0	2	1787.93	12	27	TRUE
CD1 MEF (P4)	2	ribosomal protein S27a	IPI00470152	17933.6	1	8	9	22	0.519	TITLEVEPSDTIENVKAK	K	I	0.95	59.5	42.4	0	2.34	0	0	1	0	2	1987.06	12	29	TRUE
CD1 MEF (P4)	2	ribosomal protein S27a	IPI00470152	17933.6	1	8	9	22	0.519	TLSDYNIQK	R	E	0.95	51.5	42.4	0	0	0	2	0	0	2	1081.55	55	63	TRUE
CD1 MEF (P4)	2	ribosomal protein S27a	IPI00470152	17933.6	1	8	9	22	0.519	TLSDYNIQKESTLHLVLR	R	L	0.95	68.3	42.1	0	5.16	0	0	1	0	2	2130.16	55	72	TRUE
CD1 MEF (P4)	2	Isoform 1 of Collagen alpha-1(XII) chain	IPI00121430,IPI00776316,IPI00830892,IPI00881909	340195	1	13	13	19	0.0603	ALALGALQNIR	K	Y	0.95	62.2	42.4	0	2.62	0	2	0	0	2	1139.69	2387	2397	TRUE
CD1 MEF (P4)	2	Isoform 1 of Collagen alpha-1(XII) chain	IPI00121430,IPI00776316,IPI00830892,IPI00881909	340195	1	13	13	19	0.0603	IVEVFEIGPK	R	R	0.95	63.9	42.8	0	0	0	3	0	0	2	1130.65	1225	1234	TRUE
CD1 MEF (P4)	2	Isoform 1 of Collagen alpha-1(XII) chain	IPI00121430,IPI00776316,IPI00830892,IPI00881909	340195	1	13	13	19	0.0603	IVYSPVAGTRPSESIVVPGNTR	R	T	0.95	38.3	42	0	2.85	0	0	1	0	2	2299.24	1968	1989	TRUE
CD1 MEF (P4)	2	Isoform 1 of Collagen alpha-1(XII) chain	IPI00121430,IPI00776316,IPI00830892,IPI00881909	340195	1	13	13	19	0.0603	LSWDPSPSAVTGYK	R	I	0.914	40.2	42.5	0	0	0	1	0	0	2	1507.74	352	365	TRUE
CD1 MEF (P4)	2	Isoform 1 of Collagen alpha-1(XII) chain	IPI00121430,IPI00776316,IPI00830892,IPI00881909	340195	1	13	13	19	0.0603	MIATDPDDTHAYNVADFESLSK	K	I	0.95	42.4	41.7	0	0	0	0	1	0	2	2440.1	1345	1366	TRUE
CD1 MEF (P4)	2	Isoform 1 of Collagen alpha-1(XII) chain	IPI00121430,IPI00776316,IPI00830892,IPI00881909	340195	1	13	13	19	0.0603	NIGVEVFSLGIK	R	A	0.95	54.2	42.8	0	2.14	0	2	0	0	2	1275.73	266	277	TRUE
CD1 MEF (P4)	2	Isoform 1 of Collagen alpha-1(XII) chain	IPI00121430,IPI00776316,IPI00830892,IPI00881909	340195	1	13	13	19	0.0603	NIQVYNPTPNSLDVR	R	W	0.95	57.1	42.4	0	4.02	0	1	0	0	2	1729.89	1941	1955	TRUE
CD1 MEF (P4)	2	Isoform 1 of Collagen alpha-1(XII) chain	IPI00121430,IPI00776316,IPI00830892,IPI00881909	340195	1	13	13	19	0.0603	NQPGPPGPPGPPGSAGAR	R	G	0.902	24.1	42.4	0	2.02	0	1	0	0	2	1658.79	2941	2958	TRUE
CD1 MEF (P4)	2	Isoform 1 of Collagen alpha-1(XII) chain	IPI00121430,IPI00776316,IPI00830892,IPI00881909	340195	1	13	13	19	0.0603	RVPAPTNLQFTEVTPESFR	R	G	0.95	59.7	41.9	0	3.24	0	0	2	0	2	2189.14	1654	1672	TRUE
CD1 MEF (P4)	2	Isoform 1 of Collagen alpha-1(XII) chain	IPI00121430,IPI00776316,IPI00830892,IPI00881909	340195	1	13	13	19	0.0603	SLLQAVANLPYK	K	G	0.95	65.8	42.8	0	0	0	2	0	0	2	1316.76	1261	1272	TRUE
CD1 MEF (P4)	2	Isoform 1 of Collagen alpha-1(XII) chain	IPI00121430,IPI00776316,IPI00830892,IPI00881909	340195	1	13	13	19	0.0603	TYQVGWDTFCVK	K	W	0.95	41.4	42.7	0	2.7	0	1	0	0	2	1503.69	2214	2225	TRUE
CD1 MEF (P4)	2	Isoform 1 of Collagen alpha-1(XII) chain	IPI00121430,IPI00776316,IPI00830892,IPI00881909	340195	1	13	13	19	0.0603	VMILITDGK	K	S	0.95	43.7	43.2	0	0	0	1	0	0	2	989.57	544	552	TRUE
CD1 MEF (P4)	2	Isoform 1 of Collagen alpha-1(XII) chain	IPI00121430,IPI00776316,IPI00830892,IPI00881909	340195	1	13	13	19	0.0603	VSWTPPSDSVDR	R	Y	0.95	45.2	42.7	0	2.72	0	1	0	0	2	1345.64	1403	1414	TRUE
CD1 MEF (P4)	2	60S ribosomal protein L13	IPI00224505,IPI00653474,IPI00890196	24288.3	1	3	3	7	0.161	LATQLTGPVMPIR	K	N	0.95	41.9	42.6	0	2	0	1	0	0	2	1412.79	146	158	TRUE
CD1 MEF (P4)	2	60S ribosomal protein L13	IPI00224505,IPI00653474,IPI00890196	24288.3	1	3	3	7	0.161	STESLQANVQR	K	L	0.95	75.9	43.2	0	4	0	5	0	0	2	1232.62	106	116	TRUE
CD1 MEF (P4)	2	60S ribosomal protein L13	IPI00224505,IPI00653474,IPI00890196	24288.3	1	3	3	7	0.161	VDTWFNQPAR	R	K	0.95	56	43.2	0	2.17	0	1	0	0	2	1233.6	22	31	TRUE
CD1 MEF (P4)	2	Thy-1 membrane glycoprotein	IPI00109727	18062.5	1	3	4	8	0.241	HVLSGTLGIPEHTYR	K	S	0.95	60.7	42.6	0	5	0	0	2	0	2	1679.89	62	76	TRUE
CD1 MEF (P4)	2	Thy-1 membrane glycoprotein	IPI00109727	18062.5	1	3	4	8	0.241	VTLSNQPYIK	R	V	0.95	40.2	43	0	0.959	0	2	0	0	2	1162.65	79	88	TRUE
CD1 MEF (P4)	2	Thy-1 membrane glycoprotein	IPI00109727	18062.5	1	3	4	8	0.241	VTSLTACLVNQNLR	K	L	0.95	97.2	42.5	0	4.74	0	3	1	0	2	1588.85	22	35	TRUE
CD1 MEF (P4)	2	Isoform 1 of Flotillin-2	IPI00653398,IPI00754549	50237.6	1	2	2	2	0.0482	LKAEAYQK	K	Y	0.946	42.8	42.8	0	0	0	1	0	0	2	950.531	371	378	TRUE
CD1 MEF (P4)	2	Isoform 1 of Flotillin-2	IPI00653398,IPI00754549	50237.6	1	2	2	2	0.0482	MALVLEALPQIAAK	K	I	0.95	50.4	42.4	0	5.03	0	1	0	0	2	1467.86	385	398	TRUE
CD1 MEF (P4)	2	Prohibitin-2	IPI00321718	33279.6	0.999	2	2	2	0.0669	IVQAEGEAEAAK	K	M	0.95	49.2	43	0	2.12	0	1	0	0	2	1215.62	225	236	TRUE
CD1 MEF (P4)	2	Prohibitin-2	IPI00321718	33279.6	0.999	2	2	2	0.0669	LGLDYEER	R	V	0.95	74	42.6	0	2.03	0	1	0	0	2	994.484	124	131	TRUE
CD1 MEF (P4)	2	Elongation factor 1-alpha 1	IPI00307837	50096.2	1	4	5	12	0.128	EHALLAYTLGVK	R	Q	0.95	58.2	42.5	0	2.52	0	2	0	0	2	1314.74	135	146	TRUE
CD1 MEF (P4)	2	Elongation factor 1-alpha 1	IPI00307837	50096.2	1	4	5	12	0.128	IGGIGTVPVGR	K	V	0.95	67.5	42.1	0	1.74	0	7	0	0	2	1025.61	256	266	TRUE
CD1 MEF (P4)	2	Elongation factor 1-alpha 1	IPI00307837	50096.2	1	4	5	12	0.128	VETGVLKPGMVVTFAPVNVTTEVK	R	S	0.95	38	41.6	0	2.15	0	0	1	0	2	2531.38	267	290	TRUE
CD1 MEF (P4)	2	Elongation factor 1-alpha 1	IPI00307837	50096.2	1	4	5	12	0.128	YYVTIIDAPGHR	K	D	0.95	58.7	42.7	0	5.03	0	1	1	0	2	1404.73	85	96	TRUE
CD1 MEF (P4)	2	40S ribosomal protein S19	IPI00113241,IPI00875584	16067.5	1	4	4	7	0.172	DVNQQEFVR	K	A	0.95	45.6	42.9	0	0	0	3	0	0	2	1134.55	8	16	TRUE
CD1 MEF (P4)	2	40S ribosomal protein S19	IPI00113241,IPI00875584	16067.5	1	4	4	7	0.172	PGVTVKDVNQQEFVR	M	A	0.95	47.3	42.4	0	2.08	0	0	2	0	1	1715.91	2	16	TRUE
CD1 MEF (P4)	2	40S ribosomal protein S19	IPI00113241,IPI00875584	16067.5	1	4	4	7	0.172	RVLQALEGLK	R	M	0.95	42.2	42.4	0	2.28	0	1	0	0	2	1126.69	102	111	TRUE
CD1 MEF (P4)	2	40S ribosomal protein S19	IPI00113241,IPI00875584	16067.5	1	4	4	7	0.172	VLQALEGLK	R	M	0.95	44.5	42.2	0	0.921	0	1	0	0	2	970.593	103	111	TRUE
CD1 MEF (P4)	2	Putative uncharacterized protein	IPI00117569,IPI00762542	19397.2	1	7	7	13	0.404	CPFTGNVSIR	K	G	0.95	70.6	42.8	0	2.8	0	5	0	0	2	1150.57	60	69	TRUE
CD1 MEF (P4)	2	Putative uncharacterized protein	IPI00117569,IPI00762542	19397.2	1	7	7	13	0.404	DVQIGDIVTVGECRPLSK	R	T	0.95	47.6	42.3	0	0	0	0	1	0	2	1986.03	119	136	TRUE
CD1 MEF (P4)	2	Putative uncharacterized protein	IPI00117569,IPI00762542	19397.2	1	7	7	13	0.404	DYLHYIR	R	K	0.95	44.6	42.7	0	0	0	2	0	0	2	979.5	91	97	TRUE
CD1 MEF (P4)	2	Putative uncharacterized protein	IPI00117569,IPI00762542	19397.2	1	7	7	13	0.404	EAIEGTYIDK	R	K	0.95	80.4	42.5	0	1.96	0	1	0	0	2	1138.56	49	58	TRUE
CD1 MEF (P4)	2	Putative uncharacterized protein	IPI00117569,IPI00762542	19397.2	1	7	7	13	0.404	EAIEGTYIDKK	R	C	0.95	52.8	42.5	0	2.24	0	2	0	0	2	1266.66	49	59	TRUE
CD1 MEF (P4)	2	Putative uncharacterized protein	IPI00117569,IPI00762542	19397.2	1	7	7	13	0.404	NMSVHLSPCFR	K	D	0.95	31	42.8	0	1.14	0	0	1	0	2	1363.62	108	118	TRUE
CD1 MEF (P4)	2	Putative uncharacterized protein	IPI00117569,IPI00762542	19397.2	1	7	7	13	0.404	VLLGETGKEK	R	L	0.95	34.7	43.3	0	0.886	0	1	0	0	2	1073.62	23	32	TRUE
CD1 MEF (P4)	2	40S ribosomal protein S15a	IPI00230660,IPI00857457	14822	1	2	2	4	0.177	HGYIGEFEIIDDHR	K	A	0.95	74.8	42.5	0	4.82	0	0	2	0	2	1700.8	44	57	TRUE
CD1 MEF (P4)	2	40S ribosomal protein S15a	IPI00230660,IPI00857457	14822	1	2	2	4	0.177	MNVLADALK	R	S	0.95	38.2	43.2	0	1.6	0	2	0	0	2	990.529	4	12	TRUE
CD1 MEF (P4)	2	Putative uncharacterized protein	IPI00134202,IPI00323806,IPI00762051,IPI00880689	17761.5	1	3	3	13	0.191	AITGASLADIMAK	R	R	0.95	85.4	43	0	5.24	0	8	0	0	2	1261.68	81	93	TRUE
CD1 MEF (P4)	2	Putative uncharacterized protein	IPI00134202,IPI00323806,IPI00762051,IPI00880689	17761.5	1	3	3	13	0.191	QINWTVLYR	R	R	0.95	58.1	42.9	0	0	0	3	0	0	2	1192.65	48	56	TRUE
CD1 MEF (P4)	2	Putative uncharacterized protein	IPI00134202,IPI00323806,IPI00762051,IPI00880689	17761.5	1	3	3	13	0.191	VFQFLNAK	K	C	0.95	44.5	42.3	0	0	0	2	0	0	2	966.541	28	35	TRUE
CD1 MEF (P4)	2	Insulin-like growth factor II	IPI00138397,IPI00886028	20012.7	1	2	3	6	0.128	DVSTSQAVLPDDFPR	R	Y	0.95	95.7	42.6	0	5.57	0	2	1	0	2	1646.8	93	107	TRUE
CD1 MEF (P4)	2	Insulin-like growth factor II	IPI00138397,IPI00886028	20012.7	1	2	3	6	0.128	FFQYDTWR	K	Q	0.95	70.7	43	0	0	0	3	0	0	2	1162.53	113	120	TRUE
CD1 MEF (P4)	2	Flotillin-1	IPI00117181	47494.8	1	2	2	3	0.0491	ISLNTLTLNVK	R	S	0.95	81.8	43	0	2.89	0	2	0	0	2	1215.73	41	51	TRUE
CD1 MEF (P4)	2	Flotillin-1	IPI00117181	47494.8	1	2	2	3	0.0491	SPPVMVAGGR	R	V	0.95	38.7	42.2	0	2.89	0	1	0	0	2	970.514	19	28	TRUE
CD1 MEF (P4)	2	Putative uncharacterized protein	IPI00110658,IPI00469114,IPI00845802	15184.4	0.998	2	2	3	0.169	IGGHGAEYGAEALER	K	M	0.95	70.4	42.6	0	2.18	0	0	2	0	2	1529.73	18	32	TRUE
CD1 MEF (P4)	2	Putative uncharacterized protein	IPI00110658,IPI00469114,IPI00845802	15184.4	0.998	2	2	3	0.169	LRVDPVNFK	K	L	0.95	29.5	43.4	0	1.36	0	1	0	0	2	1087.63	92	100	TRUE
CD1 MEF (P4)	2	ADP/ATP translocase 2	IPI00127841	32914.6	1	3	3	5	0.151	AAYFGIYDTAK	R	G	0.95	49.7	43	0	0	0	1	0	0	2	1219.6	189	199	TRUE
CD1 MEF (P4)	2	ADP/ATP translocase 2	IPI00127841	32914.6	1	3	3	5	0.151	DFLAGGVAAAISK	K	T	0.95	62.5	43	0	3.64	0	2	0	0	2	1219.67	11	23	TRUE
CD1 MEF (P4)	2	ADP/ATP translocase 2	IPI00127841	32914.6	1	3	3	5	0.151	EQGVLSFWR	K	G	0.95	44	43.1	0	1.2	0	2	0	0	2	1121.57	64	72	TRUE
CD1 MEF (P4)	2	ADP/ATP translocase 2	IPI00127841	32914.6	1	3	3	5	0.151	YFPTQALNFAFK	R	D	0.95	70.1	42.8	0	3.13	0	4	0	0	2	1446.74	81	92	FALSE	IPI00115564
CD1 MEF (P4)	2	40S ribosomal protein S20	IPI00323819	13355	0.998	2	2	3	0.227	DTGKTPVEPEVAIHR	K	I	0.95	70.7	42.6	0	3.8	0	0	2	0	2	1648.87	5	19	TRUE
CD1 MEF (P4)	2	40S ribosomal protein S20	IPI00323819	13355	0.998	2	2	3	0.227	LIDLHSPSEIVK	R	Q	0.95	66.7	42.7	0	2.52	0	1	0	0	2	1350.76	88	99	TRUE
CD1 MEF (P4)	2	Isoform A of Lamin-A/C	IPI00620256	74220.9	1	19	21	41	0.344	AQNTWGCGSSLR	K	T	0.95	71.5	42.7	0	3.74	0	3	0	0	2	1336.61	516	527	TRUE
CD1 MEF (P4)	2	Isoform A of Lamin-A/C	IPI00620256	74220.9	1	19	21	41	0.344	EAALSTALSEKR	K	T	0.95	88.8	42.8	0	2.4	0	1	0	0	2	1275.69	145	156	TRUE
CD1 MEF (P4)	2	Isoform A of Lamin-A/C	IPI00620256	74220.9	1	19	21	41	0.344	EGDLLAAQAR	K	L	0.95	53	42.8	0	1.74	0	1	0	0	2	1043.55	124	133	TRUE
CD1 MEF (P4)	2	Isoform A of Lamin-A/C	IPI00620256	74220.9	1	19	21	41	0.344	GSHCSGSGDPAEYNLR	R	S	0.95	31.9	42.3	0	0.921	0	0	1	0	2	1706.72	569	584	TRUE
CD1 MEF (P4)	2	Isoform A of Lamin-A/C	IPI00620256	74220.9	1	19	21	41	0.344	IRIDSLSAQLSQLQK	R	Q	0.95	71.2	42.4	0	5.52	0	1	3	0	2	1699.97	297	311	TRUE
CD1 MEF (P4)	2	Isoform A of Lamin-A/C	IPI00620256	74220.9	1	19	21	41	0.344	ITESEEVVSR	R	E	0.95	71.5	43	0	2.59	0	3	0	0	2	1148.58	63	72	TRUE
CD1 MEF (P4)	2	Isoform A of Lamin-A/C	IPI00620256	74220.9	1	19	21	41	0.344	LADALQELR	R	A	0.95	72.6	42.6	0	1.82	0	2	0	0	2	1028.57	241	249	TRUE
CD1 MEF (P4)	2	Isoform A of Lamin-A/C	IPI00620256	74220.9	1	19	21	41	0.344	LLEGEEER	K	L	0.95	45.5	43.1	0	0	0	1	0	0	2	974.479	379	386	TRUE	IPI00230394
CD1 MEF (P4)	2	Isoform A of Lamin-A/C	IPI00620256	74220.9	1	19	21	41	0.344	LQEKEDLQELNDR	R	L	0.95	86.8	42.6	0	2.43	0	2	3	0	2	1629.81	29	41	TRUE
CD1 MEF (P4)	2	Isoform A of Lamin-A/C	IPI00620256	74220.9	1	19	21	41	0.344	LRDLEDSLAR	K	E	0.95	70.3	42.9	0	2.15	0	2	0	0	2	1187.64	320	329	TRUE
CD1 MEF (P4)	2	Isoform A of Lamin-A/C	IPI00620256	74220.9	1	19	21	41	0.344	LSPSPTSQR	R	S	0.95	63.2	42.9	0	1.4	0	3	0	0	2	972.511	389	397	TRUE
CD1 MEF (P4)	2	Isoform A of Lamin-A/C	IPI00620256	74220.9	1	19	21	41	0.344	MQQQLDEYQELLDIK	R	L	0.913	40	42.3	0	0	0	1	0	0	2	1893.93	352	366	TRUE
CD1 MEF (P4)	2	Isoform A of Lamin-A/C	IPI00620256	74220.9	1	19	21	41	0.344	SGAQASSTPLSPTR	R	I	0.95	79.4	42.7	0	2.8	0	4	0	0	2	1359.69	12	25	TRUE
CD1 MEF (P4)	2	Isoform A of Lamin-A/C	IPI00620256	74220.9	1	19	21	41	0.344	SLETENAGLR	R	L	0.95	59.7	43.6	0	0	0	2	0	0	2	1089.55	51	60	TRUE
CD1 MEF (P4)	2	Isoform A of Lamin-A/C	IPI00620256	74220.9	1	19	21	41	0.344	SSFSQHAR	R	T	0.95	46.5	43.3	0	0	0	1	0	0	2	919.438	428	435	TRUE
CD1 MEF (P4)	2	Isoform A of Lamin-A/C	IPI00620256	74220.9	1	19	21	41	0.344	SVGGSGGGSFGDNLVTR	R	S	0.95	123	42.7	0	5.39	0	3	0	0	2	1566.75	629	645	TRUE
CD1 MEF (P4)	2	Isoform A of Lamin-A/C	IPI00620256	74220.9	1	19	21	41	0.344	TALINSTGEEVAMR	R	K	0.95	78.9	42.7	0	2.55	0	1	0	0	2	1491.75	528	541	TRUE
CD1 MEF (P4)	2	Isoform A of Lamin-A/C	IPI00620256	74220.9	1	19	21	41	0.344	TVLCGTCGQPADK	R	A	0.95	45.1	42.7	0	0	0	1	0	0	2	1406.64	587	599	TRUE
CD1 MEF (P4)	2	Isoform A of Lamin-A/C	IPI00620256	74220.9	1	19	21	41	0.344	VAVEEVDEEGKFVR	R	L	0.95	51.9	42.4	0	2.66	0	0	2	0	2	1605.81	440	453	TRUE
CD1 MEF (P4)	2	Rps16 protein	IPI00469918,IPI00881758	19256.3	1	5	6	30	0.25	ALVAYYQK	K	Y	0.95	47	42.2	0	0	0	2	0	0	2	955.525	117	124	TRUE
CD1 MEF (P4)	2	Rps16 protein	IPI00469918,IPI00881758	19256.3	1	5	6	30	0.25	GPLQSVQVFGR	K	K	0.95	82.5	42.9	0	5.02	0	6	0	0	2	1187.65	31	41	TRUE
CD1 MEF (P4)	2	Rps16 protein	IPI00469918,IPI00881758	19256.3	1	5	6	30	0.25	LLEPVLLLGK	K	E	0.95	65.1	42.5	0	1.92	0	8	0	0	2	1094.72	77	86	TRUE
CD1 MEF (P4)	2	Rps16 protein	IPI00469918,IPI00881758	19256.3	1	5	6	30	0.25	LLEPVLLLGKER	K	F	0.95	65.3	42.7	0	4.48	0	4	9	0	2	1379.86	77	88	TRUE
CD1 MEF (P4)	2	Rps16 protein	IPI00469918,IPI00881758	19256.3	1	5	6	30	0.25	VNGRPLEMIEPR	K	T	0.95	37.9	42.6	0	3.19	0	0	1	0	2	1410.75	60	71	TRUE
CD1 MEF (P4)	2	Dolichyl-diphosphooligosaccharide--protein glycosyltransferase subunit DAD1	IPI00109082	12479.4	0.999	2	2	3	0.195	ADFQGISPER	K	A	0.895	40	43.2	0	0	0	1	0	0	2	1119.54	83	92	TRUE
CD1 MEF (P4)	2	Dolichyl-diphosphooligosaccharide--protein glycosyltransferase subunit DAD1	IPI00109082	12479.4	0.999	2	2	3	0.195	FLEEYLSSTPQR	R	L	0.95	73.6	42.5	0	1.85	0	2	0	0	2	1469.73	12	23	TRUE
CD1 MEF (P4)	2	Actin-related protein 2/3 complex subunit 4	IPI00138691,IPI00955134	19649.4	1	3	3	4	0.179	AENFFILR	R	R	0.95	44.4	42.3	0	0	0	2	0	0	2	1009.55	98	105	TRUE
CD1 MEF (P4)	2	Actin-related protein 2/3 complex subunit 4	IPI00138691,IPI00955134	19649.4	1	3	3	4	0.179	ELLLQPVTISR	K	N	0.95	38.6	42.4	0	2.34	0	1	0	0	2	1268.76	45	55	TRUE
CD1 MEF (P4)	2	Actin-related protein 2/3 complex subunit 4	IPI00138691,IPI00955134	19649.4	1	3	3	4	0.179	VLIEGSINSVR	K	V	0.95	87.6	42.8	0	1.96	0	1	0	0	2	1186.68	61	71	TRUE
CD1 MEF (P4)	2	similar to ribosomal protein S25	IPI00115992,IPI00137735,IPI00677917,IPI00848593,IPI00850188	13690.9	1	4	4	13	0.24	AALQELLSK	R	G	0.95	72.8	42.9	0	1.16	0	6	0	0	2	972.572	86	94	TRUE
CD1 MEF (P4)	2	similar to ribosomal protein S25	IPI00115992,IPI00137735,IPI00677917,IPI00848593,IPI00850188	13690.9	1	4	4	13	0.24	DKLNNLVLFDK	R	A	0.897	39.6	42.8	0	0	0	1	0	0	2	1318.74	42	52	TRUE
CD1 MEF (P4)	2	similar to ribosomal protein S25	IPI00115992,IPI00137735,IPI00677917,IPI00848593,IPI00850188	13690.9	1	4	4	13	0.24	LITPAVVSER	K	L	0.95	63.2	42.4	0	1.52	0	5	0	0	2	1084.64	67	76	TRUE
CD1 MEF (P4)	2	similar to ribosomal protein S25	IPI00115992,IPI00137735,IPI00677917,IPI00848593,IPI00850188	13690.9	1	4	4	13	0.24	LNNLVLFDK	K	A	0.95	52.4	43.3	0	0	0	1	0	0	2	1075.61	44	52	TRUE
CD1 MEF (P4)	2	60S ribosomal protein L6	IPI00313222,IPI00626312	33492.7	0.998	2	2	2	0.0811	SSITPGTVLIILTGR	R	H	0.95	74	42.5	0	4.17	0	1	0	0	2	1527.91	150	164	TRUE
CD1 MEF (P4)	2	60S ribosomal protein L6	IPI00313222,IPI00626312	33492.7	0.998	2	2	2	0.0811	YYPTEDVPR	R	K	0.95	70	42.4	0	1	0	1	0	0	2	1139.54	123	131	TRUE
CD1 MEF (P4)	2	ATP synthase subunit beta, mitochondrial	IPI00468481	56283.2	1	6	7	12	0.18	AIAELGIYPAVDPLDSTSR	R	I	0.95	54.7	42.2	0	2.36	0	1	0	0	2	1988.03	388	406	TRUE
CD1 MEF (P4)	2	ATP synthase subunit beta, mitochondrial	IPI00468481	56283.2	1	6	7	12	0.18	FLSQPFQVAEVFTGHMGK	R	L	0.95	60.1	42.2	0	5.12	0	0	3	0	2	2023.01	463	480	TRUE
CD1 MEF (P4)	2	ATP synthase subunit beta, mitochondrial	IPI00468481	56283.2	1	6	7	12	0.18	FTQAGSEVSALLGR	R	I	0.95	81.1	42.5	0	0	0	1	0	0	2	1435.75	311	324	TRUE
CD1 MEF (P4)	2	ATP synthase subunit beta, mitochondrial	IPI00468481	56283.2	1	6	7	12	0.18	IMDPNIVGNEHYDVAR	R	G	0.95	74.1	42.4	0	0	0	0	2	0	2	1858.88	407	422	TRUE
CD1 MEF (P4)	2	ATP synthase subunit beta, mitochondrial	IPI00468481	56283.2	1	6	7	12	0.18	TVLIMELINNVAK	K	A	0.95	59.2	42.6	0	2.11	0	3	1	0	2	1457.84	213	225	TRUE
CD1 MEF (P4)	2	ATP synthase subunit beta, mitochondrial	IPI00468481	56283.2	1	6	7	12	0.18	VALVYGQMNEPPGAR	K	A	0.95	58	42.6	0	6.12	0	1	0	0	2	1601.81	265	279	TRUE
CD1 MEF (P4)	2	Actin, cytoplasmic 1	IPI00110850,IPI00874482	41719.8	1	9	13	141	0.677	AGFAGDDAPR	K	A	0.95	94.4	43.2	0	3.07	0	29	0	0	2	976.448	19	28	FALSE	IPI00653007,IPI00480406,IPI00114593
CD1 MEF (P4)	2	Actin, cytoplasmic 1	IPI00110850,IPI00874482	41719.8	1	9	13	141	0.677	AVFPSIVGRPR	R	H	0.95	54.7	42.5	0	0	0	2	0	0	2	1198.71	29	39	FALSE	IPI00653007,IPI00480406,IPI00114593
CD1 MEF (P4)	2	Actin, cytoplasmic 1	IPI00110850,IPI00874482	41719.8	1	9	13	141	0.677	CPEALFQPSFLGMESCGIHETTFNSIMK	R	C	0.95	44.9	40.8	0	1.03	0	0	2	0	2	3231.46	257	284	TRUE
CD1 MEF (P4)	2	Actin, cytoplasmic 1	IPI00110850,IPI00874482	41719.8	1	9	13	141	0.677	DLYANTVLSGGTTMYPGIADR	K	M	0.95	81.3	41.9	0	0	0	10	9	0	2	2231.07	292	312	TRUE
CD1 MEF (P4)	2	Actin, cytoplasmic 1	IPI00110850,IPI00874482	41719.8	1	9	13	141	0.677	DSYVGDEAQSK	K	R	0.95	67.2	42.5	0	3.03	0	9	0	0	2	1198.52	51	61	FALSE	IPI00653007,IPI00480406,IPI00114593
CD1 MEF (P4)	2	Actin, cytoplasmic 1	IPI00110850,IPI00874482	41719.8	1	9	13	141	0.677	DSYVGDEAQSKR	K	G	0.95	92.1	42.5	0	5.43	0	10	0	0	2	1354.62	51	62	FALSE	IPI00653007,IPI00480406,IPI00114593
CD1 MEF (P4)	2	Actin, cytoplasmic 1	IPI00110850,IPI00874482	41719.8	1	9	13	141	0.677	EITALAPSTMK	K	I	0.95	63.5	43.1	0	0	0	14	0	0	2	1161.62	316	326	FALSE	IPI00653007,IPI00480406,IPI00114593
CD1 MEF (P4)	2	Actin, cytoplasmic 1	IPI00110850,IPI00874482	41719.8	1	9	13	141	0.677	EKLCYVALDFEQEMATAASSSSLEK	K	S	0.95	87.8	41.3	0	1.03	0	0	7	0	2	2807.31	214	238	TRUE
CD1 MEF (P4)	2	Actin, cytoplasmic 1	IPI00110850,IPI00874482	41719.8	1	9	13	141	0.677	GYSFTTTAER	R	E	0.95	56	43	0	2.43	0	14	0	0	2	1132.53	197	206	TRUE
CD1 MEF (P4)	2	Actin, cytoplasmic 1	IPI00110850,IPI00874482	41719.8	1	9	13	141	0.677	HQGVMVGMGQK	R	D	0.95	46.4	42.9	0	1.16	0	6	0	0	2	1187.57	40	50	FALSE	IPI00653007,IPI00480406,IPI00114593
CD1 MEF (P4)	2	Actin, cytoplasmic 1	IPI00110850,IPI00874482	41719.8	1	9	13	141	0.677	IKIIAPPER	K	K	0.95	45.9	42.7	0	0	0	3	0	0	2	1036.65	327	335	FALSE	IPI00653007,IPI00480406,IPI00114593
CD1 MEF (P4)	2	Actin, cytoplasmic 1	IPI00110850,IPI00874482	41719.8	1	9	13	141	0.677	IWHHTFYNELR	K	V	0.95	73.2	42.4	0	0	0	1	5	0	2	1515.75	85	95	FALSE	IPI00653007,IPI00480406,IPI00114593
CD1 MEF (P4)	2	Actin, cytoplasmic 1	IPI00110850,IPI00874482	41719.8	1	9	13	141	0.677	KDLYANTVLSGGTTMYPGIADR	R	M	0.95	100	41.9	0	2.72	0	1	14	0	2	2359.16	291	312	TRUE
CD1 MEF (P4)	2	Actin, cytoplasmic 1	IPI00110850,IPI00874482	41719.8	1	9	13	141	0.677	LCYVALDFEQEMATAASSSSLEK	K	S	0.95	101	41.7	0	5.55	0	0	40	0	2	2550.17	216	238	TRUE
CD1 MEF (P4)	2	Actin, cytoplasmic 1	IPI00110850,IPI00874482	41719.8	1	9	13	141	0.677	LDLAGRDLTDYLMK	R	I	0.95	27.7	42.5	0	3.68	0	3	0	0	2	1623.84	178	191	FALSE	IPI00653007,IPI00480406,IPI00114593
CD1 MEF (P4)	2	Actin, cytoplasmic 1	IPI00110850,IPI00874482	41719.8	1	9	13	141	0.677	MQKEITALAPSTMK	R	I	0.95	80.9	42.6	0	5.14	0	3	2	0	2	1564.81	313	326	FALSE	IPI00653007,IPI00480406,IPI00114593
CD1 MEF (P4)	2	Actin, cytoplasmic 1	IPI00110850,IPI00874482	41719.8	1	9	13	141	0.677	QEYDESGPSIVHR	K	K	0.95	105	42.6	0	3.03	0	12	14	0	2	1516.7	360	372	TRUE
CD1 MEF (P4)	2	Actin, cytoplasmic 1	IPI00110850,IPI00874482	41719.8	1	9	13	141	0.677	SYELPDGQVITIGNER	K	F	0.95	84.9	42.5	0	3.41	0	16	10	0	2	1790.89	239	254	FALSE	IPI00653007,IPI00480406,IPI00114593
CD1 MEF (P4)	2	Actin, cytoplasmic 1	IPI00110850,IPI00874482	41719.8	1	9	13	141	0.677	TTGIVMDSGDGVTHTVPIYEGYALPHAILR	R	L	0.95	46.3	40.8	0	3.85	0	0	10	0	2	3183.61	148	177	TRUE
CD1 MEF (P4)	2	Actin, cytoplasmic 1	IPI00110850,IPI00874482	41719.8	1	9	13	141	0.677	VAPEEHPVLLTEAPLNPK	R	A	0.95	45.7	42.3	0	0	0	5	3	0	2	1954.06	96	113	TRUE
CD1 MEF (P4)	2	Actin, cytoplasmic 1	IPI00110850,IPI00874482	41719.8	1	9	13	141	0.677	YVGDEAQSKR	S	G	0.916	0	0	0	4.02	0	1	0	0	1	1152.56	53	62	FALSE	IPI00653007,IPI00480406,IPI00114593
CD1 MEF (P4)	2	Galectin-3-binding protein	IPI00119809	64473.7	1	5	5	7	0.133	AVDQWSTETIASHEDIER	K	L	0.95	57.6	42.1	0	4.33	0	0	1	0	2	2086.97	324	341	TRUE
CD1 MEF (P4)	2	Galectin-3-binding protein	IPI00119809	64473.7	1	5	5	7	0.133	LVNGASANEGR	R	V	0.95	43.9	43.4	0	1.31	0	1	0	0	2	1087.55	26	36	TRUE
CD1 MEF (P4)	2	Galectin-3-binding protein	IPI00119809	64473.7	1	5	5	7	0.133	SELAVSSELDLLK	K	A	0.95	64.6	42.6	0	3.68	0	2	0	0	2	1403.76	311	323	TRUE
CD1 MEF (P4)	2	Galectin-3-binding protein	IPI00119809	64473.7	1	5	5	7	0.133	TNPEAQALWQVVGSSVIMR	R	V	0.95	55.5	42.1	0	3.55	0	0	2	0	2	2086.07	178	196	TRUE
CD1 MEF (P4)	2	Galectin-3-binding protein	IPI00119809	64473.7	1	5	5	7	0.133	TPSLFPCASGAFSSFR	K	V	0.95	50.5	42.4	0	6	0	1	0	0	2	1731.82	547	562	TRUE
CD1 MEF (P4)	2	40S ribosomal protein S18	IPI00317590,IPI00474174,IPI00620156,IPI00851049	17701.3	1	6	6	27	0.382	AGELTEDEVER	R	V	0.95	95.3	43	0	2.38	0	3	0	0	2	1247.58	56	66	TRUE
CD1 MEF (P4)	2	40S ribosomal protein S18	IPI00317590,IPI00474174,IPI00620156,IPI00851049	17701.3	1	6	6	27	0.382	IAFAITAIK	K	G	0.95	51.7	43.2	0	0.886	0	5	0	0	2	947.592	26	34	TRUE
CD1 MEF (P4)	2	40S ribosomal protein S18	IPI00317590,IPI00474174,IPI00620156,IPI00851049	17701.3	1	6	6	27	0.382	IPDWFLNR	K	Q	0.95	41.3	43.1	0	1.47	0	7	0	0	2	1060.56	79	86	TRUE
CD1 MEF (P4)	2	40S ribosomal protein S18	IPI00317590,IPI00474174,IPI00620156,IPI00851049	17701.3	1	6	6	27	0.382	VITIMQNPR	R	Q	0.95	71.9	42.9	0	0	0	5	0	0	2	1071.6	67	75	TRUE
CD1 MEF (P4)	2	40S ribosomal protein S18	IPI00317590,IPI00474174,IPI00620156,IPI00851049	17701.3	1	6	6	27	0.382	VLNTNIDGR	R	R	0.95	77.9	43	0	0.921	0	5	0	0	2	1001.54	15	23	TRUE
CD1 MEF (P4)	2	40S ribosomal protein S18	IPI00317590,IPI00474174,IPI00620156,IPI00851049	17701.3	1	6	6	27	0.382	YSQVLANGLDNK	K	L	0.95	43.8	42.6	0	1.28	0	2	0	0	2	1321.67	95	106	TRUE
CD1 MEF (P4)	2	Stress-70 protein, mitochondrial	IPI00133903,IPI00880839	73511.1	1	5	5	5	0.0795	AQFEGIVTDLIK	R	R	0.95	42.8	42.8	0	2.92	0	1	0	0	2	1333.74	349	360	TRUE
CD1 MEF (P4)	2	Stress-70 protein, mitochondrial	IPI00133903,IPI00880839	73511.1	1	5	5	5	0.0795	AQFEGIVTDLIKR	R	T	0.95	62	42.5	0	1.28	0	0	1	0	2	1489.84	349	361	TRUE
CD1 MEF (P4)	2	Stress-70 protein, mitochondrial	IPI00133903,IPI00880839	73511.1	1	5	5	5	0.0795	DAGQISGLNVLR	K	V	0.95	73.7	42.6	0	2.12	0	1	0	0	2	1242.68	207	218	TRUE
CD1 MEF (P4)	2	Stress-70 protein, mitochondrial	IPI00133903,IPI00880839	73511.1	1	5	5	5	0.0795	ETGVDLTKDNMALQR	R	V	0.95	50.1	42.5	0	0	0	0	1	0	2	1690.84	293	307	TRUE
CD1 MEF (P4)	2	Stress-70 protein, mitochondrial	IPI00133903,IPI00880839	73511.1	1	5	5	5	0.0795	TTPSVVAFTADGER	R	L	0.95	79.1	42.5	0	6.74	0	1	0	0	2	1450.72	86	99	TRUE
CD1 MEF (P4)	2	Col6a3 protein	IPI00830749	288680	1	3	3	4	0.0217	IGDLQSQIVSLLK	K	A	0.95	67.1	42.7	0	3.42	0	1	0	0	2	1413.83	394	406	TRUE
CD1 MEF (P4)	2	Col6a3 protein	IPI00830749	288680	1	3	3	4	0.0217	LNLLDLDYELAEQLDNIAEK	R	A	0.95	42.2	42	0	0	0	0	1	0	2	2332.19	1398	1417	TRUE
CD1 MEF (P4)	2	Col6a3 protein	IPI00830749	288680	1	3	3	4	0.0217	NANPSELEQIVLSPAFILAAESLPK	K	I	0.95	72	41.4	0	1.96	0	0	2	0	2	2651.43	369	393	TRUE
CD1 MEF (P4)	2	Glyceraldehyde-3-phosphate dehydrogenase	IPI00273646,IPI00620663,IPI00848411,IPI00849031,IPI00849879,IPI00850028,IPI00850062,IPI00850337,IPI00850377,IPI00850779,IPI00851086,IPI00874964	35792.1	1	5	6	12	0.216	GAAQNIIPASTGAAK	R	A	0.95	31.7	42.6	0	2.82	0	1	0	0	2	1369.74	199	213	TRUE
CD1 MEF (P4)	2	Glyceraldehyde-3-phosphate dehydrogenase	IPI00273646,IPI00620663,IPI00848411,IPI00849031,IPI00849879,IPI00850028,IPI00850062,IPI00850337,IPI00850377,IPI00850779,IPI00851086,IPI00874964	35792.1	1	5	6	12	0.216	IVSNASCTTNCLAPLAK	K	V	0.95	55.6	42.5	0	0	0	2	1	0	2	1819.9	144	160	TRUE
CD1 MEF (P4)	2	Glyceraldehyde-3-phosphate dehydrogenase	IPI00273646,IPI00620663,IPI00848411,IPI00849031,IPI00849879,IPI00850028,IPI00850062,IPI00850337,IPI00850377,IPI00850779,IPI00851086,IPI00874964	35792.1	1	5	6	12	0.216	LISWYDNEYGYSNR	K	V	0.95	65.9	42.6	0	2.41	0	2	0	0	2	1779.8	308	321	TRUE
CD1 MEF (P4)	2	Glyceraldehyde-3-phosphate dehydrogenase	IPI00273646,IPI00620663,IPI00848411,IPI00849031,IPI00849879,IPI00850028,IPI00850062,IPI00850337,IPI00850377,IPI00850779,IPI00851086,IPI00874964	35792.1	1	5	6	12	0.216	VPTPNVSVVDLTCR	R	L	0.95	72.3	42.6	0	5.66	0	4	0	0	2	1556.81	233	246	FALSE	IPI00659907,IPI00849532
CD1 MEF (P4)	2	Glyceraldehyde-3-phosphate dehydrogenase	IPI00273646,IPI00620663,IPI00848411,IPI00849031,IPI00849879,IPI00850028,IPI00850062,IPI00850337,IPI00850377,IPI00850779,IPI00851086,IPI00874964	35792.1	1	5	6	12	0.216	VVDLMAYMASKE	R	-	0.95	56	42.8	0	1	0	2	0	0	2	1388.64	322	333	FALSE	IPI00659907,IPI00849532
CD1 MEF (P4)	2	Voltage-dependent anion-selective channel protein 2	IPI00122547	31715.6	1	4	4	6	0.122	LTFDTTFSPNTGK	K	K	0.95	92	42.7	0	5.48	0	1	0	0	2	1428.7	109	121	TRUE
CD1 MEF (P4)	2	Voltage-dependent anion-selective channel protein 2	IPI00122547	31715.6	1	4	4	6	0.122	LTFDTTFSPNTGKK	K	S	0.95	44.7	42.6	0	0	0	0	1	0	2	1556.8	109	122	TRUE
CD1 MEF (P4)	2	Voltage-dependent anion-selective channel protein 2	IPI00122547	31715.6	1	4	4	6	0.122	LTLSALVDGK	K	S	0.95	84	43.3	0	2.07	0	2	0	0	2	1016.6	269	278	TRUE
CD1 MEF (P4)	2	Voltage-dependent anion-selective channel protein 2	IPI00122547	31715.6	1	4	4	6	0.122	YQLDPTASISAK	K	V	0.95	74.7	42.7	0	3.96	0	2	0	0	2	1293.67	237	248	TRUE
CD1 MEF (P4)	2	Coiled-coil-helix-coiled-coil-helix domain-containing protein 3, mitochondrial	IPI00133562,IPI00751223,IPI00754739	26316.4	1	3	3	3	0.123	AAANEQLTR	R	A	0.95	78.8	43.1	0	0.854	0	1	0	0	2	973.506	96	104	TRUE
CD1 MEF (P4)	2	Coiled-coil-helix-coiled-coil-helix domain-containing protein 3, mitochondrial	IPI00133562,IPI00751223,IPI00754739	26316.4	1	3	3	3	0.123	LSENVIDR	R	M	0.95	59.7	43.2	0	1.06	0	1	0	0	2	945.5	28	35	TRUE
CD1 MEF (P4)	2	Coiled-coil-helix-coiled-coil-helix domain-containing protein 3, mitochondrial	IPI00133562,IPI00751223,IPI00754739	26316.4	1	3	3	3	0.123	VAEELALEQAK	R	K	0.95	37.2	42.9	0	0.854	0	1	0	0	2	1200.65	66	76	TRUE
CD1 MEF (P4)	2	Thrombospondin 1	IPI00118413	129672	1	24	24	57	0.26	AGTLDLSLSLPGK	K	Q	0.95	85.8	42.8	0	2.39	0	4	0	0	2	1271.72	125	137	TRUE
CD1 MEF (P4)	2	Thrombospondin 1	IPI00118413	129672	1	24	24	57	0.26	AQLYIDCDKMESAELDVPIQSIFTR	R	D	0.95	42.9	41.2	0	0	0	0	1	0	2	2942.43	165	189	TRUE
CD1 MEF (P4)	2	Thrombospondin 1	IPI00118413	129672	1	24	24	57	0.26	DLQAICGLSCDELSSMVLELK	K	G	0.95	55.8	41.8	0	1.96	0	0	1	0	2	2381.14	266	286	TRUE
CD1 MEF (P4)	2	Thrombospondin 1	IPI00118413	129672	1	24	24	57	0.26	DNCQYVYNVDQR	R	D	0.95	55.4	42.6	0	4.16	0	2	0	0	2	1573.67	812	823	TRUE
CD1 MEF (P4)	2	Thrombospondin 1	IPI00118413	129672	1	24	24	57	0.26	DNTGQIFSVVSNGK	K	A	0.95	52.4	42.5	0	3.8	0	1	0	0	2	1465.73	111	124	TRUE
CD1 MEF (P4)	2	Thrombospondin 1	IPI00118413	129672	1	24	24	57	0.26	FTGSQPFGR	R	G	0.95	48.6	42.3	0	0	0	3	0	0	2	996.49	625	633	TRUE
CD1 MEF (P4)	2	Thrombospondin 1	IPI00118413	129672	1	24	24	57	0.26	FVFGTTPEDILR	R	N	0.95	106	42.7	0	4.74	0	13	0	0	2	1394.73	217	228	TRUE
CD1 MEF (P4)	2	Thrombospondin 1	IPI00118413	129672	1	24	24	57	0.26	GDVNDNFQGVLQNVR	K	F	0.95	72	42.4	0	2.66	0	1	0	0	2	1674.82	202	216	TRUE
CD1 MEF (P4)	2	Thrombospondin 1	IPI00118413	129672	1	24	24	57	0.26	GTSQNDPNWVVR	K	H	0.95	92.5	42.7	0	1.8	0	4	0	0	2	1372.66	970	981	TRUE
CD1 MEF (P4)	2	Thrombospondin 1	IPI00118413	129672	1	24	24	57	0.26	IENANLIPAVPDDKFQDLLDAVWADK	R	G	0.95	40.2	41.2	0	1.27	0	0	2	0	2	2910.49	61	86	TRUE
CD1 MEF (P4)	2	Thrombospondin 1	IPI00118413	129672	1	24	24	57	0.26	IMADSGPIYDK	K	T	0.95	44.1	42.6	0	1.64	0	1	0	0	2	1209.58	1132	1142	TRUE
CD1 MEF (P4)	2	Thrombospondin 1	IPI00118413	129672	1	24	24	57	0.26	IMADSGPIYDKTYAGGR	K	L	0.906	39.5	42.5	0	0	0	0	1	0	2	1814.87	1132	1148	TRUE
CD1 MEF (P4)	2	Thrombospondin 1	IPI00118413	129672	1	24	24	57	0.26	IPESGGDNGVFDIFELIGGAR	R	R	0.95	80.3	42.1	0	4.6	0	0	1	0	2	2163.07	21	41	TRUE
CD1 MEF (P4)	2	Thrombospondin 1	IPI00118413	129672	1	24	24	57	0.26	LCNNPTPQFGGK	R	D	0.95	41.2	42.8	0	2.29	0	1	0	0	2	1332.64	519	530	TRUE
CD1 MEF (P4)	2	Thrombospondin 1	IPI00118413	129672	1	24	24	57	0.26	NALWHTGNTPGQVR	R	T	0.95	33.6	42.7	0	1.27	0	1	0	0	2	1550.78	1079	1092	TRUE
CD1 MEF (P4)	2	Thrombospondin 1	IPI00118413	129672	1	24	24	57	0.26	NRIPESGGDNGVFDIFELIGGAR	S	R	0.931	0	0	0	3.57	0	0	1	0	1	2433.22	19	41	TRUE
CD1 MEF (P4)	2	Thrombospondin 1	IPI00118413	129672	1	24	24	57	0.26	NTDPGYNCLPCPPR	K	F	0.95	55.9	42.5	0	4.66	0	1	0	0	2	1660.72	611	624	TRUE
CD1 MEF (P4)	2	Thrombospondin 1	IPI00118413	129672	1	24	24	57	0.26	QQVVSVEEALLATGQWK	K	S	0.95	0	0	0	5.37	0	1	0	0	2	1868.98	138	154	TRUE
CD1 MEF (P4)	2	Thrombospondin 1	IPI00118413	129672	1	24	24	57	0.26	QVTQSYWDTNPTR	K	A	0.95	61	42.6	0	5.11	0	2	0	0	2	1595.74	1043	1055	TRUE
CD1 MEF (P4)	2	Thrombospondin 1	IPI00118413	129672	1	24	24	57	0.26	SITLFVQEDR	K	A	0.95	54.5	42.8	0	2.31	0	2	0	0	2	1207.63	155	164	TRUE
CD1 MEF (P4)	2	Thrombospondin 1	IPI00118413	129672	1	24	24	57	0.26	TCHIQECDKR	R	F	0.95	59	42.8	0	2.54	0	2	0	0	2	1346.59	423	432	TRUE
CD1 MEF (P4)	2	Thrombospondin 1	IPI00118413	129672	1	24	24	57	0.26	TIVTTLQDSIR	R	K	0.95	64.8	42.9	0	0	0	8	0	0	2	1246.7	290	300	TRUE
CD1 MEF (P4)	2	Thrombospondin 1	IPI00118413	129672	1	24	24	57	0.26	TKDLQAICGLSCDELSSMVLELK	K	G	0.95	63	41.7	0	2.82	0	0	2	0	2	2610.28	264	286	TRUE
CD1 MEF (P4)	2	Thrombospondin 1	IPI00118413	129672	1	24	24	57	0.26	VAKGDVNDNFQGVLQNVR	R	F	0.95	57.1	42.1	0	0	0	0	1	0	2	1973.02	199	216	TRUE
CD1 MEF (P4)	2	Transforming growth factor-beta-induced protein ig-h3	IPI00122528	74581	1	5	5	7	0.0966	FGTLFTMDR	R	M	0.95	50.9	43.4	0	0	0	2	0	0	2	1087.52	488	496	TRUE
CD1 MEF (P4)	2	Transforming growth factor-beta-induced protein ig-h3	IPI00122528	74581	1	5	5	7	0.0966	FSMLVAAIQSAGLMEILNR	R	E	0.925	40.4	42.2	0	0	0	0	1	0	2	2096.09	515	533	TRUE
CD1 MEF (P4)	2	Transforming growth factor-beta-induced protein ig-h3	IPI00122528	74581	1	5	5	7	0.0966	GDELADSALEIFK	R	Q	0.95	60.2	42.5	0	2.82	0	1	0	0	2	1407.7	643	655	TRUE
CD1 MEF (P4)	2	Transforming growth factor-beta-induced protein ig-h3	IPI00122528	74581	1	5	5	7	0.0966	MLTPPMGTVMDVLK	R	G	0.95	56.9	42.6	0	3.15	0	2	0	0	2	1532.79	497	510	TRUE
CD1 MEF (P4)	2	Transforming growth factor-beta-induced protein ig-h3	IPI00122528	74581	1	5	5	7	0.0966	SPYQLVLQHSR	K	L	0.95	41.6	42.6	0	1.26	0	1	0	0	2	1327.71	28	38	TRUE
CD1 MEF (P4)	2	60S ribosomal protein L11	IPI00331461,IPI00474856,IPI00624735,IPI00626239	20235.2	1	3	3	11	0.157	VLEQLTGQTPVFSK	K	A	0.95	65.4	42.6	0	3.13	0	5	0	0	2	1546.85	39	52	TRUE
CD1 MEF (P4)	2	60S ribosomal protein L11	IPI00331461,IPI00474856,IPI00624735,IPI00626239	20235.2	1	3	3	11	0.157	WFQQKYDGIILPGK	R	-	0.95	38.4	42.4	0	1.74	0	0	2	0	2	1692.91	165	178	TRUE
CD1 MEF (P4)	2	60S ribosomal protein L11	IPI00331461,IPI00474856,IPI00624735,IPI00626239	20235.2	1	3	3	11	0.157	YDGIILPGK	K	-	0.95	57.6	43.1	0	2.54	0	4	0	0	2	975.551	170	178	TRUE
CD1 MEF (P4)	2	keratin complex 1, acidic, gene 10	IPI00755181,IPI00798492,IPI00828744	57024.4	0.998	2	2	7	0.0374	ALEESNYELEGK	R	I	0.95	41.7	42.6	0	2.92	0	2	0	0	2	1381.65	155	166	TRUE
CD1 MEF (P4)	2	keratin complex 1, acidic, gene 10	IPI00755181,IPI00798492,IPI00828744	57024.4	0.998	2	2	7	0.0374	VTMQNLNDR	K	L	0.95	79.2	43.1	0	0	0	5	0	0	2	1106.53	137	145	TRUE	IPI00227140
CD1 MEF (P4)	2	60S ribosomal protein L23a	IPI00461456,IPI00758298,IPI00849847,IPI00874935	17452.8	0.998	2	2	4	0.155	EAPAPPKAEAK	K	A	0.95	30.6	42.7	0	1.26	0	2	0	0	2	1108.6	8	18	TRUE
CD1 MEF (P4)	2	60S ribosomal protein L23a	IPI00461456,IPI00758298,IPI00849847,IPI00874935	17452.8	0.998	2	2	4	0.155	LAPDYDALDVANK	C	I	0.95	84.2	42.7	0	3.77	0	2	0	0	1	1404.7	139	151	TRUE
CD1 MEF (P4)	2	Protein transport protein Sec61 subunit beta	IPI00133030	9940.4	0.998	2	2	2	0.26	FYTEDSPGLK	R	V	0.95	45.2	42.7	0	1.77	0	1	0	0	2	1156.55	58	67	TRUE
CD1 MEF (P4)	2	Protein transport protein Sec61 subunit beta	IPI00133030	9940.4	0.998	2	2	2	0.26	PGPTPSGTNVGSSGR	M	S	0.95	61.5	42.5	0	4.31	0	1	0	0	1	1370.67	2	16	TRUE
CD1 MEF (P4)	2	Protein CYR61	IPI00113117	41690.3	0.999	2	2	4	0.0501	FTYAGCSSVK	R	K	0.95	42.8	43.1	0	1.37	0	1	0	0	2	1119.51	296	305	TRUE
CD1 MEF (P4)	2	Protein CYR61	IPI00113117	41690.3	0.999	2	2	4	0.0501	YCGSCVDGR	K	C	0.95	59.3	43.3	0	2.43	0	3	0	0	2	1073.41	311	319	TRUE
CD1 MEF (P4)	2	Isoform 1 of 60 kDa heat shock protein, mitochondrial	IPI00308885	60938.8	1	4	4	5	0.096	GYISPYFINTSK	R	G	0.95	32.2	42.9	0	1.82	0	1	0	0	2	1389.7	222	233	TRUE
CD1 MEF (P4)	2	Isoform 1 of 60 kDa heat shock protein, mitochondrial	IPI00308885	60938.8	1	4	4	5	0.096	ISSVQSIVPALEIANAHR	K	K	0.95	74.6	42.4	0	3.26	0	0	2	0	2	1905.06	251	268	TRUE
CD1 MEF (P4)	2	Isoform 1 of 60 kDa heat shock protein, mitochondrial	IPI00308885	60938.8	1	4	4	5	0.096	LVQDVANNTNEEAGDGTTTATVLAR	K	S	0.95	67.7	41.5	0	4.21	0	0	1	0	2	2560.25	97	121	TRUE
CD1 MEF (P4)	2	Isoform 1 of 60 kDa heat shock protein, mitochondrial	IPI00308885	60938.8	1	4	4	5	0.096	TNEEAGDGTTTATVLAR	N	S	0.926	0	0	0	4.28	0	1	0	0	1	1706.82	105	121	TRUE
CD1 MEF (P4)	2	HtrA serine peptidase 1 precursor	IPI00930771	51196	1	3	3	6	0.075	CAPPPTDCEGGR	R	V	0.95	69.1	42.7	0	6.38	0	1	0	0	2	1316.54	46	57	TRUE
CD1 MEF (P4)	2	HtrA serine peptidase 1 precursor	IPI00930771	51196	1	3	3	6	0.075	GACGQGQEDPNSLR	R	H	0.95	88.2	42.5	0	3.1	0	3	0	0	2	1488.65	153	166	TRUE
CD1 MEF (P4)	2	HtrA serine peptidase 1 precursor	IPI00930771	51196	1	3	3	6	0.075	YNFIADVVEK	K	I	0.95	53.9	42.4	0	2.14	0	2	0	0	2	1197.62	169	178	TRUE
CD1 MEF (P4)	2	Guanine nucleotide-binding protein G(I)/G(S)/G(O) subunit gamma-12	IPI00227838	7979.6	0.998	2	2	4	0.347	ASADLMSYCEEHAR	K	S	0.95	67.2	42.5	0	2.72	0	0	2	0	2	1639.68	35	48	TRUE
CD1 MEF (P4)	2	Guanine nucleotide-binding protein G(I)/G(S)/G(O) subunit gamma-12	IPI00227838	7979.6	0.998	2	2	4	0.347	TASTNSIAQAR	K	R	0.95	98.1	43.1	0	1.96	0	2	0	0	2	1119.58	5	15	TRUE
CD1 MEF (P4)	2	Isoform 2 of Tropomyosin alpha-1 chain	IPI00227835	32691.8	1	4	5	5	0.201	ATDAEADVASLNRR	K	I	0.95	46.2	42.5	0	0	0	0	1	0	2	1488.74	78	91	TRUE
CD1 MEF (P4)	2	Isoform 2 of Tropomyosin alpha-1 chain	IPI00227835	32691.8	1	4	5	5	0.201	CAELEEELKTVTNNLK	K	S	0.901	39	42.2	0	0	0	1	1	0	2	1890.95	190	205	TRUE
CD1 MEF (P4)	2	Isoform 2 of Tropomyosin alpha-1 chain	IPI00227835	32691.8	1	4	5	5	0.201	IQLVEEELDRAQER	R	L	0.95	47.8	42.5	0	0	0	0	1	0	2	1727.89	92	105	TRUE
CD1 MEF (P4)	2	Isoform 2 of Tropomyosin alpha-1 chain	IPI00227835	32691.8	1	4	5	5	0.201	LEEAEKAADESER	K	G	0.95	36.1	42.9	0	1.06	0	0	1	0	2	1476.68	113	125	TRUE
CD1 MEF (P4)	2	Histone H2B type 1-F/J/L	IPI00114642,IPI00227930,IPI00282266,IPI00282269,IPI00348270,IPI00554853,IPI00648991,IPI00761713,IPI00874492,IPI00876167,IPI00876550	13974.6	1	6	8	62	0.405	AMGIMNSFVNDIFER	K	I	0.95	108	42.5	0	5.96	0	31	8	0	2	1759.81	59	73	TRUE
CD1 MEF (P4)	2	Histone H2B type 1-F/J/L	IPI00114642,IPI00227930,IPI00282266,IPI00282269,IPI00348270,IPI00554853,IPI00648991,IPI00761713,IPI00874492,IPI00876167,IPI00876550	13974.6	1	6	8	62	0.405	ESYSVYVYK	K	V	0.95	62.9	42.7	0	0.886	0	5	0	0	2	1137.55	36	44	TRUE
CD1 MEF (P4)	2	Histone H2B type 1-F/J/L	IPI00114642,IPI00227930,IPI00282266,IPI00282269,IPI00348270,IPI00554853,IPI00648991,IPI00761713,IPI00874492,IPI00876167,IPI00876550	13974.6	1	6	8	62	0.405	HAVSEGTKAVTK	K	Y	0.95	51.9	42.6	0	4.7	0	1	0	0	2	1227.67	110	121	TRUE
CD1 MEF (P4)	2	Histone H2B type 1-F/J/L	IPI00114642,IPI00227930,IPI00282266,IPI00282269,IPI00348270,IPI00554853,IPI00648991,IPI00761713,IPI00874492,IPI00876167,IPI00876550	13974.6	1	6	8	62	0.405	KESYSVYVYK	R	V	0.95	64.7	42.6	0	5.12	0	8	0	0	2	1265.64	35	44	TRUE
CD1 MEF (P4)	2	Histone H2B type 1-F/J/L	IPI00114642,IPI00227930,IPI00282266,IPI00282269,IPI00348270,IPI00554853,IPI00648991,IPI00761713,IPI00874492,IPI00876167,IPI00876550	13974.6	1	6	8	62	0.405	QVHPDTGISSK	K	A	0.95	56.8	42.5	0	0	0	5	0	0	2	1168.6	48	58	TRUE
CD1 MEF (P4)	2	Histone H2B type 1-F/J/L	IPI00114642,IPI00227930,IPI00282266,IPI00282269,IPI00348270,IPI00554853,IPI00648991,IPI00761713,IPI00874492,IPI00876167,IPI00876550	13974.6	1	6	8	62	0.405	VLKQVHPDTGISSK	K	A	0.95	63.8	42.5	0	4	0	1	3	0	2	1508.84	45	58	TRUE
CD1 MEF (P4)	2	similar to ribosomal protein S26	IPI00261455,IPI00377441,IPI00674601,IPI00754798	13029.5	0.998	2	2	9	0.209	DISEASVFDAYVLPK	R	L	0.95	80.5	42.4	0	3.37	0	3	0	0	2	1653.84	52	66	TRUE
CD1 MEF (P4)	2	similar to ribosomal protein S26	IPI00261455,IPI00377441,IPI00674601,IPI00754798	13029.5	0.998	2	2	9	0.209	NIVEAAAVR	R	D	0.95	58.4	42.3	0	0	0	6	0	0	2	942.537	43	51	TRUE
CD1 MEF (P4)	2	Leucine-rich repeat-containing protein 59	IPI00123281,IPI00653744	34859.9	1	2	2	2	0.0684	LVTLPVSFAQLK	R	N	0.95	43.4	42.6	0	0	0	1	0	0	2	1315.8	97	108	TRUE
CD1 MEF (P4)	2	Leucine-rich repeat-containing protein 59	IPI00123281,IPI00653744	34859.9	1	2	2	2	0.0684	VAGDCLDEK	K	Q	0.95	49	43	0	0	0	1	0	0	2	1006.45	127	135	TRUE
CD1 MEF (P4)	2	Isoform D of Fibulin-1	IPI00322748	78013	1	7	7	17	0.148	AGFYFDGISR	K	T	0.95	62.3	43	0	0	0	2	0	0	2	1132.54	388	397	TRUE
CD1 MEF (P4)	2	Isoform D of Fibulin-1	IPI00322748	78013	1	7	7	17	0.148	AVTPLYPANQADIIFDITEGNLR	R	D	0.95	61.3	41.6	0	3.31	0	0	4	0	2	2531.31	622	644	TRUE
CD1 MEF (P4)	2	Isoform D of Fibulin-1	IPI00322748	78013	1	7	7	17	0.148	DSFDIIKR	R	Y	0.95	74.4	42.8	0	1.77	0	3	0	0	2	993.537	645	652	TRUE
CD1 MEF (P4)	2	Isoform D of Fibulin-1	IPI00322748	78013	1	7	7	17	0.148	EFTRPEEIIFLR	R	A	0.95	54.4	42.6	0	3	0	2	0	0	2	1549.84	610	621	TRUE
CD1 MEF (P4)	2	Isoform D of Fibulin-1	IPI00322748	78013	1	7	7	17	0.148	GYQLSDVDGVTCEDIDECALPTGGHICSYR	R	C	0.95	49.8	40.5	0	2.19	0	0	2	0	2	3387.46	470	499	TRUE
CD1 MEF (P4)	2	Isoform D of Fibulin-1	IPI00322748	78013	1	7	7	17	0.148	TCVDINECQR	R	Y	0.95	35.4	42.5	0	1.37	0	2	0	0	2	1294.55	398	407	TRUE
CD1 MEF (P4)	2	Isoform D of Fibulin-1	IPI00322748	78013	1	7	7	17	0.148	YEDGMTVGVVR	R	Q	0.95	70.9	42.5	0	5.35	0	2	0	0	2	1225.59	653	663	TRUE
CD1 MEF (P4)	2	Dolichyl-diphosphooligosaccharide--protein glycosyltransferase subunit 2	IPI00475154,IPI00754992,IPI00889811	69045.5	0.998	2	2	5	0.0333	NIVEEIEDLVAR	R	L	0.95	47.9	42.7	0	2.89	0	2	0	0	2	1399.74	179	190	TRUE
CD1 MEF (P4)	2	Dolichyl-diphosphooligosaccharide--protein glycosyltransferase subunit 2	IPI00475154,IPI00754992,IPI00889811	69045.5	0.998	2	2	5	0.0333	YIANTVELR	R	V	0.95	79.3	42.7	0	0	0	3	0	0	2	1078.59	358	366	TRUE
CD1 MEF (P4)	2	latent transforming growth factor beta binding protein 2	IPI00117380	192798	1	5	5	7	0.0342	AVSMQQGLCYR	K	S	0.95	67.1	42.4	0	1.09	0	1	0	0	2	1312.61	670	680	TRUE
CD1 MEF (P4)	2	latent transforming growth factor beta binding protein 2	IPI00117380	192798	1	5	5	7	0.0342	EICPAGHGYTYSSSDIR	R	L	0.95	43.8	42.4	0	0	0	0	2	0	2	1912.85	726	742	TRUE
CD1 MEF (P4)	2	latent transforming growth factor beta binding protein 2	IPI00117380	192798	1	5	5	7	0.0342	KGHCQDINECR	R	H	0.95	48.8	42.8	0	0	0	0	1	0	2	1416.61	930	940	TRUE
CD1 MEF (P4)	2	latent transforming growth factor beta binding protein 2	IPI00117380	192798	1	5	5	7	0.0342	SSEVYAQLCNVAR	R	I	0.95	27	42.5	0	2.24	0	1	0	0	2	1496.72	1593	1605	TRUE
CD1 MEF (P4)	2	latent transforming growth factor beta binding protein 2	IPI00117380	192798	1	5	5	7	0.0342	VVFTPTICK	K	Q	0.95	53.2	42.8	0	0.886	0	2	0	0	2	1064.58	358	366	TRUE
CD1 MEF (P4)	2	perlecan	IPI00515360	469746	1	56	60	95	0.189	AAGVPSASITWR	R	K	0.95	38.1	43	0	2.01	0	2	0	0	2	1215.65	1978	1989	TRUE	IPI00113824
CD1 MEF (P4)	2	perlecan	IPI00515360	469746	1	56	60	95	0.189	AASISAVSLEVAQPGPSSGPR	R	A	0.95	50.9	42.2	0	0	0	1	1	0	2	1981.03	1503	1523	TRUE
CD1 MEF (P4)	2	perlecan	IPI00515360	469746	1	56	60	95	0.189	AELLVAEAPSKPITVTVEEQR	R	S	0.95	46.2	41.8	0	0	0	0	1	0	2	2280.24	1758	1778	TRUE
CD1 MEF (P4)	2	perlecan	IPI00515360	469746	1	56	60	95	0.189	AEMLQALASLEAVLLQTVYNTK	R	M	0.95	97.7	41.8	0	3.39	0	0	5	0	2	2406.3	680	701	TRUE	IPI00113824
CD1 MEF (P4)	2	perlecan	IPI00515360	469746	1	56	60	95	0.189	AFAYLQVPER	K	V	0.95	51.1	42.8	0	1.17	0	2	0	0	2	1193.63	3648	3657	TRUE	IPI00113824
CD1 MEF (P4)	2	perlecan	IPI00515360	469746	1	56	60	95	0.189	AGLSSGFVGCVR	K	E	0.95	86.4	42.6	0	1	0	4	0	0	2	1209.6	3803	3814	TRUE	IPI00113824
CD1 MEF (P4)	2	perlecan	IPI00515360	469746	1	56	60	95	0.189	ALSSAGQHVAR	R	A	0.95	96.5	42.3	0	2	0	1	0	0	2	1096.59	1934	1944	TRUE	IPI00113824
CD1 MEF (P4)	2	perlecan	IPI00515360	469746	1	56	60	95	0.189	AMDFNGILTIR	R	N	0.95	73.1	42.5	0	3.8	0	2	0	0	2	1266.65	1817	1827	TRUE	IPI00113824
CD1 MEF (P4)	2	perlecan	IPI00515360	469746	1	56	60	95	0.189	APLPWQHR	R	I	0.95	45.4	43.2	0	2.72	0	1	0	0	2	1004.54	3246	3253	TRUE	IPI00113824
CD1 MEF (P4)	2	perlecan	IPI00515360	469746	1	56	60	95	0.189	CLCLPGFSGPR	R	C	0.95	30.7	42.8	0	2.92	0	1	0	0	2	1263.6	4157	4167	TRUE	IPI00113824
CD1 MEF (P4)	2	perlecan	IPI00515360	469746	1	56	60	95	0.189	CPIGYSGLSCESCDAHFTR	R	V	0.95	61	41.9	0	4.66	0	0	1	0	2	2216.92	733	751	TRUE	IPI00113824
CD1 MEF (P4)	2	perlecan	IPI00515360	469746	1	56	60	95	0.189	EADQGAYTCEAMNSR	K	G	0.91	40	42.6	0	0	0	1	0	0	2	1718.67	471	485	TRUE	IPI00113824
CD1 MEF (P4)	2	perlecan	IPI00515360	469746	1	56	60	95	0.189	EHLLMALADLDELLVR	R	A	0.95	103	42.6	0	3.89	0	1	5	0	2	1851	1479	1494	TRUE	IPI00113824
CD1 MEF (P4)	2	perlecan	IPI00515360	469746	1	56	60	95	0.189	ESLEVQIHPSR	K	S	0.95	70	42.5	0	2.29	0	1	0	0	2	1294.67	1674	1684	TRUE	IPI00113824
CD1 MEF (P4)	2	perlecan	IPI00515360	469746	1	56	60	95	0.189	EVEQCTCPPGYR	R	G	0.95	31.1	42.7	0	2.15	0	1	0	0	2	1495.63	1122	1133	TRUE	IPI00113824
CD1 MEF (P4)	2	perlecan	IPI00515360	469746	1	56	60	95	0.189	EVSEAVVEKLEPEYR	R	K	0.95	61.6	42.6	0	3.31	0	1	0	0	2	1776.9	110	124	TRUE	IPI00113824
CD1 MEF (P4)	2	perlecan	IPI00515360	469746	1	56	60	95	0.189	FDAGSGMATIR	R	H	0.95	80.2	42.4	0	4.57	0	2	0	0	2	1125.54	3730	3740	TRUE	IPI00113824
CD1 MEF (P4)	2	perlecan	IPI00515360	469746	1	56	60	95	0.189	FLVHDAFWALPK	R	Q	0.95	41.1	42.7	0	2.74	0	1	0	0	2	1443.78	589	600	TRUE	IPI00113824
CD1 MEF (P4)	2	perlecan	IPI00515360	469746	1	56	60	95	0.189	GGSLPTHHQTHGSR	R	L	0.95	76	42.7	0	6.05	0	1	0	0	2	1471.71	2762	2775	TRUE	IPI00113824
CD1 MEF (P4)	2	perlecan	IPI00515360	469746	1	56	60	95	0.189	GHTPTHPGTLNQR	R	Q	0.95	53.7	42.8	0	0	0	1	1	0	2	1415.71	648	660	TRUE	IPI00113824
CD1 MEF (P4)	2	perlecan	IPI00515360	469746	1	56	60	95	0.189	GMLEPVQKPDVILVGAGYR	R	L	0.95	62.6	42.1	0	0	0	0	1	0	2	2042.11	625	643	TRUE	IPI00113824
CD1 MEF (P4)	2	perlecan	IPI00515360	469746	1	56	60	95	0.189	GMVFGIPDGVLELVPQR	R	G	0.95	79.2	42.5	0	2.59	0	5	1	0	2	1842.98	486	502	TRUE	IPI00113824
CD1 MEF (P4)	2	perlecan	IPI00515360	469746	1	56	60	95	0.189	GPSCQDCDTGYTR	R	V	0.95	69.9	42.6	0	3.74	0	1	0	0	2	1516.58	1134	1146	TRUE	IPI00113824
CD1 MEF (P4)	2	perlecan	IPI00515360	469746	1	56	60	95	0.189	GSLGTSGETCR	R	C	0.95	59	42.5	0	0	0	1	0	0	2	1124.5	883	893	TRUE	IPI00113824
CD1 MEF (P4)	2	perlecan	IPI00515360	469746	1	56	60	95	0.189	HPTPLALGQFHTVTLLR	R	S	0.95	70.1	42.3	0	4.8	0	0	2	0	2	1901.08	3741	3757	TRUE	IPI00113824
CD1 MEF (P4)	2	perlecan	IPI00515360	469746	1	56	60	95	0.189	IASVKPSDAGTYVCQAQNALGTAQK	K	Q	0.95	45.6	41.6	0	0	0	0	2	0	2	2578.29	3168	3192	TRUE	IPI00113824
CD1 MEF (P4)	2	perlecan	IPI00515360	469746	1	56	60	95	0.189	IEGNTLVIPR	R	V	0.95	54	42.2	0	0	0	2	0	0	2	1111.65	3254	3263	TRUE	IPI00113824
CD1 MEF (P4)	2	perlecan	IPI00515360	469746	1	56	60	95	0.189	IESSSSHVAEGQTLDLNCVVPGQAQVTWR	R	K	0.95	44.8	41	0	0	0	0	1	0	2	3168.54	2155	2183	TRUE
CD1 MEF (P4)	2	perlecan	IPI00515360	469746	1	56	60	95	0.189	IPGDQIVSVVFIK	K	E	0.95	67.6	42.7	0	4.26	0	1	0	0	2	1414.83	126	138	TRUE	IPI00113824
CD1 MEF (P4)	2	perlecan	IPI00515360	469746	1	56	60	95	0.189	IQVVVLSASGANSVPVR	R	I	0.95	65.1	42.4	0	7.19	0	1	0	0	2	1695.98	2037	2053	TRUE
CD1 MEF (P4)	2	perlecan	IPI00515360	469746	1	56	60	95	0.189	KIPGDQIVSVVFIK	R	E	0.95	38.1	42.5	0	3.34	0	1	0	0	2	1542.93	125	138	TRUE	IPI00113824
CD1 MEF (P4)	2	perlecan	IPI00515360	469746	1	56	60	95	0.189	LCNECSDGSFHLSK	R	Q	0.95	59.6	42.4	0	0	0	0	2	0	2	1653.7	902	915	TRUE	IPI00113824
CD1 MEF (P4)	2	perlecan	IPI00515360	469746	1	56	60	95	0.189	LDVEFKPLEPNGILLFSGGK	R	S	0.95	45.5	42.1	0	1.23	0	0	1	0	2	2173.19	3946	3965	TRUE	IPI00113824
CD1 MEF (P4)	2	perlecan	IPI00515360	469746	1	56	60	95	0.189	LEPTVPEDSGR	R	Y	0.95	33.5	42.7	0	0.921	0	2	0	0	2	1199.59	3348	3358	TRUE	IPI00113824
CD1 MEF (P4)	2	perlecan	IPI00515360	469746	1	56	60	95	0.189	LLQVTPTDSGEYVCR	R	V	0.95	66.3	42.3	0	1.51	0	1	0	0	2	1737.85	2488	2502	TRUE
CD1 MEF (P4)	2	perlecan	IPI00515360	469746	1	56	60	95	0.189	LPAIEPSDQGQYLCR	R	A	0.95	68.4	42.5	0	3.52	0	3	0	0	2	1746.85	1919	1933	TRUE	IPI00113824
CD1 MEF (P4)	2	perlecan	IPI00515360	469746	1	56	60	95	0.189	LRLPQVSPADSGDYVCR	R	V	0.95	65.1	42.4	0	1.02	0	0	2	0	2	1932.96	2101	2117	TRUE
CD1 MEF (P4)	2	perlecan	IPI00515360	469746	1	56	60	95	0.189	LTVPSSQNSSFR	K	L	0.95	48	42.4	0	0	0	1	0	0	2	1322.67	3004	3015	TRUE	IPI00113824
CD1 MEF (P4)	2	perlecan	IPI00515360	469746	1	56	60	95	0.189	LYILQASPADAGEYVCR	R	A	0.931	28.1	42.3	0	0.921	0	1	0	0	2	1925.94	2296	2312	TRUE
CD1 MEF (P4)	2	perlecan	IPI00515360	469746	1	56	60	95	0.189	MGKDITLECISSGEPR	K	S	0.95	32.2	42.5	0	1.7	0	0	1	0	2	1792.86	3123	3138	TRUE	IPI00113824
CD1 MEF (P4)	2	perlecan	IPI00515360	469746	1	56	60	95	0.189	NLIHTSNSR	R	A	0.95	47.3	42.3	0	1.24	0	1	0	0	2	1041.54	1749	1757	TRUE	IPI00113824
CD1 MEF (P4)	2	perlecan	IPI00515360	469746	1	56	60	95	0.189	QCSSSSWSR	R	A	0.95	43	42.4	0	0	0	1	0	0	2	1084.45	932	940	TRUE	IPI00113824
CD1 MEF (P4)	2	perlecan	IPI00515360	469746	1	56	60	95	0.189	QLISTHFAPGDFQGFALVNPQR	R	N	0.95	43.4	41.7	0	0	0	0	2	0	2	2443.25	1342	1363	TRUE	IPI00113824
CD1 MEF (P4)	2	perlecan	IPI00515360	469746	1	56	60	95	0.189	RFLVHDAFWALPK	R	Q	0.95	38.9	42.5	0	4.03	0	0	2	0	2	1599.88	588	600	TRUE	IPI00113824
CD1 MEF (P4)	2	perlecan	IPI00515360	469746	1	56	60	95	0.189	RFSDTCFLDTDGQATCDACAPGYTGR	R	R	0.95	49	41.2	0	1.68	0	0	1	0	2	2942.21	824	849	TRUE	IPI00113824
CD1 MEF (P4)	2	perlecan	IPI00515360	469746	1	56	60	95	0.189	RLDLTYSFLGSQGVGQCYDSSPCER	K	Q	0.95	68.3	41.2	0	3.72	0	0	2	0	2	2895.3	4079	4103	TRUE	IPI00113824
CD1 MEF (P4)	2	perlecan	IPI00515360	469746	1	56	60	95	0.189	SGPVEDFVSLAMVGGHLEFR	K	Y	0.95	85.7	42.1	0	0	0	0	4	0	2	2147.06	3966	3985	TRUE	IPI00113824
CD1 MEF (P4)	2	perlecan	IPI00515360	469746	1	56	60	95	0.189	SIEYSPQLEDASAK	R	E	0.95	51	42.5	0	2.19	0	2	0	0	2	1537.74	93	106	TRUE	IPI00113824
CD1 MEF (P4)	2	perlecan	IPI00515360	469746	1	56	60	95	0.189	SIEYSPQLEDASAKEFR	R	E	0.95	46.5	42.3	0	0	0	0	1	0	2	1969.95	93	109	TRUE	IPI00113824
CD1 MEF (P4)	2	perlecan	IPI00515360	469746	1	56	60	95	0.189	SPVISIEPPSSTVQQGQDASFK	R	C	0.95	71.6	41.9	0	1.8	0	0	1	0	2	2302.16	3018	3039	TRUE	IPI00113824
CD1 MEF (P4)	2	perlecan	IPI00515360	469746	1	56	60	95	0.189	SQSVRPGADVTFICTAK	R	S	0.919	40.4	42.7	0	0	0	0	1	0	2	1836.93	1779	1795	TRUE	IPI00113824
CD1 MEF (P4)	2	perlecan	IPI00515360	469746	1	56	60	95	0.189	SVVPQGGPHSLR	R	C	0.95	50.7	43.2	0	2.28	0	1	0	0	2	1233.67	1685	1696	TRUE	IPI00113824
CD1 MEF (P4)	2	perlecan	IPI00515360	469746	1	56	60	95	0.189	VDGDLPPDSR	K	L	0.95	65.4	42.6	0	1.52	0	1	0	0	2	1070.51	3607	3616	TRUE	IPI00113824
CD1 MEF (P4)	2	perlecan	IPI00515360	469746	1	56	60	95	0.189	VDSYGGFLR	K	Y	0.923	40.7	42.4	0	0	0	1	0	0	2	1013.51	607	615	TRUE	IPI00113824
CD1 MEF (P4)	2	perlecan	IPI00515360	469746	1	56	60	95	0.189	VIPYFTQTPYSFLPLPTIK	R	D	0.95	46.7	42	0	0	0	0	2	0	2	2225.23	3658	3676	TRUE	IPI00113824
CD1 MEF (P4)	2	perlecan	IPI00515360	469746	1	56	60	95	0.189	VPAGSAAVFPCMASGYPTPAITWSK	R	V	0.95	54.6	41.7	0	3.85	0	0	1	0	2	2582.24	3582	3606	TRUE	IPI00113824
CD1 MEF (P4)	2	Isoform 1 of Gelsolin	IPI00117167,IPI00759948	85923.9	1	8	8	10	0.159	DGGQTAPASIR	R	L	0.95	28	43.2	0	1.51	0	1	0	0	2	1072.54	552	562	TRUE
CD1 MEF (P4)	2	Isoform 1 of Gelsolin	IPI00117167,IPI00759948	85923.9	1	8	8	10	0.159	EVQGFESSTFSGYFK	R	S	0.95	75.6	42.5	0	4.38	0	1	0	0	2	1712.78	146	160	TRUE
CD1 MEF (P4)	2	Isoform 1 of Gelsolin	IPI00117167,IPI00759948	85923.9	1	8	8	10	0.159	HVVPNEVVVQR	K	L	0.95	45.6	42.8	0	2.34	0	1	0	0	2	1275.72	176	186	TRUE
CD1 MEF (P4)	2	Isoform 1 of Gelsolin	IPI00117167,IPI00759948	85923.9	1	8	8	10	0.159	QTQVSVLPEGGETPLFK	R	Q	0.95	35.3	42.4	0	1.54	0	1	0	0	2	1829.96	372	388	TRUE
CD1 MEF (P4)	2	Isoform 1 of Gelsolin	IPI00117167,IPI00759948	85923.9	1	8	8	10	0.159	SGALNSNDAFVLK	K	T	0.95	98.2	42.7	0	1.54	0	1	0	0	2	1335.69	583	595	TRUE
CD1 MEF (P4)	2	Isoform 1 of Gelsolin	IPI00117167,IPI00759948	85923.9	1	8	8	10	0.159	SQHVQVEEGSEPDAFWEALGGK	R	T	0.95	60.4	41.8	0	4.96	0	0	2	0	2	2400.11	625	646	TRUE
CD1 MEF (P4)	2	Isoform 1 of Gelsolin	IPI00117167,IPI00759948	85923.9	1	8	8	10	0.159	TPSAAYLWVGAGASEAEKTGAQELLK	K	V	0.95	66	41.5	0	2.14	0	0	1	0	2	2648.36	596	621	TRUE
CD1 MEF (P4)	2	Isoform 1 of Gelsolin	IPI00117167,IPI00759948	85923.9	1	8	8	10	0.159	YIETDPANR	R	D	0.95	47	42.8	0	1	0	2	0	0	2	1078.52	728	736	TRUE
CD1 MEF (P4)	2	V-type proton ATPase subunit d 1	IPI00313841	40284.8	1	5	5	5	0.185	ADDYEQVKNVADYYPEYK	R	L	0.95	37.1	42.1	0	2.15	0	0	1	0	2	2209.99	258	275	TRUE
CD1 MEF (P4)	2	V-type proton ATPase subunit d 1	IPI00313841	40284.8	1	5	5	5	0.185	AKIDNYIPIF	R	-	0.95	50.3	42.9	0	3.85	0	1	0	0	2	1193.66	342	351	TRUE
CD1 MEF (P4)	2	V-type proton ATPase subunit d 1	IPI00313841	40284.8	1	5	5	5	0.185	FCTLLGGTTADAMCPILEFEADRR	K	A	0.93	40.1	41.6	0	0	0	0	1	0	2	2760.28	196	219	TRUE
CD1 MEF (P4)	2	V-type proton ATPase subunit d 1	IPI00313841	40284.8	1	5	5	5	0.185	LLFEGAGSNPGDK	K	T	0.95	75.4	42.8	0	5.23	0	1	0	0	2	1304.65	276	288	TRUE
CD1 MEF (P4)	2	V-type proton ATPase subunit d 1	IPI00313841	40284.8	1	5	5	5	0.185	NVADYYPEYK	K	L	0.95	37.2	43	0	1	0	1	0	0	2	1261.57	266	275	TRUE
CD1 MEF (P4)	2	20 kDa protein	IPI00876029	20448.6	0.998	2	2	5	0.116	ILMVGLDAAGK	R	T	0.95	63.2	43.4	0	2.3	0	2	0	0	2	1103.61	20	30	TRUE
CD1 MEF (P4)	2	20 kDa protein	IPI00876029	20448.6	0.998	2	2	5	0.116	IQEGAAVLQK	R	M	0.95	64.3	42.7	0	0.854	0	3	0	0	2	1056.6	100	109	TRUE
CD1 MEF (P4)	2	Electron transfer flavoprotein subunit beta	IPI00121440,IPI00757916,IPI00848492	27605.2	1	4	4	6	0.212	AGDLGVDLTSK	K	V	0.95	49.9	43.3	0	0.854	0	1	0	0	2	1075.56	211	221	TRUE
CD1 MEF (P4)	2	Electron transfer flavoprotein subunit beta	IPI00121440,IPI00757916,IPI00848492	27605.2	1	4	4	6	0.212	EIDGGLETLR	R	L	0.95	58.9	43	0	0.921	0	3	0	0	2	1102.57	165	174	TRUE
CD1 MEF (P4)	2	Electron transfer flavoprotein subunit beta	IPI00121440,IPI00757916,IPI00848492	27605.2	1	4	4	6	0.212	GIHVEIPGAQAESLGPLQVAR	R	V	0.95	45.9	41.9	0	1.96	0	0	1	0	2	2142.17	86	106	TRUE
CD1 MEF (P4)	2	Electron transfer flavoprotein subunit beta	IPI00121440,IPI00757916,IPI00848492	27605.2	1	4	4	6	0.212	VSVISVEEPPQR	K	S	0.95	44.6	42.4	0	1.24	0	1	0	0	2	1339.72	222	233	TRUE
CD1 MEF (P4)	2	Isoform 1 of Periostin	IPI00338018	93129.2	1	16	18	36	0.264	AAAITSDLLESLGR	R	D	0.95	92.6	42.8	0	1.74	0	5	0	0	2	1416.77	254	267	TRUE
CD1 MEF (P4)	2	Isoform 1 of Periostin	IPI00338018	93129.2	1	16	18	36	0.264	DGHFTLFAPTNEAFEK	R	L	0.939	41.8	42.6	0	0	0	0	1	0	2	1823.86	268	283	TRUE
CD1 MEF (P4)	2	Isoform 1 of Periostin	IPI00338018	93129.2	1	16	18	36	0.264	DGHFTLFAPTNEAFEKLPR	R	G	0.95	39	41.8	0	0.959	0	0	1	0	2	2190.1	268	286	TRUE
CD1 MEF (P4)	2	Isoform 1 of Periostin	IPI00338018	93129.2	1	16	18	36	0.264	DQGPNVCALQQILGTK	R	K	0.95	55.6	42.4	0	5.62	0	2	0	0	2	1741.89	40	55	TRUE
CD1 MEF (P4)	2	Isoform 1 of Periostin	IPI00338018	93129.2	1	16	18	36	0.264	GRDQGPNVCALQQILGTK	R	K	0.95	62	42.2	0	0	0	0	1	0	2	1955.01	38	55	TRUE
CD1 MEF (P4)	2	Isoform 1 of Periostin	IPI00338018	93129.2	1	16	18	36	0.264	IIDGVPVEITEK	K	Q	0.95	41.4	42.4	0	0.959	0	2	0	0	2	1312.74	738	749	TRUE
CD1 MEF (P4)	2	Isoform 1 of Periostin	IPI00338018	93129.2	1	16	18	36	0.264	IQIEGDPDFR	K	L	0.95	58.2	43.1	0	1.17	0	4	0	0	2	1189.59	705	714	TRUE
CD1 MEF (P4)	2	Isoform 1 of Periostin	IPI00338018	93129.2	1	16	18	36	0.264	ISTGGGETGETLQK	R	F	0.95	75.9	42.7	0	0	0	2	0	0	2	1377.69	767	780	TRUE
CD1 MEF (P4)	2	Isoform 1 of Periostin	IPI00338018	93129.2	1	16	18	36	0.264	LLYPADIPVGNDQLLELLNK	K	L	0.95	65.2	41.8	0	2.2	0	0	4	0	2	2238.24	629	648	TRUE
CD1 MEF (P4)	2	Isoform 1 of Periostin	IPI00338018	93129.2	1	16	18	36	0.264	NALQNIILYHLTPGVYIGK	K	G	0.95	51.9	42	0	0	0	0	4	0	2	2127.2	559	577	TRUE
CD1 MEF (P4)	2	Isoform 1 of Periostin	IPI00338018	93129.2	1	16	18	36	0.264	NGAIHIFR	R	E	0.95	43.8	42.5	0	0	0	1	0	0	2	927.516	484	491	TRUE
CD1 MEF (P4)	2	Isoform 1 of Periostin	IPI00338018	93129.2	1	16	18	36	0.264	NGVIHLIDEVLIPDSAK	K	Q	0.95	54.9	42.4	0	1.02	0	1	2	0	2	1833.01	357	373	TRUE
CD1 MEF (P4)	2	Isoform 1 of Periostin	IPI00338018	93129.2	1	16	18	36	0.264	VGLSDLYNGQILETIGGK	K	Q	0.95	82.8	42.3	0	6.28	0	2	1	0	2	1877	440	457	TRUE
CD1 MEF (P4)	2	Isoform 1 of Periostin	IPI00338018	93129.2	1	16	18	36	0.264	VIHGNQIATNGVVHVIDR	R	V	0.95	52.5	42.3	0	0	0	0	1	0	2	1942.06	213	230	TRUE
CD1 MEF (P4)	2	Isoform 1 of Periostin	IPI00338018	93129.2	1	16	18	36	0.264	VIQGSLQPIIK	K	T	0.95	50.2	42.7	0	0	0	1	0	0	2	1195.74	686	696	TRUE
CD1 MEF (P4)	2	Isoform 1 of Periostin	IPI00338018	93129.2	1	16	18	36	0.264	VLTQIGTSIQDFLEAEDDLSSFR	R	A	0.95	44.1	41.5	0	0	0	0	1	0	2	2584.28	231	253	TRUE
CD1 MEF (P4)	2	Guanine nucleotide-binding protein G(I)/G(S)/G(T) subunit beta-1	IPI00120716	37359.5	0.998	2	2	2	0.0618	LIIWDSYTTNK	K	V	0.95	40.1	42.6	0	1.4	0	1	0	0	2	1353.7	79	89	TRUE
CD1 MEF (P4)	2	Guanine nucleotide-binding protein G(I)/G(S)/G(T) subunit beta-1	IPI00120716	37359.5	0.998	2	2	2	0.0618	LLVSASQDGK	R	L	0.95	57.9	43.3	0	1.19	0	1	0	0	2	1017.56	69	78	TRUE
CD1 MEF (P4)	2	Isoform Pl-VDAC1 of Voltage-dependent anion-selective channel protein 1	IPI00122549,IPI00230540	32334.7	1	6	6	10	0.264	LTFDSSFSPNTGKK	K	N	0.95	29.2	42.6	0	3.18	0	0	1	0	2	1528.76	110	123	TRUE
CD1 MEF (P4)	2	Isoform Pl-VDAC1 of Voltage-dependent anion-selective channel protein 1	IPI00122549,IPI00230540	32334.7	1	6	6	10	0.264	LTLSALLDGK	K	N	0.95	72.9	43.1	0	1.96	0	3	0	0	2	1030.61	270	279	TRUE	IPI00876341,IPI00122548
CD1 MEF (P4)	2	Isoform Pl-VDAC1 of Voltage-dependent anion-selective channel protein 1	IPI00122549,IPI00230540	32334.7	1	6	6	10	0.264	VNNSSLIGLGYTQTLKPGIK	K	L	0.911	39.3	42	0	0	0	0	1	0	2	2103.18	250	269	TRUE
CD1 MEF (P4)	2	Isoform Pl-VDAC1 of Voltage-dependent anion-selective channel protein 1	IPI00122549,IPI00230540	32334.7	1	6	6	10	0.264	VTQSNFAVGYK	R	T	0.95	65.5	42.5	0	1.21	0	2	0	0	2	1213.62	177	187	TRUE
CD1 MEF (P4)	2	Isoform Pl-VDAC1 of Voltage-dependent anion-selective channel protein 1	IPI00122549,IPI00230540	32334.7	1	6	6	10	0.264	WTEYGLTFTEK	R	W	0.95	52.9	42.7	0	0.886	0	1	0	0	2	1374.66	77	87	TRUE
CD1 MEF (P4)	2	Isoform Pl-VDAC1 of Voltage-dependent anion-selective channel protein 1	IPI00122549,IPI00230540	32334.7	1	6	6	10	0.264	YQVDPDACFSAK	K	V	0.95	58.2	42.8	0	3.02	0	2	0	0	2	1400.62	238	249	TRUE
CD1 MEF (P4)	2	Tubulin beta-5 chain	IPI00117352	49652.6	1	14	14	28	0.408	AILVDLEPGTMDSVR	R	S	0.95	77.4	42.5	0	4.66	0	3	0	0	2	1615.84	63	77	TRUE
CD1 MEF (P4)	2	Tubulin beta-5 chain	IPI00117352	49652.6	1	14	14	28	0.408	ALTVPELTQQVFDAK	R	N	0.95	27.5	42.5	0	1.85	0	1	0	0	2	1659.9	283	297	TRUE
CD1 MEF (P4)	2	Tubulin beta-5 chain	IPI00117352	49652.6	1	14	14	28	0.408	EIVHIQAGQCGNQIGAK	R	F	0.95	45.3	42.6	0	0	0	0	1	0	2	1822.92	3	19	TRUE
CD1 MEF (P4)	2	Tubulin beta-5 chain	IPI00117352	49652.6	1	14	14	28	0.408	GHYTEGAELVDSVLDVVR	K	K	0.95	90.2	42.2	0	2.48	0	0	4	0	2	1958.98	104	121	TRUE
CD1 MEF (P4)	2	Tubulin beta-5 chain	IPI00117352	49652.6	1	14	14	28	0.408	GHYTEGAELVDSVLDVVRK	K	E	0.95	67.5	42.1	0	3.48	0	0	2	0	2	2087.08	104	122	TRUE
CD1 MEF (P4)	2	Tubulin beta-5 chain	IPI00117352	49652.6	1	14	14	28	0.408	IMNTFSVVPSPK	R	V	0.95	67	42.8	0	0	0	2	0	0	2	1319.7	163	174	TRUE
CD1 MEF (P4)	2	Tubulin beta-5 chain	IPI00117352	49652.6	1	14	14	28	0.408	IREEYPDR	K	I	0.95	37.2	43.1	0	1.6	0	1	0	0	2	1077.53	155	162	TRUE
CD1 MEF (P4)	2	Tubulin beta-5 chain	IPI00117352	49652.6	1	14	14	28	0.408	ISEQFTAMFR	R	R	0.95	74.5	42.8	0	2.82	0	1	0	0	2	1229.6	381	390	TRUE
CD1 MEF (P4)	2	Tubulin beta-5 chain	IPI00117352	49652.6	1	14	14	28	0.408	ISVYYNEATGGK	R	Y	0.95	69	42.7	0	4.19	0	2	0	0	2	1301.64	47	58	TRUE
CD1 MEF (P4)	2	Tubulin beta-5 chain	IPI00117352	49652.6	1	14	14	28	0.408	LAVNMVPFPR	K	L	0.95	50.2	42.9	0	2.05	0	5	0	0	2	1143.63	253	262	TRUE
CD1 MEF (P4)	2	Tubulin beta-5 chain	IPI00117352	49652.6	1	14	14	28	0.408	LHFFMPGFAPLTSR	R	G	0.95	64.4	42.4	0	1.09	0	0	1	0	2	1636.83	263	276	TRUE
CD1 MEF (P4)	2	Tubulin beta-5 chain	IPI00117352	49652.6	1	14	14	28	0.408	NSSYFVEWIPNNVK	K	T	0.95	47.3	42.5	0	1.96	0	2	0	0	2	1696.83	337	350	TRUE
CD1 MEF (P4)	2	Tubulin beta-5 chain	IPI00117352	49652.6	1	14	14	28	0.408	SGPFGQIFRPDNFVFGQSGAGNNWAK	R	G	0.95	66.2	41.2	0	6.16	0	0	2	0	2	2798.34	78	103	TRUE
CD1 MEF (P4)	2	Tubulin beta-5 chain	IPI00117352	49652.6	1	14	14	28	0.408	YLTVAAVFR	R	G	0.95	47.7	42.3	0	1.59	0	1	0	0	2	1039.59	310	318	TRUE
CD1 MEF (P4)	2	60S ribosomal protein L12	IPI00849793	17787	0.998	2	2	2	0.188	HSGNITFDEIVNIAR	K	Q	0.95	57.4	42.5	0	1.52	0	0	1	0	2	1685.86	100	114	TRUE
CD1 MEF (P4)	2	60S ribosomal protein L12	IPI00849793	17787	0.998	2	2	2	0.188	QAQIEVVPSASALIIK	R	A	0.95	45.1	42.3	0	1.8	0	1	0	0	2	1666.97	68	83	TRUE
CD1 MEF (P4)	2	hypothetical protein isoform 2	IPI00265107,IPI00330363,IPI00354363,IPI00622160	29973.1	0.998	2	2	2	0.102	LKVPPAINQFTQALDR	R	Q	0.95	65.8	42.6	0	1.89	0	0	1	0	2	1811.02	74	89	TRUE
CD1 MEF (P4)	2	hypothetical protein isoform 2	IPI00265107,IPI00330363,IPI00354363,IPI00622160	29973.1	0.998	2	2	2	0.102	NFGIGQDIQPK	K	R	0.95	49.9	43.1	0	0	0	1	0	0	2	1216.63	38	48	TRUE
CD1 MEF (P4)	2	Fibulin-5	IPI00323035	50174.7	1	6	7	17	0.167	CIDPISCEEPYLLIGENR	K	C	0.95	72	42.1	0	4.12	0	2	1	0	2	2178.02	314	331	TRUE
CD1 MEF (P4)	2	Fibulin-5	IPI00323035	50174.7	1	6	7	17	0.167	CMCPAEHTSCR	R	D	0.95	31.5	42.5	0	1.37	0	0	1	0	2	1424.52	332	342	TRUE
CD1 MEF (P4)	2	Fibulin-5	IPI00323035	50174.7	1	6	7	17	0.167	DQPFTILYR	R	D	0.95	56.3	42.6	0	0	0	2	0	0	2	1152.6	343	351	TRUE
CD1 MEF (P4)	2	Fibulin-5	IPI00323035	50174.7	1	6	7	17	0.167	QSGQCLDIDECR	R	T	0.95	57.4	42.7	0	3.77	0	1	0	0	2	1480.62	36	47	TRUE
CD1 MEF (P4)	2	Fibulin-5	IPI00323035	50174.7	1	6	7	17	0.167	SVPADIFQMQATTR	R	Y	0.95	83.3	42.5	0	3.59	0	4	0	0	2	1564.78	360	373	TRUE
CD1 MEF (P4)	2	Fibulin-5	IPI00323035	50174.7	1	6	7	17	0.167	YPGAYYIFQIK	R	S	0.95	58.2	42.8	0	2.7	0	6	0	0	2	1362.71	374	384	TRUE
CD1 MEF (P4)	2	Isoform Long of Galectin-9	IPI00114396,IPI00230649,IPI00929878	40017.4	1	2	2	3	0.0737	FEEGGYVVCNTK	R	Q	0.95	59.6	42.6	0	2.37	0	1	0	0	2	1402.63	65	76	TRUE
CD1 MEF (P4)	2	Isoform Long of Galectin-9	IPI00114396,IPI00230649,IPI00929878	40017.4	1	2	2	3	0.0737	SIMISGNVLPDATR	K	F	0.95	40.8	42.6	0	2.27	0	2	0	0	2	1473.77	238	251	TRUE
CD1 MEF (P4)	2	Transforming growth factor beta-2	IPI00114180,IPI00884504	47585.2	0.999	2	2	4	0.0459	ALDAAYCFR	R	N	0.95	45.4	42.9	0	0	0	2	0	0	2	1086.5	303	311	TRUE
CD1 MEF (P4)	2	Transforming growth factor beta-2	IPI00114180,IPI00884504	47585.2	0.999	2	2	4	0.0459	IEQLSNMIVK	K	S	0.95	51.2	43.1	0	2.1	0	2	0	0	2	1174.65	400	409	TRUE
CD1 MEF (P4)	2	Myosin regulatory light polypeptide 9	IPI00750595	19837.1	0.998	2	2	5	0.349	ATSNVFAMFDQSQIQEFK	R	E	0.95	49.3	42.1	0	0	0	0	1	0	2	2106.98	18	35	FALSE	IPI00132705,IPI00109044
CD1 MEF (P4)	2	Myosin regulatory light polypeptide 9	IPI00750595	19837.1	0.998	2	2	5	0.349	EAFNMIDQNR	K	D	0.95	43.3	42.5	0	1.72	0	3	0	0	2	1237.56	36	45	FALSE	IPI00132705,IPI00109044
CD1 MEF (P4)	2	Myosin regulatory light polypeptide 9	IPI00750595	19837.1	0.998	2	2	5	0.349	FTDEEVDEMYR	R	E	0.95	69.5	42.7	0	0	0	1	0	0	2	1433.59	134	144	TRUE
CD1 MEF (P4)	2	Myosin regulatory light polypeptide 9	IPI00750595	19837.1	0.998	2	2	5	0.349	GNFNYVEFTR	K	I	0.95	65.9	42.9	0	2.85	0	4	0	0	2	1246.59	152	161	TRUE
CD1 MEF (P4)	2	Myosin regulatory light polypeptide 9	IPI00750595	19837.1	0.998	2	2	5	0.349	LNGTDPEDVIR	K	N	0.95	96.8	42.6	0	1.8	0	11	0	0	2	1228.62	94	104	FALSE	IPI00132705,IPI00109044
CD1 MEF (P4)	2	Putative uncharacterized protein	IPI00652813	260104	1	86	108	606	0.542	APITGYIIR	R	H	0.95	58.2	43.2	0	2.19	0	9	0	0	2	1003.59	1382	1390	TRUE
CD1 MEF (P4)	2	Putative uncharacterized protein	IPI00652813	260104	1	86	108	606	0.542	ARVTDATETTITISWR	R	T	0.95	45.6	42.6	0	0	0	0	1	0	2	1820.95	1819	1834	TRUE
CD1 MEF (P4)	2	Putative uncharacterized protein	IPI00652813	260104	1	86	108	606	0.542	ATGVFTTLQPLR	K	S	0.95	54.3	42.8	0	2.48	0	6	0	0	2	1303.74	1077	1088	TRUE
CD1 MEF (P4)	2	Putative uncharacterized protein	IPI00652813	260104	1	86	108	606	0.542	CDPHEATCYDDGK	K	T	0.95	69.9	42.6	0	1.96	0	2	11	0	2	1567.58	2262	2274	TRUE
CD1 MEF (P4)	2	Putative uncharacterized protein	IPI00652813	260104	1	86	108	606	0.542	CDPIDQCQDSETR	K	T	0.95	69.9	42.5	0	3.52	0	6	0	0	2	1623.64	555	567	TRUE
CD1 MEF (P4)	2	Putative uncharacterized protein	IPI00652813	260104	1	86	108	606	0.542	DDKESAPISDTVVPAVPPPTDLR	K	F	0.95	44.2	41.9	0	0	0	0	1	0	2	2419.24	1251	1273	TRUE
CD1 MEF (P4)	2	Putative uncharacterized protein	IPI00652813	260104	1	86	108	606	0.542	DGQERDAPIVNR	R	V	0.95	37.7	42.6	0	0.921	0	1	0	0	2	1369.68	1157	1168	TRUE
CD1 MEF (P4)	2	Putative uncharacterized protein	IPI00652813	260104	1	86	108	606	0.542	DLEVIASTPTSLLISWEPPAVSVR	R	Y	0.95	55.1	41.6	0	2.35	0	0	2	0	2	2580.39	1452	1475	TRUE
CD1 MEF (P4)	2	Putative uncharacterized protein	IPI00652813	260104	1	86	108	606	0.542	DSMIWDCTCIGAGR	K	G	0.95	82.1	42.6	0	5.39	0	8	0	0	2	1641.68	118	131	TRUE
CD1 MEF (P4)	2	Putative uncharacterized protein	IPI00652813	260104	1	86	108	606	0.542	DTLTSRPAQGVITTLENVSPPR	K	R	0.95	82.3	41.8	0	3.82	0	1	7	0	2	2352.25	1796	1817	TRUE
CD1 MEF (P4)	2	Putative uncharacterized protein	IPI00652813	260104	1	86	108	606	0.542	EESPPLIGQQATVSDIPR	R	D	0.95	72.3	42.3	0	4.13	0	3	1	0	2	1937	1434	1451	TRUE
CD1 MEF (P4)	2	Putative uncharacterized protein	IPI00652813	260104	1	86	108	606	0.542	EINLSPDSSSVIVSGLMVATK	K	Y	0.95	63.7	42.1	0	0	0	7	6	0	2	2147.13	1766	1786	TRUE
CD1 MEF (P4)	2	Putative uncharacterized protein	IPI00652813	260104	1	86	108	606	0.542	ESNPLTAQQTTK	R	L	0.95	55.9	42.8	0	3.11	0	2	0	0	2	1317.66	984	995	TRUE
CD1 MEF (P4)	2	Putative uncharacterized protein	IPI00652813	260104	1	86	108	606	0.542	EVTSDSGSIVVSGLTPGVEYTYTIQVLR	R	D	0.95	60.5	41.3	0	0.886	0	0	4	0	2	2970.53	1129	1156	TRUE
CD1 MEF (P4)	2	Putative uncharacterized protein	IPI00652813	260104	1	86	108	606	0.542	EYLGAICSCTCFGGQR	K	G	0.95	59.3	42.3	0	4.59	0	7	1	0	2	1878.79	2285	2300	TRUE
CD1 MEF (P4)	2	Putative uncharacterized protein	IPI00652813	260104	1	86	108	606	0.542	FGFCPMAAHEEICTTNEGVMYR	K	I	0.95	44.6	41.4	0	0	0	0	5	0	2	2636.1	458	479	TRUE
CD1 MEF (P4)	2	Putative uncharacterized protein	IPI00652813	260104	1	86	108	606	0.542	FLTTTPNSLLVSWQAPR	R	A	0.95	102	42.4	0	4.2	0	10	12	0	2	1931.04	1910	1926	TRUE
CD1 MEF (P4)	2	Putative uncharacterized protein	IPI00652813	260104	1	86	108	606	0.542	FSQVTPTSFTAQWIAPSVQLTGYR	K	V	0.95	54.8	41.4	0	6.17	0	5	9	0	2	2685.37	1729	1752	TRUE
CD1 MEF (P4)	2	Putative uncharacterized protein	IPI00652813	260104	1	86	108	606	0.542	FTNIGPDTMR	R	V	0.95	56.3	42.6	0	0	0	6	0	0	2	1151.55	1274	1283	TRUE
CD1 MEF (P4)	2	Putative uncharacterized protein	IPI00652813	260104	1	86	108	606	0.542	GDSPASSKPVSINYK	R	T	0.95	65	42.6	0	2.28	0	3	0	0	2	1549.79	1524	1538	TRUE
CD1 MEF (P4)	2	Putative uncharacterized protein	IPI00652813	260104	1	86	108	606	0.542	GEWACIPYSQLR	R	D	0.95	49.1	42.7	0	2.48	0	5	0	0	2	1479.7	504	515	TRUE
CD1 MEF (P4)	2	Putative uncharacterized protein	IPI00652813	260104	1	86	108	606	0.542	GEWTCKPIAEK	K	C	0.95	44.9	42.8	0	0.854	0	4	0	0	2	1318.65	176	186	TRUE
CD1 MEF (P4)	2	Putative uncharacterized protein	IPI00652813	260104	1	86	108	606	0.542	GFNCESKPEPEETCFDK	R	Y	0.95	43.8	42.1	0	0	0	0	3	0	2	2073.85	85	101	TRUE
CD1 MEF (P4)	2	Putative uncharacterized protein	IPI00652813	260104	1	86	108	606	0.542	GFNCESKPEPEETCFDKYTGNTYK	R	V	0.946	27.6	41.4	0	1.02	0	0	1	0	2	2901.23	85	108	TRUE
CD1 MEF (P4)	2	Putative uncharacterized protein	IPI00652813	260104	1	86	108	606	0.542	GGNSNGALCHFPFLYNNR	R	N	0.95	52.2	42.2	0	1.02	0	1	4	0	2	2037.93	412	429	TRUE
CD1 MEF (P4)	2	Putative uncharacterized protein	IPI00652813	260104	1	86	108	606	0.542	GLAFTDVDVDSIK	K	I	0.95	98.5	42.7	0	2.89	0	9	0	0	2	1379.71	1636	1648	TRUE
CD1 MEF (P4)	2	Putative uncharacterized protein	IPI00652813	260104	1	86	108	606	0.542	GLTPGVIYEGQLISIQQYGHR	K	E	0.95	56.3	41.9	0	0	0	8	3	0	2	2329.23	670	690	TRUE
CD1 MEF (P4)	2	Putative uncharacterized protein	IPI00652813	260104	1	86	108	606	0.542	GNLLQCVCTGNGR	R	G	0.95	63.5	42.9	0	5.52	0	8	0	0	2	1448.67	254	266	TRUE
CD1 MEF (P4)	2	Putative uncharacterized protein	IPI00652813	260104	1	86	108	606	0.542	GVTYNIIVEALQNQR	R	R	0.95	73.8	42.6	0	0	0	14	9	0	2	1717.92	2139	2153	TRUE
CD1 MEF (P4)	2	Putative uncharacterized protein	IPI00652813	260104	1	86	108	606	0.542	HALQSASAGSGSFTDVR	R	T	0.95	103	42.4	0	2.2	0	11	8	0	2	1690.81	274	290	TRUE
CD1 MEF (P4)	2	Putative uncharacterized protein	IPI00652813	260104	1	86	108	606	0.542	HHAEHSVGRPR	R	Q	0.95	31.3	42.4	0	0.854	0	1	0	0	2	1282.65	1391	1401	TRUE
CD1 MEF (P4)	2	Putative uncharacterized protein	IPI00652813	260104	1	86	108	606	0.542	HYQINQQWER	K	T	0.95	59.8	42.7	0	3.29	0	3	0	0	2	1401.67	59	68	TRUE
CD1 MEF (P4)	2	Putative uncharacterized protein	IPI00652813	260104	1	86	108	606	0.542	IAWESPQGQVSR	K	Y	0.95	70.4	42.7	0	3.47	0	8	0	0	2	1357.69	1649	1660	TRUE
CD1 MEF (P4)	2	Putative uncharacterized protein	IPI00652813	260104	1	86	108	606	0.542	IGDQWDKQHDLGHMMR	R	C	0.936	41.1	42.2	0	0	0	0	1	0	2	1966.9	480	495	TRUE
CD1 MEF (P4)	2	Putative uncharacterized protein	IPI00652813	260104	1	86	108	606	0.542	IGEKWDR	K	Q	0.95	59.4	43.4	0	0	0	2	0	0	2	903.468	2234	2240	TRUE
CD1 MEF (P4)	2	Putative uncharacterized protein	IPI00652813	260104	1	86	108	606	0.542	IHLYTLNDNAR	K	S	0.95	62.7	42.6	0	2.8	0	11	0	0	2	1329.69	1880	1890	TRUE
CD1 MEF (P4)	2	Putative uncharacterized protein	IPI00652813	260104	1	86	108	606	0.542	ISCTIANR	R	C	0.95	60	43.2	0	0	0	10	0	0	2	934.477	134	141	TRUE
CD1 MEF (P4)	2	Putative uncharacterized protein	IPI00652813	260104	1	86	108	606	0.542	ITYGETGGNSPVQEFTVPGSK	R	S	0.95	32.8	42	0	0.959	0	1	0	0	2	2168.05	1479	1499	TRUE
CD1 MEF (P4)	2	Putative uncharacterized protein	IPI00652813	260104	1	86	108	606	0.542	KYIVNVYQISEEGK	R	Q	0.916	27.5	42.4	0	0.854	0	1	0	0	2	1669.88	784	797	TRUE
CD1 MEF (P4)	2	Putative uncharacterized protein	IPI00652813	260104	1	86	108	606	0.542	LGVRPSQGGEAPR	K	E	0.95	48.9	42.4	0	1.29	0	4	0	0	2	1323.71	1116	1128	TRUE
CD1 MEF (P4)	2	Putative uncharacterized protein	IPI00652813	260104	1	86	108	606	0.542	LTCQCLGFGSGHFR	K	C	0.95	80.9	42.5	0	0	0	8	10	0	2	1639.75	2205	2218	TRUE
CD1 MEF (P4)	2	Putative uncharacterized protein	IPI00652813	260104	1	86	108	606	0.542	MSCTCLGNGK	R	G	0.95	89.4	42.4	0	1.77	0	12	0	0	2	1127.46	2248	2257	TRUE
CD1 MEF (P4)	2	Putative uncharacterized protein	IPI00652813	260104	1	86	108	606	0.542	NGESQPLVQTAVTNIDRPK	R	G	0.95	48	42.1	0	0	0	0	2	0	2	2067.08	1617	1635	TRUE
CD1 MEF (P4)	2	Putative uncharacterized protein	IPI00652813	260104	1	86	108	606	0.542	NLQPGSEYTVTLVAVK	R	G	0.95	58	42.6	0	0	0	1	2	0	2	1718.93	1054	1069	TRUE
CD1 MEF (P4)	2	Putative uncharacterized protein	IPI00652813	260104	1	86	108	606	0.542	NLQPGSEYTVTLVAVKGNQQSPK	R	A	0.95	25.9	41.7	0	1.74	0	0	1	0	2	2458.29	1054	1076	TRUE
CD1 MEF (P4)	2	Putative uncharacterized protein	IPI00652813	260104	1	86	108	606	0.542	NSITLTNLNPGTEYVVSIIAVNGR	R	E	0.95	71.6	41.6	0	2.17	0	0	3	0	2	2545.36	1410	1433	TRUE
CD1 MEF (P4)	2	Putative uncharacterized protein	IPI00652813	260104	1	86	108	606	0.542	NTFAEITGLSPGVTYLFK	R	V	0.95	56.5	42.2	0	2.72	0	9	5	0	2	1958.03	958	975	TRUE
CD1 MEF (P4)	2	Putative uncharacterized protein	IPI00652813	260104	1	86	108	606	0.542	PYLPNVDEEVQIGHVPR	R	G	0.915	0	0	0	3.28	0	0	1	0	1	1962.01	2049	2065	TRUE
CD1 MEF (P4)	2	Putative uncharacterized protein	IPI00652813	260104	1	86	108	606	0.542	QDGHLWCSTTSNYEQDQK	R	Y	0.95	51	41.9	0	0	0	0	3	0	2	2196.93	380	397	TRUE
CD1 MEF (P4)	2	Putative uncharacterized protein	IPI00652813	260104	1	86	108	606	0.542	QSLILSTSQTTAPDAPPDPTVDQVDDTSIVVR	K	W	0.95	39.2	40.6	0	1.54	0	0	1	0	2	3366.69	798	829	TRUE
CD1 MEF (P4)	2	Putative uncharacterized protein	IPI00652813	260104	1	86	108	606	0.542	QYNVGPLASK	K	Y	0.95	49.4	43.1	0	0	0	1	0	0	2	1076.57	1040	1049	TRUE
CD1 MEF (P4)	2	Putative uncharacterized protein	IPI00652813	260104	1	86	108	606	0.542	RPGAAEPSPDGTTGHTYNQYTQR	R	Y	0.95	57.1	41.6	0	2.26	0	0	11	0	2	2504.16	2309	2331	TRUE
CD1 MEF (P4)	2	Putative uncharacterized protein	IPI00652813	260104	1	86	108	606	0.542	RPHETGGYMLECLCLGNGK	R	G	0.95	50.2	42.1	0	3.54	0	0	1	0	2	2192	157	175	TRUE
CD1 MEF (P4)	2	Putative uncharacterized protein	IPI00652813	260104	1	86	108	606	0.542	SDNVPPPTDLQFVELTDVK	R	V	0.95	43.8	42.2	0	0	0	0	1	0	2	2114.07	903	921	TRUE
CD1 MEF (P4)	2	Putative uncharacterized protein	IPI00652813	260104	1	86	108	606	0.542	SIPPYNTEVTETTIVITWTPAPR	R	I	0.95	60.6	41.7	0	0	0	0	6	0	2	2586.35	1089	1111	TRUE
CD1 MEF (P4)	2	Putative uncharacterized protein	IPI00652813	260104	1	86	108	606	0.542	SSPVIIDASTAIDAPSNLR	R	F	0.95	63	42.2	0	0	0	7	10	0	2	1927.01	1891	1909	TRUE
CD1 MEF (P4)	2	Putative uncharacterized protein	IPI00652813	260104	1	86	108	606	0.542	STATINNIKPGADYTITLYAVTGR	K	G	0.95	63.5	41.6	0	0	0	1	7	0	2	2540.34	1500	1523	TRUE
CD1 MEF (P4)	2	Putative uncharacterized protein	IPI00652813	260104	1	86	108	606	0.542	STTPDITGYR	R	I	0.95	57.9	42.3	0	0	0	11	0	0	2	1110.54	1197	1206	TRUE
CD1 MEF (P4)	2	Putative uncharacterized protein	IPI00652813	260104	1	86	108	606	0.542	SYTITGLQPGTDYK	R	I	0.95	55.8	42.5	0	2.57	0	7	0	0	2	1543.76	1866	1879	TRUE
CD1 MEF (P4)	2	Putative uncharacterized protein	IPI00652813	260104	1	86	108	606	0.542	TASPDQTEMTIEGLQPTVEYVVSVYAQNR	K	N	0.95	53	40.8	0	1.05	0	0	4	0	2	3226.56	1588	1616	TRUE
CD1 MEF (P4)	2	Putative uncharacterized protein	IPI00652813	260104	1	86	108	606	0.542	TEIDKPSQMQVTDVQDNSISVR	K	W	0.95	103	41.6	0	5.77	0	0	25	0	2	2490.21	1539	1560	TRUE
CD1 MEF (P4)	2	Putative uncharacterized protein	IPI00652813	260104	1	86	108	606	0.542	TETITGFQVDAIPANGQTPVQR	K	S	0.95	60.4	41.8	0	0	0	0	1	0	2	2343.19	1837	1858	TRUE
CD1 MEF (P4)	2	Putative uncharacterized protein	IPI00652813	260104	1	86	108	606	0.542	TFYQIGDSWEK	R	F	0.95	48.2	42.8	0	2.57	0	3	0	0	2	1373.64	568	578	TRUE
CD1 MEF (P4)	2	Putative uncharacterized protein	IPI00652813	260104	1	86	108	606	0.542	TFYSCTTEGR	R	Q	0.95	58.1	42.7	0	2.89	0	3	0	0	2	1221.52	370	379	TRUE
CD1 MEF (P4)	2	Putative uncharacterized protein	IPI00652813	260104	1	86	108	606	0.542	TGLDSPTGFDSSDITANSFTVHWVAPR	K	A	0.95	86.5	41.2	0	2.33	0	0	21	0	2	2878.36	1355	1381	TRUE
CD1 MEF (P4)	2	Putative uncharacterized protein	IPI00652813	260104	1	86	108	606	0.542	TKTETITGFQVDAIPANGQTPVQR	R	S	0.945	41.5	41.7	0	0	0	0	1	0	2	2572.34	1835	1858	TRUE
CD1 MEF (P4)	2	Putative uncharacterized protein	IPI00652813	260104	1	86	108	606	0.542	TYHVGEQWQK	K	E	0.95	43.8	42.9	0	1.96	0	3	0	0	2	1275.61	2275	2284	TRUE
CD1 MEF (P4)	2	Putative uncharacterized protein	IPI00652813	260104	1	86	108	606	0.542	TYLGNALVCTCYGGSR	R	G	0.95	55.8	42.5	0	2.72	0	7	0	0	2	1791.82	69	84	TRUE
CD1 MEF (P4)	2	Putative uncharacterized protein	IPI00652813	260104	1	86	108	606	0.542	VEVLPVSLPGEHGQR	R	L	0.95	61.3	42.5	0	1.52	0	6	2	0	2	1616.88	938	952	TRUE
CD1 MEF (P4)	2	Putative uncharacterized protein	IPI00652813	260104	1	86	108	606	0.542	VFAVHQGR	K	E	0.95	57.1	42.2	0	0	0	1	0	0	2	913.5	976	983	TRUE
CD1 MEF (P4)	2	Putative uncharacterized protein	IPI00652813	260104	1	86	108	606	0.542	VGDTYERPK	K	D	0.95	59.5	42.8	0	0	0	7	0	0	2	1064.54	109	117	TRUE
CD1 MEF (P4)	2	Putative uncharacterized protein	IPI00652813	260104	1	86	108	606	0.542	VTDATETTITISWR	R	T	0.95	97.8	42.5	0	4.09	0	16	0	0	2	1593.81	1821	1834	TRUE
CD1 MEF (P4)	2	Putative uncharacterized protein	IPI00652813	260104	1	86	108	606	0.542	VTIMWTPPDSVVSGYR	K	V	0.95	89.5	42.6	0	2.96	0	6	2	0	2	1823.9	922	937	TRUE
CD1 MEF (P4)	2	Putative uncharacterized protein	IPI00652813	260104	1	86	108	606	0.542	VTWAPPPSIELTNLLVR	R	Y	0.95	78.2	42.1	0	2.42	0	7	18	0	2	1906.08	1284	1300	TRUE
CD1 MEF (P4)	2	Putative uncharacterized protein	IPI00652813	260104	1	86	108	606	0.542	VTYSSPEDGIR	R	E	0.95	80.9	42.6	0	1.72	0	4	0	0	2	1223.59	1663	1673	TRUE
CD1 MEF (P4)	2	Putative uncharacterized protein	IPI00652813	260104	1	86	108	606	0.542	VVTPLSPPTNLHLEANPDTGVLTVSWER	R	S	0.95	36.9	41.1	0	0.886	0	0	2	0	2	3042.59	1169	1196	TRUE
CD1 MEF (P4)	2	Putative uncharacterized protein	IPI00652813	260104	1	86	108	606	0.542	WCGTTQNYDADQK	K	F	0.95	50	42.6	0	0	0	9	0	0	2	1586.65	445	457	TRUE
CD1 MEF (P4)	2	Putative uncharacterized protein	IPI00652813	260104	1	86	108	606	0.542	WCHDNGVNYK	K	I	0.95	59.5	42.7	0	3.09	0	4	0	0	2	1292.55	2224	2233	TRUE
CD1 MEF (P4)	2	Putative uncharacterized protein	IPI00652813	260104	1	86	108	606	0.542	WKCDPIDQCQDSETR	R	T	0.95	59.8	42.3	0	0	0	3	5	0	2	1937.81	553	567	TRUE
CD1 MEF (P4)	2	Putative uncharacterized protein	IPI00652813	260104	1	86	108	606	0.542	WLPSTSPVTGYR	R	V	0.95	48.4	42.8	0	3.3	0	3	0	0	2	1363.7	1561	1572	TRUE
CD1 MEF (P4)	2	Putative uncharacterized protein	IPI00652813	260104	1	86	108	606	0.542	WSRPQAPITGYR	R	I	0.916	25.6	42.8	0	2.17	0	1	0	0	2	1431.75	830	841	TRUE
CD1 MEF (P4)	2	Putative uncharacterized protein	IPI00652813	260104	1	86	108	606	0.542	YEKPGSPPR	K	E	0.95	68.2	43.1	0	1.1	0	7	0	0	2	1030.53	1936	1944	TRUE
CD1 MEF (P4)	2	Putative uncharacterized protein	IPI00652813	260104	1	86	108	606	0.542	YEVSVYALK	K	D	0.95	50.7	42.9	0	1.64	0	7	0	0	2	1071.57	1787	1795	TRUE
CD1 MEF (P4)	2	Putative uncharacterized protein	IPI00652813	260104	1	86	108	606	0.542	YIVNVYQISEEGK	K	Q	0.95	79.3	42.6	0	3.64	0	8	0	0	2	1541.78	785	797	TRUE
CD1 MEF (P4)	2	Putative uncharacterized protein	IPI00652813	260104	1	86	108	606	0.542	YRVTYSSPEDGIR	R	E	0.95	60.9	42.5	0	1.89	0	3	1	0	2	1542.75	1661	1673	TRUE
CD1 MEF (P4)	2	Putative uncharacterized protein	IPI00652813	260104	1	86	108	606	0.542	YSFCTDHAVLVQTR	K	G	0.95	83.8	42.5	0	5.31	0	10	19	0	2	1696.81	398	411	TRUE
CD1 MEF (P4)	2	Connective tissue growth factor	IPI00322594	37775.4	0.999	2	2	2	0.0632	DGAPCVFGGSVYR	K	S	0.95	49.6	42.6	0	2.96	0	1	0	0	2	1384.63	98	110	TRUE
CD1 MEF (P4)	2	Connective tissue growth factor	IPI00322594	37775.4	0.999	2	2	2	0.0632	TTTLPVEFK	R	C	0.95	38.6	42.9	0	1.55	0	1	0	0	2	1035.57	297	305	TRUE
CD1 MEF (P4)	2	Annexin A1	IPI00230395,IPI00652811	38717.7	0.998	2	2	2	0.0867	GLGTDEDTLIEILTTR	K	S	0.95	37.4	42.5	0	1.48	0	1	0	0	2	1746.91	129	144	TRUE
CD1 MEF (P4)	2	Annexin A1	IPI00230395,IPI00652811	38717.7	0.998	2	2	2	0.0867	GVDEATIIDILTKR	K	T	0.95	43.2	42.5	0	0	0	0	1	0	2	1543.87	59	72	TRUE
CD1 MEF (P4)	2	Isoform Alpha of Caveolin-1	IPI00117829	20521.4	1	4	5	11	0.23	AMADEVTEK	K	Q	0.95	52.6	42.8	0	0	0	1	0	0	2	993.456	31	39	TRUE
CD1 MEF (P4)	2	Isoform Alpha of Caveolin-1	IPI00117829	20521.4	1	4	5	11	0.23	ASFTTFTVTK	K	Y	0.95	44.1	43	0	0	0	1	0	0	2	1102.58	87	96	TRUE
CD1 MEF (P4)	2	Isoform Alpha of Caveolin-1	IPI00117829	20521.4	1	4	5	11	0.23	HLNDDVVK	K	I	0.95	47.3	42.2	0	1.52	0	6	0	0	2	939.49	58	65	TRUE
CD1 MEF (P4)	2	Isoform Alpha of Caveolin-1	IPI00117829	20521.4	1	4	5	11	0.23	YVDSEGHLYTVPIR	K	E	0.95	90.9	42.6	0	4.77	0	1	2	0	2	1648.83	6	19	TRUE
CD1 MEF (P4)	2	20 kDa protein	IPI00857345,IPI00944141	20396.1	0.997	2	2	2	0.126	AQCPIVER	K	L	0.93	41.7	42.9	0	0	0	1	0	0	2	972.493	64	71	TRUE
CD1 MEF (P4)	2	20 kDa protein	IPI00857345,IPI00944141	20396.1	0.997	2	2	2	0.126	TIAECLADELINAAK	K	-	0.95	51.7	42.6	0	2.06	0	1	0	0	2	1631.83	168	182	TRUE
CD1 MEF (P4)	2	hypothetical protein	IPI00606615	17892.3	0.998	2	2	2	0.155	EKGTWVQLK	K	C	0.95	29.8	43.5	0	1.43	0	1	0	0	2	1088.61	121	129	TRUE
CD1 MEF (P4)	2	hypothetical protein	IPI00606615	17892.3	0.998	2	2	2	0.155	VYNVTQHAVGIIVNK	R	Q	0.95	63.2	42.4	0	2.04	0	0	1	0	2	1654.93	64	78	TRUE
CD1 MEF (P4)	2	Phosphate carrier protein, mitochondrial	IPI00124771,IPI00850430	39615.1	1	3	3	7	0.084	FGFYEVFK	K	A	0.95	48.4	42.7	0	1.13	0	1	0	0	2	1036.51	133	140	TRUE
CD1 MEF (P4)	2	Phosphate carrier protein, mitochondrial	IPI00124771,IPI00850430	39615.1	1	3	3	7	0.084	GSTASQVLQR	K	L	0.95	71	43.2	0	0	0	1	0	0	2	1046.56	291	300	TRUE
CD1 MEF (P4)	2	Phosphate carrier protein, mitochondrial	IPI00124771,IPI00850430	39615.1	1	3	3	7	0.084	IQTQPGYANTLR	R	E	0.95	50.9	42.7	0	2.02	0	5	0	0	2	1361.72	185	196	TRUE
CD1 MEF (P4)	2	40S ribosomal protein S28	IPI00137736	7822.9	0.998	2	2	6	0.304	EGDVLTLLESER	R	E	0.95	51.4	42.7	0	1.03	0	3	0	0	2	1360.7	52	63	TRUE
CD1 MEF (P4)	2	40S ribosomal protein S28	IPI00137736	7822.9	0.998	2	2	6	0.304	VEFMDDTSR	R	S	0.95	61.4	42.9	0	1.92	0	3	0	0	2	1115.47	32	40	TRUE
CD1 MEF (P4)	2	Glypican-4	IPI00312407,IPI00875492	62569.2	1	3	3	4	0.0682	TFAQGLAVAR	R	D	0.95	57.5	43.2	0	3.05	0	2	0	0	2	1033.58	220	229	TRUE
CD1 MEF (P4)	2	Glypican-4	IPI00312407,IPI00875492	62569.2	1	3	3	4	0.0682	VFQGCGPPKPLPAGR	K	I	0.95	40.5	42.6	0	1.33	0	0	1	0	2	1580.84	337	351	TRUE
CD1 MEF (P4)	2	Glypican-4	IPI00312407,IPI00875492	62569.2	1	3	3	4	0.0682	YTEQLKPFGDVPR	K	K	0.95	33.8	42.6	0	1.09	0	0	1	0	2	1549.8	193	205	TRUE
CD1 MEF (P4)	2	ADP/ATP translocase 1	IPI00115564	32887.4	1	3	3	6	0.107	EFNGLGDCLTK	R	I	0.95	46.6	42.4	0	0	0	1	0	0	2	1253.58	153	163	TRUE
CD1 MEF (P4)	2	ADP/ATP translocase 1	IPI00115564	32887.4	1	3	3	6	0.107	QIFLGGVDR	K	H	0.95	45	43.2	0	0.921	0	1	0	0	2	1004.55	97	105	TRUE
CD1 MEF (P4)	2	ADP/ATP translocase 1	IPI00115564	32887.4	1	3	3	6	0.107	YFPTQALNFAFK	R	D	0.95	70.1	42.8	0	3.13	0	4	0	0	2	1446.74	81	92	TRUE	IPI00127841
CD1 MEF (P4)	2	40S ribosomal protein S27	IPI00173160	9442.9	0.998	2	2	8	0.25	LTEGCSFR	R	R	0.95	49	42	0	0	0	3	0	0	2	969.446	73	80	TRUE
CD1 MEF (P4)	2	40S ribosomal protein S27	IPI00173160	9442.9	0.998	2	2	8	0.25	LVQSPNSYFMDVK	R	C	0.95	58.3	42.5	0	5.72	0	5	0	0	2	1527.75	24	36	TRUE
CD1 MEF (P4)	2	Protein S100-A6	IPI00121427	10033.3	0.998	2	2	5	0.225	ELIQKELTIGSK	K	L	0.95	59.6	42.7	0	2.85	0	1	0	0	2	1358.79	36	47	TRUE
CD1 MEF (P4)	2	Protein S100-A6	IPI00121427	10033.3	0.998	2	2	5	0.225	LQDAEIAR	K	L	0.95	56.6	42.8	0	0	0	4	0	0	2	915.49	48	55	TRUE
CD1 MEF (P4)	2	40S ribosomal protein S14	IPI00322562	16254.9	1	3	3	9	0.166	IEDVTPIPSDSTR	R	R	0.95	69.9	42.7	0	5.85	0	2	0	0	2	1429.72	129	141	TRUE
CD1 MEF (P4)	2	40S ribosomal protein S14	IPI00322562	16254.9	1	3	3	9	0.166	IEDVTPIPSDSTRR	R	K	0.95	47.8	42.6	0	0	0	0	1	0	2	1585.82	129	142	TRUE
CD1 MEF (P4)	2	40S ribosomal protein S14	IPI00322562	16254.9	1	3	3	9	0.166	TPGPGAQSALR	K	A	0.95	75.8	42.4	0	4.33	0	6	0	0	2	1054.56	107	117	TRUE
CD1 MEF (P4)	2	11 kDa protein	IPI00329998,IPI00407339,IPI00621374,IPI00621789,IPI00623776,IPI00624840,IPI00624933,IPI00844736,IPI00874920,IPI00876005	11420.8	1	10	13	104	0.567	DAVTYTEHAK	R	R	0.95	47.9	42.9	0	0	0	6	0	0	2	1134.54	70	79	TRUE
CD1 MEF (P4)	2	11 kDa protein	IPI00329998,IPI00407339,IPI00621374,IPI00621789,IPI00623776,IPI00624840,IPI00624933,IPI00844736,IPI00874920,IPI00876005	11420.8	1	10	13	104	0.567	DNIQGITKPAIR	R	R	0.95	52.8	42.5	0	1.7	0	6	0	0	2	1325.75	26	37	TRUE
CD1 MEF (P4)	2	11 kDa protein	IPI00329998,IPI00407339,IPI00621374,IPI00621789,IPI00623776,IPI00624840,IPI00624933,IPI00844736,IPI00874920,IPI00876005	11420.8	1	10	13	104	0.567	ISGLIYEETR	R	G	0.95	70.7	42.8	0	1.25	0	6	0	0	2	1180.62	48	57	TRUE
CD1 MEF (P4)	2	11 kDa protein	IPI00329998,IPI00407339,IPI00621374,IPI00621789,IPI00623776,IPI00624840,IPI00624933,IPI00844736,IPI00874920,IPI00876005	11420.8	1	10	13	104	0.567	ISGLIYEETRGVLK	R	V	0.95	58	42.6	0	2.03	0	4	3	0	2	1577.89	48	61	TRUE
CD1 MEF (P4)	2	11 kDa protein	IPI00329998,IPI00407339,IPI00621374,IPI00621789,IPI00623776,IPI00624840,IPI00624933,IPI00844736,IPI00874920,IPI00876005	11420.8	1	10	13	104	0.567	KTVTAMDVVYALK	R	R	0.95	94	42.5	0	6.25	0	1	4	0	2	1438.8	81	93	TRUE
CD1 MEF (P4)	2	11 kDa protein	IPI00329998,IPI00407339,IPI00621374,IPI00621789,IPI00623776,IPI00624840,IPI00624933,IPI00844736,IPI00874920,IPI00876005	11420.8	1	10	13	104	0.567	RISGLIYEETR	K	G	0.95	56.1	42.7	0	2.7	0	6	0	0	2	1336.72	47	57	TRUE
CD1 MEF (P4)	2	11 kDa protein	IPI00329998,IPI00407339,IPI00621374,IPI00621789,IPI00623776,IPI00624840,IPI00624933,IPI00844736,IPI00874920,IPI00876005	11420.8	1	10	13	104	0.567	TAMDVVYALKR	V	Q	0.938	0	0	0	4.66	0	4	0	0	1	1266.69	84	94	TRUE
CD1 MEF (P4)	2	11 kDa protein	IPI00329998,IPI00407339,IPI00621374,IPI00621789,IPI00623776,IPI00624840,IPI00624933,IPI00844736,IPI00874920,IPI00876005	11420.8	1	10	13	104	0.567	TVTAMDVVYALK	K	R	0.95	74.3	42.4	0	2.82	0	19	0	0	2	1310.7	82	93	TRUE
CD1 MEF (P4)	2	11 kDa protein	IPI00329998,IPI00407339,IPI00621374,IPI00621789,IPI00623776,IPI00624840,IPI00624933,IPI00844736,IPI00874920,IPI00876005	11420.8	1	10	13	104	0.567	TVTAMDVVYALKR	K	Q	0.95	86.2	42.5	0	5.1	0	18	20	0	2	1466.8	82	94	TRUE
CD1 MEF (P4)	2	11 kDa protein	IPI00329998,IPI00407339,IPI00621374,IPI00621789,IPI00623776,IPI00624840,IPI00624933,IPI00844736,IPI00874920,IPI00876005	11420.8	1	10	13	104	0.567	VFLENVIR	K	D	0.95	63.2	43.3	0	1.35	0	7	0	0	2	989.578	62	69	TRUE
CD1 MEF (P4)	2	40S ribosomal protein S3	IPI00134599	26656.5	1	9	9	26	0.449	AELNEFLTR	K	E	0.95	58.7	43	0	0	0	3	0	0	2	1092.57	19	27	TRUE
CD1 MEF (P4)	2	40S ribosomal protein S3	IPI00134599	26656.5	1	9	9	26	0.449	DEILPTTPISEQK	K	G	0.95	48.7	42.6	0	2.11	0	2	0	0	2	1470.77	215	227	TRUE
CD1 MEF (P4)	2	40S ribosomal protein S3	IPI00134599	26656.5	1	9	9	26	0.449	ELAEDGYSGVEVR	R	V	0.95	87.7	42.4	0	4.13	0	4	0	0	2	1423.67	28	40	TRUE
CD1 MEF (P4)	2	40S ribosomal protein S3	IPI00134599	26656.5	1	9	9	26	0.449	FGFPEGSVELYAEK	R	V	0.95	64.6	42.6	0	3.38	0	2	0	0	2	1572.76	77	90	TRUE
CD1 MEF (P4)	2	40S ribosomal protein S3	IPI00134599	26656.5	1	9	9	26	0.449	GGKPEPPAMPQPVPTA	K	-	0.95	28.6	42.6	0	1.55	0	3	0	0	2	1573.8	228	243	TRUE
CD1 MEF (P4)	2	40S ribosomal protein S3	IPI00134599	26656.5	1	9	9	26	0.449	GLCAIAQAESLR	R	Y	0.95	82.5	42.8	0	3.59	0	4	0	0	2	1288.67	95	106	TRUE
CD1 MEF (P4)	2	40S ribosomal protein S3	IPI00134599	26656.5	1	9	9	26	0.449	IMLPWDPSGK	K	I	0.95	46.2	42.9	0	1.57	0	6	0	0	2	1143.59	188	197	TRUE
CD1 MEF (P4)	2	40S ribosomal protein S3	IPI00134599	26656.5	1	9	9	26	0.449	KPLPDHVSIVEPK	K	D	0.95	29.4	42.7	0	1.15	0	0	1	0	2	1458.83	202	214	TRUE
CD1 MEF (P4)	2	40S ribosomal protein S3	IPI00134599	26656.5	1	9	9	26	0.449	TEIIILATR	R	T	0.95	50.2	42.8	0	0	0	1	0	0	2	1029.63	46	54	TRUE
CD1 MEF (P4)	2	Protein S100-A11	IPI00119202,IPI00874704	11065.3	0.998	2	2	4	0.245	CIESLIAVFQK	R	Y	0.95	45.3	42.6	0	3.47	0	1	0	0	2	1307.7	8	18	TRUE
CD1 MEF (P4)	2	Protein S100-A11	IPI00119202,IPI00874704	11065.3	0.998	2	2	4	0.245	YSGKDGNNTQLSK	K	T	0.95	55.8	42.6	0	1.14	0	0	3	0	2	1411.68	19	31	TRUE
CD1 MEF (P4)	2	Angiopoietin-related protein 2	IPI00126864,IPI00330567	57101	1	5	5	15	0.14	DNALELSQLENR	R	I	0.95	66.1	42.7	0	2.8	0	5	0	0	2	1401.7	150	161	TRUE
CD1 MEF (P4)	2	Angiopoietin-related protein 2	IPI00126864,IPI00330567	57101	1	5	5	15	0.14	IINQISTNEIQSDQNLK	R	V	0.95	42.6	42.2	0	1.31	0	0	1	0	2	1958.02	233	249	TRUE
CD1 MEF (P4)	2	Angiopoietin-related protein 2	IPI00126864,IPI00330567	57101	1	5	5	15	0.14	LLVTMEDWSGR	K	K	0.95	36.8	42.6	0	3.92	0	2	0	0	2	1306.65	365	375	TRUE
CD1 MEF (P4)	2	Angiopoietin-related protein 2	IPI00126864,IPI00330567	57101	1	5	5	15	0.14	VHKQELELLNNELLK	R	Q	0.95	52.3	42.5	0	1.49	0	0	4	0	2	1820.03	84	98	TRUE
CD1 MEF (P4)	2	Angiopoietin-related protein 2	IPI00126864,IPI00330567	57101	1	5	5	15	0.14	VTQLYMQLLHEIIR	R	K	0.95	78.3	42.5	0	0	0	0	3	0	2	1772.97	134	147	TRUE
CD1 MEF (P4)	2	Annexin A2	IPI00468203	38660	1	3	3	4	0.121	GLGTDEDSLIEIICSR	K	T	0.95	50.3	42.5	0	1.37	0	1	0	0	2	1777.86	120	135	TRUE
CD1 MEF (P4)	2	Annexin A2	IPI00468203	38660	1	3	3	4	0.121	GVDEVTIVNILTNR	K	S	0.95	62.2	42.5	0	3.47	0	2	0	0	2	1542.85	50	63	TRUE
CD1 MEF (P4)	2	Annexin A2	IPI00468203	38660	1	3	3	4	0.121	TPAQYDASELK	K	A	0.95	45.1	42.6	0	2.77	0	1	0	0	2	1222.6	105	115	TRUE
CD1 MEF (P4)	2	Isoform 1 of Myosin-Ic	IPI00620222,IPI00754649	121930	1	13	14	26	0.159	CPENAFFLDHVR	R	A	0.95	68	42.6	0	1.1	0	0	1	0	2	1504.7	802	813	TRUE
CD1 MEF (P4)	2	Isoform 1 of Myosin-Ic	IPI00620222,IPI00754649	121930	1	13	14	26	0.159	GEELLSPLNLEQAAYAR	K	D	0.95	78.1	42.4	0	5.25	0	2	1	0	2	1873.97	362	378	TRUE
CD1 MEF (P4)	2	Isoform 1 of Myosin-Ic	IPI00620222,IPI00754649	121930	1	13	14	26	0.159	GVSFYEVPPHLFAVADTVYR	R	A	0.95	54.3	41.8	0	2.72	0	0	4	0	2	2267.15	106	125	TRUE
CD1 MEF (P4)	2	Isoform 1 of Myosin-Ic	IPI00620222,IPI00754649	121930	1	13	14	26	0.159	IICDLVEEK	K	F	0.936	42.2	43	0	0	0	1	0	0	2	1118.58	478	486	TRUE
CD1 MEF (P4)	2	Isoform 1 of Myosin-Ic	IPI00620222,IPI00754649	121930	1	13	14	26	0.159	LGTEEISPR	R	V	0.95	90.7	43	0	1.47	0	2	0	0	2	1001.53	901	909	TRUE
CD1 MEF (P4)	2	Isoform 1 of Myosin-Ic	IPI00620222,IPI00754649	121930	1	13	14	26	0.159	LLGVEGTTLR	R	E	0.95	51.5	43	0	0	0	1	0	0	2	1058.62	341	350	TRUE
CD1 MEF (P4)	2	Isoform 1 of Myosin-Ic	IPI00620222,IPI00754649	121930	1	13	14	26	0.159	LLQFYAETCPAPER	R	G	0.95	32.8	42.4	0	2.82	0	1	0	0	2	1694.82	153	166	TRUE
CD1 MEF (P4)	2	Isoform 1 of Myosin-Ic	IPI00620222,IPI00754649	121930	1	13	14	26	0.159	LLQSNPVLEAFGNAK	R	T	0.95	60.3	42.5	0	1.62	0	2	0	0	2	1600.87	174	188	TRUE
CD1 MEF (P4)	2	Isoform 1 of Myosin-Ic	IPI00620222,IPI00754649	121930	1	13	14	26	0.159	MSLLQLVEILR	K	S	0.95	90.2	42.5	0	3.62	0	7	0	0	2	1314.78	606	616	TRUE
CD1 MEF (P4)	2	Isoform 1 of Myosin-Ic	IPI00620222,IPI00754649	121930	1	13	14	26	0.159	NFHVFYQLLEGGEEETLR	R	R	0.95	60.7	41.8	0	1.36	0	0	1	0	2	2181.06	236	253	TRUE
CD1 MEF (P4)	2	Isoform 1 of Myosin-Ic	IPI00620222,IPI00754649	121930	1	13	14	26	0.159	NPQSYLYLVK	R	G	0.933	41.4	42.5	0	0	0	1	0	0	2	1224.66	260	269	TRUE
CD1 MEF (P4)	2	Isoform 1 of Myosin-Ic	IPI00620222,IPI00754649	121930	1	13	14	26	0.159	NVLDTSWPTPPPALR	R	E	0.95	47	42.6	0	2.89	0	1	0	0	2	1663.88	827	841	TRUE
CD1 MEF (P4)	2	Isoform 1 of Myosin-Ic	IPI00620222,IPI00754649	121930	1	13	14	26	0.159	YLGLMENLR	K	V	0.95	50.6	42.7	0	0.886	0	1	0	0	2	1108.58	648	656	TRUE
CD1 MEF (P4)	2	Protein kinase C delta-binding protein	IPI00126939	27834.9	0.998	2	2	2	0.0731	IQSGLGALSR	R	S	0.95	48.4	43	0	1.32	0	1	0	0	2	1001.57	60	69	TRUE
CD1 MEF (P4)	2	Protein kinase C delta-binding protein	IPI00126939	27834.9	0.998	2	2	2	0.0731	LATMLEALR	K	E	0.95	58.5	43.2	0	1.74	0	1	0	0	2	1033.57	32	40	TRUE
CD1 MEF (P4)	2	Voltage-dependent anion channel 3	IPI00122548,IPI00876341	30867.2	1	3	3	3	0.158	LSQNNFALGYK	K	A	0.95	75.3	42.4	0	3.54	0	1	0	0	2	1254.65	165	175	TRUE
CD1 MEF (P4)	2	Voltage-dependent anion channel 3	IPI00122548,IPI00876341	30867.2	1	3	3	3	0.158	LTLDTIFVPNTGK	K	K	0.95	56.9	42.7	0	1.31	0	1	0	0	2	1418.79	98	110	TRUE
CD1 MEF (P4)	2	Voltage-dependent anion channel 3	IPI00122548,IPI00876341	30867.2	1	3	3	3	0.158	LTLSALIDGK	K	N	0.95	72.9	43.1	0	1.96	0	3	0	0	2	1030.61	258	267	FALSE	IPI00122549,IPI00230540
CD1 MEF (P4)	2	Voltage-dependent anion channel 3	IPI00122548,IPI00876341	30867.2	1	3	3	3	0.158	VCNYGLTFTQK	K	W	0.95	44.9	42.7	0	2.89	0	1	0	0	2	1330.65	65	75	TRUE
CD1 MEF (P4)	2	similar to ribosomal protein L38	IPI00138302,IPI00331121,IPI00677340	8158.4	1	5	5	13	0.514	IEEIKDFLLTAR	K	Q	0.95	47.2	42.9	0	0.959	0	0	3	0	2	1447.82	5	16	TRUE
CD1 MEF (P4)	2	similar to ribosomal protein L38	IPI00138302,IPI00331121,IPI00677340	8158.4	1	5	5	13	0.514	LKQSLPPGLAVK	K	D	0.95	42.6	42.8	0	3.85	0	2	0	0	2	1250.78	56	67	TRUE
CD1 MEF (P4)	2	similar to ribosomal protein L38	IPI00138302,IPI00331121,IPI00677340	8158.4	1	5	5	13	0.514	QSLPPGLAVK	K	D	0.95	37.8	42.3	0	1	0	3	0	0	2	1009.6	58	67	TRUE
CD1 MEF (P4)	2	similar to ribosomal protein L38	IPI00138302,IPI00331121,IPI00677340	8158.4	1	5	5	13	0.514	YLYTLVITDK	R	E	0.95	61.5	42.6	0	2.33	0	3	0	0	2	1228.68	41	50	TRUE
CD1 MEF (P4)	2	similar to ribosomal protein L38	IPI00138302,IPI00331121,IPI00677340	8158.4	1	5	5	13	0.514	YLYTLVITDKEK	R	A	0.95	41	42.7	0	2.77	0	0	2	0	2	1485.82	41	52	TRUE
CD1 MEF (P4)	2	Dolichyl-diphosphooligosaccharide--protein glycosyltransferase subunit 1	IPI00309035	68511.4	0.998	2	2	2	0.0477	NIQVDSPYDISR	K	A	0.95	71.3	42.7	0	3.6	0	1	0	0	2	1406.69	381	392	TRUE
CD1 MEF (P4)	2	Dolichyl-diphosphooligosaccharide--protein glycosyltransferase subunit 1	IPI00309035	68511.4	0.998	2	2	2	0.0477	VTAEVVLVHPGGGSTSR	K	A	0.95	38.5	42.4	0	1.19	0	0	1	0	2	1665.89	50	66	TRUE
CD1 MEF (P4)	2	Lysyl oxidase homolog 1	IPI00380136	66486.9	1	4	4	10	0.0857	EVAVGDSTGMAR	R	A	0.95	57.6	42.6	0	4.06	0	3	0	0	2	1208.56	130	141	TRUE
CD1 MEF (P4)	2	Lysyl oxidase homolog 1	IPI00380136	66486.9	1	4	4	10	0.0857	GLPDLVPDPNYVQASTYVQR	R	A	0.95	43.9	41.9	0	0	0	0	2	0	2	2232.13	401	420	TRUE
CD1 MEF (P4)	2	Lysyl oxidase homolog 1	IPI00380136	66486.9	1	4	4	10	0.0857	TYEQGYVYYR	R	G	0.95	57.7	42.5	0	2.7	0	4	0	0	2	1341.61	198	207	TRUE
CD1 MEF (P4)	2	Lysyl oxidase homolog 1	IPI00380136	66486.9	1	4	4	10	0.0857	VLEPPYLPVR	R	S	0.95	35.8	42.5	0	2	0	1	0	0	2	1182.69	359	368	TRUE
CD1 MEF (P4)	2	60S ribosomal protein L30	IPI00222549,IPI00463886,IPI00553826,IPI00850777	12766.7	0.997	2	2	2	0.174	LVILANNCPALR	K	K	0.95	53.8	42.6	0	3.96	0	1	0	0	2	1353.77	45	56	TRUE
CD1 MEF (P4)	2	60S ribosomal protein L30	IPI00222549,IPI00463886,IPI00553826,IPI00850777	12766.7	0.997	2	2	2	0.174	SLESINSR	K	L	0.934	42.4	43.3	0	0	0	1	0	0	2	905.469	10	17	TRUE
CD1 MEF (P4)	2	Plasminogen activator inhibitor 1	IPI00131547	45152.5	1	7	8	19	0.226	DLELVQGFMPHFFK	R	L	0.95	49.7	42.5	0	3.05	0	1	3	0	2	1707.86	125	138	TRUE
CD1 MEF (P4)	2	Plasminogen activator inhibitor 1	IPI00131547	45152.5	1	7	8	19	0.226	DVHLSALTNILDAELIR	K	Q	0.95	80.6	42.3	0	2.77	0	0	3	0	2	1893.04	267	283	TRUE
CD1 MEF (P4)	2	Plasminogen activator inhibitor 1	IPI00131547	45152.5	1	7	8	19	0.226	ELMGPWNKNEISTADAIFVQR	K	D	0.95	46.2	41.9	0	0	0	0	1	0	2	2419.21	104	124	TRUE
CD1 MEF (P4)	2	Plasminogen activator inhibitor 1	IPI00131547	45152.5	1	7	8	19	0.226	FIINDWVER	R	H	0.95	65	43	0	0	0	7	0	0	2	1191.62	157	165	TRUE
CD1 MEF (P4)	2	Plasminogen activator inhibitor 1	IPI00131547	45152.5	1	7	8	19	0.226	QVDFSEVER	K	A	0.95	56.4	42.7	0	1.04	0	1	0	0	2	1108.53	146	154	TRUE
CD1 MEF (P4)	2	Plasminogen activator inhibitor 1	IPI00131547	45152.5	1	7	8	19	0.226	TPFLEASTHQR	K	L	0.95	68.9	42.7	0	2.28	0	1	0	0	2	1286.65	200	210	TRUE
CD1 MEF (P4)	2	Plasminogen activator inhibitor 1	IPI00131547	45152.5	1	7	8	19	0.226	VFQQVVQASK	K	D	0.95	52	43	0	2.13	0	2	0	0	2	1133.63	42	51	TRUE
CD1 MEF (P4)	2	Filamin, alpha	IPI00131138,IPI00664643,IPI00875567,IPI00921658	281166	1	6	6	16	0.0257	AGNNMLLVGVHGPR	K	T	0.95	46.3	42.6	0	0	0	0	1	0	2	1434.76	2585	2598	TRUE
CD1 MEF (P4)	2	Filamin, alpha	IPI00131138,IPI00664643,IPI00875567,IPI00921658	281166	1	6	6	16	0.0257	IQQNTFTR	K	W	0.95	54.5	42.8	0	1.48	0	4	0	0	2	1007.53	44	51	TRUE
CD1 MEF (P4)	2	Filamin, alpha	IPI00131138,IPI00664643,IPI00875567,IPI00921658	281166	1	6	6	16	0.0257	LIALLEVLSQK	R	K	0.95	60	42.5	0	1.26	0	3	0	0	2	1226.77	77	87	TRUE
CD1 MEF (P4)	2	Filamin, alpha	IPI00131138,IPI00664643,IPI00875567,IPI00921658	281166	1	6	6	16	0.0257	LPQLPITNFSR	K	D	0.95	60.3	42.6	0	2.07	0	4	0	0	2	1285.73	180	190	TRUE
CD1 MEF (P4)	2	Filamin, alpha	IPI00131138,IPI00664643,IPI00875567,IPI00921658	281166	1	6	6	16	0.0257	SPFSVGVSPSLDLSK	K	I	0.95	77.5	42.7	0	3.09	0	1	0	0	2	1519.8	959	973	TRUE
CD1 MEF (P4)	2	Filamin, alpha	IPI00131138,IPI00664643,IPI00875567,IPI00921658	281166	1	6	6	16	0.0257	TPCEEILVK	R	H	0.95	43.7	43.5	0	2.05	0	3	0	0	2	1088.57	2599	2607	TRUE
CD1 MEF (P4)	2	EMILIN-1	IPI00115516	107566	1	9	9	17	0.133	ASGPVPVPSGPSEELLR	R	Q	0.95	56.2	42.5	0	0	0	3	0	0	2	1691.9	277	293	TRUE
CD1 MEF (P4)	2	EMILIN-1	IPI00115516	107566	1	9	9	17	0.133	GLEEGQAQAGQCPSLEGR	R	L	0.95	83.4	42.5	0	4.68	0	1	0	0	2	1886.87	710	727	TRUE
CD1 MEF (P4)	2	EMILIN-1	IPI00115516	107566	1	9	9	17	0.133	GPGAGPGVGGPSR	R	G	0.95	77.2	42.7	0	3.14	0	3	0	0	2	1065.54	612	624	TRUE
CD1 MEF (P4)	2	EMILIN-1	IPI00115516	107566	1	9	9	17	0.133	LDTVAGGLQGLR	R	E	0.95	60.8	42.7	0	3.66	0	2	0	0	2	1199.67	738	749	TRUE
CD1 MEF (P4)	2	EMILIN-1	IPI00115516	107566	1	9	9	17	0.133	LQQEATEHVTESEER	R	F	0.95	54.3	42.4	0	0	0	0	3	0	2	1785.83	693	707	TRUE
CD1 MEF (P4)	2	EMILIN-1	IPI00115516	107566	1	9	9	17	0.133	TCGQICSGAPGEQDSR	R	V	0.95	80.8	42.3	0	5.1	0	1	0	0	2	1722.72	478	493	TRUE
CD1 MEF (P4)	2	EMILIN-1	IPI00115516	107566	1	9	9	17	0.133	VAFSAALSLPR	R	S	0.95	81	43	0	1.68	0	1	0	0	2	1131.65	872	882	TRUE
CD1 MEF (P4)	2	EMILIN-1	IPI00115516	107566	1	9	9	17	0.133	VLLNDGGYYDPETGVFTAPLAGR	R	Y	0.95	41.8	41.6	0	0	0	0	1	0	2	2425.2	893	915	TRUE
CD1 MEF (P4)	2	EMILIN-1	IPI00115516	107566	1	9	9	17	0.133	VNEILSALER	R	R	0.95	63.9	42.9	0	3.55	0	2	0	0	2	1143.64	494	503	TRUE
CD1 MEF (P4)	2	60S ribosomal protein L23	IPI00139780	14847.9	1	5	6	15	0.386	ECADLWPR	K	I	0.95	71.6	43.2	0	0	0	4	0	0	2	1046.47	124	131	TRUE
CD1 MEF (P4)	2	60S ribosomal protein L23	IPI00139780	14847.9	1	5	6	15	0.386	ISLGLPVGAVINCADNTGAK	R	N	0.95	59.6	42.3	0	0	0	1	3	0	2	1970.04	16	35	TRUE
CD1 MEF (P4)	2	60S ribosomal protein L23	IPI00139780	14847.9	1	5	6	15	0.386	LNRLPAAGVGDMVMATVK	R	K	0.95	60.2	42.3	0	3.74	0	0	4	0	2	1874.98	49	66	TRUE
CD1 MEF (P4)	2	60S ribosomal protein L23	IPI00139780	14847.9	1	5	6	15	0.386	LPAAGVGDMVMATVK	R	K	0.95	57.4	42.8	0	10.1	0	2	0	0	2	1459.76	52	66	TRUE
CD1 MEF (P4)	2	60S ribosomal protein L23	IPI00139780	14847.9	1	5	6	15	0.386	NLYIISVK	K	G	0.907	27.6	42.9	0	0.854	0	1	0	0	2	949.572	36	43	TRUE
CD1 MEF (P4)	2	Myosin-10	IPI00515398,IPI00757312	233437	1	18	18	32	0.184	ADFCIIHYAGK	K	V	0.95	40.4	42.5	0	1.23	0	1	0	0	2	1294.62	610	620	FALSE	IPI00123181
CD1 MEF (P4)	2	Myosin-10	IPI00515398,IPI00757312	233437	1	18	18	32	0.184	AGVLAHLEEER	R	D	0.95	81.7	42.6	0	2.89	0	1	0	0	2	1223.64	809	819	FALSE	IPI00123181
CD1 MEF (P4)	2	Myosin-10	IPI00515398,IPI00757312	233437	1	18	18	32	0.184	ALEDETKNHEAQIQDMR	K	Q	0.95	44.3	42.1	0	1.92	0	0	1	0	2	2027.95	1219	1235	TRUE
CD1 MEF (P4)	2	Myosin-10	IPI00515398,IPI00757312	233437	1	18	18	32	0.184	ALELDPNLYR	R	I	0.95	52.7	43	0	2.08	0	2	0	0	2	1203.64	790	799	TRUE
CD1 MEF (P4)	2	Myosin-10	IPI00515398,IPI00757312	233437	1	18	18	32	0.184	AMVNKDDIQK	K	M	0.95	49.9	43.1	0	2.24	0	1	0	0	2	1161.59	106	115	TRUE
CD1 MEF (P4)	2	Myosin-10	IPI00515398,IPI00757312	233437	1	18	18	32	0.184	DAAGLESQLQDTQELLQEETR	K	Q	0.95	53.1	41.9	0	1.39	0	0	1	0	2	2374.14	1346	1366	TRUE
CD1 MEF (P4)	2	Myosin-10	IPI00515398,IPI00757312	233437	1	18	18	32	0.184	DLSEELEALKTELEDTLDTTAAQQELR	R	T	0.95	64.2	41.3	0	0	0	0	1	0	2	3061.51	1180	1206	TRUE
CD1 MEF (P4)	2	Myosin-10	IPI00515398,IPI00757312	233437	1	18	18	32	0.184	ELDDATEANEGLSR	R	E	0.95	110	42.7	0	5.82	0	1	0	0	2	1519.69	1943	1956	TRUE
CD1 MEF (P4)	2	Myosin-10	IPI00515398,IPI00757312	233437	1	18	18	32	0.184	HATALEELSEQLEQAKR	R	F	0.95	66.8	42.3	0	3.66	0	0	1	0	2	1953	1238	1254	TRUE
CD1 MEF (P4)	2	Myosin-10	IPI00515398,IPI00757312	233437	1	18	18	32	0.184	IGQLEEQLEQEAKER	K	A	0.95	56.7	42.4	0	0	0	0	1	0	2	1799.91	1860	1874	TRUE
CD1 MEF (P4)	2	Myosin-10	IPI00515398,IPI00757312	233437	1	18	18	32	0.184	KFDQLLAEEK	K	G	0.95	61.3	42.8	0	1.1	0	2	0	0	2	1220.65	1489	1498	FALSE	IPI00123181
CD1 MEF (P4)	2	Myosin-10	IPI00515398,IPI00757312	233437	1	18	18	32	0.184	KQELEEILHDLESR	K	V	0.95	44.8	42.3	0	2.29	0	0	1	0	2	1738.9	954	967	TRUE
CD1 MEF (P4)	2	Myosin-10	IPI00515398,IPI00757312	233437	1	18	18	32	0.184	LDPHLVLDQLR	K	C	0.95	52.5	42.8	0	1.72	0	2	0	0	2	1318.75	727	737	FALSE	IPI00123181
CD1 MEF (P4)	2	Myosin-10	IPI00515398,IPI00757312	233437	1	18	18	32	0.184	LQNELDNVSTLLEEAEKK	K	G	0.95	55.6	42	0	0	0	0	2	0	2	2073.07	1322	1339	TRUE
CD1 MEF (P4)	2	Myosin-10	IPI00515398,IPI00757312	233437	1	18	18	32	0.184	LQQELDDLTVDLDHQR	R	Q	0.95	88.3	42.3	0	0	0	0	3	0	2	1937.96	1462	1477	TRUE
CD1 MEF (P4)	2	Myosin-10	IPI00515398,IPI00757312	233437	1	18	18	32	0.184	NILAEQLQAETELFAEAEEMR	K	A	0.95	90.1	41.8	0	1.85	0	0	3	0	2	2435.18	927	947	TRUE
CD1 MEF (P4)	2	Myosin-10	IPI00515398,IPI00757312	233437	1	18	18	32	0.184	NLPIYSENIIEMYR	K	G	0.95	58.2	42.3	0	4.6	0	2	0	0	2	1754.88	167	180	TRUE
CD1 MEF (P4)	2	Myosin-10	IPI00515398,IPI00757312	233437	1	18	18	32	0.184	NTNPNFVR	R	C	0.95	57.7	43.3	0	2.19	0	1	0	0	2	961.485	707	714	FALSE	IPI00123181
CD1 MEF (P4)	2	Myosin-10	IPI00515398,IPI00757312	233437	1	18	18	32	0.184	SDLLLEGFNNYR	K	F	0.95	63.2	42.5	0	2.46	0	1	0	0	2	1440.71	334	345	TRUE
CD1 MEF (P4)	2	Myosin-10	IPI00515398,IPI00757312	233437	1	18	18	32	0.184	SLEAEILQLQEELASSER	K	A	0.95	66	42.1	0	2.15	0	0	7	0	2	2045.04	1721	1738	TRUE
CD1 MEF (P4)	2	Myosin-10	IPI00515398,IPI00757312	233437	1	18	18	32	0.184	TFHIFYQLLSGAGEHLK	R	S	0.95	52.3	42.4	0	4.25	0	0	2	0	2	1961.03	317	333	TRUE
CD1 MEF (P4)	2	Myosin-10	IPI00515398,IPI00757312	233437	1	18	18	32	0.184	TGLEDPERYLFVDR	R	A	0.95	30.6	42.4	0	1.74	0	0	1	0	2	1709.85	42	55	TRUE
CD1 MEF (P4)	2	Myosin-10	IPI00515398,IPI00757312	233437	1	18	18	32	0.184	VDYKADEWLMK	K	N	0.95	57.6	42.6	0	1.3	0	1	0	0	2	1397.68	621	631	FALSE	IPI00123181
CD1 MEF (P4)	2	Myosin-10	IPI00515398,IPI00757312	233437	1	18	18	32	0.184	VEDMAELTCLNEASVLHNLK	K	D	0.95	66.1	42	0	2.07	0	0	2	0	2	2286.11	124	143	FALSE	IPI00123181
CD1 MEF (P4)	2	Myosin-10	IPI00515398,IPI00757312	233437	1	18	18	32	0.184	VVSSVLQFGNISFK	K	K	0.95	37.2	42.5	0	1.28	0	1	0	0	2	1524.84	386	399	TRUE
CD1 MEF (P4)	2	60S ribosomal protein L17	IPI00453768,IPI00468667,IPI00849652	21405.5	1	3	3	5	0.152	QWGWTQGR	K	W	0.95	34.6	43.2	0	1.03	0	2	0	0	2	1018.49	75	82	TRUE
CD1 MEF (P4)	2	60S ribosomal protein L17	IPI00453768,IPI00468667,IPI00849652	21405.5	1	3	3	5	0.152	SAEFLLHMLK	K	N	0.95	38.6	43	0	1.16	0	1	0	0	2	1188.64	87	96	TRUE
CD1 MEF (P4)	2	60S ribosomal protein L17	IPI00453768,IPI00468667,IPI00849652	21405.5	1	3	3	5	0.152	YSLDPENPTK	R	S	0.95	67.2	42.9	0	4.6	0	2	0	0	2	1163.56	4	13	TRUE
CD1 MEF (P4)	2	Isoform A of Heat shock protein beta-1	IPI00128522,IPI00468068	22995.7	0.998	2	2	8	0.124	LFDQAFGVPR	R	L	0.95	58.3	42.8	0	2.08	0	6	0	0	2	1149.61	29	38	TRUE
CD1 MEF (P4)	2	Isoform A of Heat shock protein beta-1	IPI00128522,IPI00468068	22995.7	0.998	2	2	8	0.124	VSLDVNHFAPEELTVK	R	T	0.95	50.8	42.6	0	0	0	0	2	0	2	1797.94	101	116	TRUE
CD1 MEF (P4)	2	Actin, alpha cardiac muscle 1	IPI00114593,IPI00480406,IPI00653007	42002.1	1	23	30	267	0.721	AGFAGDDAPR	K	A	0.95	94.4	43.2	0	3.07	0	29	0	0	2	976.448	21	30	TRUE	IPI00874482,IPI00110850
CD1 MEF (P4)	2	Actin, alpha cardiac muscle 1	IPI00114593,IPI00480406,IPI00653007	42002.1	1	23	30	267	0.721	AVFPSIVGRPR	R	H	0.95	54.7	42.5	0	0	0	2	0	0	2	1198.71	31	41	TRUE	IPI00874482,IPI00110850
CD1 MEF (P4)	2	Actin, alpha cardiac muscle 1	IPI00114593,IPI00480406,IPI00653007	42002.1	1	23	30	267	0.721	CPETLFQPSFIGMESAGIHETTYNSIMK	R	C	0.95	28	40.9	0	1.66	0	0	1	0	2	3188.47	259	286	TRUE
CD1 MEF (P4)	2	Actin, alpha cardiac muscle 1	IPI00114593,IPI00480406,IPI00653007	42002.1	1	23	30	267	0.721	DLYANNVLSGGTTMYPGIADR	K	M	0.95	82.4	42	0	0	0	12	12	0	2	2228.07	294	314	TRUE
CD1 MEF (P4)	2	Actin, alpha cardiac muscle 1	IPI00114593,IPI00480406,IPI00653007	42002.1	1	23	30	267	0.721	DSYVGDEAQSK	K	R	0.95	67.2	42.5	0	3.03	0	9	0	0	2	1198.52	53	63	TRUE	IPI00874482,IPI00110850
CD1 MEF (P4)	2	Actin, alpha cardiac muscle 1	IPI00114593,IPI00480406,IPI00653007	42002.1	1	23	30	267	0.721	DSYVGDEAQSKR	K	G	0.95	92.1	42.5	0	5.43	0	10	0	0	2	1354.62	53	64	TRUE	IPI00874482,IPI00110850
CD1 MEF (P4)	2	Actin, alpha cardiac muscle 1	IPI00114593,IPI00480406,IPI00653007	42002.1	1	23	30	267	0.721	EITALAPSTMK	K	I	0.95	63.5	43.1	0	0	0	14	0	0	2	1161.62	318	328	TRUE	IPI00874482,IPI00110850
CD1 MEF (P4)	2	Actin, alpha cardiac muscle 1	IPI00114593,IPI00480406,IPI00653007	42002.1	1	23	30	267	0.721	EKLCYVALDFENEMATAASSSSLEK	K	S	0.95	69.3	41.3	0	2.8	0	0	9	0	2	2793.3	216	240	TRUE
CD1 MEF (P4)	2	Actin, alpha cardiac muscle 1	IPI00114593,IPI00480406,IPI00653007	42002.1	1	23	30	267	0.721	FRCPETLFQPSFIGMESAGIHETTYNSIMK	R	C	0.95	28.4	40.6	0	1.48	0	0	1	0	2	3491.64	257	286	TRUE
CD1 MEF (P4)	2	Actin, alpha cardiac muscle 1	IPI00114593,IPI00480406,IPI00653007	42002.1	1	23	30	267	0.721	GYSFVTTAER	R	E	0.95	52.3	42.8	0	1.7	0	19	0	0	2	1130.55	199	208	TRUE
CD1 MEF (P4)	2	Actin, alpha cardiac muscle 1	IPI00114593,IPI00480406,IPI00653007	42002.1	1	23	30	267	0.721	HQGVMVGMGQK	R	D	0.95	46.4	42.9	0	1.16	0	6	0	0	2	1187.57	42	52	TRUE	IPI00874482,IPI00110850
CD1 MEF (P4)	2	Actin, alpha cardiac muscle 1	IPI00114593,IPI00480406,IPI00653007	42002.1	1	23	30	267	0.721	IKIIAPPER	K	K	0.95	45.9	42.7	0	0	0	3	0	0	2	1036.65	329	337	TRUE	IPI00874482,IPI00110850
CD1 MEF (P4)	2	Actin, alpha cardiac muscle 1	IPI00114593,IPI00480406,IPI00653007	42002.1	1	23	30	267	0.721	IWHHTFYNELR	K	V	0.95	73.2	42.4	0	0	0	1	5	0	2	1515.75	87	97	TRUE	IPI00874482,IPI00110850
CD1 MEF (P4)	2	Actin, alpha cardiac muscle 1	IPI00114593,IPI00480406,IPI00653007	42002.1	1	23	30	267	0.721	KDLYANNVLSGGTTMYPGIADR	R	M	0.95	83.3	41.8	0	1.25	0	1	17	0	2	2372.16	293	314	TRUE
CD1 MEF (P4)	2	Actin, alpha cardiac muscle 1	IPI00114593,IPI00480406,IPI00653007	42002.1	1	23	30	267	0.721	LCYVALDFENEMATAASSSSLEK	K	S	0.95	101	41.6	0	2.55	0	0	45	0	2	2536.16	218	240	TRUE
CD1 MEF (P4)	2	Actin, alpha cardiac muscle 1	IPI00114593,IPI00480406,IPI00653007	42002.1	1	23	30	267	0.721	LDLAGRDLTDYLMK	R	I	0.95	27.7	42.5	0	3.68	0	3	0	0	2	1623.84	180	193	TRUE	IPI00874482,IPI00110850
CD1 MEF (P4)	2	Actin, alpha cardiac muscle 1	IPI00114593,IPI00480406,IPI00653007	42002.1	1	23	30	267	0.721	MQKEITALAPSTMK	R	I	0.95	80.9	42.6	0	5.14	0	3	2	0	2	1564.81	315	328	TRUE	IPI00874482,IPI00110850
CD1 MEF (P4)	2	Actin, alpha cardiac muscle 1	IPI00114593,IPI00480406,IPI00653007	42002.1	1	23	30	267	0.721	QEYDEAGPSIVHR	K	K	0.95	80.3	42.7	0	4.66	0	9	13	0	2	1500.71	362	374	TRUE
CD1 MEF (P4)	2	Actin, alpha cardiac muscle 1	IPI00114593,IPI00480406,IPI00653007	42002.1	1	23	30	267	0.721	SYELPDGQVITIGNER	K	F	0.95	84.9	42.5	0	3.41	0	16	10	0	2	1790.89	241	256	TRUE	IPI00874482,IPI00110850
CD1 MEF (P4)	2	Actin, alpha cardiac muscle 1	IPI00114593,IPI00480406,IPI00653007	42002.1	1	23	30	267	0.721	TTGIVLDSGDGVTHNVPIYEGYALPHAIMR	R	L	0.95	53.3	40.9	0	2.1	0	0	7	0	2	3196.61	150	179	TRUE
CD1 MEF (P4)	2	Actin, alpha cardiac muscle 1	IPI00114593,IPI00480406,IPI00653007	42002.1	1	23	30	267	0.721	VAPEEHPTLLTEAPLNPK	R	A	0.95	58	42.2	0	2.6	0	3	3	0	2	1956.04	98	115	TRUE
CD1 MEF (P4)	2	Actin, alpha cardiac muscle 1	IPI00114593,IPI00480406,IPI00653007	42002.1	1	23	30	267	0.721	YPIEHGIITNWDDMEK	K	I	0.95	31.2	42.4	0	0.921	0	0	1	0	2	1960.91	71	86	TRUE
CD1 MEF (P4)	2	Actin, alpha cardiac muscle 1	IPI00114593,IPI00480406,IPI00653007	42002.1	1	23	30	267	0.721	YVGDEAQSKR	S	G	0.916	0	0	0	4.02	0	1	0	0	1	1152.56	55	64	TRUE	IPI00874482,IPI00110850
CD1 MEF (P4)	2	ATP synthase subunit O, mitochondrial	IPI00118986	23346.4	1	3	3	6	0.169	LVRPPVQVYGIEGR	K	Y	0.95	50.5	42.6	0	1.55	0	0	2	0	2	1582.91	27	40	TRUE
CD1 MEF (P4)	2	ATP synthase subunit O, mitochondrial	IPI00118986	23346.4	1	3	3	6	0.169	VSLAVLNPYIK	K	R	0.95	57.3	43.1	0	0	0	3	0	0	2	1216.73	74	84	TRUE
CD1 MEF (P4)	2	ATP synthase subunit O, mitochondrial	IPI00118986	23346.4	1	3	3	6	0.169	YATALYSAASK	R	E	0.929	27.7	43	0	1	0	1	0	0	2	1145.58	41	51	TRUE
CD1 MEF (P4)	2	Electron transfer flavoprotein subunit alpha, mitochondrial	IPI00116753	34991.8	1	3	3	3	0.108	LGGEVSCLVAGTK	R	C	0.95	50.7	42.7	0	0	0	1	0	0	2	1290.67	47	59	TRUE
CD1 MEF (P4)	2	Electron transfer flavoprotein subunit alpha, mitochondrial	IPI00116753	34991.8	1	3	3	3	0.108	LNVAPVSDIIEIK	K	S	0.95	63.8	42.6	0	2.23	0	1	0	0	2	1410.82	127	139	TRUE
CD1 MEF (P4)	2	Electron transfer flavoprotein subunit alpha, mitochondrial	IPI00116753	34991.8	1	3	3	3	0.108	VVPEMTEILK	K	K	0.95	51.1	43	0	1.42	0	1	0	0	2	1158.64	322	331	TRUE
CD1 MEF (P4)	2	Putative uncharacterized protein	IPI00380130,IPI00604967,IPI00606379,IPI00606508,IPI00880400	31271.1	1	3	3	4	0.113	GCTATLGNFAK	R	A	0.95	46.2	42.4	0	2.85	0	2	0	0	2	1139.55	228	238	TRUE
CD1 MEF (P4)	2	Putative uncharacterized protein	IPI00380130,IPI00604967,IPI00606379,IPI00606508,IPI00880400	31271.1	1	3	3	4	0.113	GTGIVSAPVPK	R	K	0.95	66.9	42.1	0	0	0	1	0	0	2	1025.6	201	211	TRUE
CD1 MEF (P4)	2	Putative uncharacterized protein	IPI00380130,IPI00604967,IPI00606379,IPI00606508,IPI00880400	31271.1	1	3	3	4	0.113	TYSYLTPDLWK	K	E	0.95	36.1	42.5	0	0.959	0	1	0	0	2	1386.69	247	257	TRUE
CD1 MEF (P4)	2	Isoform 1 of Core histone macro-H2A.1	IPI00137852,IPI00378480,IPI00665557,IPI00955082	39273	1	4	4	6	0.165	GKLEAIITPPPAK	K	K	0.95	62.5	42.7	0	4.48	0	1	0	0	2	1334.8	122	134	TRUE
CD1 MEF (P4)	2	Isoform 1 of Core histone macro-H2A.1	IPI00137852,IPI00378480,IPI00665557,IPI00955082	39273	1	4	4	6	0.165	HILLAVANDEELNQLLK	R	G	0.95	62.6	42.3	0	0	0	0	2	0	2	1933.08	80	96	TRUE	IPI00652934
CD1 MEF (P4)	2	Isoform 1 of Core histone macro-H2A.1	IPI00137852,IPI00378480,IPI00665557,IPI00955082	39273	1	4	4	6	0.165	NGPLEVAGAAISAGHGLPAK	K	F	0.95	42.5	42.4	0	2.08	0	0	2	0	2	1829.99	249	268	TRUE
CD1 MEF (P4)	2	Isoform 1 of Core histone macro-H2A.1	IPI00137852,IPI00378480,IPI00665557,IPI00955082	39273	1	4	4	6	0.165	SIAFPSIGSGR	K	N	0.95	50.7	43.2	0	2.38	0	1	0	0	2	1091.58	305	315	TRUE
CD1 MEF (P4)	2	40S ribosomal protein S3a	IPI00331345,IPI00473521	29867.3	1	10	10	18	0.405	AAGDETGAKVER	K	A	0.95	67.2	43	0	4.77	0	2	0	0	2	1203.6	241	252	TRUE
CD1 MEF (P4)	2	40S ribosomal protein S3a	IPI00331345,IPI00473521	29867.3	1	10	10	18	0.405	ACQSIYPLHDVFVR	K	K	0.95	50	42.3	0	0	0	0	5	0	2	1704.85	200	213	TRUE
CD1 MEF (P4)	2	40S ribosomal protein S3a	IPI00331345,IPI00473521	29867.3	1	10	10	18	0.405	APAMFNIR	K	N	0.95	58.6	43.3	0	1.32	0	3	0	0	2	919.482	35	42	TRUE
CD1 MEF (P4)	2	40S ribosomal protein S3a	IPI00331345,IPI00473521	29867.3	1	10	10	18	0.405	EVQTNDLKEVVNK	R	L	0.95	45.6	42.4	0	0	0	0	1	0	2	1515.8	175	187	TRUE
CD1 MEF (P4)	2	40S ribosomal protein S3a	IPI00331345,IPI00473521	29867.3	1	10	10	18	0.405	LFCVGFTK	R	K	0.95	54.2	42.6	0	0	0	1	0	0	2	971.502	137	144	TRUE
CD1 MEF (P4)	2	40S ribosomal protein S3a	IPI00331345,IPI00473521	29867.3	1	10	10	18	0.405	LIPDSIGKDIEK	K	A	0.95	35.1	42.6	0	2.17	0	1	0	0	2	1327.75	188	199	TRUE
CD1 MEF (P4)	2	40S ribosomal protein S3a	IPI00331345,IPI00473521	29867.3	1	10	10	18	0.405	LITEDVQGK	K	N	0.95	41.3	43	0	0.886	0	1	0	0	2	1002.55	86	94	TRUE
CD1 MEF (P4)	2	40S ribosomal protein S3a	IPI00331345,IPI00473521	29867.3	1	10	10	18	0.405	NCLTNFHGMDLTR	K	D	0.95	49.3	42.6	0	2.7	0	0	1	0	2	1578.72	95	107	TRUE
CD1 MEF (P4)	2	40S ribosomal protein S3a	IPI00331345,IPI00473521	29867.3	1	10	10	18	0.405	TSYAQHQQVR	K	Q	0.95	68.8	43.1	0	3.43	0	1	0	0	2	1217.6	153	162	TRUE
CD1 MEF (P4)	2	40S ribosomal protein S3a	IPI00331345,IPI00473521	29867.3	1	10	10	18	0.405	TTDGYLLR	K	L	0.95	48.7	42.3	0	1.02	0	2	0	0	2	938.494	129	136	TRUE
CD1 MEF (P4)	2	EGF-containing fibulin-like extracellular matrix protein 2	IPI00126055,IPI00944049	49405.9	1	9	9	27	0.23	CINHYGGYLCLPR	K	S	0.95	55.1	42.4	0	2.13	0	0	1	0	2	1622.76	71	83	TRUE
CD1 MEF (P4)	2	EGF-containing fibulin-like extracellular matrix protein 2	IPI00126055,IPI00944049	49405.9	1	9	9	27	0.23	CLCPASNPLCR	R	E	0.95	46.2	42.8	0	0	0	5	0	0	2	1347.6	327	337	TRUE
CD1 MEF (P4)	2	EGF-containing fibulin-like extracellular matrix protein 2	IPI00126055,IPI00944049	49405.9	1	9	9	27	0.23	CVEPYVQVSDNR	R	C	0.95	59.4	42.5	0	1.11	0	3	0	0	2	1465.67	315	326	TRUE
CD1 MEF (P4)	2	EGF-containing fibulin-like extracellular matrix protein 2	IPI00126055,IPI00944049	49405.9	1	9	9	27	0.23	EQPSSIVHR	R	Y	0.95	52	42.3	0	1.07	0	2	0	0	2	1052.55	338	346	TRUE
CD1 MEF (P4)	2	EGF-containing fibulin-like extracellular matrix protein 2	IPI00126055,IPI00944049	49405.9	1	9	9	27	0.23	FSCHCPQGYQLLATR	R	L	0.95	69.4	42.6	0	0	0	0	3	0	2	1837.85	265	279	TRUE
CD1 MEF (P4)	2	EGF-containing fibulin-like extracellular matrix protein 2	IPI00126055,IPI00944049	49405.9	1	9	9	27	0.23	IGPECVDIDECR	K	Y	0.95	72.5	42.9	0	2.49	0	5	0	0	2	1462.63	158	169	TRUE
CD1 MEF (P4)	2	EGF-containing fibulin-like extracellular matrix protein 2	IPI00126055,IPI00944049	49405.9	1	9	9	27	0.23	IGPECVDIDECRYR	K	Y	0.95	32.9	42.7	0	1.48	0	0	1	0	2	1781.79	158	171	TRUE
CD1 MEF (P4)	2	EGF-containing fibulin-like extracellular matrix protein 2	IPI00126055,IPI00944049	49405.9	1	9	9	27	0.23	SCVDVNECDMGAPCEQR	R	C	0.95	45.8	42.1	0	2.34	0	1	0	0	2	2026.77	200	216	TRUE
CD1 MEF (P4)	2	EGF-containing fibulin-like extracellular matrix protein 2	IPI00126055,IPI00944049	49405.9	1	9	9	27	0.23	SGNTQGDFYIR	R	Q	0.95	76.5	42.7	0	0	0	6	0	0	2	1257.59	380	390	TRUE
CD1 MEF (P4)	2	Hemoglobin subunit beta-2	IPI00316491,IPI00918032,IPI00918757	15860.3	0.998	2	2	6	0.156	LLVVYPWTQR	R	Y	0.95	55.3	42.7	0	1.89	0	5	0	0	2	1274.73	32	41	TRUE
CD1 MEF (P4)	2	Hemoglobin subunit beta-2	IPI00316491,IPI00918032,IPI00918757	15860.3	0.998	2	2	6	0.156	VNPDEVGGEALGR	K	L	0.95	43.3	42.6	0	1.7	0	1	0	0	2	1328.64	19	31	TRUE
CD1 MEF (P4)	2	Ras-related protein Rab-10	IPI00130118	22524.1	1	3	3	5	0.165	AFLTLAEDILR	K	K	0.95	53.7	43	0	1.41	0	1	0	0	2	1261.72	162	172	TRUE
CD1 MEF (P4)	2	Ras-related protein Rab-10	IPI00130118	22524.1	1	3	3	5	0.165	LLLIGDSGVGK	K	T	0.95	53.4	42.9	0	0	0	2	0	0	2	1071.64	12	22	TRUE
CD1 MEF (P4)	2	Ras-related protein Rab-10	IPI00130118	22524.1	1	3	3	5	0.165	LQIWDTAGQER	K	F	0.95	52.5	42.7	0	1.17	0	2	0	0	2	1316.66	60	70	TRUE
CD1 MEF (P4)	2	histone cluster 2, H3c1	IPI00230730,IPI00282848,IPI00553538,IPI00607069,IPI00659000,IPI00785343,IPI00886422	20229.3	1	3	3	12	0.155	EIAQDFKTDLR	R	F	0.95	66	42.7	0	0	0	8	0	0	2	1335.69	119	129	TRUE
CD1 MEF (P4)	2	histone cluster 2, H3c1	IPI00230730,IPI00282848,IPI00553538,IPI00607069,IPI00659000,IPI00785343,IPI00886422	20229.3	1	3	3	12	0.155	STELLIRK	K	L	0.93	41.8	43	0	0	0	1	0	0	2	959.588	103	110	TRUE
CD1 MEF (P4)	2	histone cluster 2, H3c1	IPI00230730,IPI00282848,IPI00553538,IPI00607069,IPI00659000,IPI00785343,IPI00886422	20229.3	1	3	3	12	0.155	YRPGTVALR	R	E	0.95	40.3	43.3	0	1.85	0	3	0	0	2	1032.59	87	95	TRUE
CD1 MEF (P4)	2	Alpha-actinin-1	IPI00380436	103054	1	10	10	15	0.14	AIMTYVSSFYHAFSGAQK	K	A	0.95	56.7	42.2	0	0	0	0	2	0	2	2007.96	237	254	TRUE	IPI00118899
CD1 MEF (P4)	2	Alpha-actinin-1	IPI00380436	103054	1	10	10	15	0.14	ELPPDQAEYCIAR	R	M	0.95	57.6	42.6	0	3.4	0	1	0	0	2	1561.73	851	863	TRUE	IPI00118899
CD1 MEF (P4)	2	Alpha-actinin-1	IPI00380436	103054	1	10	10	15	0.14	FAIQDISVEETSAK	R	E	0.95	72.2	42.5	0	1.52	0	2	0	0	2	1537.77	134	147	TRUE	IPI00118899
CD1 MEF (P4)	2	Alpha-actinin-1	IPI00380436	103054	1	10	10	15	0.14	IDQLECDHQLIQEALIFDNK	K	H	0.95	57.4	41.7	0	1.01	0	0	1	0	2	2442.2	685	704	TRUE
CD1 MEF (P4)	2	Alpha-actinin-1	IPI00380436	103054	1	10	10	15	0.14	LASDLLEWIR	K	R	0.95	79.2	43	0	0	0	2	0	0	2	1215.67	282	291	TRUE	IPI00118899
CD1 MEF (P4)	2	Alpha-actinin-1	IPI00380436	103054	1	10	10	15	0.14	LLETIDQLYLEYAK	K	R	0.95	61.8	42.5	0	1.82	0	1	0	0	2	1711.92	503	516	TRUE
CD1 MEF (P4)	2	Alpha-actinin-1	IPI00380436	103054	1	10	10	15	0.14	LLETIDQLYLEYAKR	K	A	0.95	50.3	42.6	0	0	0	0	1	0	2	1868.02	503	517	TRUE
CD1 MEF (P4)	2	Alpha-actinin-1	IPI00380436	103054	1	10	10	15	0.14	TFTAWCNSHLR	K	K	0.95	50.7	42.6	0	2.3	0	1	0	0	2	1392.65	36	46	TRUE	IPI00118899
CD1 MEF (P4)	2	Alpha-actinin-1	IPI00380436	103054	1	10	10	15	0.14	TINEVENQILTR	R	D	0.95	77	42.7	0	3.57	0	2	0	0	2	1429.76	727	738	TRUE	IPI00118899
CD1 MEF (P4)	2	Alpha-actinin-1	IPI00380436	103054	1	10	10	15	0.14	VGWEQLLTTIAR	R	T	0.95	82.4	42.5	0	1.74	0	2	0	0	2	1386.77	715	726	TRUE	IPI00118899
CD1 MEF (P4)	2	LIM domain and actin binding 1 isoform a	IPI00112339,IPI00874516	84041.8	1	3	3	3	0.0598	IAWPPPAELGGSGSALEEGIK	R	V	0.95	60.4	42.1	0	0	0	0	1	0	2	2079.08	528	548	TRUE
CD1 MEF (P4)	2	LIM domain and actin binding 1 isoform a	IPI00112339,IPI00874516	84041.8	1	3	3	3	0.0598	SQDVGFWEGEVVR	K	E	0.95	80.7	42.6	0	6.92	0	1	0	0	2	1507.72	720	732	TRUE
CD1 MEF (P4)	2	LIM domain and actin binding 1 isoform a	IPI00112339,IPI00874516	84041.8	1	3	3	3	0.0598	TSSLPESSPSK	R	T	0.95	48.2	43.1	0	1.64	0	1	0	0	2	1119.55	365	375	TRUE
CD1 MEF (P4)	2	ADAMTS-like protein 4	IPI00279302	113204	0.998	2	2	2	0.0251	RPDGCGVCGGDGSTCR	R	L	0.95	62	42.4	0	3.52	0	0	1	0	2	1710.67	434	449	TRUE
CD1 MEF (P4)	2	ADAMTS-like protein 4	IPI00279302	113204	0.998	2	2	2	0.0251	SPDGWLPLTR	R	D	0.95	36.4	42.5	0	3.04	0	1	0	0	2	1141.6	301	310	TRUE
CD1 MEF (P4)	2	Desmin	IPI00130102	53480.6	1	13	15	31	0.407	ADVDAATLAR	R	I	0.95	58.5	43	0	0	0	1	0	0	2	1002.52	212	221	TRUE
CD1 MEF (P4)	2	Desmin	IPI00130102	53480.6	1	13	15	31	0.407	AQYETIAAK	R	N	0.95	41	42.6	0	1.19	0	2	0	0	2	994.52	278	286	TRUE
CD1 MEF (P4)	2	Desmin	IPI00130102	53480.6	1	13	15	31	0.407	EYQDLLNVK	R	M	0.905	40.3	43.1	0	0	0	1	0	0	2	1121.58	386	394	FALSE	IPI00227299
CD1 MEF (P4)	2	Desmin	IPI00130102	53480.6	1	13	15	31	0.407	FASEANGYQDNIAR	R	L	0.95	53	42.6	0	3	0	2	0	0	2	1555.71	355	368	TRUE
CD1 MEF (P4)	2	Desmin	IPI00130102	53480.6	1	13	15	31	0.407	FLEQQNAALAAEVNR	R	L	0.95	66.5	42.4	0	4.62	0	1	0	0	2	1673.86	127	141	TRUE
CD1 MEF (P4)	2	Desmin	IPI00130102	53480.6	1	13	15	31	0.407	HLREYQDLLNVK	R	M	0.95	44.7	42.5	0	0	0	0	4	0	2	1527.83	383	394	FALSE	IPI00227299
CD1 MEF (P4)	2	Desmin	IPI00130102	53480.6	1	13	15	31	0.407	INLPIQTFSALNFR	R	E	0.95	86.2	42.5	0	0	0	6	2	0	2	1633.91	415	428	TRUE
CD1 MEF (P4)	2	Desmin	IPI00130102	53480.6	1	13	15	31	0.407	KLLEGEESR	R	I	0.95	50.8	43.1	0	0	0	1	0	0	2	1060.56	406	414	FALSE	IPI00227299
CD1 MEF (P4)	2	Desmin	IPI00130102	53480.6	1	13	15	31	0.407	LLEGEESR	K	I	0.95	60.9	43.3	0	0	0	5	0	0	2	932.468	407	414	FALSE	IPI00227299
CD1 MEF (P4)	2	Desmin	IPI00130102	53480.6	1	13	15	31	0.407	LQEEIQLREEAENNLAAFR	K	A	0.909	39.1	41.9	0	0	0	0	1	0	2	2273.15	193	211	TRUE
CD1 MEF (P4)	2	Desmin	IPI00130102	53480.6	1	13	15	31	0.407	NISEAEEWYK	K	S	0.926	40.9	42.4	0	0	0	1	0	0	2	1268.58	287	296	TRUE
CD1 MEF (P4)	2	Desmin	IPI00130102	53480.6	1	13	15	31	0.407	TFGGAPGFSLGSPLSSPVFPR	R	A	0.95	71.4	42.1	0	0	0	2	4	0	2	2078.07	17	37	TRUE
CD1 MEF (P4)	2	Desmin	IPI00130102	53480.6	1	13	15	31	0.407	TNEKVELQELNDR	R	F	0.95	74	42.7	0	0	0	4	5	0	2	1587.8	105	117	FALSE	IPI00227299
CD1 MEF (P4)	2	Desmin	IPI00130102	53480.6	1	13	15	31	0.407	TSGGAGGLGSLR	R	S	0.95	75.8	43.3	0	3.37	0	5	0	0	2	1032.54	59	70	TRUE
CD1 MEF (P4)	2	Desmin	IPI00130102	53480.6	1	13	15	31	0.407	VAELYEEEMR	R	E	0.95	67.1	42.4	0	1.92	0	1	0	0	2	1268.58	150	159	TRUE
CD1 MEF (P4)	2	Desmin	IPI00130102	53480.6	1	13	15	31	0.407	VELQELNDR	K	F	0.95	65.4	42.9	0	1.49	0	2	0	0	2	1115.57	109	117	FALSE	IPI00227299
CD1 MEF (P4)	2	Desmin	IPI00130102	53480.6	1	13	15	31	0.407	VHEEEIR	K	E	0.95	41.9	42	0	1.19	0	1	0	0	2	911.458	241	247	TRUE
CD1 MEF (P4)	2	Desmin	IPI00130102	53480.6	1	13	15	31	0.407	VSDLTQAANK	K	N	0.95	53	43.2	0	3.15	0	1	0	0	2	1046.55	299	308	TRUE
CD1 MEF (P4)	2	Desmin	IPI00130102	53480.6	1	13	15	31	0.407	VSDLTQAANKNNDALR	K	Q	0.95	53.5	42.5	0	2.82	0	0	1	0	2	1729.88	299	314	TRUE
CD1 MEF (P4)	2	similar to ribosomal protein S8 isoform 1	IPI00274175,IPI00466820,IPI00475203,IPI00671398,IPI00828628,IPI00875282	23515.5	0.998	2	2	2	0.118	ISSLLEEQFQQGK	K	L	0.95	44.6	42.5	0	2.28	0	1	0	0	2	1506.78	153	165	TRUE
CD1 MEF (P4)	2	similar to ribosomal protein S8 isoform 1	IPI00274175,IPI00466820,IPI00475203,IPI00671398,IPI00828628,IPI00875282	23515.5	0.998	2	2	2	0.118	LTPEEEEILNK	K	K	0.95	29.8	42.5	0	1.17	0	1	0	0	2	1314.68	124	134	TRUE
CD1 MEF (P4)	2	MCG18238	IPI00229080	83266.3	1	2	2	2	0.0359	ELISNASDALDK	R	I	0.95	50.7	42.8	0	0	0	1	0	0	2	1275.64	42	53	TRUE
CD1 MEF (P4)	2	MCG18238	IPI00229080	83266.3	1	2	2	2	0.0359	GVVDSEDLPLNISR	R	E	0.95	89.9	42.5	0	3.85	0	1	0	0	2	1513.79	379	392	TRUE
CD1 MEF (P4)	2	Matrix Gla protein	IPI00117985	12341.6	0.998	2	2	17	0.231	NANTFMSPQQR	R	W	0.95	68.4	42.5	0	3.36	0	13	0	0	2	1309.6	39	49	TRUE
CD1 MEF (P4)	2	Matrix Gla protein	IPI00117985	12341.6	0.998	2	2	17	0.231	YAMVYGYNAAYNR	R	Y	0.95	75.8	42.6	0	6.8	0	4	0	0	2	1555.7	82	94	TRUE
CD1 MEF (P4)	2	Protein-glutamine gamma-glutamyltransferase 2	IPI00126861	77043.9	1	11	11	15	0.259	EYVLTQQGFIYQGSVK	R	F	0.95	48.5	42.3	0	1.96	0	1	0	0	2	1859.95	158	173	TRUE
CD1 MEF (P4)	2	Protein-glutamine gamma-glutamyltransferase 2	IPI00126861	77043.9	1	11	11	15	0.259	GLLIEPAANSYLLAER	R	D	0.95	57.7	42.4	0	5.01	0	2	0	0	2	1729.95	564	579	TRUE
CD1 MEF (P4)	2	Protein-glutamine gamma-glutamyltransferase 2	IPI00126861	77043.9	1	11	11	15	0.259	LVVNFQCDK	K	L	0.95	48.3	42.8	0	0	0	1	0	0	2	1122.56	663	671	TRUE
CD1 MEF (P4)	2	Protein-glutamine gamma-glutamyltransferase 2	IPI00126861	77043.9	1	11	11	15	0.259	NPLSDPLYDCIFTVEGAGLTK	K	E	0.95	48.3	41.9	0	1.46	0	0	1	0	2	2310.13	610	630	TRUE
CD1 MEF (P4)	2	Protein-glutamine gamma-glutamyltransferase 2	IPI00126861	77043.9	1	11	11	15	0.259	SEGTYCCGPVSVR	K	A	0.95	66.2	42.7	0	2.64	0	1	0	0	2	1471.63	365	377	TRUE
CD1 MEF (P4)	2	Protein-glutamine gamma-glutamyltransferase 2	IPI00126861	77043.9	1	11	11	15	0.259	SVEVSDPVPAGDLVK	K	A	0.95	52.7	42.5	0	5.33	0	3	0	0	2	1511.8	634	648	TRUE
CD1 MEF (P4)	2	Protein-glutamine gamma-glutamyltransferase 2	IPI00126861	77043.9	1	11	11	15	0.259	VDLFPTDIGLHK	R	L	0.95	38.8	42.5	0	1.77	0	1	0	0	2	1354.74	651	662	TRUE
CD1 MEF (P4)	2	Protein-glutamine gamma-glutamyltransferase 2	IPI00126861	77043.9	1	11	11	15	0.259	VGDSMSMGNDFDVFAHIGNDTSETR	R	E	0.95	41.7	41.5	0	0	0	0	1	0	2	2702.15	479	503	TRUE
CD1 MEF (P4)	2	Protein-glutamine gamma-glutamyltransferase 2	IPI00126861	77043.9	1	11	11	15	0.259	VVSAMVNCNDDQGVLLGR	R	W	0.95	45.9	42.4	0	3.85	0	1	0	0	2	1946.94	223	240	TRUE
CD1 MEF (P4)	2	Protein-glutamine gamma-glutamyltransferase 2	IPI00126861	77043.9	1	11	11	15	0.259	VVTNYNSAHDQNSNLLIEYFR	R	N	0.95	55.7	41.5	0	1.96	0	0	1	0	2	2497.21	297	317	TRUE
CD1 MEF (P4)	2	Protein-glutamine gamma-glutamyltransferase 2	IPI00126861	77043.9	1	11	11	15	0.259	YSGCLTESNLIK	K	V	0.95	61.8	42.6	0	3.4	0	2	0	0	2	1384.68	550	561	TRUE
CD1 MEF (P4)	2	Prohibitin	IPI00133440,IPI00649084,IPI00876224,IPI00890014	24161	0.998	2	2	2	0.0968	FDAGELITQR	R	E	0.95	65.5	42.8	0	2.89	0	1	0	0	2	1149.59	134	143	TRUE
CD1 MEF (P4)	2	Prohibitin	IPI00133440,IPI00649084,IPI00876224,IPI00890014	24161	0.998	2	2	2	0.0968	VLPSITTEILK	R	S	0.95	45.1	42.5	0	0.921	0	1	0	0	2	1213.74	118	128	TRUE
CD1 MEF (P4)	2	Serpin H1	IPI00114733,IPI00880252	46573	1	3	3	11	0.0959	DNQSGSLLFIGR	R	L	0.95	58.1	42.6	0	3.21	0	5	0	0	2	1306.68	393	404	TRUE
CD1 MEF (P4)	2	Serpin H1	IPI00114733,IPI00880252	46573	1	3	3	11	0.0959	LFYADHPFIFLVR	K	D	0.95	48.5	42.4	0	1.08	0	0	3	0	2	1637.88	380	392	TRUE
CD1 MEF (P4)	2	Serpin H1	IPI00114733,IPI00880252	46573	1	3	3	11	0.0959	LYGPSSVSFADDFVR	R	S	0.95	95.8	42.5	0	6.77	0	3	0	0	2	1659.8	133	147	TRUE
CD1 MEF (P4)	2	Actin-related protein 3	IPI00115627	47339.7	1	3	3	3	0.112	DITYFIQQLLR	R	D	0.95	65.2	42.5	0	2.77	0	1	0	0	2	1409.78	199	209	TRUE
CD1 MEF (P4)	2	Actin-related protein 3	IPI00115627	47339.7	1	3	3	3	0.112	GVDDLDFFIGDEAIEKPTYATK	K	W	0.95	43.2	41.8	0	1.41	0	0	1	0	2	2444.19	54	75	TRUE
CD1 MEF (P4)	2	Actin-related protein 3	IPI00115627	47339.7	1	3	3	3	0.112	LPACVVDCGTGYTK	R	L	0.95	33.8	42.6	0	1.38	0	1	0	0	2	1540.71	5	18	TRUE
CD1 MEF (P4)	2	myosin light chain, regulatory B-like	IPI00109044,IPI00132705	19762.3	1	6	6	35	0.401	ATSNVFAMFDQSQIQEFK	R	E	0.95	49.3	42.1	0	0	0	0	1	0	2	2106.98	18	35	TRUE	IPI00750595
CD1 MEF (P4)	2	myosin light chain, regulatory B-like	IPI00109044,IPI00132705	19762.3	1	6	6	35	0.401	EAFNMIDQNR	K	D	0.95	43.3	42.5	0	1.72	0	3	0	0	2	1237.56	36	45	TRUE	IPI00750595
CD1 MEF (P4)	2	myosin light chain, regulatory B-like	IPI00109044,IPI00132705	19762.3	1	6	6	35	0.401	ELLTTMGDRFTDEEVDELYR	R	E	0.95	49.9	41.7	0	3.48	0	0	5	0	2	2448.12	125	144	TRUE
CD1 MEF (P4)	2	myosin light chain, regulatory B-like	IPI00109044,IPI00132705	19762.3	1	6	6	35	0.401	FTDEEVDELYR	R	E	0.95	88.1	42.8	0	2.28	0	4	0	0	2	1415.63	134	144	TRUE
CD1 MEF (P4)	2	myosin light chain, regulatory B-like	IPI00109044,IPI00132705	19762.3	1	6	6	35	0.401	GNFNYIEFTR	K	I	0.95	80.2	42.8	0	2.64	0	11	0	0	2	1260.6	152	161	TRUE
CD1 MEF (P4)	2	myosin light chain, regulatory B-like	IPI00109044,IPI00132705	19762.3	1	6	6	35	0.401	LNGTDPEDVIR	K	N	0.95	96.8	42.6	0	1.8	0	11	0	0	2	1228.62	94	104	TRUE	IPI00750595
CD1 MEF (P4)	2	CD44 antigen isoform c	IPI00223769,IPI00223770,IPI00223771,IPI00223772,IPI00223773,IPI00265503,IPI00265504,IPI00265505,IPI00266152,IPI00410802,IPI00466077,IPI00720073,IPI00753669,IPI00756545,IPI00757131,IPI00828592,IPI00828623,IPI00875240	40245.3	0.998	2	2	6	0.0685	LVINGGNGTVEDR	K	K	0.95	53	42.7	0	4.96	0	1	0	0	2	1343.69	305	317	TRUE
CD1 MEF (P4)	2	CD44 antigen isoform c	IPI00223769,IPI00223770,IPI00223771,IPI00223772,IPI00223773,IPI00265503,IPI00265504,IPI00265505,IPI00266152,IPI00410802,IPI00466077,IPI00720073,IPI00753669,IPI00756545,IPI00757131,IPI00828592,IPI00828623,IPI00875240	40245.3	0.998	2	2	6	0.0685	YGFIEGNVVIPR	R	I	0.95	108	42.8	0	1.82	0	5	0	0	2	1363.74	83	94	TRUE
CD1 MEF (P4)	2	Vimentin	IPI00227299	53670.7	1	31	37	124	0.665	EEAESTLQSFR	R	Q	0.95	40.5	42.4	0	2.92	0	2	0	0	2	1296.61	197	207	TRUE
CD1 MEF (P4)	2	Vimentin	IPI00227299	53670.7	1	31	37	124	0.665	EMEENFALEAANYQDTIGR	R	L	0.95	72.2	42	0	0	0	1	4	0	2	2200.98	346	364	TRUE
CD1 MEF (P4)	2	Vimentin	IPI00227299	53670.7	1	31	37	124	0.665	ETNLESLPLVDTHSK	R	R	0.95	50.8	42.2	0	4.77	0	2	1	0	2	1682.86	425	439	TRUE
CD1 MEF (P4)	2	Vimentin	IPI00227299	53670.7	1	31	37	124	0.665	ETNLESLPLVDTHSKR	R	T	0.95	44	42.7	0	0	0	0	1	0	2	1838.96	425	440	TRUE
CD1 MEF (P4)	2	Vimentin	IPI00227299	53670.7	1	31	37	124	0.665	EYQDLLNVK	R	M	0.905	40.3	43.1	0	0	0	1	0	0	2	1121.58	382	390	TRUE	IPI00130102
CD1 MEF (P4)	2	Vimentin	IPI00227299	53670.7	1	31	37	124	0.665	FADLSEAANR	K	N	0.95	71.8	42.8	0	1.68	0	8	0	0	2	1093.53	295	304	TRUE
CD1 MEF (P4)	2	Vimentin	IPI00227299	53670.7	1	31	37	124	0.665	FANYIDKVR	R	F	0.95	69.4	42.4	0	3.47	0	2	0	0	2	1125.61	114	122	TRUE
CD1 MEF (P4)	2	Vimentin	IPI00227299	53670.7	1	31	37	124	0.665	HLREYQDLLNVK	R	M	0.95	44.7	42.5	0	0	0	0	4	0	2	1527.83	379	390	TRUE	IPI00130102
CD1 MEF (P4)	2	Vimentin	IPI00227299	53670.7	1	31	37	124	0.665	ILLAELEQLKGQGK	K	S	0.95	54.6	42.5	0	0	0	0	1	0	2	1539.91	130	143	TRUE
CD1 MEF (P4)	2	Vimentin	IPI00227299	53670.7	1	31	37	124	0.665	ISLPLPTFSSLNLR	R	E	0.95	64	42.6	0	3.85	0	14	1	0	2	1557.9	411	424	TRUE
CD1 MEF (P4)	2	Vimentin	IPI00227299	53670.7	1	31	37	124	0.665	KLLEGEESR	R	I	0.95	50.8	43.1	0	0	0	1	0	0	2	1060.56	402	410	TRUE	IPI00130102
CD1 MEF (P4)	2	Vimentin	IPI00227299	53670.7	1	31	37	124	0.665	KVESLQEEIAFLK	R	K	0.95	66.4	42.7	0	4.49	0	3	4	0	2	1533.85	223	235	TRUE
CD1 MEF (P4)	2	Vimentin	IPI00227299	53670.7	1	31	37	124	0.665	LGDLYEEEMR	R	E	0.95	66.4	42.4	0	3.7	0	4	0	0	2	1254.57	146	155	TRUE
CD1 MEF (P4)	2	Vimentin	IPI00227299	53670.7	1	31	37	124	0.665	LLEGEESR	K	I	0.95	60.9	43.3	0	0	0	5	0	0	2	932.468	403	410	TRUE	IPI00130102
CD1 MEF (P4)	2	Vimentin	IPI00227299	53670.7	1	31	37	124	0.665	LQDEIQNMKEEMAR	R	H	0.95	77.3	42.5	0	4.03	0	3	3	0	2	1734.82	365	378	TRUE
CD1 MEF (P4)	2	Vimentin	IPI00227299	53670.7	1	31	37	124	0.665	LQEEMLQREEAESTLQSFR	K	Q	0.95	58.3	42	0	2.35	0	0	4	0	2	2340.11	189	207	TRUE
CD1 MEF (P4)	2	Vimentin	IPI00227299	53670.7	1	31	37	124	0.665	MALDIEIATYR	K	K	0.95	64.1	42.4	0	5	0	2	0	0	2	1311.66	391	401	TRUE
CD1 MEF (P4)	2	Vimentin	IPI00227299	53670.7	1	31	37	124	0.665	MFGGSGTSSR	R	P	0.948	0	0	0	5.01	0	1	0	0	1	986.436	14	23	TRUE
CD1 MEF (P4)	2	Vimentin	IPI00227299	53670.7	1	31	37	124	0.665	MFGGSGTSSRPSSNR	R	S	0.95	43.2	42.5	0	0	0	0	1	0	2	1543.69	14	28	TRUE
CD1 MEF (P4)	2	Vimentin	IPI00227299	53670.7	1	31	37	124	0.665	NLQEAEEWYK	K	S	0.95	45.8	42.5	0	1.37	0	1	0	0	2	1309.61	283	292	TRUE
CD1 MEF (P4)	2	Vimentin	IPI00227299	53670.7	1	31	37	124	0.665	QDVDNASLAR	R	L	0.95	74.3	43.5	0	3.55	0	4	0	0	2	1088.53	208	217	TRUE
CD1 MEF (P4)	2	Vimentin	IPI00227299	53670.7	1	31	37	124	0.665	QQYESVAAK	R	N	0.95	38.6	42.6	0	0.921	0	3	0	0	2	1023.51	274	282	TRUE
CD1 MEF (P4)	2	Vimentin	IPI00227299	53670.7	1	31	37	124	0.665	QVDQLTNDKAR	R	V	0.95	40.6	42.8	0	2.4	0	2	0	0	2	1287.67	160	170	TRUE
CD1 MEF (P4)	2	Vimentin	IPI00227299	53670.7	1	31	37	124	0.665	QVQSLTCEVDALKGTNESLER	R	Q	0.95	56.6	41.9	0	2.35	0	0	6	0	2	2377.17	322	342	TRUE
CD1 MEF (P4)	2	Vimentin	IPI00227299	53670.7	1	31	37	124	0.665	RQVDQLTNDK	R	A	0.95	65.8	43.1	0	2.28	0	1	0	0	2	1216.63	159	168	TRUE
CD1 MEF (P4)	2	Vimentin	IPI00227299	53670.7	1	31	37	124	0.665	SLYSSSPGGAYVTR	R	S	0.95	81.2	42.7	0	6.82	0	13	0	0	2	1444.71	51	64	TRUE
CD1 MEF (P4)	2	Vimentin	IPI00227299	53670.7	1	31	37	124	0.665	SYVTTSTR	R	T	0.95	49.6	42.5	0	2.33	0	7	0	0	2	914.458	29	36	TRUE
CD1 MEF (P4)	2	Vimentin	IPI00227299	53670.7	1	31	37	124	0.665	TNEKVELQELNDR	R	F	0.95	74	42.7	0	0	0	4	5	0	2	1587.8	101	113	TRUE	IPI00130102
CD1 MEF (P4)	2	Vimentin	IPI00227299	53670.7	1	31	37	124	0.665	TYSLGSALRPSTSR	R	S	0.95	42.3	42.7	0	0.886	0	0	1	0	2	1495.79	37	50	TRUE
CD1 MEF (P4)	2	Vimentin	IPI00227299	53670.7	1	31	37	124	0.665	VELQELNDR	K	F	0.95	65.4	42.9	0	1.49	0	2	0	0	2	1115.57	105	113	TRUE	IPI00130102
CD1 MEF (P4)	2	Vimentin	IPI00227299	53670.7	1	31	37	124	0.665	VEVERDNLAEDIMR	R	L	0.95	46.7	42.4	0	2.82	0	2	0	0	2	1688.83	171	184	TRUE
CD1 MEF (P4)	2	Protein S100-A4	IPI00124096	11703.8	1	3	3	7	0.257	TDEAAFQK	R	V	0.95	54	42.4	0	1.48	0	3	0	0	2	909.431	50	57	TRUE
CD1 MEF (P4)	2	Protein S100-A4	IPI00124096	11703.8	1	3	3	7	0.257	TELKELLTR	K	E	0.906	40.3	43	0	0	0	1	0	0	2	1102.65	32	40	TRUE
CD1 MEF (P4)	2	Protein S100-A4	IPI00124096	11703.8	1	3	3	7	0.257	VMSNLDSNR	K	D	0.95	53.6	42.9	0	0	0	3	0	0	2	1035.49	58	66	TRUE
CD1 MEF (P4)	2	Isoform Alpha of Calponin-1	IPI00116645	33338	0.999	2	2	2	0.0808	GASQAGMTAPGTK	K	R	0.941	42.7	43.1	0	0	0	1	0	0	2	1176.57	213	225	TRUE
CD1 MEF (P4)	2	Isoform Alpha of Calponin-1	IPI00116645	33338	0.999	2	2	2	0.0808	NIIGLQMGTNK	R	F	0.95	61.2	43	0	2.41	0	1	0	0	2	1188.64	162	172	TRUE
CD1 MEF (P4)	2	Histone H1.3	IPI00223713,IPI00331597	22083	1	4	4	5	0.127	ALAAAGYDVEK	K	N	0.95	51.7	42.9	0	2.48	0	1	0	0	2	1107.57	66	76	TRUE	IPI00223714
CD1 MEF (P4)	2	Histone H1.3	IPI00223713,IPI00331597	22083	1	4	4	5	0.127	ALAAAGYDVEKNNSR	K	I	0.95	55.6	42.6	0	5.74	0	0	1	0	2	1578.79	66	80	TRUE	IPI00223714
CD1 MEF (P4)	2	Histone H1.3	IPI00223713,IPI00331597	22083	1	4	4	5	0.127	ASGPPVSELITK	K	A	0.95	88.6	42.5	0	3.29	0	2	0	0	2	1198.67	36	47	TRUE
CD1 MEF (P4)	2	Histone H1.3	IPI00223713,IPI00331597	22083	1	4	4	5	0.127	KASGPPVSELITK	R	A	0.95	23.8	42.5	0	1.24	0	1	0	0	2	1326.76	35	47	TRUE
CD1 MEF (P4)	2	similar to Cofilin-1	IPI00848816,IPI00890117	18497	0.998	2	2	2	0.151	LGGSAVISLEGKPL	K	-	0.95	47.2	42.5	0	0	0	1	0	0	2	1340.78	153	166	TRUE
CD1 MEF (P4)	2	similar to Cofilin-1	IPI00848816,IPI00890117	18497	0.998	2	2	2	0.151	YALYDATYETK	R	E	0.95	59.5	42.5	0	1.96	0	1	0	0	2	1337.63	82	92	TRUE
CD1 MEF (P4)	2	40S ribosomal protein S4, X isoform	IPI00331092	29581.3	1	6	6	24	0.213	DANGNSFATR	K	L	0.95	66.7	42.3	0	2.33	0	7	0	0	2	1052.48	212	221	TRUE
CD1 MEF (P4)	2	40S ribosomal protein S4, X isoform	IPI00331092	29581.3	1	6	6	24	0.213	ECLPLIIFLR	R	N	0.95	51.2	42.7	0	1	0	6	0	0	2	1273.73	40	49	TRUE
CD1 MEF (P4)	2	40S ribosomal protein S4, X isoform	IPI00331092	29581.3	1	6	6	24	0.213	FDTGNLCMVTGGANLGR	K	I	0.95	80.7	42.5	0	4.16	0	2	0	0	2	1782.83	175	191	TRUE
CD1 MEF (P4)	2	40S ribosomal protein S4, X isoform	IPI00331092	29581.3	1	6	6	24	0.213	LSNIFVIGK	R	G	0.95	59.4	43.2	0	0.959	0	5	0	0	2	990.598	222	230	TRUE
CD1 MEF (P4)	2	40S ribosomal protein S4, X isoform	IPI00331092	29581.3	1	6	6	24	0.213	YALTGDEVK	K	K	0.95	57.6	42.4	0	1.2	0	3	0	0	2	995.505	54	62	TRUE
CD1 MEF (P4)	2	40S ribosomal protein S4, X isoform	IPI00331092	29581.3	1	6	6	24	0.213	YALTGDEVKK	K	I	0.95	30.5	42.6	0	1.09	0	1	0	0	2	1123.6	54	63	TRUE
CD1 MEF (P9)	1	40S ribosomal protein S9	IPI00420726	22574.5	1	3	3	5	0.144	LFEGNALLR	R	R	0.95	55.9	43.3	0	1.72	0	2	0	0	2	1032.58	71	79	TRUE
CD1 MEF (P9)	1	40S ribosomal protein S9	IPI00420726	22574.5	1	3	3	5	0.144	LIGEYGLR	K	N	0.95	58.5	43.2	0	0	0	2	0	0	2	920.52	31	38	TRUE
CD1 MEF (P9)	1	40S ribosomal protein S9	IPI00420726	22574.5	1	3	3	5	0.144	QVVNIPSFIVR	K	L	0.95	31.5	42.8	0	1.55	0	1	0	0	2	1271.75	140	150	TRUE
CD1 MEF (P9)	1	Putative uncharacterized protein	IPI00652902	40472.1	1	6	6	10	0.189	IAQSDYIPTQQDVLR	R	T	0.95	54.6	42.5	0	3.51	0	2	0	0	2	1746.9	163	177	TRUE
CD1 MEF (P9)	1	Putative uncharacterized protein	IPI00652902	40472.1	1	6	6	10	0.189	IIHEDGYSEEECR	K	Q	0.95	44.9	42.4	0	0	0	0	1	0	2	1636.69	55	67	TRUE
CD1 MEF (P9)	1	Putative uncharacterized protein	IPI00652902	40472.1	1	6	6	10	0.189	LFDSICNNK	K	W	0.95	50.4	42.3	0	0	0	1	0	0	2	1110.52	250	258	TRUE
CD1 MEF (P9)	1	Putative uncharacterized protein	IPI00652902	40472.1	1	6	6	10	0.189	LLLLGAGESGK	K	S	0.95	72.2	42.9	0	1.16	0	3	0	0	2	1057.63	36	46	TRUE	IPI00469793,IPI00750570,IPI00416906,IPI00119853,IPI00463891
CD1 MEF (P9)	1	Putative uncharacterized protein	IPI00652902	40472.1	1	6	6	10	0.189	MFDVGGQR	K	S	0.95	39	42.4	0	1.57	0	1	0	0	2	909.425	199	206	TRUE	IPI00469793,IPI00750570,IPI00416906,IPI00119853,IPI00463891
CD1 MEF (P9)	1	Putative uncharacterized protein	IPI00652902	40472.1	1	6	6	10	0.189	YDEAASYIQSK	K	F	0.95	55.6	42.7	0	3.62	0	2	0	0	2	1274.59	297	307	TRUE
CD1 MEF (P9)	1	Tubulin alpha-1C chain	IPI00403810	49891.6	1	6	6	11	0.183	AVFVDLEPTVIDEVR	R	T	0.95	62.9	42.6	0	3.15	0	1	0	0	2	1701.91	65	79	TRUE
CD1 MEF (P9)	1	Tubulin alpha-1C chain	IPI00403810	49891.6	1	6	6	11	0.183	DVNAAIATIK	K	T	0.95	43.1	43.1	0	1.68	0	3	0	0	2	1015.58	327	336	TRUE
CD1 MEF (P9)	1	Tubulin alpha-1C chain	IPI00403810	49891.6	1	6	6	11	0.183	EIIDLVLDR	K	I	0.95	55.4	42.6	0	0	0	3	0	0	2	1085.62	113	121	TRUE
CD1 MEF (P9)	1	Tubulin alpha-1C chain	IPI00403810	49891.6	1	6	6	11	0.183	IHFPLATYAPVISAEK	R	A	0.95	43.7	42.4	0	0	0	0	1	0	2	1756.96	265	280	TRUE
CD1 MEF (P9)	1	Tubulin alpha-1C chain	IPI00403810	49891.6	1	6	6	11	0.183	NLDIERPTYTNLNR	R	L	0.945	28.6	42.6	0	1	0	0	1	0	2	1718.88	216	229	TRUE
CD1 MEF (P9)	1	Tubulin alpha-1C chain	IPI00403810	49891.6	1	6	6	11	0.183	VGINYQPPTVVPGGDLAK	K	V	0.95	43.8	42.7	0	3.1	0	2	0	0	2	1824.99	353	370	TRUE
CD1 MEF (P9)	1	Aquaporin-1	IPI00123183	28776.5	0.998	2	2	4	0.0706	NQTLVQDNVK	R	V	0.95	33.5	43	0	1.13	0	1	0	0	2	1158.61	42	51	TRUE
CD1 MEF (P9)	1	Aquaporin-1	IPI00123183	28776.5	0.998	2	2	4	0.0706	SFGSAVLTR	R	N	0.95	64.2	42.4	0	2.44	0	3	0	0	2	937.51	196	204	TRUE
CD1 MEF (P9)	1	Myosin-9	IPI00123181	226360	1	28	29	57	0.205	AGVLAHLEEER	R	D	0.95	40.1	42.6	0	3.03	0	2	0	0	2	1223.64	765	775	TRUE	IPI00757312,IPI00515398
CD1 MEF (P9)	1	Myosin-9	IPI00123181	226360	1	28	29	57	0.205	ALELDSNLYR	K	I	0.95	52	42.9	0	0	0	2	0	0	2	1193.62	746	755	TRUE
CD1 MEF (P9)	1	Myosin-9	IPI00123181	226360	1	28	29	57	0.205	DFSALESQLQDTQELLQEENR	K	Q	0.95	55.3	41.5	0	0	0	0	2	0	2	2493.17	1302	1322	TRUE
CD1 MEF (P9)	1	Myosin-9	IPI00123181	226360	1	28	29	57	0.205	DLGEELEALKTELEDTLDSTAAQQELR	R	S	0.95	56.8	41.2	0	1.06	0	0	2	0	2	3017.48	1136	1162	TRUE
CD1 MEF (P9)	1	Myosin-9	IPI00123181	226360	1	28	29	57	0.205	EQADFAIEALAK	K	A	0.95	47.2	42.6	0	0	0	2	0	0	2	1305.67	408	419	TRUE
CD1 MEF (P9)	1	Myosin-9	IPI00123181	226360	1	28	29	57	0.205	EQLEEEEEAKR	R	N	0.95	66.6	42.9	0	1.38	0	1	1	0	2	1389.65	1343	1353	TRUE
CD1 MEF (P9)	1	Myosin-9	IPI00123181	226360	1	28	29	57	0.205	FDQLLAEEK	K	T	0.95	49.3	43	0	0	0	1	0	0	2	1092.56	1446	1454	TRUE	IPI00757312,IPI00515398
CD1 MEF (P9)	1	Myosin-9	IPI00123181	226360	1	28	29	57	0.205	HSQAVEELADQLEQTKR	K	V	0.95	88.9	42.1	0	1	0	0	3	0	2	1981.99	1194	1210	TRUE
CD1 MEF (P9)	1	Myosin-9	IPI00123181	226360	1	28	29	57	0.205	IAQLEEELEEEQGNTELINDR	R	L	0.95	47.1	41.6	0	3.3	0	0	1	0	2	2472.17	1731	1751	TRUE
CD1 MEF (P9)	1	Myosin-9	IPI00123181	226360	1	28	29	57	0.205	IAQLEEQLDNETKER	K	Q	0.95	48.9	42.4	0	0	0	0	3	0	2	1815.91	1816	1830	TRUE
CD1 MEF (P9)	1	Myosin-9	IPI00123181	226360	1	28	29	57	0.205	IIGLDQVAGMSETALPGAFK	R	T	0.95	44	42.1	0	1.85	0	1	0	0	2	2034.06	618	637	TRUE
CD1 MEF (P9)	1	Myosin-9	IPI00123181	226360	1	28	29	57	0.205	IMGIPEDEQMGLLR	R	V	0.95	53.9	42.6	0	1.89	0	2	0	0	2	1601.8	328	341	TRUE
CD1 MEF (P9)	1	Myosin-9	IPI00123181	226360	1	28	29	57	0.205	IRELETQISELQEDLESER	K	A	0.95	78.5	41.9	0	4.06	0	0	2	0	2	2317.15	1106	1124	TRUE
CD1 MEF (P9)	1	Myosin-9	IPI00123181	226360	1	28	29	57	0.205	KFDQLLAEEK	K	T	0.95	60.9	42.8	0	1.35	0	2	0	0	2	1220.65	1445	1454	TRUE	IPI00757312,IPI00515398
CD1 MEF (P9)	1	Myosin-9	IPI00123181	226360	1	28	29	57	0.205	LDPHLVLDQLR	K	C	0.95	43	42.8	0	1.4	0	1	0	0	2	1318.75	683	693	TRUE	IPI00757312,IPI00515398
CD1 MEF (P9)	1	Myosin-9	IPI00123181	226360	1	28	29	57	0.205	LEVNLQAMK	R	A	0.95	46	43	0	1.16	0	1	0	0	2	1045.57	1558	1566	TRUE
CD1 MEF (P9)	1	Myosin-9	IPI00123181	226360	1	28	29	57	0.205	LQQELDDLLVDLDHQR	R	Q	0.95	58.2	42.2	0	0	0	0	4	0	2	1949.99	1418	1433	TRUE
CD1 MEF (P9)	1	Myosin-9	IPI00123181	226360	1	28	29	57	0.205	LQQLFNHTMFILEQEEYQR	K	E	0.95	57.8	41.8	0	5.07	0	0	1	0	2	2467.21	476	494	TRUE	IPI00757312,IPI00515398
CD1 MEF (P9)	1	Myosin-9	IPI00123181	226360	1	28	29	57	0.205	NTDQASMPDNTAAQK	R	V	0.95	37.7	42.6	0	3.77	0	1	0	0	2	1591.7	359	373	TRUE
CD1 MEF (P9)	1	Myosin-9	IPI00123181	226360	1	28	29	57	0.205	QAQQERDELADEIANSSGK	R	G	0.95	34.4	42	0	2.66	0	0	1	0	2	2088.98	1698	1716	TRUE
CD1 MEF (P9)	1	Myosin-9	IPI00123181	226360	1	28	29	57	0.205	QLLQANPILEAFGNAK	R	T	0.95	52.8	42.5	0	1.07	0	4	0	0	2	1726.95	210	225	TRUE
CD1 MEF (P9)	1	Myosin-9	IPI00123181	226360	1	28	29	57	0.205	RGDLPFVVTR	R	R	0.95	55.1	43.1	0	4.33	0	2	0	0	2	1159.66	1923	1932	TRUE
CD1 MEF (P9)	1	Myosin-9	IPI00123181	226360	1	28	29	57	0.205	SMEAEMIQLQEELAAAER	K	A	0.95	67	42.1	0	1.66	0	0	2	0	2	2048.96	1677	1694	TRUE
CD1 MEF (P9)	1	Myosin-9	IPI00123181	226360	1	28	29	57	0.205	TDLLLEPYNK	K	Y	0.95	64.6	43	0	3.05	0	2	0	0	2	1205.64	290	299	TRUE
CD1 MEF (P9)	1	Myosin-9	IPI00123181	226360	1	28	29	57	0.205	VAEFTTNLMEEEEKSK	R	S	0.95	45.7	42.4	0	0	0	0	3	0	2	1884.89	1001	1016	TRUE
CD1 MEF (P9)	1	Myosin-9	IPI00123181	226360	1	28	29	57	0.205	VISGVLQLGNIAFK	R	K	0.95	71.3	42.7	0	1.28	0	2	0	0	2	1458.87	342	355	TRUE
CD1 MEF (P9)	1	Myosin-9	IPI00123181	226360	1	28	29	57	0.205	VSHLLGINVTDFTR	K	G	0.95	55.1	42.6	0	0	0	0	4	0	2	1571.85	374	387	TRUE
CD1 MEF (P9)	1	Myosin-9	IPI00123181	226360	1	28	29	57	0.205	VVFQEFR	R	Q	0.95	43.3	42.3	0	0	0	2	0	0	2	924.494	712	718	TRUE
CD1 MEF (P9)	1	Isoform 1 of Fibulin-2	IPI00132067	131796	1	11	12	60	0.106	CACFPGFELQGDGR	R	T	0.903	22.2	42.5	0	1.66	0	1	0	0	2	1613.68	619	632	TRUE
CD1 MEF (P9)	1	Isoform 1 of Fibulin-2	IPI00132067	131796	1	11	12	60	0.106	DFALDVEMK	R	L	0.95	53.2	42.4	0	1.62	0	7	0	0	2	1067.51	1190	1198	TRUE
CD1 MEF (P9)	1	Isoform 1 of Fibulin-2	IPI00132067	131796	1	11	12	60	0.106	FDCPPNYVR	R	V	0.95	48.7	42.5	0	0	0	3	0	0	2	1167.53	1091	1099	TRUE
CD1 MEF (P9)	1	Isoform 1 of Fibulin-2	IPI00132067	131796	1	11	12	60	0.106	FRAEEDIDPNSVHSVPR	R	G	0.95	68.8	42.3	0	3.34	0	0	3	0	2	1967.96	405	421	TRUE
CD1 MEF (P9)	1	Isoform 1 of Fibulin-2	IPI00132067	131796	1	11	12	60	0.106	GAPQLDTAR	R	E	0.95	47	42.5	0	0	0	3	0	0	2	928.485	639	647	TRUE
CD1 MEF (P9)	1	Isoform 1 of Fibulin-2	IPI00132067	131796	1	11	12	60	0.106	GNEEGYFVTR	K	R	0.95	51.4	42.7	0	2.85	0	6	0	0	2	1171.54	1161	1170	TRUE
CD1 MEF (P9)	1	Isoform 1 of Fibulin-2	IPI00132067	131796	1	11	12	60	0.106	GSFYCQAR	K	Q	0.95	43.5	43.2	0	0	0	3	0	0	2	988.431	823	830	TRUE
CD1 MEF (P9)	1	Isoform 1 of Fibulin-2	IPI00132067	131796	1	11	12	60	0.106	IGPAPAFAGDTISLTITK	R	G	0.95	70.6	42.5	0	5.12	0	8	2	0	2	1772.98	1143	1160	TRUE
CD1 MEF (P9)	1	Isoform 1 of Fibulin-2	IPI00132067	131796	1	11	12	60	0.106	LNAYTGVVSLQR	R	S	0.95	81.9	42.7	0	4.92	0	11	0	0	2	1320.73	1172	1183	TRUE
CD1 MEF (P9)	1	Isoform 1 of Fibulin-2	IPI00132067	131796	1	11	12	60	0.106	QGSVTTFLAK	R	M	0.95	67.6	42.6	0	2.22	0	12	0	0	2	1051.58	1202	1211	TRUE
CD1 MEF (P9)	1	Isoform 1 of Fibulin-2	IPI00132067	131796	1	11	12	60	0.106	YAAGHTVHLSSCR	K	A	0.95	35.4	42.7	0	0.886	0	0	1	0	2	1458.69	145	157	TRUE
CD1 MEF (P9)	1	Keratin, type II cytoskeletal 1	IPI00625729	65589.1	1	4	5	24	0.0565	FLEQQNQVLQTK	R	W	0.95	69.5	42.8	0	2.96	0	12	0	0	2	1475.79	208	219	TRUE
CD1 MEF (P9)	1	Keratin, type II cytoskeletal 1	IPI00625729	65589.1	1	4	5	24	0.0565	SLNDKFASFIDK	K	V	0.95	76.8	42.6	0	0	0	3	0	0	2	1384.71	194	205	TRUE
CD1 MEF (P9)	1	Keratin, type II cytoskeletal 1	IPI00625729	65589.1	1	4	5	24	0.0565	TNAENEFVTIK	R	K	0.95	72.7	42.6	0	1.8	0	4	0	0	2	1265.64	286	296	TRUE
CD1 MEF (P9)	1	Keratin, type II cytoskeletal 1	IPI00625729	65589.1	1	4	5	24	0.0565	TNAENEFVTIKK	R	D	0.95	54.9	42.6	0	1.66	0	2	3	0	2	1393.73	286	297	TRUE
CD1 MEF (P9)	1	Fibulin-5	IPI00323035	50174.7	0.998	2	2	5	0.0446	DQPFTILYR	R	D	0.95	62.9	42.6	0	0	0	2	0	0	2	1152.6	343	351	TRUE
CD1 MEF (P9)	1	Fibulin-5	IPI00323035	50174.7	0.998	2	2	5	0.0446	YPGAYYIFQIK	R	S	0.95	69.2	42.8	0	3.7	0	3	0	0	2	1362.71	374	384	TRUE
CD1 MEF (P9)	1	40S ribosomal protein S13	IPI00125901	17205.3	1	3	3	8	0.225	GLSQSALPYR	K	R	0.95	51.9	43.2	0	2.08	0	3	0	0	2	1091.58	10	19	TRUE
CD1 MEF (P9)	1	40S ribosomal protein S13	IPI00125901	17205.3	1	3	3	8	0.225	GLTPSQIGVILR	K	D	0.95	69.6	42.4	0	1.52	0	4	0	0	2	1253.76	44	55	TRUE
CD1 MEF (P9)	1	40S ribosomal protein S13	IPI00125901	17205.3	1	3	3	8	0.225	LTSDDVKEQIYK	K	L	0.95	85.1	42.5	0	3.92	0	1	0	0	2	1438.74	28	39	TRUE
CD1 MEF (P9)	1	Isoform Smooth muscle of Myosin light polypeptide 6	IPI00354819,IPI00409817	16942.8	1	8	9	30	0.583	ALGQNPTNAEVLK	R	V	0.95	64.1	42.5	0	2.26	0	2	0	0	2	1354.73	38	50	TRUE
CD1 MEF (P9)	1	Isoform Smooth muscle of Myosin light polypeptide 6	IPI00354819,IPI00409817	16942.8	1	8	9	30	0.583	EAFQLFDR	K	T	0.95	55.9	42.1	0	0.959	0	3	0	0	2	1025.51	14	21	TRUE
CD1 MEF (P9)	1	Isoform Smooth muscle of Myosin light polypeptide 6	IPI00354819,IPI00409817	16942.8	1	8	9	30	0.583	EGNGTVMGAEIR	K	H	0.95	52.9	42.9	0	1.77	0	2	0	0	2	1249.58	99	110	TRUE
CD1 MEF (P9)	1	Isoform Smooth muscle of Myosin light polypeptide 6	IPI00354819,IPI00409817	16942.8	1	8	9	30	0.583	HVLVTLGEK	R	M	0.95	62.7	42.4	0	3.96	0	5	0	0	2	995.588	111	119	TRUE
CD1 MEF (P9)	1	Isoform Smooth muscle of Myosin light polypeptide 6	IPI00354819,IPI00409817	16942.8	1	8	9	30	0.583	ILYSQCGDVMR	K	A	0.95	70.5	42.5	0	4.66	0	7	0	0	2	1341.63	27	37	TRUE
CD1 MEF (P9)	1	Isoform Smooth muscle of Myosin light polypeptide 6	IPI00354819,IPI00409817	16942.8	1	8	9	30	0.583	NKDQGTYEDYVEGLR	K	V	0.95	63.1	42.6	0	4.17	0	2	4	0	2	1786.82	80	94	TRUE
CD1 MEF (P9)	1	Isoform Smooth muscle of Myosin light polypeptide 6	IPI00354819,IPI00409817	16942.8	1	8	9	30	0.583	VFDKEGNGTVMGAEIR	R	H	0.95	55.3	42.3	0	0	0	0	4	0	2	1738.84	95	110	TRUE
CD1 MEF (P9)	1	Isoform Smooth muscle of Myosin light polypeptide 6	IPI00354819,IPI00409817	16942.8	1	8	9	30	0.583	VLDFEHFLPMLQTVAK	K	N	0.95	35	42.4	0	0.854	0	0	1	0	2	1904	64	79	TRUE
CD1 MEF (P9)	1	Serine protease 23	IPI00318017	43054.7	1	4	4	12	0.126	DFLLNYPFSTSVK	K	L	0.95	47.8	42.5	0	2.77	0	5	0	0	2	1530.78	142	154	TRUE
CD1 MEF (P9)	1	Serine protease 23	IPI00318017	43054.7	1	4	4	12	0.126	HVLTAAHCIHDGK	K	T	0.95	37.5	42.7	0	1.24	0	0	2	0	2	1458.73	168	180	TRUE
CD1 MEF (P9)	1	Serine protease 23	IPI00318017	43054.7	1	4	4	12	0.126	LSTGCTGTLVAEK	K	H	0.95	88.9	42.7	0	3.54	0	4	0	0	2	1336.68	155	167	TRUE
CD1 MEF (P9)	1	Serine protease 23	IPI00318017	43054.7	1	4	4	12	0.126	YAQICYWIK	K	G	0.95	57.9	42.7	0	1	0	1	0	0	2	1244.61	365	373	TRUE
CD1 MEF (P9)	1	ribosomal protein S27a	IPI00470152	17933.6	1	5	6	19	0.314	ESTLHLVLR	K	L	0.95	78.1	42.4	0	1.96	0	5	0	0	2	1067.62	64	72	TRUE
CD1 MEF (P9)	1	ribosomal protein S27a	IPI00470152	17933.6	1	5	6	19	0.314	IQDKEGIPPDQQR	K	L	0.95	57.8	42.6	0	0	0	0	4	0	2	1523.78	30	42	TRUE
CD1 MEF (P9)	1	ribosomal protein S27a	IPI00470152	17933.6	1	5	6	19	0.314	TITLEVEPSDTIENVK	K	A	0.95	52.4	42.5	0	0	0	3	2	0	2	1787.93	12	27	TRUE
CD1 MEF (P9)	1	ribosomal protein S27a	IPI00470152	17933.6	1	5	6	19	0.314	TITLEVEPSDTIENVKAK	K	I	0.95	50.2	42.2	0	0	0	0	1	0	2	1987.06	12	29	TRUE
CD1 MEF (P9)	1	ribosomal protein S27a	IPI00470152	17933.6	1	5	6	19	0.314	TLSDYNIQK	R	E	0.95	52.9	42.4	0	0	0	4	0	0	2	1081.55	55	63	TRUE
CD1 MEF (P9)	1	Isoform 1 of Collagen alpha-1(XII) chain	IPI00121430,IPI00776316,IPI00830892,IPI00881909	340195	1	5	5	5	0.0183	ALALGALQNIR	K	Y	0.95	36.6	42.4	0	0.796	0	1	0	0	2	1139.69	2387	2397	TRUE
CD1 MEF (P9)	1	Isoform 1 of Collagen alpha-1(XII) chain	IPI00121430,IPI00776316,IPI00830892,IPI00881909	340195	1	5	5	5	0.0183	FTQVTANSFK	R	A	0.95	63.9	42.9	0	1.14	0	1	0	0	2	1142.58	640	649	TRUE
CD1 MEF (P9)	1	Isoform 1 of Collagen alpha-1(XII) chain	IPI00121430,IPI00776316,IPI00830892,IPI00881909	340195	1	5	5	5	0.0183	LKDEGVELFAIGIK	K	N	0.95	48.1	42.5	0	1.82	0	0	1	0	2	1531.87	1323	1336	TRUE
CD1 MEF (P9)	1	Isoform 1 of Collagen alpha-1(XII) chain	IPI00121430,IPI00776316,IPI00830892,IPI00881909	340195	1	5	5	5	0.0183	VTDETTDSFK	K	L	0.95	66.9	42.7	0	2.3	0	1	0	0	2	1142.52	731	740	TRUE
CD1 MEF (P9)	1	Isoform 1 of Collagen alpha-1(XII) chain	IPI00121430,IPI00776316,IPI00830892,IPI00881909	340195	1	5	5	5	0.0183	VYDPSTSSLSVR	R	W	0.95	47.5	42.4	0	1.46	0	1	0	0	2	1310.66	1854	1865	TRUE
CD1 MEF (P9)	1	40S ribosomal protein S29	IPI00222553,IPI00625088	6658.9	1	2	2	2	0.321	GHQQLYWSHPR	M	K	0.95	33.2	42.6	0	1.62	0	0	1	0	1	1408.69	2	12	TRUE
CD1 MEF (P9)	1	40S ribosomal protein S29	IPI00222553,IPI00625088	6658.9	1	2	2	2	0.321	YGLNMCR	K	Q	0.95	39.9	42.2	0	1.09	0	1	0	0	2	913.402	34	40	TRUE
CD1 MEF (P9)	1	Putative uncharacterized protein	IPI00652813	260104	1	72	86	523	0.452	APITGYIIR	R	H	0.95	73.1	43.2	0	2.04	0	17	0	0	2	1003.59	1382	1390	TRUE
CD1 MEF (P9)	1	Putative uncharacterized protein	IPI00652813	260104	1	72	86	523	0.452	ATGVFTTLQPLR	K	S	0.95	65.4	42.8	0	3.38	0	25	0	0	2	1303.74	1077	1088	TRUE
CD1 MEF (P9)	1	Putative uncharacterized protein	IPI00652813	260104	1	72	86	523	0.452	CDPHEATCYDDGK	K	T	0.95	63.1	42.6	0	0	0	0	10	0	2	1567.58	2262	2274	TRUE
CD1 MEF (P9)	1	Putative uncharacterized protein	IPI00652813	260104	1	72	86	523	0.452	CDPIDQCQDSETR	K	T	0.95	66.8	42.5	0	3.62	0	3	0	0	2	1623.64	555	567	TRUE
CD1 MEF (P9)	1	Putative uncharacterized protein	IPI00652813	260104	1	72	86	523	0.452	DDKESAPISDTVVPAVPPPTDLR	K	F	0.95	61.3	41.9	0	0	0	0	3	0	2	2419.24	1251	1273	TRUE
CD1 MEF (P9)	1	Putative uncharacterized protein	IPI00652813	260104	1	72	86	523	0.452	DLEVIASTPTSLLISWEPPAVSVR	R	Y	0.95	69.8	41.6	0	5.57	0	0	8	0	2	2580.39	1452	1475	TRUE
CD1 MEF (P9)	1	Putative uncharacterized protein	IPI00652813	260104	1	72	86	523	0.452	DSMIWDCTCIGAGR	K	G	0.942	26.6	42.4	0	1.05	0	1	0	0	2	1657.68	118	131	TRUE
CD1 MEF (P9)	1	Putative uncharacterized protein	IPI00652813	260104	1	72	86	523	0.452	DTLTSRPAQGVITTLENVSPPR	K	R	0.95	72.7	41.8	0	2.26	0	0	3	0	2	2352.25	1796	1817	TRUE
CD1 MEF (P9)	1	Putative uncharacterized protein	IPI00652813	260104	1	72	86	523	0.452	EESPPLIGQQATVSDIPR	R	D	0.95	57.2	42.3	0	0	0	1	0	0	2	1937	1434	1451	TRUE
CD1 MEF (P9)	1	Putative uncharacterized protein	IPI00652813	260104	1	72	86	523	0.452	EINLSPDSSSVIVSGLMVATK	K	Y	0.95	57.4	42.1	0	2.66	0	3	2	0	2	2147.13	1766	1786	TRUE
CD1 MEF (P9)	1	Putative uncharacterized protein	IPI00652813	260104	1	72	86	523	0.452	ESNPLTAQQTTK	R	L	0.95	61	42.8	0	3.92	0	14	0	0	2	1317.66	984	995	TRUE
CD1 MEF (P9)	1	Putative uncharacterized protein	IPI00652813	260104	1	72	86	523	0.452	EYLGAICSCTCFGGQR	K	G	0.95	56.1	42.3	0	2.6	0	1	0	0	2	1878.79	2285	2300	TRUE
CD1 MEF (P9)	1	Putative uncharacterized protein	IPI00652813	260104	1	72	86	523	0.452	FLTTTPNSLLVSWQAPR	R	A	0.95	84.5	42.4	0	2.27	0	5	14	0	2	1931.04	1910	1926	TRUE
CD1 MEF (P9)	1	Putative uncharacterized protein	IPI00652813	260104	1	72	86	523	0.452	FSQVTPTSFTAQWIAPSVQLTGYR	K	V	0.95	50.1	41.4	0	0	0	0	4	0	2	2701.36	1729	1752	TRUE
CD1 MEF (P9)	1	Putative uncharacterized protein	IPI00652813	260104	1	72	86	523	0.452	FTNIGPDTMR	R	V	0.95	68.1	42.6	0	1.96	0	15	0	0	2	1151.55	1274	1283	TRUE
CD1 MEF (P9)	1	Putative uncharacterized protein	IPI00652813	260104	1	72	86	523	0.452	GDSPASSKPVSINYK	R	T	0.95	72.4	42.6	0	4.82	0	6	0	0	2	1549.79	1524	1538	TRUE
CD1 MEF (P9)	1	Putative uncharacterized protein	IPI00652813	260104	1	72	86	523	0.452	GEWACIPYSQLR	R	D	0.95	59.5	42.7	0	4.66	0	8	0	0	2	1479.7	504	515	TRUE
CD1 MEF (P9)	1	Putative uncharacterized protein	IPI00652813	260104	1	72	86	523	0.452	GGNSNGALCHFPFLYNNR	R	N	0.95	55.5	42.2	0	0	0	0	1	0	2	2037.93	412	429	TRUE
CD1 MEF (P9)	1	Putative uncharacterized protein	IPI00652813	260104	1	72	86	523	0.452	GLAFTDVDVDSIK	K	I	0.95	94.4	42.7	0	1.62	0	11	0	0	2	1379.71	1636	1648	TRUE
CD1 MEF (P9)	1	Putative uncharacterized protein	IPI00652813	260104	1	72	86	523	0.452	GLTPGVIYEGQLISIQQYGHR	K	E	0.95	42.9	41.9	0	0	0	1	2	0	2	2329.23	670	690	TRUE
CD1 MEF (P9)	1	Putative uncharacterized protein	IPI00652813	260104	1	72	86	523	0.452	GNLLQCVCTGNGR	R	G	0.95	65.1	42.9	0	1.89	0	8	0	0	2	1448.67	254	266	TRUE
CD1 MEF (P9)	1	Putative uncharacterized protein	IPI00652813	260104	1	72	86	523	0.452	GVTYNIIVEALQNQR	R	R	0.95	89.8	42.6	0	2.19	0	9	13	0	2	1717.92	2139	2153	TRUE
CD1 MEF (P9)	1	Putative uncharacterized protein	IPI00652813	260104	1	72	86	523	0.452	HALQSASAGSGSFTDVR	R	T	0.95	125	42.4	0	6	0	6	14	0	2	1690.81	274	290	TRUE
CD1 MEF (P9)	1	Putative uncharacterized protein	IPI00652813	260104	1	72	86	523	0.452	HYQINQQWER	K	T	0.95	57.3	42.7	0	0	0	6	0	0	2	1401.67	59	68	TRUE
CD1 MEF (P9)	1	Putative uncharacterized protein	IPI00652813	260104	1	72	86	523	0.452	IAWESPQGQVSR	K	Y	0.95	66.2	42.7	0	3.05	0	6	0	0	2	1357.69	1649	1660	TRUE
CD1 MEF (P9)	1	Putative uncharacterized protein	IPI00652813	260104	1	72	86	523	0.452	IGDQWDKQHDLGHMMR	R	C	0.95	31.2	42.2	0	1.2	0	0	1	0	2	1966.9	480	495	TRUE
CD1 MEF (P9)	1	Putative uncharacterized protein	IPI00652813	260104	1	72	86	523	0.452	IGEKWDR	K	Q	0.95	61.2	43.4	0	0	0	3	0	0	2	903.468	2234	2240	TRUE
CD1 MEF (P9)	1	Putative uncharacterized protein	IPI00652813	260104	1	72	86	523	0.452	IHLYTLNDNAR	K	S	0.95	51.5	42.6	0	1.85	0	8	0	0	2	1329.69	1880	1890	TRUE
CD1 MEF (P9)	1	Putative uncharacterized protein	IPI00652813	260104	1	72	86	523	0.452	ISCTIANR	R	C	0.95	67.3	43.2	0	0.854	0	18	0	0	2	934.477	134	141	TRUE
CD1 MEF (P9)	1	Putative uncharacterized protein	IPI00652813	260104	1	72	86	523	0.452	ITYGETGGNSPVQEFTVPGSK	R	S	0.95	59.1	42	0	1.72	0	1	0	0	2	2168.05	1479	1499	TRUE
CD1 MEF (P9)	1	Putative uncharacterized protein	IPI00652813	260104	1	72	86	523	0.452	LGVRPSQGGEAPR	K	E	0.95	47.4	42.4	0	0	0	5	0	0	2	1323.71	1116	1128	TRUE
CD1 MEF (P9)	1	Putative uncharacterized protein	IPI00652813	260104	1	72	86	523	0.452	LRPRPYLPNVDEEVQIGHVPR	R	G	0.947	41.4	41.6	0	0	0	0	1	0	2	2484.35	2045	2065	TRUE
CD1 MEF (P9)	1	Putative uncharacterized protein	IPI00652813	260104	1	72	86	523	0.452	LSDAGFK	R	L	0.95	45.3	42.1	0	1.54	1	0	0	0	2	737.383	2198	2204	TRUE
CD1 MEF (P9)	1	Putative uncharacterized protein	IPI00652813	260104	1	72	86	523	0.452	LTCQCLGFGSGHFR	K	C	0.95	73.8	42.5	0	0	0	0	19	0	2	1639.75	2205	2218	TRUE
CD1 MEF (P9)	1	Putative uncharacterized protein	IPI00652813	260104	1	72	86	523	0.452	NGESQPLVQTAVTNIDRPK	R	G	0.95	58.7	42.1	0	2.6	0	0	5	0	2	2067.08	1617	1635	TRUE
CD1 MEF (P9)	1	Putative uncharacterized protein	IPI00652813	260104	1	72	86	523	0.452	NLQPGSEYTVTLVAVK	R	G	0.95	57.1	42.6	0	0	0	5	6	0	2	1718.93	1054	1069	TRUE
CD1 MEF (P9)	1	Putative uncharacterized protein	IPI00652813	260104	1	72	86	523	0.452	NSITLTNLNPGTEYVVSIIAVNGR	R	E	0.95	41.8	41.6	0	0	0	0	2	0	2	2545.36	1410	1433	TRUE
CD1 MEF (P9)	1	Putative uncharacterized protein	IPI00652813	260104	1	72	86	523	0.452	NTFAEITGLSPGVTYLFK	R	V	0.95	58.8	42.2	0	2.59	0	9	6	0	2	1958.03	958	975	TRUE
CD1 MEF (P9)	1	Putative uncharacterized protein	IPI00652813	260104	1	72	86	523	0.452	NTFAEITGLSPGVTYLFKVFAVHQGR	R	E	0.95	45.8	41.3	0	0	0	0	1	0	2	2852.51	958	983	TRUE
CD1 MEF (P9)	1	Putative uncharacterized protein	IPI00652813	260104	1	72	86	523	0.452	PYLPNVDEEVQIGHVPR	R	G	0.95	0	0	0	5.4	0	0	2	0	1	1962.01	2049	2065	TRUE
CD1 MEF (P9)	1	Putative uncharacterized protein	IPI00652813	260104	1	72	86	523	0.452	QDGHLWCSTTSNYEQDQK	R	Y	0.95	51.6	41.9	0	0	0	0	4	0	2	2196.93	380	397	TRUE
CD1 MEF (P9)	1	Putative uncharacterized protein	IPI00652813	260104	1	72	86	523	0.452	QSLILSTSQTTAPDAPPDPTVDQVDDTSIVVR	K	W	0.95	44.7	40.6	0	2.02	0	0	1	0	2	3366.69	798	829	TRUE
CD1 MEF (P9)	1	Putative uncharacterized protein	IPI00652813	260104	1	72	86	523	0.452	QYNVGPLASK	K	Y	0.95	49.5	43.1	0	0	0	7	0	0	2	1076.57	1040	1049	TRUE
CD1 MEF (P9)	1	Putative uncharacterized protein	IPI00652813	260104	1	72	86	523	0.452	RPGAAEPSPDGTTGHTYNQYTQR	R	Y	0.95	65.4	41.5	0	2.28	0	0	9	0	2	2504.16	2309	2331	TRUE
CD1 MEF (P9)	1	Putative uncharacterized protein	IPI00652813	260104	1	72	86	523	0.452	SDNVPPPTDLQFVELTDVK	R	V	0.95	44.7	42.2	0	3.52	0	0	2	0	2	2114.07	903	921	TRUE
CD1 MEF (P9)	1	Putative uncharacterized protein	IPI00652813	260104	1	72	86	523	0.452	SSPVIIDASTAIDAPSNLR	R	F	0.95	57.5	42.3	0	1.55	0	5	6	0	2	1927.01	1891	1909	TRUE
CD1 MEF (P9)	1	Putative uncharacterized protein	IPI00652813	260104	1	72	86	523	0.452	STATINNIKPGADYTITLYAVTGR	K	G	0.95	48.4	41.6	0	0	0	0	1	0	2	2540.34	1500	1523	TRUE
CD1 MEF (P9)	1	Putative uncharacterized protein	IPI00652813	260104	1	72	86	523	0.452	STTPDITGYR	R	I	0.95	44.9	42.3	0	1.43	0	10	0	0	2	1110.54	1197	1206	TRUE
CD1 MEF (P9)	1	Putative uncharacterized protein	IPI00652813	260104	1	72	86	523	0.452	SYTITGLQPGTDYK	R	I	0.95	61.2	42.5	0	3.41	0	9	0	0	2	1543.76	1866	1879	TRUE
CD1 MEF (P9)	1	Putative uncharacterized protein	IPI00652813	260104	1	72	86	523	0.452	TASPDQTEMTIEGLQPTVEYVVSVYAQNR	K	N	0.925	38.8	40.8	0	0	0	0	1	0	2	3242.55	1588	1616	TRUE
CD1 MEF (P9)	1	Putative uncharacterized protein	IPI00652813	260104	1	72	86	523	0.452	TEIDKPSQMQVTDVQDNSISVR	K	W	0.95	72.9	41.6	0	3.8	0	0	19	0	2	2490.21	1539	1560	TRUE
CD1 MEF (P9)	1	Putative uncharacterized protein	IPI00652813	260104	1	72	86	523	0.452	TFYQIGDSWEK	R	F	0.95	50.2	42.8	0	3.42	0	4	0	0	2	1373.64	568	578	TRUE
CD1 MEF (P9)	1	Putative uncharacterized protein	IPI00652813	260104	1	72	86	523	0.452	TFYSCTTEGR	R	Q	0.95	61.1	42.7	0	2.06	0	9	0	0	2	1221.52	370	379	TRUE
CD1 MEF (P9)	1	Putative uncharacterized protein	IPI00652813	260104	1	72	86	523	0.452	TGLDSPTGFDSSDITANSFTVHWVAPR	K	A	0.95	80.1	41.2	0	0	0	0	2	0	2	2878.36	1355	1381	TRUE
CD1 MEF (P9)	1	Putative uncharacterized protein	IPI00652813	260104	1	72	86	523	0.452	TVLVTWTPPR	R	A	0.95	52.5	42.4	0	0	0	7	0	0	2	1169.67	1011	1020	TRUE
CD1 MEF (P9)	1	Putative uncharacterized protein	IPI00652813	260104	1	72	86	523	0.452	TYHVGEQWQK	K	E	0.95	43.5	42.8	0	1.74	0	9	0	0	2	1275.61	2275	2284	TRUE
CD1 MEF (P9)	1	Putative uncharacterized protein	IPI00652813	260104	1	72	86	523	0.452	TYLGNALVCTCYGGSR	R	G	0.95	40.1	42.5	0	2.13	0	1	0	0	2	1791.82	69	84	TRUE
CD1 MEF (P9)	1	Putative uncharacterized protein	IPI00652813	260104	1	72	86	523	0.452	VEVLPVSLPGEHGQR	R	L	0.95	70.7	42.5	0	2.55	0	3	8	0	2	1616.88	938	952	TRUE
CD1 MEF (P9)	1	Putative uncharacterized protein	IPI00652813	260104	1	72	86	523	0.452	VRPSQGGEAPR	G	E	0.903	0	0	0	3.43	0	1	0	0	1	1153.61	1118	1128	TRUE
CD1 MEF (P9)	1	Putative uncharacterized protein	IPI00652813	260104	1	72	86	523	0.452	VTDATETTITISWR	R	T	0.95	93.2	42.5	0	3.3	0	12	0	0	2	1593.81	1821	1834	TRUE
CD1 MEF (P9)	1	Putative uncharacterized protein	IPI00652813	260104	1	72	86	523	0.452	VTIMWTPPDSVVSGYR	K	V	0.95	51.7	42.6	0	1.8	0	7	0	0	2	1823.9	922	937	TRUE
CD1 MEF (P9)	1	Putative uncharacterized protein	IPI00652813	260104	1	72	86	523	0.452	VTWAPPPSIELTNLLVR	R	Y	0.95	90	42.1	0	3.26	0	1	12	0	2	1906.08	1284	1300	TRUE
CD1 MEF (P9)	1	Putative uncharacterized protein	IPI00652813	260104	1	72	86	523	0.452	VTYSSPEDGIR	R	E	0.95	82.2	42.6	0	1.41	0	4	0	0	2	1223.59	1663	1673	TRUE
CD1 MEF (P9)	1	Putative uncharacterized protein	IPI00652813	260104	1	72	86	523	0.452	WCGTTQNYDADQK	K	F	0.95	63.2	42.6	0	2.35	0	7	0	0	2	1586.65	445	457	TRUE
CD1 MEF (P9)	1	Putative uncharacterized protein	IPI00652813	260104	1	72	86	523	0.452	WKCDPIDQCQDSETR	R	T	0.95	53.3	42.3	0	0	0	0	1	0	2	1937.81	553	567	TRUE
CD1 MEF (P9)	1	Putative uncharacterized protein	IPI00652813	260104	1	72	86	523	0.452	WKEATIPGHLNSYTIK	R	G	0.95	44.9	42.4	0	0	0	0	1	0	2	1857.99	654	669	TRUE
CD1 MEF (P9)	1	Putative uncharacterized protein	IPI00652813	260104	1	72	86	523	0.452	WLPSTSPVTGYR	R	V	0.95	55	42.8	0	3.29	0	5	0	0	2	1363.7	1561	1572	TRUE
CD1 MEF (P9)	1	Putative uncharacterized protein	IPI00652813	260104	1	72	86	523	0.452	WSRPQAPITGYR	R	I	0.95	46	42.9	0	1.59	0	1	4	0	2	1431.75	830	841	TRUE
CD1 MEF (P9)	1	Putative uncharacterized protein	IPI00652813	260104	1	72	86	523	0.452	YEVSVYALK	K	D	0.95	45.9	42.9	0	2.01	1	6	0	0	2	1071.57	1787	1795	TRUE
CD1 MEF (P9)	1	Putative uncharacterized protein	IPI00652813	260104	1	72	86	523	0.452	YIVNVYQISEEGK	K	Q	0.95	64.7	42.6	0	5.51	0	8	0	0	2	1541.78	785	797	TRUE
CD1 MEF (P9)	1	Putative uncharacterized protein	IPI00652813	260104	1	72	86	523	0.452	YRVTYSSPEDGIR	R	E	0.95	56	42.5	0	0.921	0	2	3	0	2	1542.75	1661	1673	TRUE
CD1 MEF (P9)	1	Putative uncharacterized protein	IPI00652813	260104	1	72	86	523	0.452	YSFCTDHAVLVQTR	K	G	0.95	84	42.4	0	2.8	0	2	15	0	2	1696.81	398	411	TRUE
CD1 MEF (P9)	1	Thy-1 membrane glycoprotein	IPI00109727	18062.5	1	4	4	10	0.315	DNSIQHEFSLTR	K	E	0.936	41.7	42.8	0	0	0	0	1	0	2	1446.7	46	57	TRUE
CD1 MEF (P9)	1	Thy-1 membrane glycoprotein	IPI00109727	18062.5	1	4	4	10	0.315	HVLSGTLGIPEHTYR	K	S	0.95	66.2	42.6	0	0	0	0	3	0	2	1679.89	62	76	TRUE
CD1 MEF (P9)	1	Thy-1 membrane glycoprotein	IPI00109727	18062.5	1	4	4	10	0.315	VTLSNQPYIK	R	V	0.95	49.4	43	0	0	0	5	0	0	2	1162.65	79	88	TRUE
CD1 MEF (P9)	1	Thy-1 membrane glycoprotein	IPI00109727	18062.5	1	4	4	10	0.315	VTSLTACLVNQNLR	K	L	0.95	69.7	42.5	0	2.96	0	1	0	0	2	1588.85	22	35	TRUE
CD1 MEF (P9)	1	Isoform 1 of Flotillin-2	IPI00653398,IPI00754549	50237.6	1	6	7	13	0.16	MALVLEALPQIAAK	K	I	0.95	51.2	42.6	0	1.28	0	3	0	0	2	1483.86	385	398	TRUE
CD1 MEF (P9)	1	Isoform 1 of Flotillin-2	IPI00653398,IPI00754549	50237.6	1	6	7	13	0.16	NVVLQTLEGHLR	K	S	0.95	58.3	42.8	0	0	0	0	1	0	2	1378.78	129	140	TRUE
CD1 MEF (P9)	1	Isoform 1 of Flotillin-2	IPI00653398,IPI00754549	50237.6	1	6	7	13	0.16	QVLLAQAEAEKIR	K	K	0.95	51.1	42.4	0	1	0	0	1	0	2	1468.85	336	348	TRUE
CD1 MEF (P9)	1	Isoform 1 of Flotillin-2	IPI00653398,IPI00754549	50237.6	1	6	7	13	0.16	SAFSEEVNIK	K	T	0.95	52.1	42.6	0	1.68	0	3	0	0	2	1123.56	252	261	TRUE
CD1 MEF (P9)	1	Isoform 1 of Flotillin-2	IPI00653398,IPI00754549	50237.6	1	6	7	13	0.16	TAEAQLAYELQGAR	K	E	0.95	76.5	42.6	0	5	0	2	1	0	2	1520.77	262	275	TRUE
CD1 MEF (P9)	1	Isoform 1 of Flotillin-2	IPI00653398,IPI00754549	50237.6	1	6	7	13	0.16	TDKELIATVR	R	R	0.95	51.5	43	0	1.72	0	2	0	0	2	1145.65	306	315	TRUE
CD1 MEF (P9)	1	GTP-binding nuclear protein Ran	IPI00134621	24405.1	1	3	3	4	0.148	FNVWDTAGQEK	K	F	0.938	38.2	42.5	0	0	0	1	0	0	2	1294.61	61	71	TRUE
CD1 MEF (P9)	1	GTP-binding nuclear protein Ran	IPI00134621	24405.1	1	3	3	4	0.148	LVLVGDGGTGK	K	T	0.95	67.3	43.1	0	2.3	0	1	0	0	2	1015.58	13	23	TRUE
CD1 MEF (P9)	1	GTP-binding nuclear protein Ran	IPI00134621	24405.1	1	3	3	4	0.148	NLQYYDISAK	K	S	0.95	40.8	42.7	0	1.29	0	2	0	0	2	1214.61	143	152	TRUE
CD1 MEF (P9)	1	Elongation factor 1-alpha 1	IPI00307837	50096.2	1	3	3	6	0.0952	IGGIGTVPVGR	K	V	0.95	79.3	42.1	0	3.51	0	4	0	0	2	1025.61	256	266	TRUE
CD1 MEF (P9)	1	Elongation factor 1-alpha 1	IPI00307837	50096.2	1	3	3	6	0.0952	QTVAVGVIK	R	A	0.95	41.8	42.5	0	0	0	1	0	0	2	914.567	431	439	TRUE
CD1 MEF (P9)	1	Elongation factor 1-alpha 1	IPI00307837	50096.2	1	3	3	6	0.0952	VETGVLKPGMVVTFAPVNVTTEVK	R	S	0.926	39.8	41.6	0	0	0	0	1	0	2	2515.38	267	290	TRUE
CD1 MEF (P9)	1	Putative uncharacterized protein	IPI00117569,IPI00762542	19397.2	1	3	3	6	0.175	CPFTGNVSIR	K	G	0.95	59.5	42.8	0	0	0	4	0	0	2	1150.57	60	69	TRUE
CD1 MEF (P9)	1	Putative uncharacterized protein	IPI00117569,IPI00762542	19397.2	1	3	3	6	0.175	NMSVHLSPCFR	K	D	0.95	41.7	42.8	0	1.23	0	0	1	0	2	1363.62	108	118	TRUE
CD1 MEF (P9)	1	Putative uncharacterized protein	IPI00117569,IPI00762542	19397.2	1	3	3	6	0.175	QPTIFQNK	K	K	0.95	42	43.1	0	0	0	1	0	0	2	975.526	13	20	TRUE
CD1 MEF (P9)	1	Rps16 protein	IPI00469918,IPI00881758	19256.3	1	6	6	10	0.314	ALVAYYQK	K	Y	0.95	40.4	42.2	0	0	0	1	0	0	2	955.525	117	124	TRUE
CD1 MEF (P9)	1	Rps16 protein	IPI00469918,IPI00881758	19256.3	1	6	6	10	0.314	EIKDILIQYDR	K	T	0.95	51.9	42.8	0	1.23	0	1	0	0	2	1405.77	133	143	TRUE
CD1 MEF (P9)	1	Rps16 protein	IPI00469918,IPI00881758	19256.3	1	6	6	10	0.314	GGGHVAQIYAIR	K	Q	0.95	38.8	42.5	0	1.89	0	1	0	0	2	1241.67	100	111	TRUE
CD1 MEF (P9)	1	Rps16 protein	IPI00469918,IPI00881758	19256.3	1	6	6	10	0.314	GPLQSVQVFGR	K	K	0.95	70.9	42.9	0	3.62	0	2	0	0	2	1187.65	31	41	TRUE
CD1 MEF (P9)	1	Rps16 protein	IPI00469918,IPI00881758	19256.3	1	6	6	10	0.314	LLEPVLLLGK	K	E	0.95	51.7	42.5	0	2.74	0	2	0	0	2	1094.72	77	86	TRUE
CD1 MEF (P9)	1	Rps16 protein	IPI00469918,IPI00881758	19256.3	1	6	6	10	0.314	LLEPVLLLGKER	K	F	0.95	52.5	42.7	0	2.44	0	0	3	0	2	1379.86	77	88	TRUE
CD1 MEF (P9)	1	Histone H1.3	IPI00223713,IPI00331597	21249.8	1	5	5	12	0.179	ALAAAGYDVEK	K	N	0.95	66.4	42.9	0	2.54	0	3	0	0	2	1107.57	65	75	TRUE	IPI00223714
CD1 MEF (P9)	1	Histone H1.3	IPI00223713,IPI00331597	21249.8	1	5	5	12	0.179	ALAAAGYDVEKNNSR	K	I	0.95	95	42.6	0	5.52	0	0	3	0	2	1578.79	65	79	TRUE	IPI00223714
CD1 MEF (P9)	1	Histone H1.3	IPI00223713,IPI00331597	21249.8	1	5	5	12	0.179	ASGPPVSELITK	K	A	0.95	75.2	42.5	0	3.92	0	2	0	0	2	1198.67	35	46	TRUE
CD1 MEF (P9)	1	Histone H1.3	IPI00223713,IPI00331597	21249.8	1	5	5	12	0.179	KASGPPVSELITK	R	A	0.95	41	42.5	0	2.52	0	1	0	0	2	1326.76	34	46	TRUE
CD1 MEF (P9)	1	Histone H1.3	IPI00223713,IPI00331597	21249.8	1	5	5	12	0.179	SGVSLAALKK	R	A	0.95	53.1	43.1	0	0.854	0	3	0	0	2	973.604	55	64	TRUE	IPI00223714
CD1 MEF (P9)	1	hypothetical protein	IPI00889222,IPI00890140	23503.8	0.999	2	2	3	0.111	AAIAAAAAAAAK	K	A	0.95	40.9	42.2	0	3.85	0	2	0	0	2	970.568	148	159	TRUE
CD1 MEF (P9)	1	hypothetical protein	IPI00889222,IPI00890140	23503.8	0.999	2	2	3	0.111	LVAIVDVIDQNR	K	A	0.95	66.2	42.6	0	3.08	0	1	0	0	2	1354.77	24	35	TRUE
CD1 MEF (P9)	1	Tubulointerstitial nephritis antigen-like	IPI00115458	52646	1	6	6	25	0.174	GTNECDIETFVLGVWGR	R	V	0.95	53.3	42.3	0	1.6	0	0	2	0	2	1952.92	441	457	TRUE
CD1 MEF (P9)	1	Tubulointerstitial nephritis antigen-like	IPI00115458	52646	1	6	6	25	0.174	GVVSDNCYPFSGR	R	E	0.95	79.9	42.6	0	3.92	0	3	0	0	2	1457.65	285	297	TRUE
CD1 MEF (P9)	1	Tubulointerstitial nephritis antigen-like	IPI00115458	52646	1	6	6	25	0.174	ITGWGEETLPDGR	K	T	0.95	82.1	42.8	0	2.82	0	7	0	0	2	1430.69	403	415	TRUE
CD1 MEF (P9)	1	Tubulointerstitial nephritis antigen-like	IPI00115458	52646	1	6	6	25	0.174	IYPVFGTYWDNCNR	R	C	0.95	56.8	42.5	0	3.6	0	1	0	0	2	1804.81	110	123	TRUE
CD1 MEF (P9)	1	Tubulointerstitial nephritis antigen-like	IPI00115458	52646	1	6	6	25	0.174	LDGAWWFLR	R	R	0.95	62.1	42.9	0	1.85	0	11	0	0	2	1163.6	274	282	TRUE
CD1 MEF (P9)	1	Tubulointerstitial nephritis antigen-like	IPI00115458	52646	1	6	6	25	0.174	YWTAANSWGPWWGER	K	G	0.95	49.4	42.6	0	0	0	0	1	0	2	1866.83	419	433	TRUE
CD1 MEF (P9)	1	Isoform Alpha of Stromal cell-derived factor 1	IPI00108061,IPI00230153,IPI00553271	13616.8	1	2	2	9	0.185	FFESHIAR	R	A	0.95	54.7	43	0	0	0	5	0	0	2	1006.51	34	41	TRUE
CD1 MEF (P9)	1	Isoform Alpha of Stromal cell-derived factor 1	IPI00108061,IPI00230153,IPI00553271	13616.8	1	2	2	9	0.185	ILNTPNCALQIVAR	K	L	0.95	95.5	42.6	0	2.7	0	4	0	0	2	1582.87	49	62	TRUE
CD1 MEF (P9)	1	Putative uncharacterized protein	IPI00110658,IPI00469114,IPI00845802	15067.4	0.998	2	2	6	0.169	IGGHGAEYGAEALER	K	M	0.95	69.8	42.6	0	1.19	0	0	4	0	2	1529.73	18	32	TRUE
CD1 MEF (P9)	1	Putative uncharacterized protein	IPI00110658,IPI00469114,IPI00845802	15067.4	0.998	2	2	6	0.169	LRVDPVNFK	K	L	0.95	46.4	43.4	0	1.39	0	2	0	0	2	1087.63	92	100	TRUE
CD1 MEF (P9)	1	Protein-lysine 6-oxidase	IPI00310056	46683.4	1	4	4	5	0.114	EPPAAPGAWR	R	Q	0.95	27	42.3	0	1.32	0	1	0	0	2	1051.53	28	37	TRUE
CD1 MEF (P9)	1	Protein-lysine 6-oxidase	IPI00310056	46683.4	1	4	4	5	0.114	HWFQAGFSPSGAR	R	D	0.95	50.4	42.9	0	1.15	0	0	1	0	2	1447.69	117	129	TRUE
CD1 MEF (P9)	1	Protein-lysine 6-oxidase	IPI00310056	46683.4	1	4	4	5	0.114	NQGTSDFLPSRPR	K	Y	0.95	36.4	42.7	0	0.854	0	0	2	0	2	1474.74	265	277	TRUE
CD1 MEF (P9)	1	Protein-lysine 6-oxidase	IPI00310056	46683.4	1	4	4	5	0.114	TPSPSGVAAGR	R	P	0.936	0	0	0	4.18	0	1	0	0	1	999.522	100	110	TRUE
CD1 MEF (P9)	1	Isoform A of Lamin-A/C	IPI00620256	74220.9	1	9	9	10	0.153	EGDLLAAQAR	K	L	0.95	69.7	42.8	0	1.62	0	1	0	0	2	1043.55	124	133	TRUE
CD1 MEF (P9)	1	Isoform A of Lamin-A/C	IPI00620256	74220.9	1	9	9	10	0.153	ITESEEVVSR	R	E	0.95	83.5	43	0	2.38	0	1	0	0	2	1148.58	63	72	TRUE
CD1 MEF (P9)	1	Isoform A of Lamin-A/C	IPI00620256	74220.9	1	9	9	10	0.153	LADALQELR	R	A	0.95	75.3	42.6	0	1.8	0	1	0	0	2	1028.57	241	249	TRUE
CD1 MEF (P9)	1	Isoform A of Lamin-A/C	IPI00620256	74220.9	1	9	9	10	0.153	LLEGEEER	K	L	0.95	51.1	43.1	0	0	0	1	0	0	2	974.479	379	386	TRUE	IPI00230394
CD1 MEF (P9)	1	Isoform A of Lamin-A/C	IPI00620256	74220.9	1	9	9	10	0.153	LRDLEDSLAR	K	E	0.928	38	42.9	0	0	0	1	0	0	2	1187.64	320	329	TRUE
CD1 MEF (P9)	1	Isoform A of Lamin-A/C	IPI00620256	74220.9	1	9	9	10	0.153	SGAQASSTPLSPTR	R	I	0.95	65.6	42.7	0	4.08	0	2	0	0	2	1359.69	12	25	TRUE
CD1 MEF (P9)	1	Isoform A of Lamin-A/C	IPI00620256	74220.9	1	9	9	10	0.153	SLETENAGLR	R	L	0.95	63.1	43.6	0	0	0	1	0	0	2	1089.55	51	60	TRUE
CD1 MEF (P9)	1	Isoform A of Lamin-A/C	IPI00620256	74220.9	1	9	9	10	0.153	SVGGSGGGSFGDNLVTR	R	S	0.95	73.9	42.6	0	3.68	0	1	0	0	2	1566.75	629	645	TRUE
CD1 MEF (P9)	1	Isoform A of Lamin-A/C	IPI00620256	74220.9	1	9	9	10	0.153	VAVEEVDEEGKFVR	R	L	0.95	54.8	42.4	0	1.85	0	0	1	0	2	1605.81	440	453	TRUE
CD1 MEF (P9)	1	Actin-related protein 2/3 complex subunit 4	IPI00138691,IPI00955134	19649.4	0.998	2	2	3	0.113	AENFFILR	R	R	0.95	44.5	42.3	0	0	0	2	0	0	2	1009.55	98	105	TRUE
CD1 MEF (P9)	1	Actin-related protein 2/3 complex subunit 4	IPI00138691,IPI00955134	19649.4	0.998	2	2	3	0.113	ELLLQPVTISR	K	N	0.95	46.5	42.4	0	1.85	0	1	0	0	2	1268.76	45	55	TRUE
CD1 MEF (P9)	1	similar to ribosomal protein S25	IPI00115992,IPI00137735,IPI00677917,IPI00848593,IPI00850188	13725	1	3	3	9	0.224	AALQELLSK	R	G	0.95	74.3	42.9	0	0	0	3	0	0	2	972.572	86	94	TRUE
CD1 MEF (P9)	1	similar to ribosomal protein S25	IPI00115992,IPI00137735,IPI00677917,IPI00848593,IPI00850188	13725	1	3	3	9	0.224	LITPAVVSER	K	L	0.95	65.2	42.4	0	1.48	0	4	0	0	2	1084.64	67	76	TRUE
CD1 MEF (P9)	1	similar to ribosomal protein S25	IPI00115992,IPI00137735,IPI00677917,IPI00848593,IPI00850188	13725	1	3	3	9	0.224	LNNLVLFDK	K	A	0.95	70.7	43.3	0	0	0	2	0	0	2	1075.61	44	52	TRUE
CD1 MEF (P9)	1	60S ribosomal protein L6	IPI00313222,IPI00626312	33492.7	0.998	2	2	3	0.0574	AVDLQILPK	K	I	0.95	40.4	42.3	0	0	0	1	0	0	2	996.609	260	268	TRUE
CD1 MEF (P9)	1	60S ribosomal protein L6	IPI00313222,IPI00626312	33492.7	0.998	2	2	3	0.0574	HLTDAYFK	K	K	0.95	28.4	42.6	0	1.57	0	2	0	0	2	994.499	219	226	TRUE
CD1 MEF (P9)	1	Actin, cytoplasmic 1	IPI00110850,IPI00874482	41719.8	1	6	9	44	0.411	AGFAGDDAPR	K	A	0.95	90.4	43.2	0	2.55	0	9	0	0	2	976.448	19	28	FALSE	IPI00653007,IPI00480406,IPI00114593
CD1 MEF (P9)	1	Actin, cytoplasmic 1	IPI00110850,IPI00874482	41719.8	1	6	9	44	0.411	AVFPSIVGRPR	R	H	0.95	57.5	42.5	0	0	0	2	0	0	2	1198.71	29	39	FALSE	IPI00653007,IPI00480406,IPI00114593
CD1 MEF (P9)	1	Actin, cytoplasmic 1	IPI00110850,IPI00874482	41719.8	1	6	9	44	0.411	DLTDYLMK	R	I	0.945	38.4	42.2	0	0	0	2	0	0	2	998.486	184	191	FALSE	IPI00653007,IPI00480406,IPI00114593
CD1 MEF (P9)	1	Actin, cytoplasmic 1	IPI00110850,IPI00874482	41719.8	1	6	9	44	0.411	DLYANTVLSGGTTMYPGIADR	K	M	0.95	63.6	41.9	0	0	0	2	6	0	2	2231.07	292	312	TRUE
CD1 MEF (P9)	1	Actin, cytoplasmic 1	IPI00110850,IPI00874482	41719.8	1	6	9	44	0.411	DSYVGDEAQSK	K	R	0.95	56.3	42.7	0	2.39	0	6	0	0	2	1198.52	51	61	FALSE	IPI00653007,IPI00480406,IPI00114593
CD1 MEF (P9)	1	Actin, cytoplasmic 1	IPI00110850,IPI00874482	41719.8	1	6	9	44	0.411	DSYVGDEAQSKR	K	G	0.95	92.5	42.5	0	6	0	6	0	0	2	1354.62	51	62	FALSE	IPI00653007,IPI00480406,IPI00114593
CD1 MEF (P9)	1	Actin, cytoplasmic 1	IPI00110850,IPI00874482	41719.8	1	6	9	44	0.411	EITALAPSTMK	K	I	0.95	52.5	43.1	0	1.15	0	10	0	0	2	1161.62	316	326	FALSE	IPI00653007,IPI00480406,IPI00114593
CD1 MEF (P9)	1	Actin, cytoplasmic 1	IPI00110850,IPI00874482	41719.8	1	6	9	44	0.411	GYSFTTTAER	R	E	0.95	55.8	43	0	2.46	0	11	0	0	2	1132.53	197	206	TRUE
CD1 MEF (P9)	1	Actin, cytoplasmic 1	IPI00110850,IPI00874482	41719.8	1	6	9	44	0.411	HQGVMVGMGQK	R	D	0.95	65.7	42.7	0	6.72	0	3	0	0	2	1171.57	40	50	FALSE	IPI00653007,IPI00480406,IPI00114593
CD1 MEF (P9)	1	Actin, cytoplasmic 1	IPI00110850,IPI00874482	41719.8	1	6	9	44	0.411	IWHHTFYNELR	K	V	0.95	48.6	42.4	0	2.19	0	0	1	0	2	1515.75	85	95	FALSE	IPI00653007,IPI00480406,IPI00114593
CD1 MEF (P9)	1	Actin, cytoplasmic 1	IPI00110850,IPI00874482	41719.8	1	6	9	44	0.411	KDLYANTVLSGGTTMYPGIADR	R	M	0.95	77.4	41.9	0	0	0	0	6	0	2	2343.17	291	312	TRUE
CD1 MEF (P9)	1	Actin, cytoplasmic 1	IPI00110850,IPI00874482	41719.8	1	6	9	44	0.411	QEYDESGPSIVHR	K	K	0.95	79.1	42.6	0	2.2	0	5	9	0	2	1516.7	360	372	TRUE
CD1 MEF (P9)	1	Actin, cytoplasmic 1	IPI00110850,IPI00874482	41719.8	1	6	9	44	0.411	QEYDESGPSIVHRK	K	C	0.95	52.2	42.5	0	0	0	0	1	0	2	1644.8	360	373	TRUE
CD1 MEF (P9)	1	Actin, cytoplasmic 1	IPI00110850,IPI00874482	41719.8	1	6	9	44	0.411	SYELPDGQVITIGNER	K	F	0.95	72.8	42.5	0	6.48	0	13	2	0	2	1790.89	239	254	FALSE	IPI00653007,IPI00480406,IPI00114593
CD1 MEF (P9)	1	Actin, cytoplasmic 1	IPI00110850,IPI00874482	41719.8	1	6	9	44	0.411	VAPEEHPVLLTEAPLNPK	R	A	0.95	59	42.3	0	2.32	0	2	2	0	2	1954.06	96	113	TRUE
CD1 MEF (P9)	1	40S ribosomal protein S18	IPI00317590,IPI00474174,IPI00620156,IPI00851049	17701.3	1	7	7	22	0.388	AGELTEDEVER	R	V	0.95	77.3	43	0	2.42	0	2	0	0	2	1247.58	56	66	TRUE
CD1 MEF (P9)	1	40S ribosomal protein S18	IPI00317590,IPI00474174,IPI00620156,IPI00851049	17701.3	1	7	7	22	0.388	IAFAITAIK	K	G	0.95	44.4	43.2	0	0	0	3	0	0	2	947.592	26	34	TRUE
CD1 MEF (P9)	1	40S ribosomal protein S18	IPI00317590,IPI00474174,IPI00620156,IPI00851049	17701.3	1	7	7	22	0.388	IPDWFLNR	K	Q	0.95	53.6	43.1	0	0	0	3	0	0	2	1060.56	79	86	TRUE
CD1 MEF (P9)	1	40S ribosomal protein S18	IPI00317590,IPI00474174,IPI00620156,IPI00851049	17701.3	1	7	7	22	0.388	RAGELTEDEVER	K	V	0.95	74.4	42.6	0	3.96	0	0	3	0	2	1403.68	55	66	TRUE
CD1 MEF (P9)	1	40S ribosomal protein S18	IPI00317590,IPI00474174,IPI00620156,IPI00851049	17701.3	1	7	7	22	0.388	VITIMQNPR	R	Q	0.95	73.2	42.9	0	0	0	5	0	0	2	1071.6	67	75	TRUE
CD1 MEF (P9)	1	40S ribosomal protein S18	IPI00317590,IPI00474174,IPI00620156,IPI00851049	17701.3	1	7	7	22	0.388	VLNTNIDGR	R	R	0.95	62.4	43	0	0	0	3	0	0	2	1001.54	15	23	TRUE
CD1 MEF (P9)	1	40S ribosomal protein S18	IPI00317590,IPI00474174,IPI00620156,IPI00851049	17701.3	1	7	7	22	0.388	YSQVLANGLDNK	K	L	0.95	73	42.6	0	4.89	0	3	0	0	2	1321.67	95	106	TRUE
CD1 MEF (P9)	1	Glyceraldehyde-3-phosphate dehydrogenase	IPI00273646,IPI00620663,IPI00848411,IPI00849031,IPI00849879,IPI00850028,IPI00850062,IPI00850337,IPI00850377,IPI00850779,IPI00851086,IPI00874964	31033.5	1	4	4	7	0.221	GAAQNIIPASTGAAK	R	A	0.95	40.9	42.6	0	2.1	0	3	0	0	2	1369.74	156	170	TRUE
CD1 MEF (P9)	1	Glyceraldehyde-3-phosphate dehydrogenase	IPI00273646,IPI00620663,IPI00848411,IPI00849031,IPI00849879,IPI00850028,IPI00850062,IPI00850337,IPI00850377,IPI00850779,IPI00851086,IPI00874964	31033.5	1	4	4	7	0.221	LISWYDNEYGYSNR	K	V	0.95	60.1	42.6	0	2.77	0	1	0	0	2	1779.8	265	278	TRUE
CD1 MEF (P9)	1	Glyceraldehyde-3-phosphate dehydrogenase	IPI00273646,IPI00620663,IPI00848411,IPI00849031,IPI00849879,IPI00850028,IPI00850062,IPI00850337,IPI00850377,IPI00850779,IPI00851086,IPI00874964	31033.5	1	4	4	7	0.221	LVINGKPITIFQER	K	D	0.95	48.7	42.5	0	2.28	0	0	2	0	2	1627.95	22	35	FALSE	IPI00659907,IPI00849532
CD1 MEF (P9)	1	Glyceraldehyde-3-phosphate dehydrogenase	IPI00273646,IPI00620663,IPI00848411,IPI00849031,IPI00849879,IPI00850028,IPI00850062,IPI00850337,IPI00850377,IPI00850779,IPI00851086,IPI00874964	31033.5	1	4	4	7	0.221	VIISAPSADAPMFVMGVNHEK	K	Y	0.95	30.4	42	0	1.92	0	0	1	0	2	2229.1	74	94	TRUE
CD1 MEF (P9)	1	Keratin, type II cytoskeletal 6B	IPI00131366,IPI00131368,IPI00221797,IPI00762364,IPI00785403	60305.5	0.998	2	2	17	0.0391	SLDLDSIIAEVK	R	A	0.95	74.1	42.8	0	2.92	0	16	0	0	2	1302.72	324	335	TRUE
CD1 MEF (P9)	1	Keratin, type II cytoskeletal 6B	IPI00131366,IPI00131368,IPI00221797,IPI00762364,IPI00785403	60305.5	0.998	2	2	17	0.0391	YEELQVTAGR	K	H	0.95	62.6	42.7	0	2.92	0	1	0	0	2	1165.58	357	366	TRUE
CD1 MEF (P9)	1	Thrombospondin 1	IPI00118413	129672	1	26	28	89	0.249	AGTLDLSLSLPGK	K	Q	0.95	65.4	42.8	0	1.92	0	6	0	0	2	1271.72	125	137	TRUE
CD1 MEF (P9)	1	Thrombospondin 1	IPI00118413	129672	1	26	28	89	0.249	AQGYSGLSVK	R	V	0.95	49.9	42.3	0	0	0	3	0	0	2	1009.53	1056	1065	TRUE
CD1 MEF (P9)	1	Thrombospondin 1	IPI00118413	129672	1	26	28	89	0.249	AQLYIDCDKMESAELDVPIQSIFTR	R	D	0.95	62.1	41.2	0	3.16	0	0	1	0	2	2958.42	165	189	TRUE
CD1 MEF (P9)	1	Thrombospondin 1	IPI00118413	129672	1	26	28	89	0.249	CTSYPDGSWK	K	C	0.95	31.9	42.9	0	1.51	0	1	0	0	2	1200.5	563	572	TRUE
CD1 MEF (P9)	1	Thrombospondin 1	IPI00118413	129672	1	26	28	89	0.249	DDDYAGFVFGYQSSSR	R	F	0.95	62.3	42.5	0	7.43	0	1	0	0	2	1813.77	1020	1035	TRUE	IPI00131223,IPI00930870
CD1 MEF (P9)	1	Thrombospondin 1	IPI00118413	129672	1	26	28	89	0.249	DNCQYVYNVDQR	R	D	0.95	66.7	42.6	0	4.29	0	2	0	0	2	1573.67	812	823	TRUE
CD1 MEF (P9)	1	Thrombospondin 1	IPI00118413	129672	1	26	28	89	0.249	DNTGQIFSVVSNGK	K	A	0.95	47.1	42.5	0	1.35	0	1	0	0	2	1465.73	111	124	TRUE
CD1 MEF (P9)	1	Thrombospondin 1	IPI00118413	129672	1	26	28	89	0.249	FTGSQPFGR	R	G	0.95	62.5	42.3	0	0	0	6	0	0	2	996.49	625	633	TRUE
CD1 MEF (P9)	1	Thrombospondin 1	IPI00118413	129672	1	26	28	89	0.249	FVFGTTPEDILR	R	N	0.95	90.2	42.7	0	3	0	13	0	0	2	1394.73	217	228	TRUE
CD1 MEF (P9)	1	Thrombospondin 1	IPI00118413	129672	1	26	28	89	0.249	FYVVMWK	R	Q	0.916	37.7	43.2	0	0	0	1	0	0	2	988.496	1036	1042	TRUE	IPI00131223,IPI00930870
CD1 MEF (P9)	1	Thrombospondin 1	IPI00118413	129672	1	26	28	89	0.249	GDVNDNFQGVLQNVR	K	F	0.95	67.9	42.5	0	2.29	0	2	2	0	2	1674.82	202	216	TRUE
CD1 MEF (P9)	1	Thrombospondin 1	IPI00118413	129672	1	26	28	89	0.249	GFIFLASLR	K	Q	0.95	53	42.6	0	0	0	1	0	0	2	1023.6	87	95	TRUE
CD1 MEF (P9)	1	Thrombospondin 1	IPI00118413	129672	1	26	28	89	0.249	GTSQNDPNWVVR	K	H	0.95	90	42.7	0	0	0	7	0	0	2	1372.66	970	981	TRUE
CD1 MEF (P9)	1	Thrombospondin 1	IPI00118413	129672	1	26	28	89	0.249	IENANLIPAVPDDK	R	F	0.95	58.5	42.5	0	0	0	1	0	0	2	1508.8	61	74	TRUE
CD1 MEF (P9)	1	Thrombospondin 1	IPI00118413	129672	1	26	28	89	0.249	IMADSGPIYDK	K	T	0.95	57.4	42.6	0	0	0	4	0	0	2	1209.58	1132	1142	TRUE
CD1 MEF (P9)	1	Thrombospondin 1	IPI00118413	129672	1	26	28	89	0.249	IPESGGDNGVFDIFELIGGAR	R	R	0.95	69.8	42	0	0	0	0	1	0	2	2163.07	21	41	TRUE
CD1 MEF (P9)	1	Thrombospondin 1	IPI00118413	129672	1	26	28	89	0.249	KDNTGQIFSVVSNGK	R	A	0.95	43.2	42.5	0	2.55	0	1	0	0	2	1593.82	110	124	TRUE
CD1 MEF (P9)	1	Thrombospondin 1	IPI00118413	129672	1	26	28	89	0.249	LCNNPTPQFGGK	R	D	0.95	55.6	42.8	0	1.14	0	3	0	0	2	1332.64	519	530	TRUE
CD1 MEF (P9)	1	Thrombospondin 1	IPI00118413	129672	1	26	28	89	0.249	MESAELDVPIQSIFTR	K	D	0.95	60.5	42.6	0	1.92	0	0	1	0	2	1835.92	174	189	TRUE
CD1 MEF (P9)	1	Thrombospondin 1	IPI00118413	129672	1	26	28	89	0.249	NALWHTGNTPGQVR	R	T	0.95	57.8	42.6	0	0	0	2	4	0	2	1550.78	1079	1092	TRUE
CD1 MEF (P9)	1	Thrombospondin 1	IPI00118413	129672	1	26	28	89	0.249	QQVVSVEEALLATGQWK	K	S	0.95	0	0	0	5.7	0	1	0	0	2	1868.98	138	154	TRUE
CD1 MEF (P9)	1	Thrombospondin 1	IPI00118413	129672	1	26	28	89	0.249	QVTQSYWDTNPTR	K	A	0.95	73.7	42.6	0	6.38	0	1	0	0	2	1595.74	1043	1055	TRUE
CD1 MEF (P9)	1	Thrombospondin 1	IPI00118413	129672	1	26	28	89	0.249	SITLFVQEDR	K	A	0.95	59.4	42.8	0	3.11	0	10	0	0	2	1207.63	155	164	TRUE
CD1 MEF (P9)	1	Thrombospondin 1	IPI00118413	129672	1	26	28	89	0.249	TIVTTLQDSIR	R	K	0.95	76.5	42.9	0	1.15	0	11	0	0	2	1246.7	290	300	TRUE
CD1 MEF (P9)	1	Thrombospondin 1	IPI00118413	129672	1	26	28	89	0.249	TIVTTLQDSIRK	R	V	0.95	42.8	42.7	0	0	0	0	1	0	2	1374.8	290	301	TRUE
CD1 MEF (P9)	1	Thrombospondin 1	IPI00118413	129672	1	26	28	89	0.249	VAKGDVNDNFQGVLQNVR	R	F	0.95	70.8	42.1	0	0	0	0	1	0	2	1973.02	199	216	TRUE
CD1 MEF (P9)	1	Transforming growth factor-beta-induced protein ig-h3	IPI00122528	74581	1	3	3	4	0.0381	FGTLFTMDR	R	M	0.95	58.6	43.4	0	1.85	0	2	0	0	2	1087.52	488	496	TRUE
CD1 MEF (P9)	1	Transforming growth factor-beta-induced protein ig-h3	IPI00122528	74581	1	3	3	4	0.0381	ILGDPEALR	R	D	0.95	38.5	42	0	1.48	0	1	0	0	2	983.552	296	304	TRUE
CD1 MEF (P9)	1	Transforming growth factor-beta-induced protein ig-h3	IPI00122528	74581	1	3	3	4	0.0381	IPAETLNR	K	I	0.95	61.3	42.2	0	1.59	0	1	0	0	2	913.51	288	295	TRUE
CD1 MEF (P9)	1	60S ribosomal protein L11	IPI00331461,IPI00474856,IPI00624735,IPI00626239	20235.2	1	3	3	5	0.185	GAKAEEILEK	R	G	0.95	43.1	43.4	0	0	0	1	0	0	2	1087.6	76	85	TRUE
CD1 MEF (P9)	1	60S ribosomal protein L11	IPI00331461,IPI00474856,IPI00624735,IPI00626239	20235.2	1	3	3	5	0.185	VLEQLTGQTPVFSK	K	A	0.95	52	42.5	0	2.6	0	1	0	0	2	1546.85	39	52	TRUE
CD1 MEF (P9)	1	60S ribosomal protein L11	IPI00331461,IPI00474856,IPI00624735,IPI00626239	20235.2	1	3	3	5	0.185	YDGIILPGK	K	-	0.95	61	43.1	0	3.02	0	3	0	0	2	975.551	170	178	TRUE
CD1 MEF (P9)	1	keratin complex 1, acidic, gene 10	IPI00755181,IPI00798492,IPI00828744	57024.4	1	3	3	19	0.0606	ALEESNYELEGK	R	I	0.95	53.4	42.6	0	3.8	0	6	0	0	2	1381.65	155	166	TRUE
CD1 MEF (P9)	1	keratin complex 1, acidic, gene 10	IPI00755181,IPI00798492,IPI00828744	57024.4	1	3	3	19	0.0606	QSLEASLAETEGR	K	Y	0.95	62.8	42.7	0	3.46	0	1	0	0	2	1390.68	376	388	TRUE
CD1 MEF (P9)	1	keratin complex 1, acidic, gene 10	IPI00755181,IPI00798492,IPI00828744	57024.4	1	3	3	19	0.0606	VTMQNLNDR	K	L	0.95	77.5	43.3	0	0.824	0	12	0	0	2	1090.53	137	145	TRUE	IPI00227140
CD1 MEF (P9)	1	60S ribosomal protein L23a	IPI00461456,IPI00758298,IPI00849847,IPI00874935	17678.2	1	4	4	7	0.212	KLYDIDVAK	K	V	0.95	52.4	42.8	0	3.13	0	2	0	0	2	1064.6	115	123	TRUE
CD1 MEF (P9)	1	60S ribosomal protein L23a	IPI00461456,IPI00758298,IPI00849847,IPI00874935	17678.2	1	4	4	7	0.212	LAPDYDALDVANK	R	I	0.95	70.4	42.8	0	2.89	0	2	0	0	2	1404.7	140	152	TRUE
CD1 MEF (P9)	1	60S ribosomal protein L23a	IPI00461456,IPI00758298,IPI00849847,IPI00874935	17678.2	1	4	4	7	0.212	LYDIDVAK	K	V	0.95	37.6	42.7	0	0.921	0	2	0	0	2	936.504	116	123	TRUE
CD1 MEF (P9)	1	60S ribosomal protein L23a	IPI00461456,IPI00758298,IPI00849847,IPI00874935	17678.2	1	4	4	7	0.212	VNTLIRPDGEK	K	K	0.949	27.9	42.5	0	1.06	0	1	0	0	2	1241.68	124	134	TRUE
CD1 MEF (P9)	1	Putative uncharacterized protein	IPI00134202,IPI00323806,IPI00762051,IPI00880689	17761.5	1	3	3	10	0.191	AITGASLADIMAK	R	R	0.95	70.2	42.9	0	4.19	0	5	0	0	2	1277.68	81	93	TRUE
CD1 MEF (P9)	1	Putative uncharacterized protein	IPI00134202,IPI00323806,IPI00762051,IPI00880689	17761.5	1	3	3	10	0.191	QINWTVLYR	R	R	0.95	60.8	42.9	0	0	0	4	0	0	2	1192.65	48	56	TRUE
CD1 MEF (P9)	1	Putative uncharacterized protein	IPI00134202,IPI00323806,IPI00762051,IPI00880689	17761.5	1	3	3	10	0.191	VFQFLNAK	K	C	0.949	38.8	42.3	0	0	0	1	0	0	2	966.541	28	35	TRUE
CD1 MEF (P9)	1	HtrA serine peptidase 1 precursor	IPI00930771	51196	1	8	8	18	0.188	ENTLNMVVR	K	R	0.95	67.3	43.3	0	1.11	0	1	0	0	2	1075.56	455	463	TRUE
CD1 MEF (P9)	1	HtrA serine peptidase 1 precursor	IPI00930771	51196	1	8	8	18	0.188	GACGQGQEDPNSLR	R	H	0.95	71.3	42.5	0	2.62	0	2	0	0	2	1488.65	153	166	TRUE
CD1 MEF (P9)	1	HtrA serine peptidase 1 precursor	IPI00930771	51196	1	8	8	18	0.188	IAPAVVHIELYR	K	K	0.95	54.2	42.6	0	2.85	0	0	3	0	2	1380.8	179	190	TRUE
CD1 MEF (P9)	1	HtrA serine peptidase 1 precursor	IPI00930771	51196	1	8	8	18	0.188	IDHQGKLPVLLLGR	K	S	0.95	40.8	42.5	0	1.68	0	0	1	0	2	1558.94	256	269	TRUE
CD1 MEF (P9)	1	HtrA serine peptidase 1 precursor	IPI00930771	51196	1	8	8	18	0.188	QPPVIVLQR	R	G	0.95	71.7	43.1	0	0	0	3	0	0	2	1049.65	144	152	TRUE
CD1 MEF (P9)	1	HtrA serine peptidase 1 precursor	IPI00930771	51196	1	8	8	18	0.188	TYTNLCQLR	K	A	0.95	58.1	42.5	0	0	0	2	0	0	2	1168.58	125	133	TRUE
CD1 MEF (P9)	1	HtrA serine peptidase 1 precursor	IPI00930771	51196	1	8	8	18	0.188	VTAGISFAIPSDK	K	I	0.95	55.6	42.7	0	2.96	0	3	0	0	2	1305.7	347	359	TRUE
CD1 MEF (P9)	1	HtrA serine peptidase 1 precursor	IPI00930771	51196	1	8	8	18	0.188	YNFIADVVEK	K	I	0.95	69.1	42.4	0	2.22	0	3	0	0	2	1197.62	169	178	TRUE
CD1 MEF (P9)	1	Isoform 2 of Tropomyosin alpha-1 chain	IPI00227835	32691.8	1	4	4	5	0.165	IQLVEEELDRAQER	R	L	0.95	42.7	42.5	0	0	0	0	2	0	2	1727.89	92	105	TRUE
CD1 MEF (P9)	1	Isoform 2 of Tropomyosin alpha-1 chain	IPI00227835	32691.8	1	4	4	5	0.165	KYEEVAR	R	K	0.927	25.6	42.2	0	0.921	0	1	0	0	2	910.463	161	167	TRUE
CD1 MEF (P9)	1	Isoform 2 of Tropomyosin alpha-1 chain	IPI00227835	32691.8	1	4	4	5	0.165	LEEAEKAADESER	K	G	0.939	26.6	42.8	0	1.09	0	0	1	0	2	1476.68	113	125	TRUE
CD1 MEF (P9)	1	Isoform 2 of Tropomyosin alpha-1 chain	IPI00227835	32691.8	1	4	4	5	0.165	SKQLEDELVSLQK	R	K	0.95	45.5	42.6	0	1.26	0	0	1	0	2	1516.82	36	48	TRUE
CD1 MEF (P9)	1	Histone H2B type 1-F/J/L	IPI00114642,IPI00227930,IPI00282266,IPI00282269,IPI00348270,IPI00554853,IPI00648991,IPI00761713,IPI00874492,IPI00876167,IPI00876550	13918.6	1	5	5	27	0.381	AMGIMNSFVNDIFER	K	I	0.95	77.9	42.5	0	5.85	0	10	0	0	2	1775.81	59	73	TRUE
CD1 MEF (P9)	1	Histone H2B type 1-F/J/L	IPI00114642,IPI00227930,IPI00282266,IPI00282269,IPI00348270,IPI00554853,IPI00648991,IPI00761713,IPI00874492,IPI00876167,IPI00876550	13918.6	1	5	5	27	0.381	ESYSVYVYK	K	V	0.95	64.9	42.7	0	1.57	0	5	0	0	2	1137.55	36	44	TRUE
CD1 MEF (P9)	1	Histone H2B type 1-F/J/L	IPI00114642,IPI00227930,IPI00282266,IPI00282269,IPI00348270,IPI00554853,IPI00648991,IPI00761713,IPI00874492,IPI00876167,IPI00876550	13918.6	1	5	5	27	0.381	KESYSVYVYK	R	V	0.95	59.6	42.6	0	3.92	0	5	0	0	2	1265.64	35	44	TRUE
CD1 MEF (P9)	1	Histone H2B type 1-F/J/L	IPI00114642,IPI00227930,IPI00282266,IPI00282269,IPI00348270,IPI00554853,IPI00648991,IPI00761713,IPI00874492,IPI00876167,IPI00876550	13918.6	1	5	5	27	0.381	LLLPGELAK	R	H	0.95	43.4	42.1	0	0	0	4	0	0	2	953.603	101	109	TRUE
CD1 MEF (P9)	1	Histone H2B type 1-F/J/L	IPI00114642,IPI00227930,IPI00282266,IPI00282269,IPI00348270,IPI00554853,IPI00648991,IPI00761713,IPI00874492,IPI00876167,IPI00876550	13918.6	1	5	5	27	0.381	VLKQVHPDTGISSK	K	A	0.95	39.7	42.5	0	3.03	0	0	3	0	2	1508.84	45	58	TRUE
CD1 MEF (P9)	1	60S ribosomal protein L23	IPI00139780	14847.9	0.996	2	2	3	0.114	ECADLWPR	K	I	0.95	50	43.2	0	0	0	2	0	0	2	1046.47	124	131	TRUE
CD1 MEF (P9)	1	60S ribosomal protein L23	IPI00139780	14847.9	0.996	2	2	3	0.114	NLYIISVK	K	G	0.91	37	42.9	0	0	0	1	0	0	2	949.572	36	43	TRUE
CD1 MEF (P9)	1	Isoform D of Fibulin-1	IPI00322748	78013	1	3	3	11	0.0426	DSFDIIKR	R	Y	0.95	80.9	42.8	0	1.47	0	6	0	0	2	993.537	645	652	TRUE
CD1 MEF (P9)	1	Isoform D of Fibulin-1	IPI00322748	78013	1	3	3	11	0.0426	EFTRPEEIIFLR	R	A	0.95	44.8	42.6	0	0	0	2	0	0	2	1549.84	610	621	TRUE
CD1 MEF (P9)	1	Isoform D of Fibulin-1	IPI00322748	78013	1	3	3	11	0.0426	GYHLNEEGTR	R	C	0.95	55	43.1	0	0	0	3	0	0	2	1175.54	346	355	TRUE
CD1 MEF (P9)	1	Myosin-10	IPI00515398,IPI00757312	228984	1	27	28	41	0.234	AGVLAHLEEER	R	D	0.95	40.1	42.6	0	3.03	0	2	0	0	2	1223.64	772	782	FALSE	IPI00123181
CD1 MEF (P9)	1	Myosin-10	IPI00515398,IPI00757312	228984	1	27	28	41	0.234	ALEEALEAKEEFER	R	Q	0.95	70.8	42.6	0	2.24	0	1	2	0	2	1663.82	1491	1504	TRUE
CD1 MEF (P9)	1	Myosin-10	IPI00515398,IPI00757312	228984	1	27	28	41	0.234	ALELDPNLYR	R	I	0.95	61.8	43	0	0.959	0	3	0	0	2	1203.64	753	762	TRUE
CD1 MEF (P9)	1	Myosin-10	IPI00515398,IPI00757312	228984	1	27	28	41	0.234	AVIYNPATQADWTAK	R	K	0.95	59.2	42.6	0	0	0	2	0	0	2	1648.83	19	33	TRUE
CD1 MEF (P9)	1	Myosin-10	IPI00515398,IPI00757312	228984	1	27	28	41	0.234	DAAGLESQLQDTQELLQEETR	K	Q	0.95	69.8	41.9	0	2.28	0	0	1	0	2	2374.14	1309	1329	TRUE
CD1 MEF (P9)	1	Myosin-10	IPI00515398,IPI00757312	228984	1	27	28	41	0.234	DLSEELEALKTELEDTLDTTAAQQELR	R	T	0.95	42.3	41.1	0	0	0	0	1	0	2	3061.51	1143	1169	TRUE
CD1 MEF (P9)	1	Myosin-10	IPI00515398,IPI00757312	228984	1	27	28	41	0.234	ELQAQIAELQEDFESEK	R	A	0.95	61.7	42.2	0	1.04	0	0	2	0	2	2006.96	1115	1131	TRUE
CD1 MEF (P9)	1	Myosin-10	IPI00515398,IPI00757312	228984	1	27	28	41	0.234	EQADFAVEALAK	K	A	0.95	41.8	42.7	0	0.854	0	1	0	0	2	1291.65	415	426	TRUE
CD1 MEF (P9)	1	Myosin-10	IPI00515398,IPI00757312	228984	1	27	28	41	0.234	FDQLLAEEK	K	G	0.95	49.3	43	0	0	0	1	0	0	2	1092.56	1453	1461	FALSE	IPI00123181
CD1 MEF (P9)	1	Myosin-10	IPI00515398,IPI00757312	228984	1	27	28	41	0.234	FKATISALEAK	K	I	0.95	35.2	43.1	0	1.44	0	1	0	0	2	1178.68	1812	1822	TRUE
CD1 MEF (P9)	1	Myosin-10	IPI00515398,IPI00757312	228984	1	27	28	41	0.234	FVAELWKDVDR	R	I	0.95	54.7	42.7	0	0	0	0	1	0	2	1377.72	614	624	TRUE
CD1 MEF (P9)	1	Myosin-10	IPI00515398,IPI00757312	228984	1	27	28	41	0.234	GGPISFSSSR	R	S	0.95	40.4	42.6	0	0	0	2	0	0	2	994.495	1931	1940	TRUE
CD1 MEF (P9)	1	Myosin-10	IPI00515398,IPI00757312	228984	1	27	28	41	0.234	IAQLEEELEEEQSNMELLNDR	R	F	0.95	67.1	41.6	0	3.46	0	0	1	0	2	2532.18	1738	1758	TRUE
CD1 MEF (P9)	1	Myosin-10	IPI00515398,IPI00757312	228984	1	27	28	41	0.234	IGQLEEQLEQEAK	K	E	0.95	44.7	42.5	0	3.35	0	1	0	0	2	1514.77	1823	1835	TRUE
CD1 MEF (P9)	1	Myosin-10	IPI00515398,IPI00757312	228984	1	27	28	41	0.234	IGQLEEQLEQEAKER	K	A	0.95	53.4	42.4	0	0	0	0	1	0	2	1799.91	1823	1837	TRUE
CD1 MEF (P9)	1	Myosin-10	IPI00515398,IPI00757312	228984	1	27	28	41	0.234	IVFQEFR	R	Q	0.95	49	42.3	0	0	0	2	0	0	2	938.509	719	725	TRUE
CD1 MEF (P9)	1	Myosin-10	IPI00515398,IPI00757312	228984	1	27	28	41	0.234	IVGLDQVTGMTETAFGSAYK	R	T	0.95	50.6	42	0	4.49	0	0	1	0	2	2088.03	625	644	TRUE
CD1 MEF (P9)	1	Myosin-10	IPI00515398,IPI00757312	228984	1	27	28	41	0.234	KFDQLLAEEK	K	G	0.95	60.9	42.8	0	1.35	0	2	0	0	2	1220.65	1452	1461	FALSE	IPI00123181
CD1 MEF (P9)	1	Myosin-10	IPI00515398,IPI00757312	228984	1	27	28	41	0.234	KLDGETTDLQDQIAELQAQVDELK	R	V	0.95	67.5	41.5	0	0	0	0	1	0	2	2700.36	1059	1082	TRUE
CD1 MEF (P9)	1	Myosin-10	IPI00515398,IPI00757312	228984	1	27	28	41	0.234	KQELEEILHDLESR	K	V	0.95	70.2	42.3	0	2	0	0	2	0	2	1738.9	917	930	TRUE
CD1 MEF (P9)	1	Myosin-10	IPI00515398,IPI00757312	228984	1	27	28	41	0.234	LDPHLVLDQLR	K	C	0.95	43	42.8	0	1.4	0	1	0	0	2	1318.75	690	700	FALSE	IPI00123181
CD1 MEF (P9)	1	Myosin-10	IPI00515398,IPI00757312	228984	1	27	28	41	0.234	LQNELDNVSTLLEEAEKK	K	G	0.95	58.9	42	0	0	0	0	2	0	2	2073.07	1285	1302	TRUE
CD1 MEF (P9)	1	Myosin-10	IPI00515398,IPI00757312	228984	1	27	28	41	0.234	LQQLFNHTMFILEQEEYQR	K	E	0.95	57.8	41.8	0	5.07	0	0	1	0	2	2467.21	483	501	FALSE	IPI00123181
CD1 MEF (P9)	1	Myosin-10	IPI00515398,IPI00757312	228984	1	27	28	41	0.234	MQAHIQDLEEQLDEEEGAR	K	Q	0.95	47	41.9	0	1.96	0	0	1	0	2	2241.01	948	966	TRUE
CD1 MEF (P9)	1	Myosin-10	IPI00515398,IPI00757312	228984	1	27	28	41	0.234	NILAEQLQAETELFAEAEEMR	K	A	0.95	75.4	41.8	0	2.08	0	0	1	0	2	2435.18	890	910	TRUE
CD1 MEF (P9)	1	Myosin-10	IPI00515398,IPI00757312	228984	1	27	28	41	0.234	NLPIYSENIIEMYR	K	G	0.95	61.7	42.3	0	3.77	0	1	0	0	2	1754.88	130	143	TRUE
CD1 MEF (P9)	1	Myosin-10	IPI00515398,IPI00757312	228984	1	27	28	41	0.234	NTDQASMPENTVAQK	R	L	0.95	55.3	42.5	0	1.33	0	3	0	0	2	1633.75	366	380	TRUE
CD1 MEF (P9)	1	Myosin-10	IPI00515398,IPI00757312	228984	1	27	28	41	0.234	QLLQANPILESFGNAK	R	T	0.95	54.2	42.5	0	0	0	1	0	0	2	1742.94	217	232	TRUE
CD1 MEF (P9)	1	Myosin-10	IPI00515398,IPI00757312	228984	1	27	28	41	0.234	SDLLLEGFNNYR	K	F	0.95	52.7	42.5	0	0	0	1	0	0	2	1440.71	297	308	TRUE
CD1 MEF (P9)	1	Myosin-10	IPI00515398,IPI00757312	228984	1	27	28	41	0.234	SLEAEILQLQEELASSER	K	A	0.95	52.4	42	0	2.12	0	0	3	0	2	2045.04	1684	1701	TRUE
CD1 MEF (P9)	1	Myosin-10	IPI00515398,IPI00757312	228984	1	27	28	41	0.234	VEEEEERNQILQNEK	R	K	0.939	41.7	42.6	0	0	0	0	1	0	2	1886.91	931	945	TRUE
CD1 MEF (P9)	1	Myosin-10	IPI00515398,IPI00757312	228984	1	27	28	41	0.234	VVSSVLQFGNISFK	K	K	0.95	35.1	42.5	0	0.796	0	1	0	0	2	1524.84	349	362	TRUE
CD1 MEF (P9)	1	Pentraxin-related protein PTX3	IPI00114358	41793.5	1	5	5	7	0.147	ALEPLLQESR	R	D	0.95	60.7	42.6	0	1.92	0	2	0	0	2	1155.64	116	125	TRUE
CD1 MEF (P9)	1	Pentraxin-related protein PTX3	IPI00114358	41793.5	1	5	5	7	0.147	EGMLLQATDDVLRGELQR	R	L	0.95	44.7	42.1	0	0	0	0	1	0	2	2060.04	70	87	TRUE
CD1 MEF (P9)	1	Pentraxin-related protein PTX3	IPI00114358	41793.5	1	5	5	7	0.147	ITGFNIWDR	R	V	0.95	60.7	43.1	0	1.15	0	1	0	0	2	1121.57	333	341	TRUE
CD1 MEF (P9)	1	Pentraxin-related protein PTX3	IPI00114358	41793.5	1	5	5	7	0.147	LAADTVVSLGR	K	W	0.95	70.7	42.9	0	2.72	0	1	0	0	2	1101.63	256	266	TRUE
CD1 MEF (P9)	1	Pentraxin-related protein PTX3	IPI00114358	41793.5	1	5	5	7	0.147	VLSEEEIR	R	A	0.95	59.1	43.1	0	1.47	0	2	0	0	2	974.515	342	349	TRUE
CD1 MEF (P9)	1	perlecan	IPI00515360	469746	1	35	36	97	0.114	AAGVPSASITWR	R	K	0.95	59.5	43	0	3.66	0	3	0	0	2	1215.65	1978	1989	TRUE	IPI00113824
CD1 MEF (P9)	1	perlecan	IPI00515360	469746	1	35	36	97	0.114	AASISAVSLEVAQPGPSSGPR	R	A	0.95	53.4	42.1	0	0	0	0	1	0	2	1981.03	1503	1523	TRUE
CD1 MEF (P9)	1	perlecan	IPI00515360	469746	1	35	36	97	0.114	AEMLQALASLEAVLLQTVYNTK	R	M	0.95	93.5	41.7	0	0	0	0	2	0	2	2422.29	680	701	TRUE	IPI00113824
CD1 MEF (P9)	1	perlecan	IPI00515360	469746	1	35	36	97	0.114	AFAYLQVPER	K	V	0.95	54.6	42.9	0	2.29	0	1	0	0	2	1193.63	3648	3657	TRUE	IPI00113824
CD1 MEF (P9)	1	perlecan	IPI00515360	469746	1	35	36	97	0.114	AGLSSGFVGCVR	K	E	0.95	76.8	42.6	0	0	0	5	0	0	2	1209.6	3803	3814	TRUE	IPI00113824
CD1 MEF (P9)	1	perlecan	IPI00515360	469746	1	35	36	97	0.114	AMDFNGILTIR	R	N	0.95	91.5	42.8	0	1.57	0	2	0	0	2	1250.66	1817	1827	TRUE	IPI00113824
CD1 MEF (P9)	1	perlecan	IPI00515360	469746	1	35	36	97	0.114	APLPWQHR	R	I	0.95	35.7	43.2	0	2.85	0	2	0	0	2	1004.54	3246	3253	TRUE	IPI00113824
CD1 MEF (P9)	1	perlecan	IPI00515360	469746	1	35	36	97	0.114	EGGQLPPGHSVQDGVLR	K	I	0.95	49.8	42.5	0	0	0	0	2	0	2	1745.89	3432	3448	TRUE	IPI00113824
CD1 MEF (P9)	1	perlecan	IPI00515360	469746	1	35	36	97	0.114	EHLLMALADLDELLVR	R	A	0.95	119	42.7	0	4.16	0	2	7	0	2	1851	1479	1494	TRUE	IPI00113824
CD1 MEF (P9)	1	perlecan	IPI00515360	469746	1	35	36	97	0.114	EHLLMALAGIDALLIQASYTQQPAESR	R	V	0.95	51.5	41.1	0	0	0	0	3	0	2	2955.52	1075	1101	TRUE	IPI00113824
CD1 MEF (P9)	1	perlecan	IPI00515360	469746	1	35	36	97	0.114	FDAGSGMATIR	R	H	0.95	92.7	42.5	0	1.96	0	7	0	0	2	1141.53	3730	3740	TRUE	IPI00113824
CD1 MEF (P9)	1	perlecan	IPI00515360	469746	1	35	36	97	0.114	FLVHDAFWALPK	R	Q	0.95	51	42.7	0	3.28	0	0	1	0	2	1443.78	589	600	TRUE	IPI00113824
CD1 MEF (P9)	1	perlecan	IPI00515360	469746	1	35	36	97	0.114	GMVFGIPDGVLELVPQR	R	G	0.95	55.6	42.5	0	4.37	0	3	0	0	2	1826.98	486	502	TRUE	IPI00113824
CD1 MEF (P9)	1	perlecan	IPI00515360	469746	1	35	36	97	0.114	HPTPLALGQFHTVTLLR	R	S	0.95	60.4	42.2	0	4.14	0	0	4	0	2	1901.08	3741	3757	TRUE	IPI00113824
CD1 MEF (P9)	1	perlecan	IPI00515360	469746	1	35	36	97	0.114	IEGNTLVIPR	R	V	0.95	82.3	42.2	0	1.03	0	6	0	0	2	1111.65	3254	3263	TRUE	IPI00113824
CD1 MEF (P9)	1	perlecan	IPI00515360	469746	1	35	36	97	0.114	IPGDQIVSVVFIK	K	E	0.95	83.4	42.7	0	3.8	0	1	0	0	2	1414.83	126	138	TRUE	IPI00113824
CD1 MEF (P9)	1	perlecan	IPI00515360	469746	1	35	36	97	0.114	IQVVVLSASGANSVPVR	R	I	0.95	93.6	42.4	0	3.77	0	1	0	0	2	1695.98	2037	2053	TRUE
CD1 MEF (P9)	1	perlecan	IPI00515360	469746	1	35	36	97	0.114	ITFRPDSADGMLLYNGQK	K	R	0.909	39.2	42.1	0	0	0	0	1	0	2	2026.01	3686	3703	TRUE	IPI00113824
CD1 MEF (P9)	1	perlecan	IPI00515360	469746	1	35	36	97	0.114	LDVEFKPLEPNGILLFSGGK	R	S	0.95	48	41.9	0	0	0	0	3	0	2	2173.19	3946	3965	TRUE	IPI00113824
CD1 MEF (P9)	1	perlecan	IPI00515360	469746	1	35	36	97	0.114	LEPTVPEDSGR	R	Y	0.95	50.6	42.7	0	1.85	0	6	0	0	2	1199.59	3348	3358	TRUE	IPI00113824
CD1 MEF (P9)	1	perlecan	IPI00515360	469746	1	35	36	97	0.114	LGIPVKLEPR	R	M	0.95	65.3	43.1	0	1.36	0	2	0	0	2	1121.7	3146	3155	TRUE	IPI00113824
CD1 MEF (P9)	1	perlecan	IPI00515360	469746	1	35	36	97	0.114	LGTVPQFPR	R	V	0.95	78.9	42.7	0	2.2	0	2	0	0	2	1014.57	189	197	TRUE	IPI00113824
CD1 MEF (P9)	1	perlecan	IPI00515360	469746	1	35	36	97	0.114	LSFDQPNDFK	R	G	0.95	46.5	42.5	0	3.08	0	2	0	0	2	1210.57	542	551	TRUE	IPI00113824
CD1 MEF (P9)	1	perlecan	IPI00515360	469746	1	35	36	97	0.114	NSQLTGGFTVEPVHDGAR	R	L	0.95	49.1	42.4	0	0	0	0	1	0	2	1884.92	1364	1381	TRUE	IPI00113824
CD1 MEF (P9)	1	perlecan	IPI00515360	469746	1	35	36	97	0.114	QLISTHFAPGDFQGFALVNPQR	R	N	0.95	52	41.7	0	2.31	0	0	2	0	2	2443.25	1342	1363	TRUE	IPI00113824
CD1 MEF (P9)	1	perlecan	IPI00515360	469746	1	35	36	97	0.114	SGPVEDFVSLAMVGGHLEFR	K	Y	0.95	89.2	42	0	2.51	0	0	5	0	2	2147.06	3966	3985	TRUE	IPI00113824
CD1 MEF (P9)	1	perlecan	IPI00515360	469746	1	35	36	97	0.114	SIEYSPQLEDASAK	R	E	0.95	59.6	42.5	0	0	0	2	0	0	2	1537.74	93	106	TRUE	IPI00113824
CD1 MEF (P9)	1	perlecan	IPI00515360	469746	1	35	36	97	0.114	SPAYTLVWTR	K	L	0.95	52.7	42.9	0	0	0	2	0	0	2	1193.63	1798	1807	TRUE	IPI00113824
CD1 MEF (P9)	1	perlecan	IPI00515360	469746	1	35	36	97	0.114	SPGPNVAVNTK	R	D	0.95	60.7	42.3	0	0	0	1	0	0	2	1083.58	4311	4321	TRUE	IPI00113824
CD1 MEF (P9)	1	perlecan	IPI00515360	469746	1	35	36	97	0.114	SVVPQGGPHSLR	R	C	0.95	54.3	43.2	0	1.59	0	1	0	0	2	1233.67	1685	1696	TRUE	IPI00113824
CD1 MEF (P9)	1	perlecan	IPI00515360	469746	1	35	36	97	0.114	VDGDLPPDSR	K	L	0.95	67	42.6	0	2.07	0	4	0	0	2	1070.51	3607	3616	TRUE	IPI00113824
CD1 MEF (P9)	1	perlecan	IPI00515360	469746	1	35	36	97	0.114	VDSYGGFLR	K	Y	0.95	60.8	42.4	0	0	0	2	0	0	2	1013.51	607	615	TRUE	IPI00113824
CD1 MEF (P9)	1	perlecan	IPI00515360	469746	1	35	36	97	0.114	VIPYFTQTPYSFLPLPTIK	R	D	0.908	39.2	42.1	0	0	0	0	1	0	2	2225.23	3658	3676	TRUE	IPI00113824
CD1 MEF (P9)	1	perlecan	IPI00515360	469746	1	35	36	97	0.114	VPSGLYLGTCER	R	C	0.95	52.3	42.7	0	5.89	0	1	0	0	2	1351.67	1147	1158	TRUE	IPI00113824
CD1 MEF (P9)	1	perlecan	IPI00515360	469746	1	35	36	97	0.114	YELGSGLAVLR	R	S	0.95	81.3	43.1	0	2.44	0	6	0	0	2	1177.66	3986	3996	TRUE	IPI00113824
CD1 MEF (P9)	1	Isoform 1 of Gelsolin	IPI00117167,IPI00759948	85923.9	1	3	3	3	0.0692	DSQEEEKTEALTSAK	K	R	0.95	41.1	42.4	0	2.41	0	0	1	0	2	1665.78	712	726	TRUE
CD1 MEF (P9)	1	Isoform 1 of Gelsolin	IPI00117167,IPI00759948	85923.9	1	3	3	3	0.0692	QTQVSVLPEGGETPLFK	R	Q	0.95	30.5	42.4	0	1.85	0	1	0	0	2	1829.96	372	388	TRUE
CD1 MEF (P9)	1	Isoform 1 of Gelsolin	IPI00117167,IPI00759948	85923.9	1	3	3	3	0.0692	SQHVQVEEGSEPDAFWEALGGK	R	T	0.95	35.9	41.8	0	1.1	0	0	1	0	2	2400.11	625	646	TRUE
CD1 MEF (P9)	1	transforming growth factor, beta 3	IPI00135633	47126.6	0.998	2	2	4	0.0461	ALDTNYCFR	R	N	0.95	37.6	43.1	0	1.62	0	1	0	0	2	1159.52	301	309	TRUE
CD1 MEF (P9)	1	transforming growth factor, beta 3	IPI00135633	47126.6	0.998	2	2	4	0.0461	VEQLSNMVVK	K	S	0.95	42.2	43	0	1.31	0	3	0	0	2	1146.62	398	407	TRUE
CD1 MEF (P9)	1	20 kDa protein	IPI00876029	20448.6	0.998	2	2	2	0.116	ILMVGLDAAGK	R	T	0.95	40.3	43.4	0	0	0	1	0	0	2	1087.62	20	30	TRUE
CD1 MEF (P9)	1	20 kDa protein	IPI00876029	20448.6	0.998	2	2	2	0.116	IQEGAAVLQK	R	M	0.95	41	42.9	0	0	0	1	0	0	2	1056.6	100	109	TRUE
CD1 MEF (P9)	1	Isoform 1 of Periostin	IPI00338018	93129.2	1	16	17	28	0.267	AAAITSDLLESLGR	R	D	0.95	80.9	42.8	0	4.35	0	2	0	0	2	1416.77	254	267	TRUE
CD1 MEF (P9)	1	Isoform 1 of Periostin	IPI00338018	93129.2	1	16	17	28	0.267	DGHFTLFAPTNEAFEK	R	L	0.948	42.5	42.6	0	0	0	0	1	0	2	1823.86	268	283	TRUE
CD1 MEF (P9)	1	Isoform 1 of Periostin	IPI00338018	93129.2	1	16	17	28	0.267	DQGPNVCALQQILGTK	R	K	0.95	54.4	42.4	0	6.1	0	1	0	0	2	1741.89	40	55	TRUE
CD1 MEF (P9)	1	Isoform 1 of Periostin	IPI00338018	93129.2	1	16	17	28	0.267	EIIQPAEK	R	S	0.934	37.5	42.1	0	0	0	1	0	0	2	927.515	492	499	TRUE
CD1 MEF (P9)	1	Isoform 1 of Periostin	IPI00338018	93129.2	1	16	17	28	0.267	IIDGVPVEITEK	K	Q	0.95	69	42.4	0	3.52	0	2	0	0	2	1312.74	738	749	TRUE
CD1 MEF (P9)	1	Isoform 1 of Periostin	IPI00338018	93129.2	1	16	17	28	0.267	IQIEGDPDFR	K	L	0.95	53.6	43.1	0	2	0	3	0	0	2	1189.59	705	714	TRUE
CD1 MEF (P9)	1	Isoform 1 of Periostin	IPI00338018	93129.2	1	16	17	28	0.267	ISTGGGETGETLQK	R	F	0.95	91.7	42.7	0	5.74	0	2	0	0	2	1377.69	767	780	TRUE
CD1 MEF (P9)	1	Isoform 1 of Periostin	IPI00338018	93129.2	1	16	17	28	0.267	LLYPADIPVGNDQLLELLNK	K	L	0.95	46.8	41.9	0	0	0	0	1	0	2	2238.24	629	648	TRUE
CD1 MEF (P9)	1	Isoform 1 of Periostin	IPI00338018	93129.2	1	16	17	28	0.267	NALQNIILYHLTPGVYIGK	K	G	0.95	45.2	42	0	0	0	0	1	0	2	2127.2	559	577	TRUE
CD1 MEF (P9)	1	Isoform 1 of Periostin	IPI00338018	93129.2	1	16	17	28	0.267	NGAIHIFR	R	E	0.95	54.4	42.5	0	0	0	2	0	0	2	927.516	484	491	TRUE
CD1 MEF (P9)	1	Isoform 1 of Periostin	IPI00338018	93129.2	1	16	17	28	0.267	NGVIHLIDEVLIPDSAK	K	Q	0.95	59.7	42.4	0	2.49	0	0	3	0	2	1833.01	357	373	TRUE
CD1 MEF (P9)	1	Isoform 1 of Periostin	IPI00338018	93129.2	1	16	17	28	0.267	NWYQGAICGK	K	K	0.95	27.3	42.5	0	1.4	0	1	0	0	2	1196.55	64	73	TRUE
CD1 MEF (P9)	1	Isoform 1 of Periostin	IPI00338018	93129.2	1	16	17	28	0.267	TTVLYECCPGYMR	K	M	0.95	52.9	42.4	0	3.47	0	1	0	0	2	1649.71	75	87	TRUE
CD1 MEF (P9)	1	Isoform 1 of Periostin	IPI00338018	93129.2	1	16	17	28	0.267	VGLSDLYNGQILETIGGK	K	Q	0.95	83.3	42.3	0	3.64	0	3	1	0	2	1877	440	457	TRUE
CD1 MEF (P9)	1	Isoform 1 of Periostin	IPI00338018	93129.2	1	16	17	28	0.267	VIHGNQIATNGVVHVIDR	R	V	0.95	54.7	42.2	0	2.05	0	0	2	0	2	1942.06	213	230	TRUE
CD1 MEF (P9)	1	Isoform 1 of Periostin	IPI00338018	93129.2	1	16	17	28	0.267	VIQGSLQPIIK	K	T	0.95	49.6	42.7	0	1.07	0	1	0	0	2	1195.74	686	696	TRUE
CD1 MEF (P9)	1	Isoform 1 of Tenascin	IPI00403938,IPI00420656	231788	1	8	8	13	0.0493	ELEPGVEYFIR	R	V	0.95	72.3	42.7	0	3.39	0	2	0	0	2	1351.69	681	691	TRUE
CD1 MEF (P9)	1	Isoform 1 of Tenascin	IPI00403938,IPI00420656	231788	1	8	8	13	0.0493	ETFITGLDAPR	K	N	0.95	35.8	43	0	1.25	0	1	0	0	2	1219.63	887	897	TRUE
CD1 MEF (P9)	1	Isoform 1 of Tenascin	IPI00403938,IPI00420656	231788	1	8	8	13	0.0493	FTTDLDSPR	K	E	0.95	73	42.6	0	1.64	0	1	0	0	2	1051.51	1792	1800	TRUE
CD1 MEF (P9)	1	Isoform 1 of Tenascin	IPI00403938,IPI00420656	231788	1	8	8	13	0.0493	IQALSGSLR	R	S	0.95	59.4	43	0	1.08	0	2	0	0	2	944.552	1864	1872	TRUE
CD1 MEF (P9)	1	Isoform 1 of Tenascin	IPI00403938,IPI00420656	231788	1	8	8	13	0.0493	LEELELLVSSLR	R	E	0.95	55.5	42.8	0	3.36	0	1	0	0	2	1400.8	126	137	TRUE
CD1 MEF (P9)	1	Isoform 1 of Tenascin	IPI00403938,IPI00420656	231788	1	8	8	13	0.0493	SQPVSAIATTAMGSPK	R	E	0.95	76.1	42.6	0	6.64	0	1	0	0	2	1545.79	1608	1623	TRUE
CD1 MEF (P9)	1	Isoform 1 of Tenascin	IPI00403938,IPI00420656	231788	1	8	8	13	0.0493	TAHISGLPPSTDFIVYLSGIAPSIR	R	T	0.95	62.8	41.4	0	0	0	0	3	0	2	2612.41	1401	1425	TRUE
CD1 MEF (P9)	1	Isoform 1 of Tenascin	IPI00403938,IPI00420656	231788	1	8	8	13	0.0493	VSIYGVIQGYR	R	T	0.95	83	42.6	0	2.06	0	2	0	0	2	1254.68	1324	1334	TRUE
CD1 MEF (P9)	1	Tubulin beta-5 chain	IPI00117352	49652.6	1	11	11	20	0.282	AILVDLEPGTMDSVR	R	S	0.95	59.1	42.5	0	4.41	0	2	0	0	2	1615.84	63	77	TRUE
CD1 MEF (P9)	1	Tubulin beta-5 chain	IPI00117352	49652.6	1	11	11	20	0.282	ALTVPELTQQVFDAK	R	N	0.95	30	42.5	0	2.85	0	1	0	0	2	1659.9	283	297	TRUE
CD1 MEF (P9)	1	Tubulin beta-5 chain	IPI00117352	49652.6	1	11	11	20	0.282	EVDEQMLNVQNK	K	N	0.95	56.4	42.8	0	0.854	0	1	0	0	2	1446.69	325	336	TRUE
CD1 MEF (P9)	1	Tubulin beta-5 chain	IPI00117352	49652.6	1	11	11	20	0.282	GHYTEGAELVDSVLDVVR	K	K	0.95	81.5	42.2	0	2.72	0	0	1	0	2	1958.98	104	121	TRUE
CD1 MEF (P9)	1	Tubulin beta-5 chain	IPI00117352	49652.6	1	11	11	20	0.282	GHYTEGAELVDSVLDVVRK	K	E	0.95	43.9	42.1	0	0	0	0	2	0	2	2087.08	104	122	TRUE
CD1 MEF (P9)	1	Tubulin beta-5 chain	IPI00117352	49652.6	1	11	11	20	0.282	ISEQFTAMFR	R	R	0.95	60.3	42.8	0	2.49	0	1	0	0	2	1229.6	381	390	TRUE
CD1 MEF (P9)	1	Tubulin beta-5 chain	IPI00117352	49652.6	1	11	11	20	0.282	ISVYYNEATGGK	R	Y	0.95	86.9	42.7	0	4.6	0	3	0	0	2	1301.64	47	58	TRUE
CD1 MEF (P9)	1	Tubulin beta-5 chain	IPI00117352	49652.6	1	11	11	20	0.282	LAVNMVPFPR	K	L	0.95	53.5	42.9	0	1.74	0	4	0	0	2	1143.63	253	262	TRUE
CD1 MEF (P9)	1	Tubulin beta-5 chain	IPI00117352	49652.6	1	11	11	20	0.282	NSSYFVEWIPNNVK	K	T	0.95	52.6	42.5	0	2.01	0	2	0	0	2	1696.83	337	350	TRUE
CD1 MEF (P9)	1	Tubulin beta-5 chain	IPI00117352	49652.6	1	11	11	20	0.282	TAVCDIPPR	K	G	0.95	42.9	42.8	0	0	0	1	0	0	2	1028.52	351	359	TRUE
CD1 MEF (P9)	1	Tubulin beta-5 chain	IPI00117352	49652.6	1	11	11	20	0.282	YLTVAAVFR	R	G	0.95	56.3	42.3	0	1.15	0	2	0	0	2	1039.59	310	318	TRUE
CD1 MEF (P9)	1	60S ribosomal protein L17	IPI00453768,IPI00468667,IPI00849652	21405.5	1	3	3	5	0.174	EQIVPKPEEEVAQK	K	K	0.95	38.6	42.5	0	1.19	0	0	2	0	2	1623.86	154	167	TRUE
CD1 MEF (P9)	1	60S ribosomal protein L17	IPI00453768,IPI00468667,IPI00849652	21405.5	1	3	3	5	0.174	QWGWTQGR	K	W	0.95	43.8	43.2	0	0	0	1	0	0	2	1018.49	75	82	TRUE
CD1 MEF (P9)	1	60S ribosomal protein L17	IPI00453768,IPI00468667,IPI00849652	21405.5	1	3	3	5	0.174	YSLDPENPTK	R	S	0.95	55	42.9	0	1.62	0	2	0	0	2	1163.56	4	13	TRUE
CD1 MEF (P9)	1	hypothetical protein isoform 2	IPI00265107,IPI00330363,IPI00354363,IPI00622160	29959.2	1	3	3	5	0.15	AGVNTVTTLVENK	R	K	0.95	44.7	42.7	0	2.74	0	2	0	0	2	1345.73	138	150	TRUE
CD1 MEF (P9)	1	hypothetical protein isoform 2	IPI00265107,IPI00330363,IPI00354363,IPI00622160	29959.2	1	3	3	5	0.15	LKVPPAINQFTQALDR	R	Q	0.95	55.1	42.5	0	0	0	0	1	0	2	1811.02	74	89	TRUE
CD1 MEF (P9)	1	hypothetical protein isoform 2	IPI00265107,IPI00330363,IPI00354363,IPI00622160	29959.2	1	3	3	5	0.15	NFGIGQDIQPK	K	R	0.95	66.3	43.1	0	0	0	2	0	0	2	1216.63	38	48	TRUE
CD1 MEF (P9)	1	187 kDa protein	IPI00409393,IPI00828560	186819	0.998	2	2	4	0.0134	SQVQQDAQSAGGSR	R	L	0.95	94.1	42.7	0	4.85	0	1	0	0	2	1418.66	135	148	TRUE
CD1 MEF (P9)	1	187 kDa protein	IPI00409393,IPI00828560	186819	0.998	2	2	4	0.0134	TFNVALDAR	R	Y	0.95	49	43	0	1.52	0	3	0	0	2	1006.53	51	59	TRUE
CD1 MEF (P9)	1	Ankycorbin	IPI00453820	108836	0.998	2	2	2	0.0245	LSENAGIQNLLLSK	K	I	0.95	40.2	42.6	0	0	0	1	0	0	2	1499.84	227	240	TRUE
CD1 MEF (P9)	1	Ankycorbin	IPI00453820	108836	0.998	2	2	2	0.0245	QLQDELQSQR	K	T	0.95	31.9	42.7	0	1.38	0	1	0	0	2	1244.62	455	464	TRUE
CD1 MEF (P9)	1	60S ribosomal protein L27	IPI00122421	15780.4	0.999	2	2	6	0.147	VYNYNHLMPTR	K	Y	0.897	39	42.4	0	0	0	0	1	0	2	1423.68	74	84	TRUE
CD1 MEF (P9)	1	60S ribosomal protein L27	IPI00122421	15780.4	0.999	2	2	6	0.147	YSVDIPLDK	R	T	0.95	59.7	43.1	0	1.15	0	5	0	0	2	1049.55	85	93	TRUE
CD1 MEF (P9)	1	40S ribosomal protein S7	IPI00136984,IPI00666161,IPI00850934	22109.5	0.998	2	2	2	0.103	AIIIFVPVPQLK	K	S	0.95	51.5	42.6	0	2.17	0	1	0	0	2	1337.86	59	70	TRUE
CD1 MEF (P9)	1	40S ribosomal protein S7	IPI00136984,IPI00666161,IPI00850934	22109.5	0.998	2	2	2	0.103	HVVFIAQR	K	R	0.95	39.1	42	0	1.54	0	1	0	0	2	969.563	91	98	TRUE
CD1 MEF (P9)	1	Arpc1b protein	IPI00125143,IPI00874737	41480.1	0.998	2	2	3	0.0824	ASSEGGAATGAGLDSLHK	K	N	0.95	42.2	42.5	0	1.82	0	0	1	0	2	1628.79	313	330	TRUE
CD1 MEF (P9)	1	Arpc1b protein	IPI00125143,IPI00874737	41480.1	0.998	2	2	3	0.0824	NSVSQISVLSGGK	K	A	0.95	62.8	42.8	0	2.96	0	2	0	0	2	1275.69	331	343	TRUE
CD1 MEF (P9)	1	40S ribosomal protein S19	IPI00113241,IPI00875584	16067.5	0.998	2	2	6	0.131	DVNQQEFVR	K	A	0.95	52.2	42.9	0	0	0	3	0	0	2	1134.55	8	16	TRUE
CD1 MEF (P9)	1	40S ribosomal protein S19	IPI00113241,IPI00875584	16067.5	0.998	2	2	6	0.131	RVLQALEGLK	R	M	0.95	54.5	42.4	0	1.22	0	3	0	0	2	1126.69	102	111	TRUE
CD1 MEF (P9)	1	40S ribosomal protein S14	IPI00322562	16254.9	1	4	4	11	0.185	IEDVTPIPSDSTR	R	R	0.95	67.6	42.7	0	2.59	0	2	0	0	2	1429.72	129	141	TRUE
CD1 MEF (P9)	1	40S ribosomal protein S14	IPI00322562	16254.9	1	4	4	11	0.185	IEDVTPIPSDSTRR	R	K	0.95	51.9	42.6	0	0	0	0	2	0	2	1585.82	129	142	TRUE
CD1 MEF (P9)	1	40S ribosomal protein S14	IPI00322562	16254.9	1	4	4	11	0.185	IGRIEDVTPIPSDSTR	K	R	0.95	51.2	42.4	0	1.96	0	0	2	0	2	1755.92	126	141	TRUE
CD1 MEF (P9)	1	40S ribosomal protein S14	IPI00322562	16254.9	1	4	4	11	0.185	TPGPGAQSALR	K	A	0.95	72.7	42.4	0	2.38	0	5	0	0	2	1054.56	107	117	TRUE
CD1 MEF (P9)	1	40S ribosomal protein S3	IPI00134599	26656.5	1	8	8	19	0.395	AELNEFLTR	K	E	0.95	59.4	43	0	0	0	3	0	0	2	1092.57	19	27	TRUE
CD1 MEF (P9)	1	40S ribosomal protein S3	IPI00134599	26656.5	1	8	8	19	0.395	DEILPTTPISEQK	K	G	0.95	39.8	42.6	0	0	0	1	0	0	2	1470.77	215	227	TRUE
CD1 MEF (P9)	1	40S ribosomal protein S3	IPI00134599	26656.5	1	8	8	19	0.395	ELAEDGYSGVEVR	R	V	0.95	70.2	42.4	0	4.15	0	1	0	0	2	1423.67	28	40	TRUE
CD1 MEF (P9)	1	40S ribosomal protein S3	IPI00134599	26656.5	1	8	8	19	0.395	FGFPEGSVELYAEK	R	V	0.95	67.4	42.6	0	4.09	0	4	0	0	2	1572.76	77	90	TRUE
CD1 MEF (P9)	1	40S ribosomal protein S3	IPI00134599	26656.5	1	8	8	19	0.395	GGKPEPPAMPQPVPTA	K	-	0.95	46.3	42.5	0	2.51	0	3	0	0	2	1589.8	228	243	TRUE
CD1 MEF (P9)	1	40S ribosomal protein S3	IPI00134599	26656.5	1	8	8	19	0.395	GLCAIAQAESLR	R	Y	0.95	56.4	42.8	0	1.57	0	2	0	0	2	1288.67	95	106	TRUE
CD1 MEF (P9)	1	40S ribosomal protein S3	IPI00134599	26656.5	1	8	8	19	0.395	IMLPWDPSGK	K	I	0.95	47.2	42.9	0	0	0	3	0	0	2	1143.59	188	197	TRUE
CD1 MEF (P9)	1	40S ribosomal protein S3	IPI00134599	26656.5	1	8	8	19	0.395	TEIIILATR	R	T	0.95	41.9	42.8	0	0	0	2	0	0	2	1029.63	46	54	TRUE
CD1 MEF (P9)	1	Isoform 1 of Core histone macro-H2A.1	IPI00137852,IPI00378480,IPI00665557,IPI00955082	39273	1	3	3	7	0.1	AGVIFPVGR	K	M	0.95	48.2	42.8	0	0	0	2	0	0	2	915.541	19	27	TRUE	IPI00652934
CD1 MEF (P9)	1	Isoform 1 of Core histone macro-H2A.1	IPI00137852,IPI00378480,IPI00665557,IPI00955082	39273	1	3	3	7	0.1	HILLAVANDEELNQLLK	R	G	0.95	81	42.4	0	2.36	0	0	2	0	2	1933.08	80	96	TRUE	IPI00652934
CD1 MEF (P9)	1	Isoform 1 of Core histone macro-H2A.1	IPI00137852,IPI00378480,IPI00665557,IPI00955082	39273	1	3	3	7	0.1	SIAFPSIGSGR	K	N	0.95	48.9	43.2	0	2.08	0	3	0	0	2	1091.58	305	315	TRUE
CD1 MEF (P9)	1	Isoform 1 of Myosin-Ic	IPI00620222,IPI00754649	121930	1	7	7	7	0.0734	ASFLLNLR	R	R	0.95	56.9	43.1	0	0.921	0	1	0	0	2	933.552	814	821	TRUE
CD1 MEF (P9)	1	Isoform 1 of Myosin-Ic	IPI00620222,IPI00754649	121930	1	7	7	7	0.0734	DNYPQSVPR	K	L	0.95	38.8	43.3	0	0.854	0	1	0	0	2	1075.52	886	894	TRUE
CD1 MEF (P9)	1	Isoform 1 of Myosin-Ic	IPI00620222,IPI00754649	121930	1	7	7	7	0.0734	LLGVEGTTLR	R	E	0.95	36.7	43	0	1.11	0	1	0	0	2	1058.62	341	350	TRUE
CD1 MEF (P9)	1	Isoform 1 of Myosin-Ic	IPI00620222,IPI00754649	121930	1	7	7	7	0.0734	LLQSNPVLEAFGNAK	R	T	0.95	48.3	42.5	0	1.12	0	1	0	0	2	1600.87	174	188	TRUE
CD1 MEF (P9)	1	Isoform 1 of Myosin-Ic	IPI00620222,IPI00754649	121930	1	7	7	7	0.0734	MSLLQLVEILR	K	S	0.95	52.8	42.7	0	1.43	0	1	0	0	2	1330.78	606	616	TRUE
CD1 MEF (P9)	1	Isoform 1 of Myosin-Ic	IPI00620222,IPI00754649	121930	1	7	7	7	0.0734	NPQSYLYLVK	R	G	0.95	43.6	42.5	0	2.46	0	1	0	0	2	1224.66	260	269	TRUE
CD1 MEF (P9)	1	Isoform 1 of Myosin-Ic	IPI00620222,IPI00754649	121930	1	7	7	7	0.0734	NVLDTSWPTPPPALR	R	E	0.95	52.4	42.5	0	0	0	1	0	0	2	1663.88	827	841	TRUE
CD1 MEF (P9)	1	Flotillin-1	IPI00117181	47494.8	1	8	8	12	0.236	AQQVAVQEQEIARR	R	E	0.95	52.8	42.6	0	1.01	0	0	1	0	2	1625.87	262	275	TRUE
CD1 MEF (P9)	1	Flotillin-1	IPI00117181	47494.8	1	8	8	12	0.236	ISLNTLTLNVK	R	S	0.95	78.7	43	0	1.39	0	2	0	0	2	1215.73	41	51	TRUE
CD1 MEF (P9)	1	Flotillin-1	IPI00117181	47494.8	1	8	8	12	0.236	LPQVAEEISGPLTSANK	K	I	0.95	44.8	42.4	0	1.49	0	0	1	0	2	1753.93	361	377	TRUE
CD1 MEF (P9)	1	Flotillin-1	IPI00117181	47494.8	1	8	8	12	0.236	SPPVMVAGGR	R	V	0.95	37.7	42.2	0	0.886	0	1	0	0	2	970.514	19	28	TRUE
CD1 MEF (P9)	1	Flotillin-1	IPI00117181	47494.8	1	8	8	12	0.236	TEAEIAHIALETLEGHQR	K	A	0.95	69	42.1	0	2.92	0	0	2	0	2	2018.03	92	109	TRUE
CD1 MEF (P9)	1	Flotillin-1	IPI00117181	47494.8	1	8	8	12	0.236	VFVLPCIQQIQR	R	I	0.95	51.3	42.6	0	1.89	0	1	0	0	2	1500.84	29	40	TRUE
CD1 MEF (P9)	1	Flotillin-1	IPI00117181	47494.8	1	8	8	12	0.236	VQVQVVER	R	A	0.95	55.7	42.5	0	0	0	1	0	0	2	956.552	254	261	TRUE
CD1 MEF (P9)	1	Flotillin-1	IPI00117181	47494.8	1	8	8	12	0.236	VTGEVLDILSR	K	L	0.95	99.8	42.9	0	1.13	0	3	0	0	2	1201.68	393	403	TRUE
CD1 MEF (P9)	1	60S ribosomal protein L13a	IPI00223217,IPI00462204,IPI00654400	23446.9	0.998	2	2	2	0.108	AEGQVLVLDGR	M	G	0.95	46.9	42.7	0	1.36	0	1	0	0	1	1156.63	2	12	TRUE
CD1 MEF (P9)	1	60S ribosomal protein L13a	IPI00223217,IPI00462204,IPI00654400	23446.9	0.998	2	2	2	0.108	YQAVTATLEEK	K	R	0.95	55.2	42.5	0	1.42	0	1	0	0	2	1252.64	149	159	TRUE
CD1 MEF (P9)	1	Lysyl oxidase homolog 1	IPI00380136	66486.9	1	4	4	4	0.084	AVEPQPPFR	R	V	0.941	38.2	42.3	0	0	0	1	0	0	2	1040.55	350	358	TRUE
CD1 MEF (P9)	1	Lysyl oxidase homolog 1	IPI00380136	66486.9	1	4	4	4	0.084	GLPDLVPDPNYVQASTYVQR	R	A	0.932	40.4	41.9	0	0	0	0	1	0	2	2232.13	401	420	TRUE
CD1 MEF (P9)	1	Lysyl oxidase homolog 1	IPI00380136	66486.9	1	4	4	4	0.084	QAPSLPLPGR	R	V	0.95	34.9	42.7	0	0.886	0	1	0	0	2	1035.59	96	105	TRUE
CD1 MEF (P9)	1	Lysyl oxidase homolog 1	IPI00380136	66486.9	1	4	4	4	0.084	VLLAGAPQTSQR	R	R	0.95	28.8	42.4	0	0.824	0	1	0	0	2	1240.7	75	86	TRUE
CD1 MEF (P9)	1	Plasminogen activator inhibitor 1	IPI00131547	45152.5	1	4	4	6	0.114	DVHLSALTNILDAELIR	K	Q	0.95	86.6	42.3	0	4.05	0	0	1	0	2	1893.04	267	283	TRUE
CD1 MEF (P9)	1	Plasminogen activator inhibitor 1	IPI00131547	45152.5	1	4	4	6	0.114	FIINDWVER	R	H	0.95	51.7	43	0	0	0	1	0	0	2	1191.62	157	165	TRUE
CD1 MEF (P9)	1	Plasminogen activator inhibitor 1	IPI00131547	45152.5	1	4	4	6	0.114	MAPTEMVIDR	R	S	0.95	54.5	42.9	0	2.6	0	2	0	0	2	1162.56	370	379	TRUE
CD1 MEF (P9)	1	Plasminogen activator inhibitor 1	IPI00131547	45152.5	1	4	4	6	0.114	VFQQVVQASK	K	D	0.95	40.1	42.9	0	1.11	0	2	0	0	2	1133.63	42	51	TRUE
CD1 MEF (P9)	1	EMILIN-1	IPI00115516	107566	1	23	23	51	0.309	AGPPGPPGLQGPSGPAGPPGPPGK	K	D	0.95	48.6	42	0	0	0	0	1	0	2	2044.06	820	843	TRUE
CD1 MEF (P9)	1	EMILIN-1	IPI00115516	107566	1	23	23	51	0.309	ASGPVPVPSGPSEELLR	R	Q	0.94	38.3	42.5	0	0	0	1	0	0	2	1691.9	277	293	TRUE
CD1 MEF (P9)	1	EMILIN-1	IPI00115516	107566	1	23	23	51	0.309	DGQQGAIGPPGPQGEQGAEGAPAAPVPR	K	V	0.95	40.8	41.7	0	2.46	0	0	1	0	2	2609.27	844	871	TRUE
CD1 MEF (P9)	1	EMILIN-1	IPI00115516	107566	1	23	23	51	0.309	DSIISEINR	K	L	0.95	47.8	43.2	0	0	0	1	0	0	2	1046.55	684	692	TRUE
CD1 MEF (P9)	1	EMILIN-1	IPI00115516	107566	1	23	23	51	0.309	ELGGRMDLLEEQVAGAVR	R	T	0.95	49.8	42.2	0	1.04	0	0	1	0	2	1959	460	477	TRUE
[truncated: 3,530 more rows]

## Sheet: (C) Spectrum Report
Supplemental File S1
(C) Spectrum report for CD1 MEF and MF1×CD1 MEF ECM datasets
Cell type	Biological replicate	Protein name	Protein accession numbers	Protein molecular weight (Da)	Protein identification probability	Number of unique peptides	Number of unique spectra	Number of total spectra	Percentage sequence coverage	Assigned	Spectrum name	Peptide sequence	Previous amino acid	Next amino acid	Peptide identification probability	Mascot Ion score	Mascot Identity score	Mascot Delta Ion Score	X! Tandem -log(e) score	Number of enzymatic termini	Fixed modifications identified by spectrum	Variable modifications identified by spectrum	Observed m/z	Actual peptide mass (AMU)	Calculated +1H Peptide Mass (AMU)	Spectrum charge	Actual minus calculated peptide mass (AMU)	Actual minus calculated peptide mass (PPM)	Peptide start index	Peptide stop index	Exclusive	Other Proteins
CD1 MEF (P4)	1	Putative uncharacterized protein	IPI00652902	40472.1	1	3	3	5	0.104	TRUE	File: 260608_DS_414_IDASET1.wiff, Sample: DS_414_IDA014 (sample number 1), Elution: 15.12 min, Period: 1, Cycle(s): 592 (Experiment 4) (Charge not auto determined)	IAQSDYIPTQQDVLR	R	T	0.95	45.8	42.5	0	3.57	2			874.083	1746.15	1746.9	2	0.2574	147.3	163	177	TRUE
CD1 MEF (P4)	1	Putative uncharacterized protein	IPI00652902	40472.1	1	3	3	5	0.104	TRUE	File: 260608_DS_415_IDASET1.wiff, Sample: DS_415_IDA015 (sample number 1), Elution: 15.09 min, Period: 1, Cycle(s): 603 (Experiment 3)	IAQSDYIPTQQDVLR	R	T	0.95	59	42.5	0	1.35	2			874.06	1746.11	1746.9	2	0.2111	120.9	163	177	TRUE
CD1 MEF (P4)	1	Putative uncharacterized protein	IPI00652902	40472.1	1	3	3	5	0.104	TRUE	File: 260608_DS_415_IDASET1.wiff, Sample: DS_415_IDA015 (sample number 1), Elution: 16.48 to 16.55 min, Period: 1, Cycle(s): 626 (Experiment 3), 627 (Experiment 5)	LLLLGAGESGK	K	S	0.95	67	42.9	0	1.09	2			529.403	1056.79	1057.63	2	0.1726	163.2	36	46	TRUE
[truncated: 18,141 more rows]
