# Supplementary material for: Comparative Proteomic Analysis of Supportive and Unsupportive Extracellular Matrix Substrates for Human Embryonic Stem Cell Maintenance
Source: J Biol Chem. 2013 May 8;288(26):18716–31. doi: 10.1074/jbc.M113.463372 (PMC3696646; doi:10.1074/jbc.M113.463372)
Supplement: Supplemental Data [file supp_M113.463372_jbc.M113.463372-3.xlsx]

## Sheet: (A) Protein Report
Supplemental File S2
(A) Protein report for ihPSF and hPSF ECM datasets
Cell type	Biological replicate	Protein name	Protein accession numbers	Protein molecular weight (Da)	Protein identification probability	Number of unique peptides	Number of unique spectra	Number of total spectra	Percentage sequence coverage
ihPSF	1	40S ribosomal protein S17	IPI00221093,IPI00478114,IPI00791157,IPI00878027	15532.5	0.998	2	2	3	0.0889
ihPSF	1	40S ribosomal protein S13	IPI00221089	17205.3	1	4	4	6	0.212
ihPSF	1	40S ribosomal protein S14	IPI00026271	16254.9	1	4	4	6	0.318
ihPSF	1	Peroxiredoxin-1	IPI00000874,IPI00640741	22092.9	1	2	2	2	0.0955
ihPSF	1	Insulin-like growth factor-binding protein 5	IPI00029236	30552	1	3	3	4	0.0993
ihPSF	1	5'-nucleotidase	IPI00009456	63351	1	3	3	3	0.0679
ihPSF	1	Trypsin - Sus scrofa (Pig).	MAN00000761	24391.3	1	3	4	113	0.216
ihPSF	1	Isoform 1 of Protein-glutamine gamma-glutamyltransferase 2	IPI00294578	77311.1	1	20	22	58	0.384
ihPSF	1	Actin, alpha skeletal muscle	IPI00021428,IPI00023006,IPI00930343	42034.1	1	4	4	7	0.34
ihPSF	1	Isoform 2 of Protein Wnt-5a	IPI00013178,IPI00795811	40868.1	1	6	6	9	0.145
ihPSF	1	Isoform V1 of Versican core protein	IPI00215628	265028	1	3	3	6	0.017
ihPSF	1	40S ribosomal protein S16	IPI00221092,IPI00397701	16427.9	1	5	5	9	0.295
ihPSF	1	Transforming growth factor-beta-induced protein ig-h3	IPI00018219	74664.9	1	6	6	18	0.111
ihPSF	1	Isoform 4 of Tenascin	IPI00220213	230846	1	16	17	32	0.109
ihPSF	1	Glyceraldehyde-3-phosphate dehydrogenase	IPI00219018,IPI00789134,IPI00795257	36035.3	1	3	3	4	0.128
ihPSF	1	Isoform 1 of Collagen alpha-3(VI) chain	IPI00022200,IPI00220701	343645	1	37	39	80	0.167
ihPSF	1	ADP-ribosylation factor 4	IPI00215918,IPI00792330	20493.6	0.998	2	2	4	0.117
ihPSF	1	Protein S100-A6	IPI00027463	10162.4	0.998	2	2	5	0.167
ihPSF	1	Isoform 1 of Myosin-9	IPI00019502	226520	1	7	7	12	0.0536
ihPSF	1	Serpin H1	IPI00032140,IPI00910487	46424	0.997	2	2	2	0.0933
ihPSF	1	40S ribosomal protein S18	IPI00013296	17701.3	1	4	4	13	0.243
ihPSF	1	Vitronectin	IPI00298971	54288.1	0.998	2	3	21	0.0377
ihPSF	1	Basement membrane-specific heparan sulfate proteoglycan core protein	IPI00024284	468760	1	26	26	41	0.087
ihPSF	1	Histone H2A type 1-B/E	IPI00026272,IPI00031562,IPI00045109,IPI00081836,IPI00216456,IPI00216457,IPI00216730,IPI00219037,IPI00220855,IPI00255316,IPI00291764,IPI00339274,IPI00552873	15127.1	0.998	2	2	9	0.196
ihPSF	1	60S ribosomal protein L9	IPI00031691,IPI00795717	21845.7	0.997	2	2	2	0.125
ihPSF	1	cDNA FLJ60097, highly similar to Tubulin alpha-ubiquitous chain	IPI00792677,IPI00930688	46295.5	1	7	7	10	0.221
ihPSF	1	Elongation factor 1-alpha 1	IPI00396485,IPI00472724	50123.2	1	3	3	12	0.0671
ihPSF	1	Tubulin, beta	IPI00645452,IPI00909140	47748.5	1	6	6	13	0.183
ihPSF	1	Collagen alpha-2(I) chain	IPI00304962	129271	1	3	3	6	0.0373
ihPSF	1	40S ribosomal protein S25	IPI00012750,IPI00903251	13725	1	3	3	7	0.224
ihPSF	1	Actin, cytoplasmic 1	IPI00021439,IPI00021440,IPI00894365,IPI00894498,IPI00930226	41719.8	1	13	15	79	0.419
ihPSF	1	Serum albumin precursor	IPI00708398	69276.2	1	27	31	404	0.526
ihPSF	1	HSPA5 protein	IPI00003362	72405.6	1	3	3	3	0.0519
ihPSF	1	Tissue factor pathway inhibitor 2	IPI00009198	26916.9	1	5	6	17	0.306
ihPSF	1	Annexin A1	IPI00218918	38697.9	1	4	4	5	0.13
ihPSF	1	ATP synthase subunit O, mitochondrial	IPI00007611	23259.4	1	3	3	3	0.15
ihPSF	1	Isoform Non-muscle of Myosin light polypeptide 6	IPI00335168,IPI00789605,IPI00796366,IPI00930599	26688.4	1	6	6	15	0.303
ihPSF	1	Growth/differentiation factor 15	IPI00306543	34136.8	1	6	7	33	0.26
ihPSF	1	Protein S100-A11	IPI00013895	11723.1	1	3	3	3	0.343
ihPSF	1	Collagen alpha-1(VI) chain	IPI00291136	108513	1	11	13	18	0.146
ihPSF	1	Protein CYR61	IPI00299219	42008	1	9	9	30	0.205
ihPSF	1	Isoform 2 of Annexin A2	IPI00418169,IPI00455315	40395.3	0.999	2	2	2	0.0644
ihPSF	1	Alpha-2-macroglobulin	IPI00478003	163273	1	3	3	5	0.0204
ihPSF	1	EGF-containing fibulin-like extracellular matrix protein 2	IPI00296058	49386.1	0.998	2	2	2	0.0519
ihPSF	1	Isoform A of Ras-related C3 botulinum toxin substrate 1	IPI00010271,IPI00023138,IPI00219675,IPI00394837	21361.1	0.998	2	2	3	0.0938
ihPSF	1	Hemoglobin subunit alpha	IPI00410714	15239.6	1	3	3	43	0.232
ihPSF	1	A disintegrin and metalloproteinase with thrombospondin motifs 4	IPI00307276	90207.3	1	3	3	3	0.0502
ihPSF	1	Prohibitin-2	IPI00027252	33279.6	1	4	4	4	0.181
ihPSF	1	Isoform 2C2 of Collagen alpha-2(VI) chain	IPI00304840	108563	1	10	10	13	0.158
ihPSF	1	40S ribosomal protein S3	IPI00011253	26670.5	1	3	3	4	0.115
ihPSF	1	Isoform 1 of Collagen alpha-1(IV) chain	IPI00743696	160600	0.998	2	2	4	0.015
ihPSF	1	cDNA FLJ55606, highly similar to Alpha-2-HS-glycoprotein	IPI00022431,IPI00795830,IPI00922262,IPI00953689	46607.5	0.998	2	2	7	0.03
ihPSF	1	ATP synthase subunit alpha, mitochondrial	IPI00440493	59734.1	1	3	3	3	0.0958
ihPSF	1	40S ribosomal protein S3a	IPI00419880	29927.3	1	3	3	6	0.114
ihPSF	1	40S ribosomal protein S19	IPI00215780	16042.5	1	5	5	8	0.303
ihPSF	1	ATP synthase subunit beta, mitochondrial	IPI00303476	56542.5	1	7	7	7	0.189
ihPSF	1	Isoform M1 of Pyruvate kinase isozymes M1/M2	IPI00220644,IPI00479186,IPI00847989,IPI00888126,IPI00909560,IPI00941899	58044.6	0.998	2	2	2	0.0452
ihPSF	1	Thrombospondin-1	IPI00296099	129364	1	8	8	17	0.0786
ihPSF	1	Isoform 1 of Ras-related protein Rab-1A	IPI00005719,IPI00937805	22660.4	1	3	3	3	0.166
ihPSF	1	Serine protease HTRA1	IPI00003176	51269.3	1	11	12	69	0.319
ihPSF	1	40S ribosomal protein S29	IPI00182289	6658.9	1	3	3	3	0.464
ihPSF	1	Keratin, type I cytoskeletal 9	IPI00019359	62047.8	1	7	8	37	0.146
ihPSF	1	Isoform 2 of Voltage-dependent anion-selective channel protein 2	IPI00024145,IPI00216026,IPI00455531,IPI00737171,IPI00902560,IPI00917420	30395	1	3	3	3	0.141
ihPSF	1	Isoform 4 of Collagen alpha-1(XII) chain	IPI00302944,IPI00329573	324550	0.998	2	2	3	0.00737
ihPSF	1	Isoform 2 of Glia-derived nexin	IPI00914848,IPI00914871,IPI00940397	43983.3	0.996	2	2	2	0.0554
ihPSF	1	Pigment epithelium-derived factor	IPI00006114	46326.4	0.998	2	2	3	0.0622
ihPSF	1	Endoplasmin	IPI00027230	92453.7	1	5	5	5	0.0685
ihPSF	1	Vimentin	IPI00418471	53634.6	1	38	47	192	0.704
ihPSF	1	Keratin, type II cytoskeletal 1	IPI00220327	66022.3	1	17	17	83	0.242
ihPSF	1	fibronectin 1 isoform 2 preproprotein	IPI00845263	266182	1	60	75	498	0.376
ihPSF	1	Collagen alpha-1(I) chain	IPI00297646	138893	1	7	7	8	0.0833
ihPSF	1	Keratin, type I cytoskeletal 10	IPI00009865	58810.8	1	12	12	49	0.264
ihPSF	1	Keratin, type II cytoskeletal 2 epidermal	IPI00021304	65848.4	1	6	6	11	0.158
ihPSF	1	EMILIN-1	IPI00013079	106649	1	19	20	53	0.237
hPSF	1	ubiquitin and ribosomal protein S27a precursor	IPI00179330	17947.6	1	3	3	4	0.218
hPSF	1	Peroxiredoxin-1	IPI00000874,IPI00640741	22092.9	1	6	6	14	0.271
hPSF	1	5'-nucleotidase	IPI00009456	63351	1	4	4	4	0.0906
hPSF	1	Trypsin - Sus scrofa (Pig).	MAN00000761	24391.3	1	3	3	116	0.216
hPSF	1	Metalloproteinase inhibitor 2	IPI00027166,IPI00788747,IPI00917285	24381.9	0.998	2	2	2	0.0773
hPSF	1	Stress-70 protein, mitochondrial	IPI00007765	73663.3	1	3	3	3	0.0515
hPSF	1	Actin, alpha skeletal muscle	IPI00021428,IPI00023006,IPI00930343	42034.1	1	4	4	31	0.398
hPSF	1	Poly(rC)-binding protein 1	IPI00016610	37480.2	0.996	2	2	2	0.0758
hPSF	1	cDNA FLJ55574, highly similar to Calnexin	IPI00020984,IPI00941747	71486.8	0.999	2	2	2	0.0399
hPSF	1	Isoform 2 of Myosin-Ic	IPI00010418,IPI00743335,IPI00791026,IPI00829992	117935	0.999	2	2	3	0.0204
hPSF	1	Heat shock protein beta-1	IPI00025512,IPI00924436	20388.5	0.998	2	2	3	0.108
hPSF	1	40S ribosomal protein S16	IPI00221092,IPI00397701	16427.9	0.998	2	2	4	0.164
hPSF	1	Transforming growth factor-beta-induced protein ig-h3	IPI00018219	74664.9	0.998	2	2	3	0.0293
hPSF	1	Isoform 1 of Polymerase I and transcript release factor	IPI00176903,IPI00513773,IPI00514023	43458.5	0.998	2	2	2	0.0846
hPSF	1	Isoform 4 of Tenascin	IPI00220213	230846	1	7	7	11	0.0351
hPSF	1	Glyceraldehyde-3-phosphate dehydrogenase	IPI00219018,IPI00789134,IPI00795257	36035.3	0.998	2	2	2	0.0866
hPSF	1	Isoform 1 of Collagen alpha-3(VI) chain	IPI00022200,IPI00220701	343645	1	8	8	8	0.0283
hPSF	1	ADP-ribosylation factor 4	IPI00215918,IPI00792330	20493.6	0.999	2	2	4	0.117
hPSF	1	Isoform 1 of 60S ribosomal protein L11	IPI00376798,IPI00746438	20235.2	1	3	3	4	0.174
hPSF	1	Dolichyl-diphosphooligosaccharide--protein glycosyltransferase subunit 1 precursor	IPI00025874,IPI00793589	72762	0.998	2	2	2	0.0356
hPSF	1	Protein S100-A6	IPI00027463	10162.4	0.998	2	2	5	0.167
hPSF	1	Isoform 1 of Myosin-9	IPI00019502	226520	1	34	35	139	0.211
hPSF	1	40S ribosomal protein S18	IPI00013296	17701.3	1	3	3	3	0.184
hPSF	1	cDNA FLJ55606, highly similar to Alpha-2-HS-glycoprotein	IPI00022431,IPI00795830,IPI00922262,IPI00953689	46607.5	0.998	2	2	2	0.03
hPSF	1	Serpin H1	IPI00032140,IPI00910487	46424	1	5	5	13	0.191
hPSF	1	ATP synthase subunit beta, mitochondrial	IPI00303476	56542.5	1	6	6	7	0.153
hPSF	1	Isoform A of Lamin-A/C	IPI00021405,IPI00216952,IPI00644087,IPI00655812	74122.6	1	6	6	13	0.101
hPSF	1	Vitronectin	IPI00298971	54288.1	1	3	4	24	0.0523
hPSF	1	Prohibitin	IPI00017334	29786.6	1	6	6	8	0.265
hPSF	1	Histone H2A type 1-B/E	IPI00026272,IPI00031562,IPI00045109,IPI00081836,IPI00216456,IPI00216457,IPI00216730,IPI00219037,IPI00220855,IPI00255316,IPI00291764,IPI00339274,IPI00552873	14118	0.998	2	2	8	0.215
hPSF	1	cDNA FLJ60097, highly similar to Tubulin alpha-ubiquitous chain	IPI00792677,IPI00930688	46295.5	1	8	8	23	0.255
hPSF	1	Elongation factor 1-alpha 1	IPI00396485,IPI00472724	50123.2	1	4	4	21	0.0931
hPSF	1	Tubulin, beta	IPI00645452,IPI00909140	47748.5	1	8	8	24	0.228
hPSF	1	Actin, cytoplasmic 1	IPI00021439,IPI00021440,IPI00894365,IPI00894498,IPI00930226	41719.8	1	12	14	139	0.416
hPSF	1	Serum albumin precursor	IPI00708398	69276.2	1	29	36	428	0.57
hPSF	1	HSPA5 protein	IPI00003362	72405.6	1	11	11	12	0.226
hPSF	1	Keratin, type I cytoskeletal 9	IPI00019359	62047.8	1	9	10	63	0.239
hPSF	1	Annexin A1	IPI00218918	38697.9	1	7	8	17	0.283
hPSF	1	ATP synthase subunit O, mitochondrial	IPI00007611	23259.4	1	3	3	3	0.169
hPSF	1	Isoform Non-muscle of Myosin light polypeptide 6	IPI00335168,IPI00789605,IPI00796366,IPI00930599	26688.4	1	7	7	19	0.37
hPSF	1	Growth/differentiation factor 15	IPI00306543	34136.8	1	4	5	19	0.166
hPSF	1	Protein S100-A11	IPI00013895	11723.1	0.998	2	2	6	0.19
hPSF	1	Protein CYR61	IPI00299219	42008	1	2	2	2	0.0577
hPSF	1	Prohibitin-2	IPI00027252	33279.6	1	3	3	5	0.1
hPSF	1	Isoform 2 of Annexin A2	IPI00418169,IPI00455315	40395.3	1	6	6	19	0.165
hPSF	1	Erythrocyte band 7 integral membrane protein	IPI00219682	31714.1	1	4	4	6	0.17
hPSF	1	Myosin regulatory light chain 12B	IPI00033494,IPI00220573,IPI00604523,IPI00921274	20440	1	2	2	3	0.113
hPSF	1	Stomatin-like protein 2	IPI00334190,IPI00908723	38516.5	0.997	2	2	2	0.073
hPSF	1	Alpha-2-macroglobulin	IPI00478003	163273	1	2	2	3	0.0142
hPSF	1	Isoform 1 of Protein-glutamine gamma-glutamyltransferase 2	IPI00294578	77311.1	1	9	10	16	0.189
hPSF	1	Histone H2B type 1-L	IPI00018534,IPI00020101,IPI00152906,IPI00303133,IPI00329665,IPI00419833,IPI00477495,IPI00554798,IPI00646240,IPI00794461,IPI00815755,IPI00930174,IPI00930570	13934.7	1	3	3	4	0.262
hPSF	1	Isoform 1 of Cytoskeleton-associated protein 4	IPI00141318,IPI00604713,IPI00883950,IPI00939370	66004.2	1	6	6	15	0.131
hPSF	1	Annexin A5	IPI00329801,IPI00872379	35920.6	1	4	4	14	0.144
hPSF	1	Hemoglobin subunit alpha	IPI00410714	15239.6	1	3	3	16	0.232
hPSF	1	40S ribosomal protein S25	IPI00012750,IPI00903251	13725	0.998	2	2	4	0.152
hPSF	1	Ras-related protein Rab-5C	IPI00016339	23464.7	0.997	2	2	2	0.106
hPSF	1	Isoform 1 of Integrin alpha-V	IPI00027505,IPI00555991,IPI00922108	116023	1	4	4	6	0.0344
hPSF	1	Isoform 1 of Myosin-10	IPI00397526,IPI00479307,IPI00790503	228987	1	9	9	20	0.0719
hPSF	1	Peptidyl-prolyl cis-trans isomerase B	IPI00646304	23725.2	1	3	3	4	0.162
hPSF	1	40S ribosomal protein S3	IPI00011253	26670.5	0.997	2	2	2	0.0741
hPSF	1	Transmembrane emp24 domain-containing protein 10	IPI00028055	24959.5	0.998	2	2	2	0.0913
hPSF	1	Collagen alpha-1(VI) chain	IPI00291136	108513	1	3	3	3	0.0321
hPSF	1	ATP synthase subunit alpha, mitochondrial	IPI00440493	59734.1	1	5	5	10	0.132
hPSF	1	40S ribosomal protein S19	IPI00215780	16042.5	0.997	2	2	2	0.124
hPSF	1	Thrombospondin-1	IPI00296099	129364	0.998	2	2	2	0.0197
hPSF	1	Isoform 1 of Ras-related protein Rab-1A	IPI00005719,IPI00937805	22660.4	0.998	2	2	5	0.107
hPSF	1	Isoform A of Ras-related C3 botulinum toxin substrate 1	IPI00010271,IPI00023138,IPI00219675,IPI00394837	21432.6	0.995	2	2	2	0.0938
hPSF	1	Isoform 1 of Myoferlin	IPI00021048,IPI00216268,IPI00216269,IPI00645867	234698	0.997	2	2	2	0.0107
hPSF	1	Serine protease HTRA1	IPI00003176	51269.3	1	9	10	51	0.267
hPSF	1	Transgelin	IPI00216138,IPI00556415	22592.9	0.998	2	2	2	0.124
hPSF	1	Isoform 1 of Clathrin heavy chain 1	IPI00024067,IPI00455383	191601	0.999	2	2	3	0.0125
hPSF	1	Protein disulfide-isomerase	IPI00010796	57100.1	1	3	3	4	0.065
hPSF	1	Histone H4	IPI00453473	11349.7	1	3	3	4	0.272
hPSF	1	fibronectin 1 isoform 2 preproprotein	IPI00845263	266182	1	2	2	2	0.0107
hPSF	1	Endoplasmin	IPI00027230	92453.7	1	8	8	17	0.103
hPSF	1	Keratin, type II cytoskeletal 2 epidermal	IPI00021304	65848.4	1	7	7	31	0.169
hPSF	1	Keratin, type I cytoskeletal 10	IPI00009865	58810.8	1	13	13	79	0.346
hPSF	1	Isoform 2 of Filamin-A	IPI00302592,IPI00333541,IPI00644576	279991	1	12	12	20	0.0686
hPSF	1	Isoform 1 of Filamin-C	IPI00178352,IPI00413958	290997	1	2	2	2	0.0206
hPSF	1	Keratin, type II cytoskeletal 1	IPI00220327	66022.3	1	17	17	148	0.225
hPSF	1	Alpha-actinin-1	IPI00013508,IPI00759776,IPI00909239,IPI00921118	103043	1	5	5	10	0.0605
hPSF	1	Vimentin	IPI00418471	53634.6	1	30	35	89	0.667
ihPSF	2	ubiquitin and ribosomal protein S27a precursor	IPI00179330	17947.6	1	2	2	2	0.205
ihPSF	2	5'-nucleotidase	IPI00009456	63351	1	11	13	19	0.24
ihPSF	2	40S ribosomal protein S17	IPI00221093,IPI00478114,IPI00791157,IPI00878027	15532.5	0.997	2	2	2	0.0889
ihPSF	2	40S ribosomal protein S14	IPI00026271	16254.9	1	4	4	14	0.179
ihPSF	2	Insulin-like growth factor-binding protein 5	IPI00029236	30552	1	2	2	2	0.0772
ihPSF	2	Isoform A of Ras-related C3 botulinum toxin substrate 1	IPI00010271,IPI00023138,IPI00219675,IPI00394837	21432.6	0.995	2	2	2	0.0938
ihPSF	2	Trypsin - Sus scrofa (Pig).	MAN00000761	24391.3	1	3	4	86	0.216
ihPSF	2	Isoform 2 of Carboxypeptidase Z	IPI00179185,IPI00396391	72489.8	1	3	3	6	0.0452
ihPSF	2	Isoform 1 of Collagen triple helix repeat-containing protein 1	IPI00060423	26206.8	0.995	2	2	2	0.0658
ihPSF	2	Laminin subunit alpha-5	IPI00783665	399769	1	3	3	3	0.00758
ihPSF	2	Alpha-fetoprotein	IPI00022443	68660.2	0.998	2	2	3	0.0296
ihPSF	2	Isoform 1 of Gelsolin	IPI00026314,IPI00377087,IPI00646773,IPI00647556,IPI00796316	85679.8	0.998	2	2	2	0.0281
ihPSF	2	Actin, alpha skeletal muscle	IPI00021428,IPI00023006,IPI00930343	42034.1	1	2	2	3	0.292
ihPSF	2	Isoform 2 of Protein Wnt-5a	IPI00013178,IPI00795811	40868.1	1	7	7	16	0.205
ihPSF	2	Isoform 1 of Protein KIAA1199	IPI00376689	152982	1	6	6	9	0.0463
ihPSF	2	Isoform V1 of Versican core protein	IPI00215628	265028	1	5	5	11	0.0195
ihPSF	2	Isoform 4 of Tenascin	IPI00220213	230846	1	34	37	112	0.208
ihPSF	2	Isoform 1 of Collagen alpha-3(VI) chain	IPI00022200,IPI00220701	343645	1	29	30	39	0.112
ihPSF	2	Fibrillin-1	IPI00328113	312268	1	4	4	4	0.0143
ihPSF	2	60S ribosomal protein L31	IPI00026302,IPI00848331,IPI00856058,IPI00915795,IPI00916315,IPI00916572,IPI00917298,IPI00917675	14445.2	0.999	2	2	9	0.168
ihPSF	2	Isoform 1 of Myosin-9	IPI00019502	226520	1	28	28	39	0.196
ihPSF	2	Complement C3 (Fragment)	IPI00783987,IPI00887739,IPI00942927	187131	0.998	2	2	2	0.0126
ihPSF	2	40S ribosomal protein S18	IPI00013296	17701.3	1	2	2	4	0.118
ihPSF	2	Extracellular sulfatase Sulf-1	IPI00293203	101011	1	5	5	7	0.0597
ihPSF	2	Isoform 1 of Nidogen-1	IPI00026944,IPI00384542	136358	1	3	3	3	0.0305
ihPSF	2	Flotillin-1	IPI00027438	47336.8	1	4	4	4	0.117
ihPSF	2	Major vault protein	IPI00000105,IPI00910019	99308	1	5	5	5	0.0616
ihPSF	2	40S ribosomal protein S11	IPI00025091	18413.3	0.999	3	3	3	0.177
ihPSF	2	Laminin subunit beta-1	IPI00013976,IPI00853454	198045	0.999	2	2	2	0.0106
ihPSF	2	Collagen alpha-2(I) chain	IPI00304962	129271	1	4	4	9	0.0432
ihPSF	2	40S ribosomal protein S25	IPI00012750,IPI00903251	13725	0.998	2	2	7	0.152
ihPSF	2	Isoform 12 of CD44 antigen	IPI00297160,IPI00305064,IPI00418465,IPI00419219,IPI00827650,IPI00827658,IPI00827795,IPI00827893,IPI00827937,IPI00827982,IPI00828056,IPI00828064,IPI00828117,IPI00828192,IPI00854669,IPI00918020,IPI00922478	39398.1	1	3	3	3	0.0859
ihPSF	2	Actin, cytoplasmic 1	IPI00021439,IPI00021440,IPI00894365,IPI00894498,IPI00930226	41719.8	1	10	12	29	0.328
ihPSF	2	Serum albumin precursor	IPI00708398	69276.2	1	25	32	144	0.445
ihPSF	2	Isoform 1 of Protein-glutamine gamma-glutamyltransferase 2	IPI00294578	77311.1	1	5	5	7	0.0859
ihPSF	2	Keratin, type I cytoskeletal 9	IPI00019359	62047.8	1	8	8	65	0.167
ihPSF	2	Tissue factor pathway inhibitor 2	IPI00009198	26916.9	1	3	3	8	0.145
ihPSF	2	Decay-accelerating factor splicing variant 4	IPI00152418,IPI00216550,IPI00292069,IPI00382926,IPI00783145,IPI00784169	56199.4	1	4	4	6	0.0724
ihPSF	2	Isoform Non-muscle of Myosin light polypeptide 6	IPI00335168,IPI00789605,IPI00796366,IPI00930599	16911.8	1	6	6	11	0.477
ihPSF	2	Plasminogen activator inhibitor 1	IPI00007118	45042.2	1	4	4	6	0.102
ihPSF	2	Growth/differentiation factor 15	IPI00306543	34136.8	1	4	4	20	0.143
ihPSF	2	Collagen alpha-1(VI) chain	IPI00291136	108513	1	6	6	6	0.0739
ihPSF	2	Protein CYR61	IPI00299219	42008	1	10	11	45	0.265
ihPSF	2	Erythrocyte band 7 integral membrane protein	IPI00219682	31714.1	1	3	3	6	0.0764
ihPSF	2	Isoform 1 of Collagen alpha-1(IV) chain	IPI00743696	160600	1	5	5	6	0.0359
ihPSF	2	EGF-containing fibulin-like extracellular matrix protein 2	IPI00296058	49386.1	1	3	3	3	0.0722
ihPSF	2	Histone H2B type 1-L	IPI00018534,IPI00020101,IPI00152906,IPI00303133,IPI00329665,IPI00419833,IPI00477495,IPI00554798,IPI00646240,IPI00794461,IPI00815755,IPI00930174,IPI00930570	13934.7	0.996	2	2	3	0.159
ihPSF	2	Hemoglobin subunit alpha	IPI00410714	15239.6	1	3	3	13	0.232
ihPSF	2	40S ribosomal protein S4, X isoform	IPI00217030	29581.3	0.999	2	2	4	0.0722
ihPSF	2	A disintegrin and metalloproteinase with thrombospondin motifs 4	IPI00307276	90207.3	1	4	4	4	0.0597
ihPSF	2	Flotillin-2	IPI00789008,IPI00795979	47045.9	1	5	5	5	0.131
ihPSF	2	Isoform 2C2 of Collagen alpha-2(VI) chain	IPI00304840	108563	1	5	5	7	0.051
ihPSF	2	Alpha-2-macroglobulin	IPI00478003	163273	0.999	2	2	3	0.0142
ihPSF	2	Basement membrane-specific heparan sulfate proteoglycan core protein	IPI00024284	468760	1	24	24	36	0.0635
ihPSF	2	Transforming growth factor-beta-induced protein ig-h3	IPI00018219	74664.9	1	7	7	29	0.114
ihPSF	2	40S ribosomal protein S3a	IPI00419880	29927.3	1	6	6	7	0.22
ihPSF	2	Isoform 1 of Gremlin-1	IPI00298476,IPI00747935,IPI00902753	16274.7	0.999	2	2	3	0.217
ihPSF	2	40S ribosomal protein S19	IPI00215780	16042.5	0.999	2	2	5	0.124
ihPSF	2	Isoform M1 of Pyruvate kinase isozymes M1/M2	IPI00220644,IPI00479186,IPI00847989,IPI00888126,IPI00909560,IPI00941899	58044.6	0.998	2	2	2	0.0452
ihPSF	2	Collagen alpha-2(IV) chain	IPI00306322,IPI00936857	167540	1	5	5	6	0.0391
ihPSF	2	Thrombospondin-1	IPI00296099	129364	1	7	7	9	0.0624
ihPSF	2	Isoform 4 of Collagen alpha-1(XII) chain	IPI00302944,IPI00329573	324550	0.999	2	2	3	0.00737
ihPSF	2	Laminin subunit gamma-1	IPI00298281	177583	0.998	2	2	2	0.0137
ihPSF	2	Serine protease HTRA1	IPI00003176	51269.3	1	11	13	114	0.244
ihPSF	2	Histone H4	IPI00453473	11349.7	0.998	2	2	3	0.175
ihPSF	2	60S ribosomal protein L23a	IPI00021266	17678.2	1	4	4	7	0.212
ihPSF	2	Pigment epithelium-derived factor	IPI00006114	46326.4	0.998	2	2	4	0.0598
ihPSF	2	Keratin, type I cytoskeletal 10	IPI00009865	58810.8	1	8	8	73	0.139
ihPSF	2	Isoform 2 of Filamin-A	IPI00302592,IPI00333541,IPI00644576	279991	0.998	2	2	2	0.0133
ihPSF	2	Vimentin	IPI00418471	53634.6	1	33	37	132	0.631
ihPSF	2	Collagen alpha-1(I) chain	IPI00297646	138893	1	11	11	29	0.122
ihPSF	2	fibronectin 1 isoform 2 preproprotein	IPI00845263	266182	1	40	45	147	0.224
ihPSF	2	Keratin, type II cytoskeletal 1	IPI00220327	66022.3	1	14	14	97	0.183
ihPSF	2	EMILIN-1	IPI00013079	106649	1	25	30	142	0.335
ihPSF	2	Keratin, type II cytoskeletal 2 epidermal	IPI00021304	65848.4	1	7	7	23	0.155
hPSF	2	40S ribosomal protein S14	IPI00026271	16254.9	1	3	3	7	0.166
hPSF	2	Peroxiredoxin-1	IPI00000874,IPI00640741	22092.9	0.995	2	2	3	0.106
hPSF	2	5'-nucleotidase	IPI00009456	63351	1	13	14	27	0.22
hPSF	2	Trypsin - Sus scrofa (Pig).	MAN00000761	24391.3	1	3	3	63	0.165
hPSF	2	Alpha-fetoprotein	IPI00022443	68660.2	0.995	2	2	2	0.0296
hPSF	2	Stress-70 protein, mitochondrial	IPI00007765	73663.3	1	4	4	4	0.0766
hPSF	2	Actin, alpha skeletal muscle	IPI00021428,IPI00023006,IPI00930343	42034.1	1	4	4	8	0.347
hPSF	2	Isoform 2 of Protein Wnt-5a	IPI00013178,IPI00795811	40868.1	1	5	5	9	0.123
hPSF	2	Aconitate hydratase, mitochondrial	IPI00017855,IPI00790739	85410	0.998	2	2	2	0.0308
hPSF	2	Isoform 2 of Myosin-Ic	IPI00010418,IPI00743335,IPI00791026,IPI00829992	117935	0.998	2	2	4	0.0204
hPSF	2	Isoform V1 of Versican core protein	IPI00215628	265028	1	4	4	7	0.0199
hPSF	2	Transforming growth factor-beta-induced protein ig-h3	IPI00018219	74664.9	1	7	8	28	0.114
hPSF	2	Isoform 4 of Tenascin	IPI00220213	230846	1	23	24	72	0.108
hPSF	2	Isoform 1 of Collagen alpha-3(VI) chain	IPI00022200,IPI00220701	343645	1	5	5	6	0.0161
hPSF	2	Isoform 1 of Myosin-9	IPI00019502	226520	1	35	35	92	0.214
hPSF	2	Isoform 1 of Protein-glutamine gamma-glutamyltransferase 2	IPI00294578	77311.1	1	6	6	10	0.0961
hPSF	2	Isoform A of Lamin-A/C	IPI00021405,IPI00216952,IPI00644087,IPI00655812	74122.6	1	5	5	14	0.0768
hPSF	2	Extracellular sulfatase Sulf-1	IPI00293203	101011	0.998	2	2	4	0.0241
hPSF	2	cDNA FLJ60097, highly similar to Tubulin alpha-ubiquitous chain	IPI00792677,IPI00930688	46295.5	1	3	4	9	0.0817
hPSF	2	Elongation factor 1-alpha 1	IPI00396485,IPI00472724	50123.2	1	3	3	6	0.0714
hPSF	2	Tubulin, beta	IPI00645452,IPI00909140	47748.5	1	5	5	8	0.131
hPSF	2	40S ribosomal protein S25	IPI00012750,IPI00903251	13725	0.998	2	2	3	0.152
hPSF	2	Guanine nucleotide-binding protein G(t) subunit alpha-2	IPI00217269,IPI00218488,IPI00220578,IPI00248911,IPI00337415,IPI00748145,IPI00926935	40515.4	0.998	2	2	3	0.0537
hPSF	2	Actin, cytoplasmic 1	IPI00021439,IPI00021440,IPI00894365,IPI00894498,IPI00930226	41719.8	1	12	16	81	0.349
hPSF	2	Serum albumin precursor	IPI00708398	69276.2	1	27	29	137	0.456
hPSF	2	HSPA5 protein	IPI00003362	72405.6	1	5	5	6	0.0824
hPSF	2	Fructose-bisphosphate aldolase A	IPI00465439,IPI00796333	39402.6	1	4	4	5	0.115
hPSF	2	Keratin, type I cytoskeletal 9	IPI00019359	62047.8	1	9	9	76	0.202
hPSF	2	Tissue factor pathway inhibitor 2	IPI00009198	26916.9	1	3	3	8	0.145
hPSF	2	Annexin A1	IPI00218918	38697.9	1	5	5	6	0.188
hPSF	2	Isoform Non-muscle of Myosin light polypeptide 6	IPI00335168,IPI00789605,IPI00796366,IPI00930599	16911.8	1	5	5	7	0.371
hPSF	2	Plasminogen activator inhibitor 1	IPI00007118	45042.2	1	4	4	5	0.104
hPSF	2	Growth/differentiation factor 15	IPI00306543	34136.8	1	7	7	32	0.214
hPSF	2	Protein S100-A11	IPI00013895	11723.1	1	3	3	5	0.267
hPSF	2	Protein CYR61	IPI00299219	42008	1	7	7	24	0.194
hPSF	2	Isoform 2 of Annexin A2	IPI00418169,IPI00455315	40395.3	1	4	4	4	0.148
hPSF	2	Aminopeptidase N	IPI00221224	109524	0.999	2	2	2	0.0228
hPSF	2	Erythrocyte band 7 integral membrane protein	IPI00219682	31714.1	1	3	3	7	0.0764
hPSF	2	Myosin regulatory light chain 12B	IPI00033494,IPI00220573,IPI00604523,IPI00921274	19762.3	0.998	2	2	2	0.174
hPSF	2	Isoform 1 of Cytoskeleton-associated protein 4	IPI00141318,IPI00604713,IPI00883950,IPI00939370	67800.6	1	4	4	6	0.0833
hPSF	2	Hemoglobin subunit alpha	IPI00410714	15239.6	0.998	2	2	14	0.169
hPSF	2	A disintegrin and metalloproteinase with thrombospondin motifs 4	IPI00307276	90207.3	1	3	3	3	0.0514
hPSF	2	Isoform 1 of Integrin alpha-V	IPI00027505,IPI00555991,IPI00922108	116023	1	3	3	3	0.0239
hPSF	2	Human GST-HIS-MOB1A2 (pET41)	MAN00000004	56448.1	0.998	2	2	28	0.0325
hPSF	2	Isoform 2C2 of Collagen alpha-2(VI) chain	IPI00304840	108563	1	3	3	3	0.0314
hPSF	2	Isoform 1 of Caldesmon	IPI00014516,IPI00218694,IPI00218695,IPI00218696,IPI00333771,IPI00816770,IPI00925125,IPI00926274	93232.8	1	4	4	4	0.0441
hPSF	2	Alpha-2-macroglobulin	IPI00478003	163273	1	3	3	8	0.0204
hPSF	2	ATP synthase subunit alpha, mitochondrial	IPI00440493	59734.1	1	4	4	5	0.094
hPSF	2	ATP synthase subunit beta, mitochondrial	IPI00303476	56542.5	1	3	3	3	0.0643
hPSF	2	Isoform 1 of Gelsolin	IPI00026314,IPI00377087,IPI00646773,IPI00647556,IPI00796316	85679.8	0.998	2	2	2	0.0281
hPSF	2	Thrombospondin-1	IPI00296099	129364	1	4	4	5	0.0368
hPSF	2	Serine protease HTRA1	IPI00003176	51269.3	1	9	12	64	0.208
hPSF	2	72 kDa type IV collagenase	IPI00027780,IPI00895858	73867.1	0.999	2	2	2	0.0318
hPSF	2	Transgelin	IPI00216138,IPI00556415	22592.9	1	5	5	8	0.254
hPSF	2	Isoform 2 of Voltage-dependent anion-selective channel protein 2	IPI00024145,IPI00216026,IPI00455531,IPI00737171,IPI00902560,IPI00917420	30395	0.998	2	2	2	0.0777
hPSF	2	Protein disulfide-isomerase	IPI00010796	57100.1	0.998	2	2	2	0.0394
hPSF	2	Keratin, type II cytoskeletal 2 epidermal	IPI00021304	65848.4	1	7	7	31	0.181
hPSF	2	Keratin, type II cytoskeletal 5	IPI00009867	62361.6	0.999	2	2	2	0.0356
hPSF	2	Isoform 2 of Filamin-A	IPI00302592,IPI00333541,IPI00644576	279991	1	8	8	11	0.0405
hPSF	2	Heat shock protein HSP 90-beta	IPI00414676	83249.3	0.998	2	2	3	0.0483
hPSF	2	EMILIN-1	IPI00013079	106649	1	17	19	75	0.177
hPSF	2	Vimentin	IPI00418471	53634.6	1	30	34	138	0.532
hPSF	2	fibronectin 1 isoform 2 preproprotein	IPI00845263	266182	1	10	10	16	0.0442
hPSF	2	Collagen alpha-1(I) chain	IPI00297646	138893	1	4	4	4	0.043
hPSF	2	Keratin, type II cytoskeletal 1	IPI00220327	66022.3	1	14	15	86	0.197
hPSF	2	Keratin, type I cytoskeletal 10	IPI00009865	58810.8	1	9	9	62	0.163
hPSF	2	Alpha-actinin-1	IPI00013508,IPI00759776,IPI00909239,IPI00921118	103043	1	5	5	9	0.074
hPSF	2	Endoplasmin	IPI00027230	92453.7	1	10	10	13	0.164

## Sheet: (B) Peptide Report
Supplemental File S2
(B) Peptide report for ihPSF and hPSF ECM datasets
Cell type	Biological replicate	Protein name	Protein accession numbers	Protein molecular weight (Da)	Protein identification probability	Number of unique peptides	Number of unique spectra	Number of total spectra	Percentage sequence coverage	Peptide sequence	Previous amino acid	Next amino acid	Best Peptide identification probability	Best Mascot Ion score	Best Mascot Identity score	Best Mascot Delta Ion score	Best X! Tandem -log(e) score	Number of identified +1H spectra	Number of identified +2H spectra	Number of identified +3H spectra	Number of identified +4H spectra	Number of enzymatic termini	Calculated +1H Peptide Mass (AMU)	Peptide start index	Peptide stop index	Assigned	Other Proteins
ihPSF	1	Keratin, type II cytoskeletal 2 epidermal	IPI00021304	65848.4	1	6	6	11	0.158	AQYEEIAQR	K	S	0.95	58.5	44.4	0	2.64	0	2	0	0	2	1107.54	360	368	TRUE
ihPSF	1	Keratin, type II cytoskeletal 2 epidermal	IPI00021304	65848.4	1	6	6	11	0.158	FASFIDKVR	K	F	0.95	61.1	43.8	0	0.886	0	1	0	0	2	1082.6	195	203	FALSE	IPI00009867,IPI00220327
ihPSF	1	Keratin, type II cytoskeletal 2 epidermal	IPI00021304	65848.4	1	6	6	11	0.158	FLEQQNQVLQTK	R	W	0.95	64.8	44.3	0	0	0	5	0	0	2	1475.79	204	215	FALSE	IPI00220327
ihPSF	1	Keratin, type II cytoskeletal 2 epidermal	IPI00021304	65848.4	1	6	6	11	0.158	GFSSGSAVVSGGSR	R	R	0.95	82.8	43.9	0	7.77	0	2	0	0	2	1254.61	21	34	TRUE
ihPSF	1	Keratin, type II cytoskeletal 2 epidermal	IPI00021304	65848.4	1	6	6	11	0.158	GSSSGGGYSSGSSSYGSGGR	R	Q	0.95	99.5	43.8	0	8.1	0	1	0	0	2	1740.71	531	550	TRUE
ihPSF	1	Keratin, type II cytoskeletal 2 epidermal	IPI00021304	65848.4	1	6	6	11	0.158	IEISELNR	K	V	0.95	59.6	44.5	0	0.921	0	3	0	0	2	973.531	400	407	FALSE	IPI00220327
ihPSF	1	Keratin, type II cytoskeletal 2 epidermal	IPI00021304	65848.4	1	6	6	11	0.158	STSSFSCLSR	R	H	0.95	74.9	44.4	0	3.06	0	4	0	0	2	1131.51	36	45	TRUE
ihPSF	1	Keratin, type II cytoskeletal 2 epidermal	IPI00021304	65848.4	1	6	6	11	0.158	TAAENDFVTLK	R	K	0.95	89.6	43.9	0	2.85	0	1	0	0	2	1208.62	282	292	TRUE
ihPSF	1	Keratin, type II cytoskeletal 2 epidermal	IPI00021304	65848.4	1	6	6	11	0.158	YLDGLTAER	R	T	0.95	52.1	44	0	1.96	0	1	0	0	2	1037.53	245	253	TRUE
ihPSF	1	40S ribosomal protein S17	IPI00221093,IPI00478114,IPI00791157,IPI00878027	15532.5	0.998	2	2	3	0.0889	VCEEIAIIPSK	R	K	0.95	53.7	44.3	0	2.64	0	2	0	0	2	1258.67	34	44	TRUE
ihPSF	1	40S ribosomal protein S17	IPI00221093,IPI00478114,IPI00791157,IPI00878027	15532.5	0.998	2	2	3	0.0889	VCEEIAIIPSKK	R	L	0.95	29.3	44.1	0	1.64	0	0	1	0	2	1386.77	34	45	TRUE
ihPSF	1	Keratin, type II cytoskeletal 1	IPI00220327	66022.3	1	17	17	83	0.242	AQYEDIAQK	K	S	0.95	38.2	44.1	0	1.82	0	2	0	0	2	1065.52	356	364	TRUE
ihPSF	1	Keratin, type II cytoskeletal 1	IPI00220327	66022.3	1	17	17	83	0.242	DVDGAYMTK	K	V	0.95	52.9	43.8	0	0	0	1	0	0	2	999.445	290	298	TRUE
ihPSF	1	Keratin, type II cytoskeletal 1	IPI00220327	66022.3	1	17	17	83	0.242	FASFIDKVR	Q	F	0.95	61.1	43.8	0	0.886	0	1	0	0	1	1082.6	191	199	TRUE	IPI00009867,IPI00021304
ihPSF	1	Keratin, type II cytoskeletal 1	IPI00220327	66022.3	1	17	17	83	0.242	FLEQQNQVLQTK	R	W	0.95	64.8	44.3	0	0	0	5	0	0	2	1475.79	200	211	TRUE	IPI00021304
ihPSF	1	Keratin, type II cytoskeletal 1	IPI00220327	66022.3	1	17	17	83	0.242	IEISELNR	K	V	0.95	59.6	44.5	0	0.921	0	3	0	0	2	973.531	396	403	TRUE	IPI00021304
ihPSF	1	Keratin, type II cytoskeletal 1	IPI00220327	66022.3	1	17	17	83	0.242	LALDLEIATYR	K	T	0.95	62.5	44.4	0	3.13	0	3	0	0	2	1277.71	473	483	TRUE
ihPSF	1	Keratin, type II cytoskeletal 1	IPI00220327	66022.3	1	17	17	83	0.242	NMQDMVEDYR	K	N	0.95	51.9	44.2	0	1.36	0	4	0	0	2	1316.52	258	267	TRUE
ihPSF	1	Keratin, type II cytoskeletal 1	IPI00220327	66022.3	1	17	17	83	0.242	SKAEAESLYQSK	K	Y	0.95	66.4	44	0	2.49	0	1	0	0	2	1340.67	365	376	TRUE
ihPSF	1	Keratin, type II cytoskeletal 1	IPI00220327	66022.3	1	17	17	83	0.242	SLDLDSIIAEVK	R	A	0.95	72.4	44.2	0	3.21	0	22	0	0	2	1302.72	344	355	TRUE
ihPSF	1	Keratin, type II cytoskeletal 1	IPI00220327	66022.3	1	17	17	83	0.242	SLNNQFASFIDK	K	V	0.95	90.4	44.1	0	0	0	5	0	0	2	1383.69	186	197	TRUE
ihPSF	1	Keratin, type II cytoskeletal 1	IPI00220327	66022.3	1	17	17	83	0.242	SLNNQFASFIDKVR	K	F	0.95	60.2	43.9	0	0	0	0	2	0	2	1638.86	186	199	TRUE
ihPSF	1	Keratin, type II cytoskeletal 1	IPI00220327	66022.3	1	17	17	83	0.242	THNLEPYFESFINNLR	R	R	0.95	62.2	43.7	0	1.1	0	0	4	0	2	1993.98	224	239	TRUE
ihPSF	1	Keratin, type II cytoskeletal 1	IPI00220327	66022.3	1	17	17	83	0.242	TLLEGEESR	R	M	0.95	79.1	44.6	0	0	0	13	0	0	2	1033.52	484	492	TRUE
ihPSF	1	Keratin, type II cytoskeletal 1	IPI00220327	66022.3	1	17	17	83	0.242	TNAENEFVTIK	R	K	0.95	61	44	0	1.89	0	2	0	0	2	1265.64	278	288	TRUE
ihPSF	1	Keratin, type II cytoskeletal 1	IPI00220327	66022.3	1	17	17	83	0.242	TNAENEFVTIKK	R	D	0.95	54	44.2	0	3.23	0	0	2	0	2	1393.73	278	289	TRUE
ihPSF	1	Keratin, type II cytoskeletal 1	IPI00220327	66022.3	1	17	17	83	0.242	WELLQQVDTSTR	K	T	0.95	29.9	44.3	0	1.77	0	1	0	0	2	1475.75	212	223	TRUE
ihPSF	1	Keratin, type II cytoskeletal 1	IPI00220327	66022.3	1	17	17	83	0.242	YEELQITAGR	K	H	0.95	75.1	44.1	0	2.11	0	12	0	0	2	1179.6	377	386	TRUE
ihPSF	1	40S ribosomal protein S13	IPI00221089	17205.3	1	4	4	6	0.212	DSHGVAQVR	R	F	0.95	42.1	43.5	0	1.19	0	2	0	0	2	968.491	56	64	TRUE
ihPSF	1	40S ribosomal protein S13	IPI00221089	17205.3	1	4	4	6	0.212	GLSQSALPYR	K	R	0.95	62.9	44.7	0	0	0	1	0	0	2	1091.58	10	19	TRUE
ihPSF	1	40S ribosomal protein S13	IPI00221089	17205.3	1	4	4	6	0.212	GLTPSQIGVILR	K	D	0.95	47.4	43.8	0	0	0	1	0	0	2	1253.76	44	55	TRUE
ihPSF	1	40S ribosomal protein S13	IPI00221089	17205.3	1	4	4	6	0.212	KGLTPSQIGVILR	K	D	0.95	60	44.1	0	0.854	0	0	2	0	2	1381.85	43	55	TRUE
ihPSF	1	40S ribosomal protein S14	IPI00026271	16254.9	1	4	4	6	0.318	ADRDESSPYAAMLAAQDVAQR	K	C	0.95	81.7	43.3	0	3.47	0	0	1	0	2	2281.05	64	84	TRUE
ihPSF	1	40S ribosomal protein S14	IPI00026271	16254.9	1	4	4	6	0.318	IEDVTPIPSDSTR	R	R	0.95	59.7	44.1	0	6.26	0	1	0	0	2	1429.72	129	141	TRUE
ihPSF	1	40S ribosomal protein S14	IPI00026271	16254.9	1	4	4	6	0.318	IGRIEDVTPIPSDSTR	K	R	0.95	34.2	43.9	0	1.01	0	0	1	0	2	1755.92	126	141	TRUE
ihPSF	1	40S ribosomal protein S14	IPI00026271	16254.9	1	4	4	6	0.318	TPGPGAQSALR	K	A	0.95	83.2	43.7	0	4.89	0	3	0	0	2	1054.56	107	117	TRUE
ihPSF	1	Vimentin	IPI00418471	53634.6	1	38	47	192	0.704	DNLAEDIMR	R	L	0.95	46.5	44.5	0	0.854	0	2	0	0	2	1076.5	176	184	TRUE
ihPSF	1	Vimentin	IPI00418471	53634.6	1	38	47	192	0.704	EEAENTLQSFR	R	Q	0.95	72.3	43.9	0	3.12	0	3	0	0	2	1323.62	197	207	TRUE
ihPSF	1	Vimentin	IPI00418471	53634.6	1	38	47	192	0.704	EEAENTLQSFRQDVDNASLAR	R	L	0.896	39.6	43.1	0	0	0	0	1	0	2	2393.13	197	217	TRUE
ihPSF	1	Vimentin	IPI00418471	53634.6	1	38	47	192	0.704	EKLQEEMLQR	R	E	0.946	45.7	44.3	0	0	0	1	0	0	2	1303.67	187	196	TRUE
ihPSF	1	Vimentin	IPI00418471	53634.6	1	38	47	192	0.704	EMEENFAVEAANYQDTIGR	R	L	0.95	71	43.4	0	3.08	0	3	8	0	2	2186.97	346	364	TRUE
ihPSF	1	Vimentin	IPI00418471	53634.6	1	38	47	192	0.704	ETNLDSLPLVDTHSK	R	R	0.9	40.7	44	0	0	0	0	1	0	2	1668.84	425	439	TRUE
ihPSF	1	Vimentin	IPI00418471	53634.6	1	38	47	192	0.704	ETNLDSLPLVDTHSKR	R	T	0.95	46	44	0	2.52	0	0	2	0	2	1824.95	425	440	TRUE
ihPSF	1	Vimentin	IPI00418471	53634.6	1	38	47	192	0.704	FADLSEAANR	K	N	0.95	83.1	44.2	0	2.6	0	10	0	0	2	1093.53	295	304	TRUE
ihPSF	1	Vimentin	IPI00418471	53634.6	1	38	47	192	0.704	FADLSEAANRNNDALR	K	Q	0.95	44.8	43.9	0	0	0	0	2	0	2	1776.86	295	310	TRUE
ihPSF	1	Vimentin	IPI00418471	53634.6	1	38	47	192	0.704	FANYIDKVR	R	F	0.95	69.1	43.8	0	2.85	0	3	0	0	2	1125.61	114	122	TRUE
ihPSF	1	Vimentin	IPI00418471	53634.6	1	38	47	192	0.704	ILLAELEQLK	K	G	0.95	62.2	44.1	0	0	0	4	0	0	2	1169.71	130	139	TRUE
ihPSF	1	Vimentin	IPI00418471	53634.6	1	38	47	192	0.704	ILLAELEQLKGQGK	K	S	0.95	74.4	43.9	0	0	0	2	3	0	2	1539.91	130	143	TRUE
ihPSF	1	Vimentin	IPI00418471	53634.6	1	38	47	192	0.704	ISLPLPNFSSLNLR	R	E	0.95	78.3	44	0	0	0	10	4	0	2	1570.9	411	424	TRUE
ihPSF	1	Vimentin	IPI00418471	53634.6	1	38	47	192	0.704	KVESLQEEIAFLK	R	K	0.95	82.2	44.1	0	6.64	0	4	7	0	2	1533.85	223	235	TRUE
ihPSF	1	Vimentin	IPI00418471	53634.6	1	38	47	192	0.704	LGDLYEEEMR	R	E	0.95	79	43.9	0	3.41	0	12	0	0	2	1254.57	146	155	TRUE
ihPSF	1	Vimentin	IPI00418471	53634.6	1	38	47	192	0.704	LLEGEESR	K	I	0.95	60.5	44.6	0	0	0	4	0	0	2	932.468	403	410	FALSE	IPI00220327
ihPSF	1	Vimentin	IPI00418471	53634.6	1	38	47	192	0.704	LLQDSVDFSLADAINTEFK	R	N	0.95	91.9	43.7	0	4.3	0	4	10	0	2	2126.07	79	97	TRUE
ihPSF	1	Vimentin	IPI00418471	53634.6	1	38	47	192	0.704	LQDEIQNMK	R	E	0.95	50.5	44.7	0	0	0	1	0	0	2	1118.55	365	373	TRUE
ihPSF	1	Vimentin	IPI00418471	53634.6	1	38	47	192	0.704	LQDEIQNMKEEMAR	R	H	0.95	64.8	43.9	0	3.64	0	1	5	0	2	1734.82	365	378	TRUE
ihPSF	1	Vimentin	IPI00418471	53634.6	1	38	47	192	0.704	LQEEMLQR	K	E	0.95	59	44.5	0	0	0	3	0	0	2	1046.53	189	196	TRUE
ihPSF	1	Vimentin	IPI00418471	53634.6	1	38	47	192	0.704	LQEEMLQREEAENTLQSFR	K	Q	0.95	62.5	43.3	0	1.66	0	0	5	0	2	2351.13	189	207	TRUE
ihPSF	1	Vimentin	IPI00418471	53634.6	1	38	47	192	0.704	MALDIEIATYR	K	K	0.95	92.9	44	0	2.96	0	10	0	0	2	1295.67	391	401	TRUE
ihPSF	1	Vimentin	IPI00418471	53634.6	1	38	47	192	0.704	MALDIEIATYRK	K	L	0.95	44.5	44	0	0	0	0	2	0	2	1423.76	391	402	TRUE
ihPSF	1	Vimentin	IPI00418471	53634.6	1	38	47	192	0.704	MFGGPGTASRPSSSR	R	S	0.95	65.7	43.9	0	0	0	0	9	0	2	1510.71	14	28	TRUE
ihPSF	1	Vimentin	IPI00418471	53634.6	1	38	47	192	0.704	NLQEAEEWYK	K	S	0.95	46.5	44.2	0	0.886	0	1	0	0	2	1309.61	283	292	TRUE
ihPSF	1	Vimentin	IPI00418471	53634.6	1	38	47	192	0.704	QDVDNASLAR	R	L	0.95	66.2	44.9	0	2.47	0	9	0	0	2	1088.53	208	217	TRUE
ihPSF	1	Vimentin	IPI00418471	53634.6	1	38	47	192	0.704	QMREMEENFAVEAANYQDTIGR	R	L	0.95	79.2	42.9	0	3.89	0	0	3	0	2	2634.16	343	364	TRUE
ihPSF	1	Vimentin	IPI00418471	53634.6	1	38	47	192	0.704	QQYESVAAK	R	N	0.95	29.8	44	0	1.24	0	1	0	0	2	1023.51	274	282	TRUE
ihPSF	1	Vimentin	IPI00418471	53634.6	1	38	47	192	0.704	QVDQLTNDK	R	A	0.95	55.6	44.5	0	0	0	2	0	0	2	1060.53	160	168	TRUE
ihPSF	1	Vimentin	IPI00418471	53634.6	1	38	47	192	0.704	QVQSLTCEVDALK	R	G	0.95	70	44.1	0	7.02	0	3	0	0	2	1490.75	322	334	TRUE
ihPSF	1	Vimentin	IPI00418471	53634.6	1	38	47	192	0.704	QVQSLTCEVDALKGTNESLER	R	Q	0.95	42.7	43.2	0	2.11	0	1	2	0	2	2377.17	322	342	TRUE
ihPSF	1	Vimentin	IPI00418471	53634.6	1	38	47	192	0.704	RQVDQLTNDK	R	A	0.95	71.5	44.6	0	4.3	0	2	0	0	2	1216.63	159	168	TRUE
ihPSF	1	Vimentin	IPI00418471	53634.6	1	38	47	192	0.704	SKFADLSEAANR	K	N	0.95	60.4	44.2	0	2.28	0	1	0	0	2	1308.65	293	304	TRUE
ihPSF	1	Vimentin	IPI00418471	53634.6	1	38	47	192	0.704	SLYASSPGGVYATR	R	S	0.95	78.4	44.1	0	6.89	0	9	0	0	2	1428.71	51	64	TRUE
ihPSF	1	Vimentin	IPI00418471	53634.6	1	38	47	192	0.704	SYVTTSTR	R	T	0.95	58.5	44	0	2.24	0	5	0	0	2	914.458	29	36	TRUE
ihPSF	1	Vimentin	IPI00418471	53634.6	1	38	47	192	0.704	TNEKVELQELNDR	R	F	0.95	73.8	44.1	0	3.15	0	2	6	0	2	1587.8	101	113	TRUE
ihPSF	1	Vimentin	IPI00418471	53634.6	1	38	47	192	0.704	TYSLGSALRPSTSR	R	S	0.95	57	43.9	0	1.22	0	0	1	0	2	1495.79	37	50	TRUE
ihPSF	1	Vimentin	IPI00418471	53634.6	1	38	47	192	0.704	VELQELNDR	K	F	0.95	59.6	44.3	0	0.796	0	3	0	0	2	1115.57	105	113	TRUE
ihPSF	1	Vimentin	IPI00418471	53634.6	1	38	47	192	0.704	VEVERDNLAEDIMR	R	L	0.95	42.5	44	0	2.74	0	1	8	0	2	1688.83	171	184	TRUE
ihPSF	1	Peroxiredoxin-1	IPI00000874,IPI00640741	22092.9	1	2	2	2	0.0955	GLFIIDDK	R	G	0.95	47	44.6	0	1.11	0	1	0	0	2	920.509	129	136	TRUE
ihPSF	1	Peroxiredoxin-1	IPI00000874,IPI00640741	22092.9	1	2	2	2	0.0955	QITVNDLPVGR	R	S	0.95	52.7	43.9	0	1.74	0	1	0	0	2	1211.67	141	151	TRUE
ihPSF	1	Insulin-like growth factor-binding protein 5	IPI00029236	30552	1	3	3	4	0.0993	AVYLPNCDR	R	K	0.95	44.9	44.4	0	0.921	0	2	0	0	2	1107.53	213	221	TRUE
ihPSF	1	Insulin-like growth factor-binding protein 5	IPI00029236	30552	1	3	3	4	0.0993	HMEASLQELK	R	A	0.95	46.2	44.6	0	1.6	0	1	0	0	2	1201.59	195	204	TRUE
ihPSF	1	Insulin-like growth factor-binding protein 5	IPI00029236	30552	1	3	3	4	0.0993	IISAPEMR	R	Q	0.917	43.7	44.6	0	0	0	1	0	0	2	932.487	177	184	TRUE
ihPSF	1	5'-nucleotidase	IPI00009456	63351	1	3	3	3	0.0679	GPLASQISGLYLPYK	K	V	0.95	42.1	43.9	0	1.7	0	1	0	0	2	1606.88	148	162	TRUE
ihPSF	1	5'-nucleotidase	IPI00009456	63351	1	3	3	3	0.0679	TIVYLDGSSQSCR	K	F	0.933	44.4	44.2	0	0	0	1	0	0	2	1485.7	342	354	TRUE
ihPSF	1	5'-nucleotidase	IPI00009456	63351	1	3	3	3	0.0679	YPFIVTSDDGR	K	K	0.95	40.9	43.9	0	1.02	0	1	0	0	2	1269.61	263	273	TRUE
ihPSF	1	Trypsin - Sus scrofa (Pig).	MAN00000761	24391.3	1	3	4	113	0.216	IITHPNFNGNTLDNDIMLIK	K	L	0.95	65.1	43.3	0	1.89	0	0	38	0	2	2283.18	78	97	TRUE
ihPSF	1	Trypsin - Sus scrofa (Pig).	MAN00000761	24391.3	1	3	4	113	0.216	LGEHNIDVLEGNEQFINAAK	R	I	0.95	93.9	43.4	0	3	0	1	41	0	2	2211.1	58	77	TRUE
ihPSF	1	Trypsin - Sus scrofa (Pig).	MAN00000761	24391.3	1	3	4	113	0.216	LSSPATLNSR	K	V	0.95	66.1	44.5	0	1.34	0	33	0	0	2	1045.56	98	107	TRUE
ihPSF	1	Isoform 1 of Protein-glutamine gamma-glutamyltransferase 2	IPI00294578	77311.1	1	20	22	58	0.384	ALLVEPVINSYLLAER	R	D	0.95	73.1	43.9	0	2.33	0	4	4	0	2	1800.03	565	580	TRUE
ihPSF	1	Isoform 1 of Protein-glutamine gamma-glutamyltransferase 2	IPI00294578	77311.1	1	20	22	58	0.384	CDLELETNGR	R	D	0.95	40.4	44.2	0	0.921	0	1	0	0	2	1206.54	10	19	TRUE
ihPSF	1	Isoform 1 of Protein-glutamine gamma-glutamyltransferase 2	IPI00294578	77311.1	1	20	22	58	0.384	GQPFWLTLHFEGR	R	N	0.95	54.4	44.1	0	3.74	0	0	3	0	2	1587.81	36	48	TRUE
ihPSF	1	Isoform 1 of Protein-glutamine gamma-glutamyltransferase 2	IPI00294578	77311.1	1	20	22	58	0.384	LAEKEETGMAMR	K	I	0.95	68.2	44.4	0	2.06	0	0	6	0	2	1365.65	465	476	TRUE
ihPSF	1	Isoform 1 of Protein-glutamine gamma-glutamyltransferase 2	IPI00294578	77311.1	1	20	22	58	0.384	LVVNFESDK	K	L	0.95	54.7	44.2	0	0	0	1	0	0	2	1050.55	664	672	TRUE
ihPSF	1	Isoform 1 of Protein-glutamine gamma-glutamyltransferase 2	IPI00294578	77311.1	1	20	22	58	0.384	LVVNFESDKLK	K	A	0.95	50.1	44.3	0	1.26	0	2	0	0	2	1291.73	664	674	TRUE
ihPSF	1	Isoform 1 of Protein-glutamine gamma-glutamyltransferase 2	IPI00294578	77311.1	1	20	22	58	0.384	NYEASVDSLTFSVVTGPAPSQEAGTK	R	A	0.95	40.4	42.8	0	1.68	0	0	1	0	2	2655.28	49	74	TRUE
ihPSF	1	Isoform 1 of Protein-glutamine gamma-glutamyltransferase 2	IPI00294578	77311.1	1	20	22	58	0.384	QEYVLTQQGFIYQGSAK	R	F	0.95	50.1	43.6	0	0	0	0	1	0	2	1959.98	157	173	TRUE
ihPSF	1	Isoform 1 of Protein-glutamine gamma-glutamyltransferase 2	IPI00294578	77311.1	1	20	22	58	0.384	RSSPVYVGR	R	V	0.95	44.2	44.5	0	2.03	0	1	0	0	2	1020.56	214	222	TRUE
ihPSF	1	Isoform 1 of Protein-glutamine gamma-glutamyltransferase 2	IPI00294578	77311.1	1	20	22	58	0.384	SEGTYCCGPVPVR	K	A	0.95	90.9	43.9	0	8.48	0	3	0	0	2	1481.65	365	377	TRUE
ihPSF	1	Isoform 1 of Protein-glutamine gamma-glutamyltransferase 2	IPI00294578	77311.1	1	20	22	58	0.384	SVPLCILYEK	K	Y	0.95	48.7	44.3	0	1.37	0	5	0	0	2	1221.65	541	550	TRUE
ihPSF	1	Isoform 1 of Protein-glutamine gamma-glutamyltransferase 2	IPI00294578	77311.1	1	20	22	58	0.384	TVEIPDPVEAGEEVK	K	V	0.95	32.2	43.9	0	0.886	0	2	0	0	2	1611.81	635	649	TRUE
ihPSF	1	Isoform 1 of Protein-glutamine gamma-glutamyltransferase 2	IPI00294578	77311.1	1	20	22	58	0.384	TVEIPDPVEAGEEVKVR	K	M	0.95	75.8	44.1	0	4.74	0	0	3	0	2	1866.98	635	651	TRUE
ihPSF	1	Isoform 1 of Protein-glutamine gamma-glutamyltransferase 2	IPI00294578	77311.1	1	20	22	58	0.384	TVSYNGILGPECGTK	R	Y	0.95	64.8	43.8	0	1.42	0	2	0	0	2	1595.77	513	527	TRUE
ihPSF	1	Isoform 1 of Protein-glutamine gamma-glutamyltransferase 2	IPI00294578	77311.1	1	20	22	58	0.384	VVSGMVNCNDDQGVLLGR	R	W	0.95	67.3	44	0	3.64	0	2	4	0	2	1948.92	223	240	TRUE
ihPSF	1	Isoform 1 of Protein-glutamine gamma-glutamyltransferase 2	IPI00294578	77311.1	1	20	22	58	0.384	VVTNYNSAHDQNSNLLIEYFR	R	N	0.95	55.1	43.1	0	3.72	0	0	5	0	2	2497.21	297	317	TRUE
ihPSF	1	Isoform 1 of Protein-glutamine gamma-glutamyltransferase 2	IPI00294578	77311.1	1	20	22	58	0.384	WDNNYGDGVSPMSWIGSVDILR	R	R	0.95	44.7	43	0	0.921	0	0	1	0	2	2481.15	241	262	TRUE
ihPSF	1	Isoform 1 of Protein-glutamine gamma-glutamyltransferase 2	IPI00294578	77311.1	1	20	22	58	0.384	YLLNLNLEPFSEK	K	S	0.95	53.3	43.8	0	0.886	0	4	0	0	2	1579.84	528	540	TRUE
ihPSF	1	Isoform 1 of Protein-glutamine gamma-glutamyltransferase 2	IPI00294578	77311.1	1	20	22	58	0.384	YPEGSSEER	K	E	0.95	65.4	43.7	0	0.796	0	2	0	0	2	1053.45	445	453	TRUE
ihPSF	1	Isoform 1 of Protein-glutamine gamma-glutamyltransferase 2	IPI00294578	77311.1	1	20	22	58	0.384	YRDCLTESNLIK	K	V	0.913	41.3	43.9	0	0	0	0	1	0	2	1511.75	551	562	TRUE
ihPSF	1	Actin, alpha skeletal muscle	IPI00021428,IPI00023006,IPI00930343	42034.1	1	4	4	7	0.34	AGFAGDDAPR	K	A	0.95	80.5	44.7	0	1.57	0	11	0	0	2	976.448	21	30	FALSE	IPI00894498,IPI00021439,IPI00894365,IPI00021440,IPI00930226
ihPSF	1	Actin, alpha skeletal muscle	IPI00021428,IPI00023006,IPI00930343	42034.1	1	4	4	7	0.34	AVFPSIVGRPR	R	H	0.95	64.8	44	0	0	0	1	0	0	2	1198.71	31	41	FALSE	IPI00894498,IPI00021439,IPI00894365,IPI00021440,IPI00930226
ihPSF	1	Actin, alpha skeletal muscle	IPI00021428,IPI00023006,IPI00930343	42034.1	1	4	4	7	0.34	DSYVGDEAQSK	K	R	0.95	54.6	44	0	2.92	0	3	0	0	2	1198.52	53	63	FALSE	IPI00894498,IPI00021439,IPI00894365,IPI00021440,IPI00930226
ihPSF	1	Actin, alpha skeletal muscle	IPI00021428,IPI00023006,IPI00930343	42034.1	1	4	4	7	0.34	DSYVGDEAQSKR	K	G	0.95	90	44	0	4.41	0	2	0	0	2	1354.62	53	64	FALSE	IPI00894498,IPI00021439,IPI00894365,IPI00021440,IPI00930226
ihPSF	1	Actin, alpha skeletal muscle	IPI00021428,IPI00023006,IPI00930343	42034.1	1	4	4	7	0.34	EITALAPSTMK	K	I	0.95	53.1	44.5	0	1.12	0	12	0	0	2	1161.62	318	328	FALSE	IPI00894498,IPI00021439,IPI00894365,IPI00021440,IPI00930226
ihPSF	1	Actin, alpha skeletal muscle	IPI00021428,IPI00023006,IPI00930343	42034.1	1	4	4	7	0.34	GYSFVTTAER	R	E	0.95	52.6	44.4	0	2.37	0	3	0	0	2	1130.55	199	208	TRUE
ihPSF	1	Actin, alpha skeletal muscle	IPI00021428,IPI00023006,IPI00930343	42034.1	1	4	4	7	0.34	IWHHTFYNELR	K	V	0.95	58.9	44	0	2.7	0	0	2	0	2	1515.75	87	97	FALSE	IPI00894498,IPI00021439,IPI00894365,IPI00021440,IPI00930226
ihPSF	1	Actin, alpha skeletal muscle	IPI00021428,IPI00023006,IPI00930343	42034.1	1	4	4	7	0.34	QEYDEAGPSIVHR	K	K	0.95	54.1	44.1	0	4	0	0	1	0	2	1500.71	362	374	TRUE
ihPSF	1	Actin, alpha skeletal muscle	IPI00021428,IPI00023006,IPI00930343	42034.1	1	4	4	7	0.34	SYELPDGQVITIGNER	K	F	0.95	72.8	44	0	4.92	0	4	2	0	2	1790.89	241	256	FALSE	IPI00894498,IPI00021439,IPI00894365,IPI00021440,IPI00930226
ihPSF	1	Actin, alpha skeletal muscle	IPI00021428,IPI00023006,IPI00930343	42034.1	1	4	4	7	0.34	VAPEEHPTLLTEAPLNPK	R	A	0.95	58	43.7	0	0	0	0	2	0	2	1956.04	98	115	TRUE
ihPSF	1	Actin, alpha skeletal muscle	IPI00021428,IPI00023006,IPI00930343	42034.1	1	4	4	7	0.34	YPIEHGIITNWDDMEK	K	I	0.95	38	43.6	0	2.06	0	0	1	0	2	1960.91	71	86	TRUE
ihPSF	1	Isoform 2 of Protein Wnt-5a	IPI00013178,IPI00795811	40868.1	1	6	6	9	0.145	CTEIVDQFVCK	K	-	0.95	54.3	44.2	0	2.25	0	1	0	0	2	1398.64	355	365	TRUE
ihPSF	1	Isoform 2 of Protein Wnt-5a	IPI00013178,IPI00795811	40868.1	1	6	6	9	0.145	EGELSTCGCSR	R	A	0.95	55.8	44	0	2.33	0	2	0	0	2	1255.5	141	151	TRUE
ihPSF	1	Isoform 2 of Protein Wnt-5a	IPI00013178,IPI00795811	40868.1	1	6	6	9	0.145	GKLVQVNSR	R	F	0.935	44.4	44	0	0	0	1	0	0	2	1000.59	267	275	TRUE
ihPSF	1	Isoform 2 of Protein Wnt-5a	IPI00013178,IPI00795811	40868.1	1	6	6	9	0.145	TCWLQLADFR	K	K	0.95	43.8	44.2	0	2.36	0	1	0	0	2	1309.64	236	245	TRUE
ihPSF	1	Isoform 2 of Protein Wnt-5a	IPI00013178,IPI00795811	40868.1	1	6	6	9	0.145	TCWLQLADFRK	K	V	0.95	32.7	44	0	1.66	0	0	1	0	2	1437.73	236	246	TRUE
ihPSF	1	Isoform 2 of Protein Wnt-5a	IPI00013178,IPI00795811	40868.1	1	6	6	9	0.145	TVYNLADVACK	R	C	0.95	81.7	43.8	0	2.59	0	3	0	0	2	1253.62	214	224	TRUE
ihPSF	1	Keratin, type I cytoskeletal 10	IPI00009865	58810.8	1	12	12	49	0.264	ADLEMQIESLTEELAYLKK	K	N	0.95	52.1	43.5	0	1.62	0	0	1	0	2	2240.14	267	285	TRUE
ihPSF	1	Keratin, type I cytoskeletal 10	IPI00009865	58810.8	1	12	12	49	0.264	ALEESNYELEGK	R	I	0.95	70.9	44.2	0	3.12	0	14	0	0	2	1381.65	166	177	TRUE
ihPSF	1	Keratin, type I cytoskeletal 10	IPI00009865	58810.8	1	12	12	49	0.264	LASYLDKVR	R	A	0.95	46.9	44.2	0	0	0	1	0	0	2	1064.61	157	165	TRUE
ihPSF	1	Keratin, type I cytoskeletal 10	IPI00009865	58810.8	1	12	12	49	0.264	NQILNLTTDNANILLQIDNAR	K	L	0.95	48.7	43.4	0	0.921	0	0	1	0	2	2367.26	208	228	TRUE
ihPSF	1	Keratin, type I cytoskeletal 10	IPI00009865	58810.8	1	12	12	49	0.264	QSVEADINGLRR	R	V	0.912	41.5	44.2	0	0	0	0	1	0	2	1357.72	246	257	TRUE
ihPSF	1	Keratin, type I cytoskeletal 10	IPI00009865	58810.8	1	12	12	49	0.264	SLLEGEGSSGGGGR	R	G	0.95	73.8	44.3	0	5.18	0	1	0	0	2	1262.6	451	464	TRUE
ihPSF	1	Keratin, type I cytoskeletal 10	IPI00009865	58810.8	1	12	12	49	0.264	SQYEQLAEQNRK	R	D	0.939	43.2	44.1	0	0	0	0	2	0	2	1493.73	323	334	TRUE
ihPSF	1	Keratin, type I cytoskeletal 10	IPI00009865	58810.8	1	12	12	49	0.264	TIDDLKNQILNLTTDNANILLQIDNAR	K	L	0.95	82.4	42.4	0	1.52	0	0	2	0	2	3052.63	202	228	TRUE
ihPSF	1	Keratin, type I cytoskeletal 10	IPI00009865	58810.8	1	12	12	49	0.264	VLDELTLTK	R	A	0.95	69.6	44.6	0	1.05	0	5	0	0	2	1031.6	258	266	TRUE
ihPSF	1	Keratin, type I cytoskeletal 10	IPI00009865	58810.8	1	12	12	49	0.264	VTMQNLNDR	K	L	0.95	92.3	44.7	0	1.82	0	18	0	0	2	1090.53	148	156	TRUE
ihPSF	1	Keratin, type I cytoskeletal 10	IPI00009865	58810.8	1	12	12	49	0.264	YCVQLSQIQAQISALEEQLQQIR	R	A	0.95	88.4	42.8	0	4.37	0	0	2	0	2	2746.42	400	422	TRUE
ihPSF	1	Keratin, type I cytoskeletal 10	IPI00009865	58810.8	1	12	12	49	0.264	YENEVALR	K	Q	0.95	48.8	44.3	0	3.15	0	1	0	0	2	993.5	238	245	TRUE
ihPSF	1	Isoform V1 of Versican core protein	IPI00215628	265028	1	3	3	6	0.017	LATVGELQAAWR	R	N	0.95	52.3	44.1	0	1.24	0	2	0	0	2	1314.72	277	288	TRUE
ihPSF	1	Isoform V1 of Versican core protein	IPI00215628	265028	1	3	3	6	0.017	LLASDAGLYR	K	C	0.95	71.1	44.4	0	2.8	0	2	0	0	2	1078.59	120	129	TRUE
ihPSF	1	Isoform V1 of Versican core protein	IPI00215628	265028	1	3	3	6	0.017	VSVPTHPEAVGDASLTVVK	R	L	0.95	61.3	43.8	0	2.92	0	0	2	0	2	1906.03	101	119	TRUE
ihPSF	1	40S ribosomal protein S16	IPI00221092,IPI00397701	16427.9	1	5	5	9	0.295	ALVAYYQK	K	Y	0.927	43.3	43.5	0	0	0	1	0	0	2	955.525	91	98	TRUE
ihPSF	1	40S ribosomal protein S16	IPI00221092,IPI00397701	16427.9	1	5	5	9	0.295	EIKDILIQYDR	K	T	0.933	44.4	44.3	0	0	0	1	0	0	2	1405.77	107	117	TRUE
ihPSF	1	40S ribosomal protein S16	IPI00221092,IPI00397701	16427.9	1	5	5	9	0.295	GPLQSVQVFGR	K	K	0.95	76.1	44.4	0	4.12	0	2	0	0	2	1187.65	5	15	TRUE
ihPSF	1	40S ribosomal protein S16	IPI00221092,IPI00397701	16427.9	1	5	5	9	0.295	LLEPVLLLGK	K	E	0.95	65.9	44	0	2.82	0	4	0	0	2	1094.72	51	60	TRUE
ihPSF	1	40S ribosomal protein S16	IPI00221092,IPI00397701	16427.9	1	5	5	9	0.295	PSKGPLQSVQVFGR	M	K	0.95	66.1	44	0	3.96	0	0	1	0	1	1499.83	2	15	TRUE
ihPSF	1	Transforming growth factor-beta-induced protein ig-h3	IPI00018219	74664.9	1	6	6	18	0.111	EGVYTVFAPTNEAFR	R	A	0.95	51.3	43.9	0	3.42	0	3	0	0	2	1700.83	534	548	TRUE
ihPSF	1	Transforming growth factor-beta-induced protein ig-h3	IPI00018219	74664.9	1	6	6	18	0.111	FSMLVAAIQSAGLTETLNR	R	E	0.95	73.6	43.6	0	1	0	0	1	0	2	2038.06	515	533	TRUE
ihPSF	1	Transforming growth factor-beta-induced protein ig-h3	IPI00018219	74664.9	1	6	6	18	0.111	GDELADSALEIFK	R	Q	0.95	92.5	44	0	4.54	0	2	0	0	2	1407.7	643	655	TRUE
ihPSF	1	Transforming growth factor-beta-induced protein ig-h3	IPI00018219	74664.9	1	6	6	18	0.111	IPSETLNR	K	I	0.95	49.6	44.1	0	1.3	0	1	0	0	2	929.505	288	295	TRUE
ihPSF	1	Transforming growth factor-beta-induced protein ig-h3	IPI00018219	74664.9	1	6	6	18	0.111	LTLLAPLNSVFK	R	D	0.95	58.9	44.2	0	1.4	0	8	0	0	2	1315.8	410	421	TRUE
ihPSF	1	Transforming growth factor-beta-induced protein ig-h3	IPI00018219	74664.9	1	6	6	18	0.111	YGTLFTMDR	R	V	0.95	42.3	44.9	0	2.4	0	3	0	0	2	1103.52	488	496	TRUE
ihPSF	1	Isoform 4 of Tenascin	IPI00220213	230846	1	16	17	32	0.109	AVDIPGLEAATPYR	R	V	0.95	40.7	44	0	3.26	0	1	0	0	2	1472.77	1401	1414	TRUE
ihPSF	1	Isoform 4 of Tenascin	IPI00220213	230846	1	16	17	32	0.109	ETFTTGLDAPR	K	N	0.95	60	44.2	0	2	0	1	0	0	2	1207.6	887	897	TRUE
ihPSF	1	Isoform 4 of Tenascin	IPI00220213	230846	1	16	17	32	0.109	FTTDLDSPR	K	D	0.95	69.8	44.1	0	1.48	0	3	0	0	2	1051.51	1792	1800	TRUE
ihPSF	1	Isoform 4 of Tenascin	IPI00220213	230846	1	16	17	32	0.109	GLEPGQEYNVLLTAEK	R	G	0.95	55.9	44	0	1.2	0	3	0	0	2	1760.91	1042	1057	TRUE
ihPSF	1	Isoform 4 of Tenascin	IPI00220213	230846	1	16	17	32	0.109	IQALNGPLR	K	S	0.95	53.6	43.7	0	1.21	0	2	0	0	2	981.584	1864	1872	TRUE
ihPSF	1	Isoform 4 of Tenascin	IPI00220213	230846	1	16	17	32	0.109	ITAQGQYELR	K	V	0.95	64.6	44.2	0	1.2	0	1	0	0	2	1178.62	1973	1982	TRUE
ihPSF	1	Isoform 4 of Tenascin	IPI00220213	230846	1	16	17	32	0.109	LDAPSQIEVK	R	D	0.95	51.6	44	0	1.55	0	2	0	0	2	1099.6	803	812	TRUE
ihPSF	1	Isoform 4 of Tenascin	IPI00220213	230846	1	16	17	32	0.109	LEELENLVSSLR	R	E	0.95	72.1	44.1	0	2.51	0	6	0	0	2	1401.76	126	137	TRUE
ihPSF	1	Isoform 4 of Tenascin	IPI00220213	230846	1	16	17	32	0.109	LIPGVEYLVSIIAMK	K	G	0.95	42.8	44	0	2.85	0	1	1	0	2	1661.95	1678	1692	TRUE
ihPSF	1	Isoform 4 of Tenascin	IPI00220213	230846	1	16	17	32	0.109	LSWTADEGVFDNFVLK	R	I	0.95	70.3	44	0	0.796	0	1	0	0	2	1840.91	1547	1562	TRUE
ihPSF	1	Isoform 4 of Tenascin	IPI00220213	230846	1	16	17	32	0.109	SFSTFDKDTDSAITNCALSYK	R	G	0.95	54.2	43.3	0	0	0	0	1	0	2	2371.08	2030	2050	TRUE
ihPSF	1	Isoform 4 of Tenascin	IPI00220213	230846	1	16	17	32	0.109	SNMIQTIFTTIGLLYPFPK	R	D	0.95	53.7	43.5	0	0	0	0	1	0	2	2200.17	1873	1891	TRUE
ihPSF	1	Isoform 4 of Tenascin	IPI00220213	230846	1	16	17	32	0.109	TAHISGLPPSTDFIVYLSGLAPSIR	R	T	0.95	60.7	42.8	0	0	0	0	2	0	2	2612.41	1492	1516	TRUE
ihPSF	1	Isoform 4 of Tenascin	IPI00220213	230846	1	16	17	32	0.109	TVSGNTVEYALTDLEPATEYTLR	R	I	0.95	94.2	43	0	3.72	0	0	3	0	2	2543.25	1753	1775	TRUE
ihPSF	1	Isoform 4 of Tenascin	IPI00220213	230846	1	16	17	32	0.109	VATYLPAPEGLK	R	F	0.95	33.8	44.3	0	1	0	2	0	0	2	1258.7	708	719	TRUE
ihPSF	1	Isoform 4 of Tenascin	IPI00220213	230846	1	16	17	32	0.109	VSIYGVIR	R	G	0.919	43.7	44.6	0	0	0	1	0	0	2	906.541	1415	1422	TRUE
ihPSF	1	Glyceraldehyde-3-phosphate dehydrogenase	IPI00219018,IPI00789134,IPI00795257	36035.3	1	3	3	4	0.128	GALQNIIPASTGAAK	R	A	0.95	37.1	44	0	1.64	0	2	0	0	2	1411.79	201	215	TRUE
ihPSF	1	Glyceraldehyde-3-phosphate dehydrogenase	IPI00219018,IPI00789134,IPI00795257	36035.3	1	3	3	4	0.128	LISWYDNEFGYSNR	K	V	0.95	65.6	43.9	0	2.43	0	1	0	0	2	1763.8	310	323	TRUE
ihPSF	1	Glyceraldehyde-3-phosphate dehydrogenase	IPI00219018,IPI00789134,IPI00795257	36035.3	1	3	3	4	0.128	VPTANVSVVDLTCR	R	L	0.95	58.2	44.1	0	4.22	0	1	0	0	2	1530.79	235	248	TRUE
ihPSF	1	Isoform 1 of Collagen alpha-3(VI) chain	IPI00022200,IPI00220701	343645	1	37	39	80	0.167	AAPLQGMLPGLLAPLR	R	T	0.95	49.7	43.9	0	0	0	3	1	0	2	1633.95	610	625	TRUE
ihPSF	1	Isoform 1 of Collagen alpha-3(VI) chain	IPI00022200,IPI00220701	343645	1	37	39	80	0.167	ACNLDVILGFDGSR	K	D	0.95	47.6	44.1	0	1.06	0	2	0	0	2	1536.75	1834	1847	TRUE
ihPSF	1	Isoform 1 of Collagen alpha-3(VI) chain	IPI00022200,IPI00220701	343645	1	37	39	80	0.167	ALILVGLER	R	V	0.95	35.4	43.5	0	1.15	0	4	0	0	2	983.625	1976	1984	TRUE
ihPSF	1	Isoform 1 of Collagen alpha-3(VI) chain	IPI00022200,IPI00220701	343645	1	37	39	80	0.167	ALNLGYALDYAQR	K	Y	0.95	41.6	44	0	4.31	0	1	0	0	2	1467.76	913	925	TRUE
ihPSF	1	Isoform 1 of Collagen alpha-3(VI) chain	IPI00022200,IPI00220701	343645	1	37	39	80	0.167	DSFQEVLR	R	F	0.95	60.5	44.3	0	0.854	0	1	0	0	2	993.5	1653	1660	TRUE
ihPSF	1	Isoform 1 of Collagen alpha-3(VI) chain	IPI00022200,IPI00220701	343645	1	37	39	80	0.167	GADQAELEEIAFDSSLVFIPAEFR	K	A	0.95	52.6	42.8	0	1.04	0	0	1	0	2	2654.3	586	609	TRUE
ihPSF	1	Isoform 1 of Collagen alpha-3(VI) chain	IPI00022200,IPI00220701	343645	1	37	39	80	0.167	GAQGPAGPAGPPGLIGEQGISGPR	R	G	0.95	71.6	43.6	0	0	0	0	1	0	2	2157.11	2228	2251	TRUE
ihPSF	1	Isoform 1 of Collagen alpha-3(VI) chain	IPI00022200,IPI00220701	343645	1	37	39	80	0.167	GETGDDGRDGVGSEGR	R	R	0.95	59.5	43.9	0	1.19	0	0	1	0	2	1563.66	2291	2306	TRUE
ihPSF	1	Isoform 1 of Collagen alpha-3(VI) chain	IPI00022200,IPI00220701	343645	1	37	39	80	0.167	IEDGVLQFLVLLVAGR	R	S	0.95	62.5	43.7	0	0	0	2	3	0	2	1742.02	936	951	TRUE
ihPSF	1	Isoform 1 of Collagen alpha-3(VI) chain	IPI00022200,IPI00220701	343645	1	37	39	80	0.167	IEDGVPQHLVLVLGGK	R	S	0.95	52.9	43.9	0	3.35	0	0	4	0	2	1673.96	1536	1551	TRUE
ihPSF	1	Isoform 1 of Collagen alpha-3(VI) chain	IPI00022200,IPI00220701	343645	1	37	39	80	0.167	IEEGVPQFLVLISSGK	R	S	0.95	30	43.9	0	2.36	0	1	0	0	2	1715.96	1332	1347	TRUE
ihPSF	1	Isoform 1 of Collagen alpha-3(VI) chain	IPI00022200,IPI00220701	343645	1	37	39	80	0.167	IGDLHPQIVNLLK	K	S	0.95	34.9	44.2	0	0.854	0	0	2	0	2	1459.86	1002	1014	TRUE
ihPSF	1	Isoform 1 of Collagen alpha-3(VI) chain	IPI00022200,IPI00220701	343645	1	37	39	80	0.167	IIDELNVKPEGTR	K	I	0.95	59.7	44	0	0	0	0	2	0	2	1483.81	862	874	TRUE
ihPSF	1	Isoform 1 of Collagen alpha-3(VI) chain	IPI00022200,IPI00220701	343645	1	37	39	80	0.167	ISLSPEYVFSVSTFR	K	E	0.95	52.2	43.9	0	3.36	0	2	0	0	2	1731.9	1381	1395	TRUE
ihPSF	1	Isoform 1 of Collagen alpha-3(VI) chain	IPI00022200,IPI00220701	343645	1	37	39	80	0.167	ITEGVPQLLIVLTADR	R	S	0.95	39.4	43.9	0	3.85	0	1	0	0	2	1738.01	1128	1143	TRUE
ihPSF	1	Isoform 1 of Collagen alpha-3(VI) chain	IPI00022200,IPI00220701	343645	1	37	39	80	0.167	IVVLMLTGEVPEQQLEEAQR	K	V	0.95	48.4	43.3	0	0	0	0	1	0	2	2282.21	2738	2757	TRUE
ihPSF	1	Isoform 1 of Collagen alpha-3(VI) chain	IPI00022200,IPI00220701	343645	1	37	39	80	0.167	LLPYIVGVAQR	K	H	0.95	63.9	44.2	0	2.19	0	1	0	0	2	1228.74	415	425	TRUE
ihPSF	1	Isoform 1 of Collagen alpha-3(VI) chain	IPI00022200,IPI00220701	343645	1	37	39	80	0.167	LLTPITTLTSEQIQK	K	L	0.95	50.8	44.1	0	2.66	0	1	0	0	2	1685.97	1404	1418	TRUE
ihPSF	1	Isoform 1 of Collagen alpha-3(VI) chain	IPI00022200,IPI00220701	343645	1	37	39	80	0.167	LLVLITGGK	K	S	0.95	59.7	43.6	0	0	0	2	0	0	2	913.608	552	560	TRUE
ihPSF	1	Isoform 1 of Collagen alpha-3(VI) chain	IPI00022200,IPI00220701	343645	1	37	39	80	0.167	LNLLDLDYELAEQLDNIAEK	R	A	0.95	54.5	43.1	0	2.28	0	0	1	0	2	2332.19	2008	2027	TRUE
ihPSF	1	Isoform 1 of Collagen alpha-3(VI) chain	IPI00022200,IPI00220701	343645	1	37	39	80	0.167	LSDAGITPLFLTR	K	Q	0.95	81.3	44.2	0	5	0	7	0	0	2	1403.79	2533	2545	TRUE
ihPSF	1	Isoform 1 of Collagen alpha-3(VI) chain	IPI00022200,IPI00220701	343645	1	37	39	80	0.167	LVDYLDVGFDTTR	R	V	0.95	36.3	44	0	1.35	0	1	0	0	2	1513.75	1258	1270	TRUE
ihPSF	1	Isoform 1 of Collagen alpha-3(VI) chain	IPI00022200,IPI00220701	343645	1	37	39	80	0.167	NADPAELEQIVLSPAFILAAESLPK	K	I	0.95	91.1	42.9	0	4.22	0	0	2	0	2	2636.42	977	1001	TRUE
ihPSF	1	Isoform 1 of Collagen alpha-3(VI) chain	IPI00022200,IPI00220701	343645	1	37	39	80	0.167	NIDRTELQTITNDPR	R	L	0.95	56.7	43.9	0	1.05	0	0	1	0	2	1785.91	1577	1591	TRUE
ihPSF	1	Isoform 1 of Collagen alpha-3(VI) chain	IPI00022200,IPI00220701	343645	1	37	39	80	0.167	NILVSSAGSR	R	I	0.95	55.3	44.7	0	0.796	0	2	0	0	2	1003.55	1118	1127	TRUE
ihPSF	1	Isoform 1 of Collagen alpha-3(VI) chain	IPI00022200,IPI00220701	343645	1	37	39	80	0.167	QFGVAPFTIAR	K	N	0.95	58.7	44.2	0	3.24	0	3	0	0	2	1206.66	1361	1371	TRUE
ihPSF	1	Isoform 1 of Collagen alpha-3(VI) chain	IPI00022200,IPI00220701	343645	1	37	39	80	0.167	QLTLLGGPTPNTGAALEFVLR	R	N	0.95	45.1	43.5	0	0	0	0	2	0	2	2168.21	1097	1117	TRUE
ihPSF	1	Isoform 1 of Collagen alpha-3(VI) chain	IPI00022200,IPI00220701	343645	1	37	39	80	0.167	QSGVVPFIFQAK	K	N	0.95	44.6	44.3	0	2.8	0	3	0	0	2	1320.73	965	976	TRUE
ihPSF	1	Isoform 1 of Collagen alpha-3(VI) chain	IPI00022200,IPI00220701	343645	1	37	39	80	0.167	SDDEVDDPAVELK	K	Q	0.943	45.3	44.2	0	0	0	1	0	0	2	1431.65	1348	1360	TRUE
ihPSF	1	Isoform 1 of Collagen alpha-3(VI) chain	IPI00022200,IPI00220701	343645	1	37	39	80	0.167	SQAPVLDAIR	R	R	0.95	52.8	43.7	0	1.68	0	2	0	0	2	1069.6	1495	1504	TRUE
ihPSF	1	Isoform 1 of Collagen alpha-3(VI) chain	IPI00022200,IPI00220701	343645	1	37	39	80	0.167	SQHPYVLTEDTLK	R	V	0.897	40.6	44.1	0	0	0	0	1	0	2	1530.78	1919	1931	TRUE
ihPSF	1	Isoform 1 of Collagen alpha-3(VI) chain	IPI00022200,IPI00220701	343645	1	37	39	80	0.167	SSGIVSLGVGDR	R	N	0.95	74.4	44.3	0	2.37	0	4	0	0	2	1146.61	1565	1576	TRUE
ihPSF	1	Isoform 1 of Collagen alpha-3(VI) chain	IPI00022200,IPI00220701	343645	1	37	39	80	0.167	SVEDAQDVSLALTQR	K	G	0.95	57.3	44	0	4	0	1	0	0	2	1631.82	1755	1769	TRUE
ihPSF	1	Isoform 1 of Collagen alpha-3(VI) chain	IPI00022200,IPI00220701	343645	1	37	39	80	0.167	VAVVQYSDR	R	T	0.95	45.6	44.2	0	2.59	0	2	0	0	2	1036.54	1067	1075	TRUE
ihPSF	1	Isoform 1 of Collagen alpha-3(VI) chain	IPI00022200,IPI00220701	343645	1	37	39	80	0.167	VGVVQFSDEPR	R	T	0.95	62.7	44.6	0	1.82	0	1	0	0	2	1232.63	281	291	TRUE
ihPSF	1	Isoform 1 of Collagen alpha-3(VI) chain	IPI00022200,IPI00220701	343645	1	37	39	80	0.167	VPQIAFVITGGK	R	S	0.95	75	44.4	0	6.34	0	6	0	0	2	1229.73	1743	1754	TRUE
ihPSF	1	Isoform 1 of Collagen alpha-3(VI) chain	IPI00022200,IPI00220701	343645	1	37	39	80	0.167	VVESLDVGQDR	R	V	0.95	74.8	44.6	0	3.92	0	3	0	0	2	1216.62	1054	1064	TRUE
ihPSF	1	ADP-ribosylation factor 4	IPI00215918,IPI00792330	20493.6	0.998	2	2	4	0.117	ILMVGLDAAGK	R	T	0.95	60.3	44.9	0	1.77	0	2	0	0	2	1103.61	20	30	TRUE
ihPSF	1	ADP-ribosylation factor 4	IPI00215918,IPI00792330	20493.6	0.998	2	2	4	0.117	IQEVADELQK	R	M	0.95	74.6	44.2	0	1.27	0	2	0	0	2	1172.62	100	109	TRUE
ihPSF	1	Protein S100-A6	IPI00027463	10162.4	0.998	2	2	5	0.167	LMEDLDR	R	N	0.95	46.7	44.2	0	0	0	2	0	0	2	907.419	56	62	TRUE
ihPSF	1	Protein S100-A6	IPI00027463	10162.4	0.998	2	2	5	0.167	LQDAEIAR	K	L	0.95	51.2	44.2	0	0	0	3	0	0	2	915.49	48	55	TRUE
ihPSF	1	Isoform 1 of Myosin-9	IPI00019502	226520	1	7	7	12	0.0536	ALELDSNLYR	K	I	0.95	70.4	44.1	0	2.47	0	3	0	0	2	1193.62	746	755	TRUE
ihPSF	1	Isoform 1 of Myosin-9	IPI00019502	226520	1	7	7	12	0.0536	DFSALESQLQDTQELLQEENR	K	Q	0.95	52.2	43.5	0	0	0	0	1	0	2	2493.17	1302	1322	TRUE
ihPSF	1	Isoform 1 of Myosin-9	IPI00019502	226520	1	7	7	12	0.0536	DLGEELEALKTELEDTLDSTAAQQELR	R	S	0.91	40	42.7	0	0	0	0	1	0	2	3017.48	1136	1162	TRUE
ihPSF	1	Isoform 1 of Myosin-9	IPI00019502	226520	1	7	7	12	0.0536	LQQELDDLLVDLDHQR	R	Q	0.95	45.7	43.9	0	0	0	0	2	0	2	1949.99	1418	1433	TRUE
ihPSF	1	Isoform 1 of Myosin-9	IPI00019502	226520	1	7	7	12	0.0536	TDLLLEPYNK	K	Y	0.95	43.5	44.3	0	1.25	0	1	0	0	2	1205.64	290	299	TRUE
ihPSF	1	Isoform 1 of Myosin-9	IPI00019502	226520	1	7	7	12	0.0536	VSHLLGINVTDFTR	K	G	0.95	45.4	44	0	0	0	0	3	0	2	1571.85	374	387	TRUE
ihPSF	1	Isoform 1 of Myosin-9	IPI00019502	226520	1	7	7	12	0.0536	VVFQEFR	R	Q	0.927	43.3	43.7	0	0	0	1	0	0	2	924.494	712	718	TRUE
ihPSF	1	Serpin H1	IPI00032140,IPI00910487	46424	0.997	2	2	2	0.0933	DQAVENILVSPVVVASSLGLVSLGGK	K	A	0.95	55.1	43.1	0	1.55	0	0	1	0	2	2551.43	61	86	TRUE
ihPSF	1	Serpin H1	IPI00032140,IPI00910487	46424	0.997	2	2	2	0.0933	LFYADHPFIFLVR	K	D	0.944	43.4	43.9	0	0	0	0	1	0	2	1637.88	381	393	TRUE
ihPSF	1	EMILIN-1	IPI00013079	106649	1	19	20	53	0.237	AMEKLLASVEER	R	Q	0.95	45.4	44.3	0	0	0	0	1	0	2	1375.72	325	336	TRUE
ihPSF	1	EMILIN-1	IPI00013079	106649	1	19	20	53	0.237	APAPASAPPGPSEELLR	R	Q	0.95	82.9	43.9	0	5.18	0	3	1	0	2	1659.87	276	292	TRUE
ihPSF	1	EMILIN-1	IPI00013079	106649	1	19	20	53	0.237	CSCPLLPPR	R	G	0.95	49	44	0	1.54	0	1	0	0	2	1099.54	602	610	TRUE
ihPSF	1	EMILIN-1	IPI00013079	106649	1	19	20	53	0.237	FRGLEEGQAQAGQCPSLEGR	R	L	0.95	79.1	43.5	0	4.44	0	0	2	0	2	2190.04	707	726	TRUE
ihPSF	1	EMILIN-1	IPI00013079	106649	1	19	20	53	0.237	GLEEGQAQAGQCPSLEGR	R	L	0.95	52.8	44	0	0	0	0	3	0	2	1886.87	709	726	TRUE
ihPSF	1	EMILIN-1	IPI00013079	106649	1	19	20	53	0.237	GPGAGPGVGGPSR	R	G	0.95	65.6	44.1	0	4.96	0	3	0	0	2	1065.54	611	623	TRUE
ihPSF	1	EMILIN-1	IPI00013079	106649	1	19	20	53	0.237	HVAGLWAGLR	R	E	0.95	39.8	44.2	0	2.64	0	1	0	0	2	1079.61	754	763	TRUE
ihPSF	1	EMILIN-1	IPI00013079	106649	1	19	20	53	0.237	LDTVAGGLQGLR	R	E	0.95	58.9	44.2	0	2.85	0	4	0	0	2	1199.67	737	748	TRUE
ihPSF	1	EMILIN-1	IPI00013079	106649	1	19	20	53	0.237	LGQLEGLLQAHGDEGCGACGGVQEELGR	R	L	0.95	79	42.9	0	7.08	0	0	2	0	2	2910.35	567	594	TRUE
ihPSF	1	EMILIN-1	IPI00013079	106649	1	19	20	53	0.237	LLASVEER	K	Q	0.95	71.6	44.5	0	0	0	6	0	0	2	916.51	329	336	TRUE
ihPSF	1	EMILIN-1	IPI00013079	106649	1	19	20	53	0.237	LQQEATEHATESEER	R	F	0.95	54	43.8	0	0	0	0	3	0	2	1757.79	692	706	TRUE
ihPSF	1	EMILIN-1	IPI00013079	106649	1	19	20	53	0.237	LVGGQAGLGR	K	R	0.95	72.6	43.6	0	1.2	0	2	0	0	2	927.537	779	788	TRUE
ihPSF	1	EMILIN-1	IPI00013079	106649	1	19	20	53	0.237	LVGSGLHTVEAAGEAR	R	Q	0.95	61.1	43.9	0	2.72	0	0	3	0	2	1566.82	513	528	TRUE
ihPSF	1	EMILIN-1	IPI00013079	106649	1	19	20	53	0.237	QATLEGLQEVVGR	R	L	0.95	87.6	44.2	0	3.66	0	5	0	0	2	1399.75	529	541	TRUE
ihPSF	1	EMILIN-1	IPI00013079	106649	1	19	20	53	0.237	SEPGTVPFDR	R	V	0.95	55.3	44.8	0	1.18	0	3	0	0	2	1104.53	882	891	TRUE
ihPSF	1	EMILIN-1	IPI00013079	106649	1	19	20	53	0.237	VLDSEGQLR	R	L	0.95	59.1	44.5	0	1.8	0	3	0	0	2	1016.54	504	512	TRUE
ihPSF	1	EMILIN-1	IPI00013079	106649	1	19	20	53	0.237	VLLNDGGYYDPETGVFTAPLAGR	R	Y	0.95	57.3	43	0	0	0	0	4	0	2	2425.2	892	914	TRUE
ihPSF	1	EMILIN-1	IPI00013079	106649	1	19	20	53	0.237	VQQLEEQVQSLTK	K	E	0.95	68.3	44	0	3.74	0	1	0	0	2	1529.82	178	190	TRUE
ihPSF	1	EMILIN-1	IPI00013079	106649	1	19	20	53	0.237	YLLSAVLTGHR	R	H	0.95	58.4	44.4	0	1.52	0	2	0	0	2	1229.7	915	925	TRUE
ihPSF	1	40S ribosomal protein S18	IPI00013296	17701.3	1	4	4	13	0.243	AGELTEDEVER	R	V	0.95	68.5	44.3	0	3.02	0	3	0	0	2	1247.58	56	66	TRUE
ihPSF	1	40S ribosomal protein S18	IPI00013296	17701.3	1	4	4	13	0.243	IPDWFLNR	K	Q	0.95	55.9	44.5	0	1.15	0	4	0	0	2	1060.56	79	86	TRUE
ihPSF	1	40S ribosomal protein S18	IPI00013296	17701.3	1	4	4	13	0.243	VITIMQNPR	R	Q	0.95	56	44.3	0	0	0	3	0	0	2	1071.6	67	75	TRUE
ihPSF	1	40S ribosomal protein S18	IPI00013296	17701.3	1	4	4	13	0.243	VLNTNIDGR	R	R	0.95	62	44.3	0	1.37	0	3	0	0	2	1001.54	15	23	TRUE
ihPSF	1	Vitronectin	IPI00298971	54288.1	0.998	2	3	21	0.0377	DVWGIEGPIDAAFTR	R	I	0.95	95.4	44.1	0	4.48	0	17	3	0	2	1646.82	198	212	TRUE
ihPSF	1	Vitronectin	IPI00298971	54288.1	0.998	2	3	21	0.0377	LIRDVWGIEGPIDAAFTR	K	I	0.95	64.6	43.6	0	4.32	0	0	1	0	2	2029.09	195	212	TRUE
ihPSF	1	Basement membrane-specific heparan sulfate proteoglycan core protein	IPI00024284	468760	1	26	26	41	0.087	AAGVPSATITWR	R	K	0.95	38.9	44.4	0	1.3	0	1	0	0	2	1229.66	1979	1990	TRUE
ihPSF	1	Basement membrane-specific heparan sulfate proteoglycan core protein	IPI00024284	468760	1	26	26	41	0.087	AELLQVLQSLEAVLIQTVYNTK	R	M	0.95	61.1	43.3	0	0	0	0	2	0	2	2473.39	680	701	TRUE
ihPSF	1	Basement membrane-specific heparan sulfate proteoglycan core protein	IPI00024284	468760	1	26	26	41	0.087	AELLVTEAPSKPITVTVEEQR	R	S	0.95	63.3	43.4	0	2.8	0	0	1	0	2	2310.26	1759	1779	TRUE
ihPSF	1	Basement membrane-specific heparan sulfate proteoglycan core protein	IPI00024284	468760	1	26	26	41	0.087	AGLSSGFIGCVR	K	E	0.95	52.3	44.1	0	0	0	1	0	0	2	1223.62	3810	3821	TRUE
ihPSF	1	Basement membrane-specific heparan sulfate proteoglycan core protein	IPI00024284	468760	1	26	26	41	0.087	AQASAQLVIQALPSVLINIR	K	T	0.95	42.5	43.6	0	2.17	0	0	2	0	2	2105.24	3475	3494	TRUE
ihPSF	1	Basement membrane-specific heparan sulfate proteoglycan core protein	IPI00024284	468760	1	26	26	41	0.087	ASYAQQPAESR	R	V	0.95	37.1	44.2	0	1.59	0	1	0	0	2	1207.57	1091	1101	TRUE
ihPSF	1	Basement membrane-specific heparan sulfate proteoglycan core protein	IPI00024284	468760	1	26	26	41	0.087	CPIGYSGLSCESCDAHFTR	R	V	0.95	49.9	43.4	0	0	0	0	2	0	2	2216.92	733	751	TRUE
ihPSF	1	Basement membrane-specific heparan sulfate proteoglycan core protein	IPI00024284	468760	1	26	26	41	0.087	EHLLMALADLDELLIR	R	A	0.95	92.5	43.9	0	1.26	0	0	4	0	2	1881.02	1479	1494	TRUE
ihPSF	1	Basement membrane-specific heparan sulfate proteoglycan core protein	IPI00024284	468760	1	26	26	41	0.087	EHLLMALAGIDTLLIR	R	A	0.95	92.5	44	0	1.12	0	0	2	0	2	1795.02	1075	1090	TRUE
ihPSF	1	Basement membrane-specific heparan sulfate proteoglycan core protein	IPI00024284	468760	1	26	26	41	0.087	EVSEAVVDTLESEYLK	R	I	0.95	41.5	44	0	3.3	0	1	0	0	2	1810.9	110	125	TRUE
ihPSF	1	Basement membrane-specific heparan sulfate proteoglycan core protein	IPI00024284	468760	1	26	26	41	0.087	FDAGSGMATIR	R	H	0.95	74.4	43.8	0	5.62	0	1	0	0	2	1125.54	3737	3747	TRUE
ihPSF	1	Basement membrane-specific heparan sulfate proteoglycan core protein	IPI00024284	468760	1	26	26	41	0.087	GMLEPVQRPDVVLVGAGYR	R	L	0.95	58.9	43.5	0	1.64	0	0	2	0	2	2072.1	625	643	TRUE
ihPSF	1	Basement membrane-specific heparan sulfate proteoglycan core protein	IPI00024284	468760	1	26	26	41	0.087	LDVEFKPLAPDGVLLFSGGK	R	S	0.95	68.7	43.5	0	4.82	0	0	1	0	2	2102.15	3953	3972	TRUE
ihPSF	1	Basement membrane-specific heparan sulfate proteoglycan core protein	IPI00024284	468760	1	26	26	41	0.087	LEGDTLIIPR	R	V	0.95	82.8	43.7	0	2.92	0	3	0	0	2	1126.65	3258	3267	TRUE
ihPSF	1	Basement membrane-specific heparan sulfate proteoglycan core protein	IPI00024284	468760	1	26	26	41	0.087	LHQMSVADSGEYVCR	R	A	0.95	67.1	44	0	0	0	0	1	0	2	1751.78	2683	2697	TRUE
ihPSF	1	Basement membrane-specific heparan sulfate proteoglycan core protein	IPI00024284	468760	1	26	26	41	0.087	LLQVTPADSGEYVCR	R	V	0.95	33.8	43.9	0	2.47	0	1	0	0	2	1707.84	2490	2504	TRUE
ihPSF	1	Basement membrane-specific heparan sulfate proteoglycan core protein	IPI00024284	468760	1	26	26	41	0.087	LLSGPYFWSLPSR	R	F	0.95	66.3	44	0	3.77	0	3	0	0	2	1522.81	984	996	TRUE
ihPSF	1	Basement membrane-specific heparan sulfate proteoglycan core protein	IPI00024284	468760	1	26	26	41	0.087	LRLPQVSPADSGEYVCR	R	V	0.95	88.5	43.9	0	4.35	0	0	1	0	2	1946.98	2102	2118	TRUE
ihPSF	1	Basement membrane-specific heparan sulfate proteoglycan core protein	IPI00024284	468760	1	26	26	41	0.087	SIEYSPQLEDAGSR	R	E	0.95	44.1	44	0	1.85	0	1	0	0	2	1551.73	93	106	TRUE
ihPSF	1	Basement membrane-specific heparan sulfate proteoglycan core protein	IPI00024284	468760	1	26	26	41	0.087	SPAYTLVWTR	K	L	0.95	50.7	44.1	0	3.43	0	1	0	0	2	1193.63	1799	1808	TRUE
ihPSF	1	Basement membrane-specific heparan sulfate proteoglycan core protein	IPI00024284	468760	1	26	26	41	0.087	TPSGLYLGTCER	R	C	0.95	61.5	44	0	2.82	0	2	0	0	2	1353.65	1147	1158	TRUE
ihPSF	1	Basement membrane-specific heparan sulfate proteoglycan core protein	IPI00024284	468760	1	26	26	41	0.087	VAEGQTLDLK	R	C	0.95	69.2	44.7	0	1.62	0	3	0	0	2	1073.58	2838	2847	TRUE
ihPSF	1	Basement membrane-specific heparan sulfate proteoglycan core protein	IPI00024284	468760	1	26	26	41	0.087	VDSYGGSLR	K	Y	0.95	54.1	43.4	0	3.01	0	1	0	0	2	953.469	607	615	TRUE
ihPSF	1	Basement membrane-specific heparan sulfate proteoglycan core protein	IPI00024284	468760	1	26	26	41	0.087	VISSGSVASYVTSPQGFQFR	R	R	0.896	40	43.5	0	0	0	0	1	0	2	2117.07	168	187	TRUE
ihPSF	1	Basement membrane-specific heparan sulfate proteoglycan core protein	IPI00024284	468760	1	26	26	41	0.087	VPGSPTNLANR	R	Q	0.95	70.9	43.8	0	3.14	0	1	0	0	2	1125.6	3709	3719	TRUE
ihPSF	1	Basement membrane-specific heparan sulfate proteoglycan core protein	IPI00024284	468760	1	26	26	41	0.087	YELGSGLAVLR	R	S	0.95	78.2	44.4	0	2.66	0	1	0	0	2	1177.66	3993	4003	TRUE
ihPSF	1	Histone H2A type 1-B/E	IPI00026272,IPI00031562,IPI00045109,IPI00081836,IPI00216456,IPI00216457,IPI00216730,IPI00219037,IPI00220855,IPI00255316,IPI00291764,IPI00339274,IPI00552873	15127.1	0.998	2	2	9	0.196	AGLQFPVGR	R	V	0.95	65.4	44.4	0	1.3	0	8	0	0	2	944.531	22	30	TRUE
ihPSF	1	Histone H2A type 1-B/E	IPI00026272,IPI00031562,IPI00045109,IPI00081836,IPI00216456,IPI00216457,IPI00216730,IPI00219037,IPI00220855,IPI00255316,IPI00291764,IPI00339274,IPI00552873	15127.1	0.998	2	2	9	0.196	VTIAQGGVLPNIQAVLLPK	G	K	0.95	62.8	43.9	0	2.4	0	0	1	0	1	1931.17	101	119	TRUE
ihPSF	1	60S ribosomal protein L9	IPI00031691,IPI00795717	21845.7	0.997	2	2	2	0.125	DFNHINVELSLLGK	R	K	0.93	42.2	43.8	0	0	0	0	1	0	2	1598.85	37	50	TRUE
ihPSF	1	60S ribosomal protein L9	IPI00031691,IPI00795717	21845.7	0.997	2	2	2	0.125	FLDGIYVSEK	K	G	0.95	44	44.2	0	0.854	0	1	0	0	2	1170.6	175	184	TRUE
ihPSF	1	cDNA FLJ60097, highly similar to Tubulin alpha-ubiquitous chain	IPI00792677,IPI00930688	46295.5	1	7	7	10	0.221	AVFVDLEPTVIDEVR	R	T	0.95	74.2	44.1	0	4.72	0	3	0	0	2	1701.91	30	44	TRUE
ihPSF	1	cDNA FLJ60097, highly similar to Tubulin alpha-ubiquitous chain	IPI00792677,IPI00930688	46295.5	1	7	7	10	0.221	DVNAAIATIK	K	T	0.95	33.5	44.4	0	1.05	0	1	0	0	2	1015.58	292	301	TRUE
ihPSF	1	cDNA FLJ60097, highly similar to Tubulin alpha-ubiquitous chain	IPI00792677,IPI00930688	46295.5	1	7	7	10	0.221	EIIDLVLDR	K	I	0.95	66.5	44.1	0	0.854	0	2	0	0	2	1085.62	78	86	TRUE
ihPSF	1	cDNA FLJ60097, highly similar to Tubulin alpha-ubiquitous chain	IPI00792677,IPI00930688	46295.5	1	7	7	10	0.221	IHFPLATYAPVISAEK	R	A	0.95	41.2	43.8	0	1.57	0	0	1	0	2	1756.96	230	245	TRUE
ihPSF	1	cDNA FLJ60097, highly similar to Tubulin alpha-ubiquitous chain	IPI00792677,IPI00930688	46295.5	1	7	7	10	0.221	SIQFVDWCPTGFK	R	V	0.95	44.4	43.8	0	0.796	0	1	0	0	2	1584.75	305	317	TRUE
ihPSF	1	cDNA FLJ60097, highly similar to Tubulin alpha-ubiquitous chain	IPI00792677,IPI00930688	46295.5	1	7	7	10	0.221	TIGGGDDSFNTFFSETGAGK	K	H	0.95	76.8	43.7	0	4.12	0	1	0	0	2	2007.89	6	25	TRUE
ihPSF	1	cDNA FLJ60097, highly similar to Tubulin alpha-ubiquitous chain	IPI00792677,IPI00930688	46295.5	1	7	7	10	0.221	YMACCLLYR	K	G	0.95	47.8	44	0	2.33	0	1	0	0	2	1265.55	277	285	TRUE
ihPSF	1	Elongation factor 1-alpha 1	IPI00396485,IPI00472724	50123.2	1	3	3	12	0.0671	IGGIGTVPVGR	K	V	0.95	67.3	43.7	0	3.46	0	8	0	0	2	1025.61	256	266	TRUE
ihPSF	1	Elongation factor 1-alpha 1	IPI00396485,IPI00472724	50123.2	1	3	3	12	0.0671	LPLQDVYK	R	I	0.95	38.7	44.6	0	0.921	0	1	0	0	2	975.551	248	255	TRUE
ihPSF	1	Elongation factor 1-alpha 1	IPI00396485,IPI00472724	50123.2	1	3	3	12	0.0671	YYVTIIDAPGHR	K	D	0.95	50.7	44.2	0	2.72	0	0	3	0	2	1404.73	85	96	TRUE
ihPSF	1	Tubulin, beta	IPI00645452,IPI00909140	47748.5	1	6	6	13	0.183	AILVDLEPGTMDSVR	R	S	0.936	30.2	44	0	1	0	1	0	0	2	1615.84	45	59	TRUE
ihPSF	1	Tubulin, beta	IPI00645452,IPI00909140	47748.5	1	6	6	13	0.183	GHYTEGAELVDSVLDVVR	K	K	0.95	58.5	43.7	0	2.74	0	0	2	0	2	1958.98	86	103	TRUE
ihPSF	1	Tubulin, beta	IPI00645452,IPI00909140	47748.5	1	6	6	13	0.183	IMNTFSVVPSPK	R	V	0.95	62.2	44.2	0	2.96	0	2	0	0	2	1335.7	145	156	TRUE
ihPSF	1	Tubulin, beta	IPI00645452,IPI00909140	47748.5	1	6	6	13	0.183	LAVNMVPFPR	K	L	0.95	96.1	44.6	0	1.15	0	3	0	0	2	1159.63	235	244	TRUE
ihPSF	1	Tubulin, beta	IPI00645452,IPI00909140	47748.5	1	6	6	13	0.183	LHFFMPGFAPLTSR	R	G	0.95	32.2	43.9	0	1.19	0	0	3	0	2	1636.83	245	258	TRUE
ihPSF	1	Tubulin, beta	IPI00645452,IPI00909140	47748.5	1	6	6	13	0.183	YLTVAAVFR	R	G	0.95	51.9	43.8	0	1.01	0	2	0	0	2	1039.59	292	300	TRUE
ihPSF	1	Collagen alpha-1(I) chain	IPI00297646	138893	1	7	7	8	0.0833	GEPGPTGLPGPPGER	R	G	0.95	73	44	0	1.82	0	1	0	0	2	1465.69	473	487	TRUE
ihPSF	1	Collagen alpha-1(I) chain	IPI00297646	138893	1	7	7	8	0.0833	GFPGADGVAGPK	R	G	0.95	51.3	44.9	0	0	0	1	0	0	2	1088.54	494	505	TRUE
ihPSF	1	Collagen alpha-1(I) chain	IPI00297646	138893	1	7	7	8	0.0833	GFSGLQGPPGPPGSPGEQGPSGASGPAGPR	R	G	0.95	62.5	42.8	0	2.49	0	0	1	0	2	2705.26	1112	1141	TRUE
ihPSF	1	Collagen alpha-1(I) chain	IPI00297646	138893	1	7	7	8	0.0833	GSAGPPGATGFPGAAGR	R	V	0.95	54.6	44.2	0	5.51	0	1	0	0	2	1459.69	866	882	TRUE
ihPSF	1	Collagen alpha-1(I) chain	IPI00297646	138893	1	7	7	8	0.0833	GVPGPPGAVGPAGK	R	D	0.95	45.5	44.2	0	2.18	0	1	0	0	2	1192.63	599	612	TRUE
ihPSF	1	Collagen alpha-1(I) chain	IPI00297646	138893	1	7	7	8	0.0833	GVQGPPGPAGPR	R	G	0.95	50.9	44.8	0	0.921	0	2	0	0	2	1105.58	686	697	TRUE
ihPSF	1	Collagen alpha-1(I) chain	IPI00297646	138893	1	7	7	8	0.0833	SGDRGETGPAGPAGPVGPVGAR	K	G	0.95	52.8	43.7	0	4.62	0	0	1	0	2	1961.98	1063	1084	TRUE
ihPSF	1	Collagen alpha-2(I) chain	IPI00304962	129271	1	3	3	6	0.0373	EGPVGLPGIDGRPGPIGPAGAR	K	G	0.95	32.1	43.6	0	1.15	0	0	1	0	2	2056.09	465	486	TRUE
ihPSF	1	Collagen alpha-2(I) chain	IPI00304962	129271	1	3	3	6	0.0373	GIPGPVGAAGATGAR	R	G	0.95	45.6	43.9	0	3.89	0	4	0	0	2	1267.68	328	342	TRUE
ihPSF	1	Collagen alpha-2(I) chain	IPI00304962	129271	1	3	3	6	0.0373	GLPGSPGNIGPAGK	R	E	0.95	43.4	43.8	0	1.19	0	1	0	0	2	1253.65	451	464	TRUE
ihPSF	1	40S ribosomal protein S25	IPI00012750,IPI00903251	13725	1	3	3	7	0.224	AALQELLSK	R	G	0.95	74.2	44.3	0	0	0	2	0	0	2	972.572	86	94	TRUE
ihPSF	1	40S ribosomal protein S25	IPI00012750,IPI00903251	13725	1	3	3	7	0.224	LITPAVVSER	K	L	0.95	63.5	43.9	0	1.7	0	4	0	0	2	1084.64	67	76	TRUE
ihPSF	1	40S ribosomal protein S25	IPI00012750,IPI00903251	13725	1	3	3	7	0.224	LNNLVLFDK	K	A	0.95	53.1	44.7	0	0	0	1	0	0	2	1075.61	44	52	TRUE
ihPSF	1	Actin, cytoplasmic 1	IPI00021439,IPI00021440,IPI00894365,IPI00894498,IPI00930226	41719.8	1	13	15	79	0.419	AGFAGDDAPR	K	A	0.95	80.5	44.7	0	1.57	0	11	0	0	2	976.448	19	28	TRUE	IPI00930343,IPI00023006,IPI00021428
ihPSF	1	Actin, cytoplasmic 1	IPI00021439,IPI00021440,IPI00894365,IPI00894498,IPI00930226	41719.8	1	13	15	79	0.419	AVFPSIVGRPR	R	H	0.95	64.8	44	0	0	0	1	0	0	2	1198.71	29	39	TRUE	IPI00930343,IPI00023006,IPI00021428
ihPSF	1	Actin, cytoplasmic 1	IPI00021439,IPI00021440,IPI00894365,IPI00894498,IPI00930226	41719.8	1	13	15	79	0.419	DLYANTVLSGGTTMYPGIADR	K	M	0.95	81.2	43.4	0	4.17	0	2	4	0	2	2231.07	292	312	TRUE
ihPSF	1	Actin, cytoplasmic 1	IPI00021439,IPI00021440,IPI00894365,IPI00894498,IPI00930226	41719.8	1	13	15	79	0.419	DSYVGDEAQSK	K	R	0.95	54.6	44	0	2.92	0	3	0	0	2	1198.52	51	61	TRUE	IPI00930343,IPI00023006,IPI00021428
ihPSF	1	Actin, cytoplasmic 1	IPI00021439,IPI00021440,IPI00894365,IPI00894498,IPI00930226	41719.8	1	13	15	79	0.419	DSYVGDEAQSKR	K	G	0.95	90	44	0	4.41	0	2	0	0	2	1354.62	51	62	TRUE	IPI00930343,IPI00023006,IPI00021428
ihPSF	1	Actin, cytoplasmic 1	IPI00021439,IPI00021440,IPI00894365,IPI00894498,IPI00930226	41719.8	1	13	15	79	0.419	EITALAPSTMK	K	I	0.95	53.1	44.5	0	1.12	0	12	0	0	2	1161.62	316	326	TRUE	IPI00930343,IPI00023006,IPI00021428
ihPSF	1	Actin, cytoplasmic 1	IPI00021439,IPI00021440,IPI00894365,IPI00894498,IPI00930226	41719.8	1	13	15	79	0.419	GYSFTTTAER	R	E	0.95	62	44.4	0	1.96	0	17	0	0	2	1132.53	197	206	TRUE
ihPSF	1	Actin, cytoplasmic 1	IPI00021439,IPI00021440,IPI00894365,IPI00894498,IPI00930226	41719.8	1	13	15	79	0.419	IWHHTFYNELR	K	V	0.95	58.9	44	0	2.7	0	0	2	0	2	1515.75	85	95	TRUE	IPI00930343,IPI00023006,IPI00021428
ihPSF	1	Actin, cytoplasmic 1	IPI00021439,IPI00021440,IPI00894365,IPI00894498,IPI00930226	41719.8	1	13	15	79	0.419	KDLYANTVLSGGTTMYPGIADR	R	M	0.95	89	43.3	0	3.04	0	0	1	0	2	2359.16	291	312	TRUE
ihPSF	1	Actin, cytoplasmic 1	IPI00021439,IPI00021440,IPI00894365,IPI00894498,IPI00930226	41719.8	1	13	15	79	0.419	LCYVALDFEQEMATAASSSSLEK	K	S	0.95	68.3	42.8	0	4.19	0	0	4	0	2	2566.17	216	238	TRUE	IPI00930343,IPI00023006,IPI00021428
ihPSF	1	Actin, cytoplasmic 1	IPI00021439,IPI00021440,IPI00894365,IPI00894498,IPI00930226	41719.8	1	13	15	79	0.419	QEYDESGPSIVHR	K	K	0.95	70.2	44.1	0	2.92	0	0	9	0	2	1516.7	360	372	TRUE
ihPSF	1	Actin, cytoplasmic 1	IPI00021439,IPI00021440,IPI00894365,IPI00894498,IPI00930226	41719.8	1	13	15	79	0.419	SYELPDGQVITIGNER	K	F	0.95	72.8	44	0	4.92	0	4	2	0	2	1790.89	239	254	TRUE	IPI00930343,IPI00023006,IPI00021428
ihPSF	1	Actin, cytoplasmic 1	IPI00021439,IPI00021440,IPI00894365,IPI00894498,IPI00930226	41719.8	1	13	15	79	0.419	VAPEEHPVLLTEAPLNPK	R	A	0.95	47.8	43.7	0	0.886	0	0	5	0	2	1954.06	96	113	TRUE
ihPSF	1	Serum albumin precursor	IPI00708398	69276.2	1	27	31	404	0.526	AEFVEVTK	K	L	0.95	59.9	44.1	0	0	0	22	0	0	2	922.488	249	256	TRUE
ihPSF	1	Serum albumin precursor	IPI00708398	69276.2	1	27	31	404	0.526	CCAADDKEACFAVEGPK	K	L	0.95	65.3	43.6	0	4.54	0	0	8	0	2	1927.8	581	597	TRUE
ihPSF	1	Serum albumin precursor	IPI00708398	69276.2	1	27	31	404	0.526	CCTESLVNR	K	R	0.95	72.1	44.1	0	2.89	0	26	0	0	2	1138.5	499	507	TRUE
ihPSF	1	Serum albumin precursor	IPI00708398	69276.2	1	27	31	404	0.526	DAFLGSFLYEYSR	K	R	0.95	76.5	44	0	3.54	0	22	0	0	2	1567.74	347	359	TRUE
ihPSF	1	Serum albumin precursor	IPI00708398	69276.2	1	27	31	404	0.526	DDPHACYSTVFDK	K	L	0.95	37.6	43.9	0	1.51	0	0	2	0	2	1554.65	387	399	TRUE
ihPSF	1	Serum albumin precursor	IPI00708398	69276.2	1	27	31	404	0.526	ETYGDMADCCEK	R	Q	0.95	51.8	44	0	1.85	0	3	0	0	2	1478.52	106	117	TRUE
ihPSF	1	Serum albumin precursor	IPI00708398	69276.2	1	27	31	404	0.526	EYEATLEECCAK	K	D	0.95	55.2	44.2	0	0	0	4	0	0	2	1502.61	375	386	TRUE
ihPSF	1	Serum albumin precursor	IPI00708398	69276.2	1	27	31	404	0.526	GLVLIAFSQYLQQCPFDEHVK	K	L	0.95	39.6	43.1	0	1.04	0	0	2	0	2	2492.26	45	65	TRUE
ihPSF	1	Serum albumin precursor	IPI00708398	69276.2	1	27	31	404	0.526	HLVDEPQNLIK	K	Q	0.95	69.8	44.1	0	4.04	0	13	0	0	2	1305.72	402	412	TRUE
ihPSF	1	Serum albumin precursor	IPI00708398	69276.2	1	27	31	404	0.526	KQTALVELLK	K	H	0.95	71.5	44.1	0	3.38	0	7	0	0	2	1142.71	548	557	TRUE
ihPSF	1	Serum albumin precursor	IPI00708398	69276.2	1	27	31	404	0.526	KVPQVSTPTLVEVSR	R	S	0.95	94.7	43.9	0	4.72	0	2	32	0	2	1639.94	437	451	TRUE
ihPSF	1	Serum albumin precursor	IPI00708398	69276.2	1	27	31	404	0.526	LFTFHADICTLPDTEK	K	Q	0.95	53	43.9	0	1.55	0	0	7	0	2	1907.92	529	544	TRUE
ihPSF	1	Serum albumin precursor	IPI00708398	69276.2	1	27	31	404	0.526	LGEYGFQNALIVR	K	Y	0.95	123	43.9	0	5.11	0	27	0	0	2	1479.8	421	433	TRUE
ihPSF	1	Serum albumin precursor	IPI00708398	69276.2	1	27	31	404	0.526	LKECCDKPLLEK	K	S	0.95	45.6	44.1	0	0	0	0	2	0	2	1532.78	298	309	TRUE
ihPSF	1	Serum albumin precursor	IPI00708398	69276.2	1	27	31	404	0.526	LKPDPNTLCDEFK	K	A	0.95	62.8	43.9	0	0	0	0	8	0	2	1576.77	139	151	TRUE
ihPSF	1	Serum albumin precursor	IPI00708398	69276.2	1	27	31	404	0.526	LVNELTEFAK	K	T	0.95	69.3	44.2	0	0.959	0	26	0	0	2	1163.63	66	75	TRUE
ihPSF	1	Serum albumin precursor	IPI00708398	69276.2	1	27	31	404	0.526	MPCTEDYLSLILNR	R	L	0.95	97.2	43.8	0	3.52	0	18	14	0	2	1724.83	469	482	TRUE
ihPSF	1	Serum albumin precursor	IPI00708398	69276.2	1	27	31	404	0.526	QTALVELLK	K	H	0.95	70.7	44	0	0	0	17	0	0	2	1014.62	549	557	TRUE
ihPSF	1	Serum albumin precursor	IPI00708398	69276.2	1	27	31	404	0.526	RHPEYAVSVLLR	R	L	0.95	72.7	43.9	0	3.15	0	0	12	0	2	1439.81	360	371	TRUE
ihPSF	1	Serum albumin precursor	IPI00708398	69276.2	1	27	31	404	0.526	RHPYFYAPELLYYANK	R	Y	0.95	38.1	43.6	0	1.48	0	0	1	0	2	2045.03	168	183	TRUE
ihPSF	1	Serum albumin precursor	IPI00708398	69276.2	1	27	31	404	0.526	RPCFSALTPDETYVPK	R	A	0.95	50.7	43.9	0	1.46	0	0	10	0	2	1880.92	508	523	TRUE
ihPSF	1	Serum albumin precursor	IPI00708398	69276.2	1	27	31	404	0.526	SLHTLFGDELCK	K	V	0.95	60.8	44.2	0	0	0	5	26	0	2	1419.69	89	100	TRUE
ihPSF	1	Serum albumin precursor	IPI00708398	69276.2	1	27	31	404	0.526	TCVADESHAGCEK	K	S	0.95	66.7	44	0	1.6	0	2	20	0	2	1463.59	76	88	TRUE
ihPSF	1	Serum albumin precursor	IPI00708398	69276.2	1	27	31	404	0.526	TVMENFVAFVDK	K	C	0.95	99.6	44.2	0	2.09	0	22	0	0	2	1399.69	569	580	TRUE
ihPSF	1	Serum albumin precursor	IPI00708398	69276.2	1	27	31	404	0.526	VPQVSTPTLVEVSR	K	S	0.95	52.7	43.9	0	0.854	0	4	0	0	2	1511.84	438	451	TRUE
ihPSF	1	Serum albumin precursor	IPI00708398	69276.2	1	27	31	404	0.526	YICDNQDTISSK	K	L	0.95	82.7	44.1	0	1.96	0	25	0	0	2	1443.64	286	297	TRUE
ihPSF	1	Serum albumin precursor	IPI00708398	69276.2	1	27	31	404	0.526	YLYEIAR	K	R	0.95	51	43.6	0	1.13	0	15	0	0	2	927.493	161	167	TRUE
ihPSF	1	HSPA5 protein	IPI00003362	72405.6	1	3	3	3	0.0519	DAGTIAGLNVMR	K	I	0.95	37.6	44.7	0	1.47	0	1	0	0	2	1217.63	187	198	TRUE
ihPSF	1	HSPA5 protein	IPI00003362	72405.6	1	3	3	3	0.0519	LTPEEIER	R	M	0.942	45.2	44.2	0	0	0	1	0	0	2	986.515	534	541	TRUE
ihPSF	1	HSPA5 protein	IPI00003362	72405.6	1	3	3	3	0.0519	TFAPEEISAMVLTK	K	M	0.95	34.2	44.1	0	0.921	0	1	0	0	2	1536.8	140	153	TRUE
ihPSF	1	Tissue factor pathway inhibitor 2	IPI00009198	26916.9	1	5	6	17	0.306	DEGLCSANVTR	K	Y	0.95	85.1	44.3	0	4.19	0	4	0	0	2	1221.55	163	173	TRUE
ihPSF	1	Tissue factor pathway inhibitor 2	IPI00009198	26916.9	1	5	6	17	0.306	FFSGGCHR	K	N	0.95	45.6	43.5	0	0	0	1	0	0	2	967.42	125	132	TRUE
ihPSF	1	Tissue factor pathway inhibitor 2	IPI00009198	26916.9	1	5	6	17	0.306	IENRFPDEATCMGFCAPK	R	K	0.95	57	43.5	0	2.15	0	0	6	0	2	2158.94	135	152	TRUE
ihPSF	1	Tissue factor pathway inhibitor 2	IPI00009198	26916.9	1	5	6	17	0.306	LQVSVDDQCEGSTEK	R	Y	0.95	62.3	43.8	0	0	0	2	1	0	2	1694.75	98	112	TRUE
ihPSF	1	Tissue factor pathway inhibitor 2	IPI00009198	26916.9	1	5	6	17	0.306	TCDAFTYTGCGGNDNNFVSR	R	E	0.95	99.8	43.5	0	3.77	0	0	3	0	2	2255.91	182	201	TRUE
ihPSF	1	Annexin A1	IPI00218918	38697.9	1	4	4	5	0.13	ALTGHLEEVVLALLK	K	T	0.95	59.9	44.1	0	4.12	0	0	2	0	2	1605.96	99	113	TRUE
ihPSF	1	Annexin A1	IPI00218918	38697.9	1	4	4	5	0.13	GLGTDEDTLIEILASR	K	T	0.95	99.8	44	0	2.07	0	1	0	0	2	1702.89	129	144	TRUE
ihPSF	1	Annexin A1	IPI00218918	38697.9	1	4	4	5	0.13	GVDEATIIDILTK	K	R	0.95	74	44.2	0	2.29	0	1	0	0	2	1387.77	59	71	TRUE
ihPSF	1	Annexin A1	IPI00218918	38697.9	1	4	4	5	0.13	GVDEATIIDILTKR	K	N	0.95	32.5	43.9	0	1.41	0	0	1	0	2	1543.87	59	72	TRUE
ihPSF	1	ATP synthase subunit O, mitochondrial	IPI00007611	23259.4	1	3	3	3	0.15	SFLSQGQVLK	K	L	0.95	40.8	44.5	0	0.796	0	1	0	0	2	1106.62	163	172	TRUE
ihPSF	1	ATP synthase subunit O, mitochondrial	IPI00007611	23259.4	1	3	3	3	0.15	VAASVLNPYVK	K	R	0.95	59.4	44.6	0	4	0	1	0	0	2	1160.67	74	84	TRUE
ihPSF	1	ATP synthase subunit O, mitochondrial	IPI00007611	23259.4	1	3	3	3	0.15	YATALYSAASK	R	Q	0.95	60.4	44.4	0	4.64	0	1	0	0	2	1145.58	41	51	TRUE
ihPSF	1	Isoform Non-muscle of Myosin light polypeptide 6	IPI00335168,IPI00789605,IPI00796366,IPI00930599	26688.4	1	6	6	15	0.303	ALGQNPTNAEVLK	R	V	0.95	72.8	44	0	4.27	0	3	0	0	2	1354.73	131	143	TRUE
ihPSF	1	Isoform Non-muscle of Myosin light polypeptide 6	IPI00335168,IPI00789605,IPI00796366,IPI00930599	26688.4	1	6	6	15	0.303	EAFQLFDR	K	T	0.95	55.5	43.7	0	0	0	2	0	0	2	1025.51	107	114	TRUE
ihPSF	1	Isoform Non-muscle of Myosin light polypeptide 6	IPI00335168,IPI00789605,IPI00796366,IPI00930599	26688.4	1	6	6	15	0.303	HVLVTLGEK	R	M	0.95	51.6	43.7	0	2.28	0	2	0	0	2	995.588	204	212	TRUE
ihPSF	1	Isoform Non-muscle of Myosin light polypeptide 6	IPI00335168,IPI00789605,IPI00796366,IPI00930599	26688.4	1	6	6	15	0.303	ILYSQCGDVMR	K	A	0.95	66.2	44.1	0	3.68	0	4	0	0	2	1341.63	120	130	TRUE
ihPSF	1	Isoform Non-muscle of Myosin light polypeptide 6	IPI00335168,IPI00789605,IPI00796366,IPI00930599	26688.4	1	6	6	15	0.303	NKDQGTYEDYVEGLR	K	V	0.95	68.7	44.1	0	0	0	0	2	0	2	1786.82	173	187	TRUE
ihPSF	1	Isoform Non-muscle of Myosin light polypeptide 6	IPI00335168,IPI00789605,IPI00796366,IPI00930599	26688.4	1	6	6	15	0.303	VFDKEGNGTVMGAEIR	R	H	0.95	41.3	43.8	0	1.72	0	0	2	0	2	1738.84	188	203	TRUE
ihPSF	1	Growth/differentiation factor 15	IPI00306543	34136.8	1	6	7	33	0.26	AALPEGLPEASR	R	L	0.95	57.6	43.9	0	2.13	0	11	0	0	2	1210.64	108	119	TRUE
ihPSF	1	Growth/differentiation factor 15	IPI00306543	34136.8	1	6	7	33	0.26	ASLEDLGWADWVLSPR	R	E	0.95	93.6	43.9	0	6.28	0	6	5	0	2	1814.91	218	233	TRUE
ihPSF	1	Growth/differentiation factor 15	IPI00306543	34136.8	1	6	7	33	0.26	LKPDTVPAPCCVPASYNPMVLIQK	R	T	0.95	41.1	42.9	0	1.54	0	0	1	0	2	2714.37	264	287	TRUE
ihPSF	1	Growth/differentiation factor 15	IPI00306543	34136.8	1	6	7	33	0.26	TDTGVSLQTYDDLLAK	K	D	0.95	73.9	43.8	0	4.15	0	5	0	0	2	1739.87	288	303	TRUE
ihPSF	1	Growth/differentiation factor 15	IPI00306543	34136.8	1	6	7	33	0.26	TDTGVSLQTYDDLLAKDCHCI	K	-	0.95	38.1	43	0	1.37	0	0	1	0	2	2425.1	288	308	TRUE
ihPSF	1	Growth/differentiation factor 15	IPI00306543	34136.8	1	6	7	33	0.26	YEDLLTR	R	L	0.95	49.6	43.7	0	0.959	0	4	0	0	2	909.468	60	66	TRUE
ihPSF	1	Protein S100-A11	IPI00013895	11723.1	1	3	3	3	0.343	CIESLIAVFQK	R	Y	0.932	44.2	44.1	0	0	0	1	0	0	2	1307.7	13	23	TRUE
ihPSF	1	Protein S100-A11	IPI00013895	11723.1	1	3	3	3	0.343	ISSPTETER	K	C	0.95	68.3	44.7	0	1.8	0	1	0	0	2	1019.5	4	12	TRUE
ihPSF	1	Protein S100-A11	IPI00013895	11723.1	1	3	3	3	0.343	TEFLSFMNTELAAFTK	K	N	0.95	70.4	44.1	0	4.92	0	1	0	0	2	1849.9	37	52	TRUE
ihPSF	1	Collagen alpha-1(VI) chain	IPI00291136	108513	1	11	13	18	0.146	DAEEAISQTIDTIVDMIK	R	N	0.95	52.4	43.7	0	0	0	1	2	0	2	1991.98	223	240	TRUE
ihPSF	1	Collagen alpha-1(VI) chain	IPI00291136	108513	1	11	13	18	0.146	GDEGPPGSEGAR	R	G	0.95	47.9	44	0	1.28	0	1	0	0	2	1128.49	479	490	TRUE
ihPSF	1	Collagen alpha-1(VI) chain	IPI00291136	108513	1	11	13	18	0.146	GDPGEAGPQGDQGR	R	E	0.95	37.2	44	0	1.21	0	1	0	0	2	1340.58	443	456	TRUE
ihPSF	1	Collagen alpha-1(VI) chain	IPI00291136	108513	1	11	13	18	0.146	GDPGFEGER	R	G	0.95	46.6	44.3	0	1	0	1	0	0	2	963.417	263	271	TRUE
ihPSF	1	Collagen alpha-1(VI) chain	IPI00291136	108513	1	11	13	18	0.146	IALVITDGR	R	S	0.95	64.9	44	0	1.4	0	2	0	0	2	957.573	723	731	TRUE
ihPSF	1	Collagen alpha-1(VI) chain	IPI00291136	108513	1	11	13	18	0.146	LLLFSDGNSQGATPAAIEK	R	A	0.95	65.5	43.8	0	4.62	0	1	1	0	2	1932.01	939	957	TRUE
ihPSF	1	Collagen alpha-1(VI) chain	IPI00291136	108513	1	11	13	18	0.146	NLVWNAGALHYSDEVEIIQGLTR	R	M	0.95	45.8	42.8	0	0	0	0	1	0	2	2598.33	83	105	TRUE
ihPSF	1	Collagen alpha-1(VI) chain	IPI00291136	108513	1	11	13	18	0.146	TAEYDVAYGESHLFR	K	V	0.95	61.7	43.8	0	1.8	0	0	2	0	2	1757.81	991	1005	TRUE
ihPSF	1	Collagen alpha-1(VI) chain	IPI00291136	108513	1	11	13	18	0.146	TDPAHDVR	R	V	0.95	36.2	43.6	0	0.854	0	1	0	0	2	910.438	865	872	TRUE
ihPSF	1	Collagen alpha-1(VI) chain	IPI00291136	108513	1	11	13	18	0.146	VFSVAITPDHLEPR	K	L	0.95	54.3	43.9	0	2.43	0	0	2	0	2	1580.84	186	199	TRUE
ihPSF	1	Collagen alpha-1(VI) chain	IPI00291136	108513	1	11	13	18	0.146	VPSYQALLR	R	G	0.95	57.7	44.5	0	2.85	0	2	0	0	2	1046.6	1006	1014	TRUE
ihPSF	1	Protein CYR61	IPI00299219	42008	1	9	9	30	0.205	CAPGVGLVR	K	D	0.95	43.5	43.9	0	1.16	0	1	0	0	2	928.503	39	47	TRUE
ihPSF	1	Protein CYR61	IPI00299219	42008	1	9	9	30	0.205	CCTPQLTR	R	T	0.95	56	44.4	0	1.48	0	7	0	0	2	1035.47	322	329	TRUE
ihPSF	1	Protein CYR61	IPI00299219	42008	1	9	9	30	0.205	CEDGETFSK	R	N	0.95	36.1	44.5	0	2.02	0	1	0	0	2	1072.43	337	345	TRUE
ihPSF	1	Protein CYR61	IPI00299219	42008	1	9	9	30	0.205	ELGFDASEVELTR	K	N	0.95	67.5	44	0	2.77	0	2	0	0	2	1465.72	182	194	TRUE
ihPSF	1	Protein CYR61	IPI00299219	42008	1	9	9	30	0.205	FRCEDGETFSK	R	N	0.95	63.6	44.3	0	0	0	0	5	0	2	1375.59	335	345	TRUE
ihPSF	1	Protein CYR61	IPI00299219	42008	1	9	9	30	0.205	ILYNPLQGQK	R	C	0.95	68.8	44.3	0	0.796	0	1	0	0	2	1173.66	219	228	TRUE
ihPSF	1	Protein CYR61	IPI00299219	42008	1	9	9	30	0.205	LPVFGMEPR	R	I	0.95	40.7	44.6	0	1.13	0	1	0	0	2	1061.55	210	218	TRUE
ihPSF	1	Protein CYR61	IPI00299219	42008	1	9	9	30	0.205	NVMMIQSCK	K	C	0.95	48.5	44.1	0	1.01	0	6	0	0	2	1142.5	346	354	TRUE
ihPSF	1	Protein CYR61	IPI00299219	42008	1	9	9	30	0.205	YCGSCVDGR	K	C	0.95	71.9	44.7	0	2.64	0	6	0	0	2	1073.41	313	321	TRUE
ihPSF	1	Endoplasmin	IPI00027230	92453.7	1	5	5	5	0.0685	ELISNASDALDK	R	I	0.95	66.7	44.5	0	1.77	0	1	0	0	2	1275.64	103	114	TRUE	IPI00414676
ihPSF	1	Endoplasmin	IPI00027230	92453.7	1	5	5	5	0.0685	GLFDEYGSK	R	K	0.935	44.7	44.4	0	0	0	1	0	0	2	1015.47	396	404	TRUE
ihPSF	1	Endoplasmin	IPI00027230	92453.7	1	5	5	5	0.0685	GVVDSDDLPLNVSR	K	E	0.95	121	44.2	0	2.39	0	1	0	0	2	1485.75	435	448	TRUE
ihPSF	1	Endoplasmin	IPI00027230	92453.7	1	5	5	5	0.0685	SGTSEFLNK	K	M	0.95	59.4	43.6	0	0	0	1	0	0	2	982.484	169	177	TRUE
ihPSF	1	Endoplasmin	IPI00027230	92453.7	1	5	5	5	0.0685	SILFVPTSAPR	K	G	0.95	45.3	44.4	0	1.6	0	1	0	0	2	1187.68	385	395	TRUE
ihPSF	1	Isoform 2 of Annexin A2	IPI00418169,IPI00455315	40395.3	0.999	2	2	2	0.0644	GVDEVTIVNILTNR	K	S	0.95	57.2	43.9	0	3.34	0	1	0	0	2	1542.85	68	81	TRUE
ihPSF	1	Isoform 2 of Annexin A2	IPI00418169,IPI00455315	40395.3	0.999	2	2	2	0.0644	QDIAFAYQR	R	R	0.95	58.6	43.7	0	0	0	1	0	0	2	1111.55	87	95	TRUE
ihPSF	1	Alpha-2-macroglobulin	IPI00478003	163273	1	3	3	5	0.0204	ATVLNYLPK	K	C	0.899	42.6	44.6	0	0	0	1	0	0	2	1018.59	812	820	TRUE
ihPSF	1	Alpha-2-macroglobulin	IPI00478003	163273	1	3	3	5	0.0204	LPPNVVEESAR	K	A	0.95	61	43.9	0	1.03	0	2	0	0	2	1210.64	935	945	TRUE
ihPSF	1	Alpha-2-macroglobulin	IPI00478003	163273	1	3	3	5	0.0204	QTVSWAVTPK	R	S	0.95	69.1	44.4	0	1.92	0	2	0	0	2	1116.6	854	863	TRUE
ihPSF	1	EGF-containing fibulin-like extracellular matrix protein 2	IPI00296058	49386.1	0.998	2	2	2	0.0519	AGNSQGDFYIR	R	Q	0.95	80.6	44.2	0	2.04	0	1	0	0	2	1227.58	380	390	TRUE
ihPSF	1	EGF-containing fibulin-like extracellular matrix protein 2	IPI00296058	49386.1	0.998	2	2	2	0.0519	IGPECVDIDECR	K	Y	0.95	31.1	44.1	0	1.66	0	1	0	0	2	1462.63	158	169	TRUE
ihPSF	1	Isoform A of Ras-related C3 botulinum toxin substrate 1	IPI00010271,IPI00023138,IPI00219675,IPI00394837	21361.1	0.998	2	2	3	0.0938	TVFDEAIR	K	A	0.95	48	44.2	0	0	0	1	0	0	2	950.494	167	174	TRUE
ihPSF	1	Isoform A of Ras-related C3 botulinum toxin substrate 1	IPI00010271,IPI00023138,IPI00219675,IPI00394837	21361.1	0.998	2	2	3	0.0938	YLECSALTQR	K	G	0.95	59.7	43.8	0	2.82	0	2	0	0	2	1240.6	154	163	TRUE
ihPSF	1	Hemoglobin subunit alpha	IPI00410714	15239.6	1	3	3	43	0.232	LRVDPVNFK	K	L	0.95	47.2	44.8	0	2.28	0	5	0	0	2	1087.63	92	100	TRUE
ihPSF	1	Hemoglobin subunit alpha	IPI00410714	15239.6	1	3	3	43	0.232	MFLSFPTTK	R	T	0.95	49.4	44.8	0	1.96	0	19	0	0	2	1087.55	33	41	TRUE
ihPSF	1	Hemoglobin subunit alpha	IPI00410714	15239.6	1	3	3	43	0.232	VGAHAGEYGAEALER	K	M	0.95	77.5	44.1	0	2.13	0	0	19	0	2	1529.73	18	32	TRUE
ihPSF	1	A disintegrin and metalloproteinase with thrombospondin motifs 4	IPI00307276	90207.3	1	3	3	3	0.0502	LVILGSGEEGPQVGPSAAQTLR	R	S	0.95	63.5	43.6	0	4.03	0	0	1	0	2	2179.17	269	290	TRUE
ihPSF	1	A disintegrin and metalloproteinase with thrombospondin motifs 4	IPI00307276	90207.3	1	3	3	3	0.0502	NPVSLVVTR	R	L	0.95	60	43.5	0	0	0	1	0	0	2	984.584	260	268	TRUE
ihPSF	1	A disintegrin and metalloproteinase with thrombospondin motifs 4	IPI00307276	90207.3	1	3	3	3	0.0502	SFPGPMDWVPR	K	Y	0.927	30.1	44.4	0	0.796	0	1	0	0	2	1288.61	599	609	TRUE
ihPSF	1	Prohibitin-2	IPI00027252	33279.6	1	4	4	4	0.181	FNASQLITQR	K	A	0.95	69.3	44.4	0	1.15	0	1	0	0	2	1177.63	148	157	TRUE
ihPSF	1	Prohibitin-2	IPI00027252	33279.6	1	4	4	4	0.181	IGGVQQDTILAEGLHFR	R	I	0.95	70.6	44.1	0	0	0	0	1	0	2	1853.99	55	71	TRUE
ihPSF	1	Prohibitin-2	IPI00027252	33279.6	1	4	4	4	0.181	IYLTADNLVLNLQDESFTR	R	G	0.95	44.1	43.6	0	0	0	0	1	0	2	2225.14	271	289	TRUE
ihPSF	1	Prohibitin-2	IPI00027252	33279.6	1	4	4	4	0.181	LGLDYEER	R	V	0.95	47.9	44	0	0	0	1	0	0	2	994.484	124	131	TRUE
ihPSF	1	Isoform 2C2 of Collagen alpha-2(VI) chain	IPI00304840	108563	1	10	10	13	0.158	DYDSLAQPGFFDR	K	F	0.95	62.6	44.1	0	4.96	0	1	0	0	2	1530.69	1001	1013	TRUE
ihPSF	1	Isoform 2C2 of Collagen alpha-2(VI) chain	IPI00304840	108563	1	10	10	13	0.158	GPQGALGEPGK	R	Q	0.95	45	43.7	0	1.72	0	2	0	0	2	1026.52	475	485	TRUE
ihPSF	1	Isoform 2C2 of Collagen alpha-2(VI) chain	IPI00304840	108563	1	10	10	13	0.158	LFAVAPNQNLK	R	E	0.95	54.3	44.3	0	2.66	0	1	0	0	2	1214.69	187	197	TRUE
ihPSF	1	Isoform 2C2 of Collagen alpha-2(VI) chain	IPI00304840	108563	1	10	10	13	0.158	NDYATMLPDSTEIDQDTINR	R	I	0.95	49.7	43.3	0	0.959	0	0	1	0	2	2328.03	214	233	TRUE
ihPSF	1	Isoform 2C2 of Collagen alpha-2(VI) chain	IPI00304840	108563	1	10	10	13	0.158	NLEWIAGGTWTPSALK	K	F	0.95	65.4	43.8	0	2.28	0	1	0	0	2	1743.91	693	708	TRUE
ihPSF	1	Isoform 2C2 of Collagen alpha-2(VI) chain	IPI00304840	108563	1	10	10	13	0.158	NLQGISSFR	K	R	0.95	50	44.3	0	0	0	1	0	0	2	1021.54	121	129	TRUE
ihPSF	1	Isoform 2C2 of Collagen alpha-2(VI) chain	IPI00304840	108563	1	10	10	13	0.158	QFVPQFISQLQNEFYLDQVALSWR	K	Y	0.95	66	42.6	0	0	0	0	1	0	2	2956.5	72	95	TRUE
ihPSF	1	Isoform 2C2 of Collagen alpha-2(VI) chain	IPI00304840	108563	1	10	10	13	0.158	QNVVPTVLALGSDVDMDVLTTLSLGDR	K	A	0.95	39.3	42.9	0	1.77	0	0	1	0	2	2828.47	967	993	TRUE
ihPSF	1	Isoform 2C2 of Collagen alpha-2(VI) chain	IPI00304840	108563	1	10	10	13	0.158	VFAVVITDGR	R	H	0.95	64.4	44.5	0	4.17	0	3	0	0	2	1076.61	725	734	TRUE
ihPSF	1	Isoform 2C2 of Collagen alpha-2(VI) chain	IPI00304840	108563	1	10	10	13	0.158	YGGLHFSDQVEVFSPPGSDR	R	A	0.95	64.6	43.5	0	0	0	0	1	0	2	2194.02	96	115	TRUE
ihPSF	1	40S ribosomal protein S3	IPI00011253	26670.5	1	3	3	4	0.115	AELNEFLTR	K	E	0.95	58.2	44.4	0	0	0	2	0	0	2	1092.57	19	27	TRUE
ihPSF	1	40S ribosomal protein S3	IPI00011253	26670.5	1	3	3	4	0.115	IMLPWDPTGK	K	I	0.95	29.2	44.3	0	2.96	0	1	0	0	2	1173.6	188	197	TRUE
ihPSF	1	40S ribosomal protein S3	IPI00011253	26670.5	1	3	3	4	0.115	TEIIILATR	R	T	0.945	45.6	44.2	0	0	0	1	0	0	2	1029.63	46	54	TRUE
ihPSF	1	Isoform 1 of Collagen alpha-1(IV) chain	IPI00743696	160600	0.998	2	2	4	0.015	GFPGTSLPGPSGR	R	D	0.95	55.7	44.5	0	2.96	0	3	0	0	2	1261.62	397	409	TRUE
ihPSF	1	Isoform 1 of Collagen alpha-1(IV) chain	IPI00743696	160600	0.998	2	2	4	0.015	GPPGGVGFPGSR	R	G	0.95	48.8	44.4	0	3.7	0	1	0	0	2	1116.54	586	597	TRUE
ihPSF	1	cDNA FLJ55606, highly similar to Alpha-2-HS-glycoprotein	IPI00022431,IPI00795830,IPI00922262,IPI00953689	46607.5	0.998	2	2	7	0.03	CDSSPDSAEDVR	K	K	0.95	73.8	44	0	3.34	0	4	0	0	2	1337.53	198	209	TRUE
ihPSF	1	cDNA FLJ55606, highly similar to Alpha-2-HS-glycoprotein	IPI00022431,IPI00795830,IPI00922262,IPI00953689	46607.5	0.998	2	2	7	0.03	CDSSPDSAEDVRK	K	V	0.95	53.4	44	0	3.72	0	0	3	0	2	1465.62	198	210	TRUE
ihPSF	1	ATP synthase subunit alpha, mitochondrial	IPI00440493	59734.1	1	3	3	3	0.0958	EVAAFAQFGSDLDAATQQLLSR	R	G	0.95	91.8	43.3	0	1.46	0	0	1	0	2	2338.17	442	463	TRUE
ihPSF	1	ATP synthase subunit alpha, mitochondrial	IPI00440493	59734.1	1	3	3	3	0.0958	ILGADTSVDLEETGR	R	V	0.95	59	44	0	5.62	0	1	0	0	2	1575.79	59	73	TRUE
ihPSF	1	ATP synthase subunit alpha, mitochondrial	IPI00440493	59734.1	1	3	3	3	0.0958	TGAIVDVPVGEELLGR	R	V	0.95	62	43.9	0	5.43	0	1	0	0	2	1624.89	134	149	TRUE
ihPSF	1	40S ribosomal protein S3a	IPI00419880	29927.3	1	3	3	6	0.114	ACQSIYPLHDVFVR	K	K	0.95	39.9	44	0	1.74	0	0	1	0	2	1704.85	200	213	TRUE
ihPSF	1	40S ribosomal protein S3a	IPI00419880	29927.3	1	3	3	6	0.114	APAMFNIR	K	N	0.95	63.5	44.8	0	2.82	0	4	0	0	2	919.482	35	42	TRUE
ihPSF	1	40S ribosomal protein S3a	IPI00419880	29927.3	1	3	3	6	0.114	TTDGYLLR	K	L	0.95	38.1	43.7	0	1.14	0	1	0	0	2	938.494	129	136	TRUE
ihPSF	1	40S ribosomal protein S19	IPI00215780	16042.5	1	5	5	8	0.303	IAGQVAAANK	R	K	0.95	43.2	43.8	0	1.72	0	2	0	0	2	942.537	134	143	TRUE
ihPSF	1	40S ribosomal protein S19	IPI00215780	16042.5	1	5	5	8	0.303	PGVTVKDVNQQEFVR	M	A	0.95	46.1	43.9	0	3.32	0	0	1	0	1	1715.91	2	16	TRUE
ihPSF	1	40S ribosomal protein S19	IPI00215780	16042.5	1	5	5	8	0.303	RVLQALEGLK	R	M	0.898	41.6	43.7	0	0	0	1	0	0	2	1126.69	102	111	TRUE
ihPSF	1	40S ribosomal protein S19	IPI00215780	16042.5	1	5	5	8	0.303	VLQALEGLK	R	M	0.95	48.3	43.7	0	0	0	3	0	0	2	970.593	103	111	TRUE
ihPSF	1	40S ribosomal protein S19	IPI00215780	16042.5	1	5	5	8	0.303	VPEWVDTVK	K	L	0.95	34.7	44.5	0	1.44	0	1	0	0	2	1072.57	30	38	TRUE
ihPSF	1	fibronectin 1 isoform 2 preproprotein	IPI00845263	266182	1	60	75	498	0.376	CDPVDQCQDSETGTFYQIGDSWEK	K	Y	0.95	65.4	42.8	0	1.6	0	0	2	0	2	2865.16	555	578	TRUE
ihPSF	1	fibronectin 1 isoform 2 preproprotein	IPI00845263	266182	1	60	75	498	0.376	DLEVVAATPTSLLISWDAPAVTVR	R	Y	0.95	85.8	43	0	4	0	1	9	0	2	2524.37	1544	1567	TRUE
ihPSF	1	fibronectin 1 isoform 2 preproprotein	IPI00845263	266182	1	60	75	498	0.376	DLQFVEVTDVK	R	V	0.95	64.2	44.3	0	2.82	0	8	0	0	2	1292.67	912	922	TRUE
ihPSF	1	fibronectin 1 isoform 2 preproprotein	IPI00845263	266182	1	60	75	498	0.376	DSMIWDCTCIGAGR	K	G	0.95	105	43.9	0	6.4	0	10	0	0	2	1657.68	117	130	TRUE
ihPSF	1	fibronectin 1 isoform 2 preproprotein	IPI00845263	266182	1	60	75	498	0.376	DTLTSRPAQGVVTTLENVSPPR	K	R	0.95	105	43.3	0	4.29	0	0	4	0	2	2338.24	1888	1909	TRUE
ihPSF	1	fibronectin 1 isoform 2 preproprotein	IPI00845263	266182	1	60	75	498	0.376	EESPLLIGQQSTVSDVPR	R	D	0.95	92	43.7	0	4.27	0	3	2	0	2	1955.01	1526	1543	TRUE
ihPSF	1	fibronectin 1 isoform 2 preproprotein	IPI00845263	266182	1	60	75	498	0.376	EINLAPDSSSVVVSGLMVATK	K	Y	0.95	79.2	43.5	0	0	0	1	6	0	2	2117.12	1858	1878	TRUE
ihPSF	1	fibronectin 1 isoform 2 preproprotein	IPI00845263	266182	1	60	75	498	0.376	ESKPLTAQQTTK	R	L	0.95	52.2	44.3	0	3.08	0	3	0	0	2	1331.72	985	996	TRUE
ihPSF	1	fibronectin 1 isoform 2 preproprotein	IPI00845263	266182	1	60	75	498	0.376	EVTSDSGSIVVSGLTPGVEYVYTIQVLR	R	D	0.95	54.3	42.6	0	0	0	0	3	0	2	2968.55	1130	1157	TRUE
ihPSF	1	fibronectin 1 isoform 2 preproprotein	IPI00845263	266182	1	60	75	498	0.376	EYLGAICSCTCFGGQR	K	G	0.95	63.4	43.7	0	3.02	0	4	0	0	2	1878.79	2346	2361	TRUE
ihPSF	1	fibronectin 1 isoform 2 preproprotein	IPI00845263	266182	1	60	75	498	0.376	FGFCPMAAHEEICTTNEGVMYR	K	I	0.95	63.3	42.9	0	2.05	0	0	15	0	2	2636.1	458	479	TRUE
ihPSF	1	fibronectin 1 isoform 2 preproprotein	IPI00845263	266182	1	60	75	498	0.376	FLATTPNSLLVSWQPPR	R	A	0.95	77.3	43.6	0	0	0	8	16	0	2	1927.04	2002	2018	TRUE
ihPSF	1	fibronectin 1 isoform 2 preproprotein	IPI00845263	266182	1	60	75	498	0.376	FTNIGPDTMR	R	V	0.95	64	44.2	0	2.62	0	13	0	0	2	1151.55	1366	1375	TRUE
ihPSF	1	fibronectin 1 isoform 2 preproprotein	IPI00845263	266182	1	60	75	498	0.376	FTQVTPTSLSAQWTPPNVQLTGYR	K	V	0.95	60.5	42.7	0	3.19	0	0	4	0	2	2692.37	1821	1844	TRUE
ihPSF	1	fibronectin 1 isoform 2 preproprotein	IPI00845263	266182	1	60	75	498	0.376	GATYNIIVEALK	R	D	0.95	74.6	44.3	0	2.15	0	8	0	0	2	1291.73	2200	2211	TRUE
ihPSF	1	fibronectin 1 isoform 2 preproprotein	IPI00845263	266182	1	60	75	498	0.376	GATYNIIVEALKDQQR	R	H	0.95	60.7	44.1	0	1	0	1	12	0	2	1818.97	2200	2215	TRUE
ihPSF	1	fibronectin 1 isoform 2 preproprotein	IPI00845263	266182	1	60	75	498	0.376	GDSPASSKPISINYR	R	T	0.95	66.7	44	0	4.36	0	1	4	0	2	1591.81	1616	1630	TRUE
ihPSF	1	fibronectin 1 isoform 2 preproprotein	IPI00845263	266182	1	60	75	498	0.376	GEWTCIAYSQLR	R	D	0.95	64	44	0	2.57	0	8	0	0	2	1483.7	504	515	TRUE
ihPSF	1	fibronectin 1 isoform 2 preproprotein	IPI00845263	266182	1	60	75	498	0.376	GFNCESKPEAEETCFDK	R	Y	0.95	51.8	43.6	0	0	0	0	4	0	2	2047.84	84	100	TRUE
ihPSF	1	fibronectin 1 isoform 2 preproprotein	IPI00845263	266182	1	60	75	498	0.376	GLAFTDVDVDSIK	K	I	0.95	99	44.2	0	4.51	0	8	0	0	2	1379.71	1728	1740	TRUE
ihPSF	1	fibronectin 1 isoform 2 preproprotein	IPI00845263	266182	1	60	75	498	0.376	GNLLQCICTGNGR	R	G	0.95	47.6	44.1	0	4.92	0	2	0	0	2	1462.69	253	265	TRUE
ihPSF	1	fibronectin 1 isoform 2 preproprotein	IPI00845263	266182	1	60	75	498	0.376	HTSVQTTSSGSGPFTDVR	R	A	0.95	98.3	44	0	2.29	0	0	9	0	2	1863.88	273	290	TRUE
ihPSF	1	fibronectin 1 isoform 2 preproprotein	IPI00845263	266182	1	60	75	498	0.376	HYQINQQWER	K	T	0.95	41.4	44.1	0	3.14	0	1	0	0	2	1401.67	58	67	TRUE
ihPSF	1	fibronectin 1 isoform 2 preproprotein	IPI00845263	266182	1	60	75	498	0.376	IAWESPQGQVSR	K	Y	0.95	66.5	44.2	0	2.44	0	10	0	0	2	1357.69	1741	1752	TRUE
ihPSF	1	fibronectin 1 isoform 2 preproprotein	IPI00845263	266182	1	60	75	498	0.376	IGEKWDR	K	Q	0.95	59.2	44.9	0	0.796	0	1	0	0	2	903.468	2295	2301	TRUE
ihPSF	1	fibronectin 1 isoform 2 preproprotein	IPI00845263	266182	1	60	75	498	0.376	ISCTIANR	R	C	0.95	71.5	44.7	0	0	0	15	0	0	2	934.477	133	140	TRUE
ihPSF	1	fibronectin 1 isoform 2 preproprotein	IPI00845263	266182	1	60	75	498	0.376	ITYGETGGNSPVQEFTVPGSK	R	S	0.95	57.7	43.5	0	1.09	0	2	5	0	2	2168.05	1571	1591	TRUE
ihPSF	1	fibronectin 1 isoform 2 preproprotein	IPI00845263	266182	1	60	75	498	0.376	IYLYTLNDNAR	K	S	0.95	83.3	44	0	2	0	17	0	0	2	1355.7	1972	1982	TRUE
ihPSF	1	fibronectin 1 isoform 2 preproprotein	IPI00845263	266182	1	60	75	498	0.376	LGVRPSQGGEAPR	K	E	0.95	45.9	43.9	0	1.37	0	2	0	0	2	1323.71	1117	1129	TRUE
ihPSF	1	fibronectin 1 isoform 2 preproprotein	IPI00845263	266182	1	60	75	498	0.376	LLCQCLGFGSGHFR	K	C	0.95	72.2	43.9	0	4.92	0	0	17	0	2	1651.78	2266	2279	TRUE
ihPSF	1	fibronectin 1 isoform 2 preproprotein	IPI00845263	266182	1	60	75	498	0.376	NLQPASEYTVSLVAIK	R	G	0.95	77.8	43.9	0	0	0	4	7	0	2	1732.95	1055	1070	TRUE
ihPSF	1	fibronectin 1 isoform 2 preproprotein	IPI00845263	266182	1	60	75	498	0.376	NSITLTNLTPGTEYVVSIVALNGR	R	E	0.95	72.9	42.8	0	2.54	0	0	4	0	2	2532.37	1502	1525	TRUE
ihPSF	1	fibronectin 1 isoform 2 preproprotein	IPI00845263	266182	1	60	75	498	0.376	NTFAEVTGLSPGVTYYFK	R	V	0.95	68.6	43.6	0	1.05	0	7	5	0	2	1993.99	959	976	TRUE
ihPSF	1	fibronectin 1 isoform 2 preproprotein	IPI00845263	266182	1	60	75	498	0.376	QDGHLWCSTTSNYEQDQK	R	Y	0.95	66.4	43.3	0	0	0	0	6	0	2	2196.93	380	397	TRUE
ihPSF	1	fibronectin 1 isoform 2 preproprotein	IPI00845263	266182	1	60	75	498	0.376	QYNVGPSVSK	R	Y	0.95	47.8	44.4	0	0	0	6	0	0	2	1078.55	1041	1050	TRUE
ihPSF	1	fibronectin 1 isoform 2 preproprotein	IPI00845263	266182	1	60	75	498	0.376	QYNVGPSVSKYPLR	R	N	0.95	67.8	44	0	1.59	0	0	6	0	2	1607.85	1041	1054	TRUE
ihPSF	1	fibronectin 1 isoform 2 preproprotein	IPI00845263	266182	1	60	75	498	0.376	RPGGEPSPEGTTGQSYNQYSQR	R	Y	0.95	101	43.2	0	6.17	0	0	13	0	2	2396.09	2370	2391	TRUE
ihPSF	1	fibronectin 1 isoform 2 preproprotein	IPI00845263	266182	1	60	75	498	0.376	SSPVVIDASTAIDAPSNLR	R	F	0.95	71.2	43.7	0	3.64	0	6	7	0	2	1913	1983	2001	TRUE
ihPSF	1	fibronectin 1 isoform 2 preproprotein	IPI00845263	266182	1	60	75	498	0.376	STATISGLKPGVDYTITVYAVTGR	K	G	0.95	56	42.8	0	0	0	0	4	0	2	2470.32	1592	1615	TRUE
ihPSF	1	fibronectin 1 isoform 2 preproprotein	IPI00845263	266182	1	60	75	498	0.376	STTPDITGYR	R	I	0.95	58.8	43.8	0	1.04	0	12	0	0	2	1110.54	1198	1207	TRUE
ihPSF	1	fibronectin 1 isoform 2 preproprotein	IPI00845263	266182	1	60	75	498	0.376	SYTITGLQPGTDYK	R	I	0.95	50.8	43.9	0	2.25	0	9	0	0	2	1543.76	1958	1971	TRUE
ihPSF	1	fibronectin 1 isoform 2 preproprotein	IPI00845263	266182	1	60	75	498	0.376	TEIDKPSQMQVTDVQDNSISVK	R	W	0.95	96.7	43.5	0	5.13	0	0	13	0	2	2478.2	1631	1652	TRUE
ihPSF	1	fibronectin 1 isoform 2 preproprotein	IPI00845263	266182	1	60	75	498	0.376	TFYSCTTEGR	R	Q	0.95	59	44.3	0	1.96	0	8	0	0	2	1221.52	370	379	TRUE
ihPSF	1	fibronectin 1 isoform 2 preproprotein	IPI00845263	266182	1	60	75	498	0.376	TGLDSPTGIDFSDITANSFTVHWIAPR	K	A	0.95	49.5	42.7	0	0	0	0	1	0	2	2918.43	1447	1473	TRUE
ihPSF	1	fibronectin 1 isoform 2 preproprotein	IPI00845263	266182	1	60	75	498	0.376	TYLGNALVCTCYGGSR	R	G	0.95	57.5	43.9	0	2.89	0	4	2	0	2	1791.82	68	83	TRUE
ihPSF	1	fibronectin 1 isoform 2 preproprotein	IPI00845263	266182	1	60	75	498	0.376	VDVIPVNLPGEHGQR	R	L	0.95	63.7	44	0	3.44	0	3	6	0	2	1629.87	939	953	TRUE
ihPSF	1	fibronectin 1 isoform 2 preproprotein	IPI00845263	266182	1	60	75	498	0.376	VGDTYERPK	R	D	0.95	65.9	44.2	0	0	0	5	0	0	2	1064.54	108	116	TRUE
ihPSF	1	fibronectin 1 isoform 2 preproprotein	IPI00845263	266182	1	60	75	498	0.376	VPGTSTSATLTGLTR	R	G	0.95	94.9	44.1	0	7.44	0	17	0	0	2	1461.79	2185	2199	TRUE
ihPSF	1	fibronectin 1 isoform 2 preproprotein	IPI00845263	266182	1	60	75	498	0.376	VTDATETTITISWR	R	T	0.95	47.3	43.9	0	1.39	0	2	0	0	2	1593.81	1913	1926	TRUE
ihPSF	1	fibronectin 1 isoform 2 preproprotein	IPI00845263	266182	1	60	75	498	0.376	VTIMWTPPESAVTGYR	K	V	0.95	71.4	44	0	0	0	8	9	0	2	1823.9	923	938	TRUE
ihPSF	1	fibronectin 1 isoform 2 preproprotein	IPI00845263	266182	1	60	75	498	0.376	VTWAPPPSIDLTNFLVR	R	Y	0.95	104	43.8	0	3.68	0	5	19	0	2	1926.05	1376	1392	TRUE
ihPSF	1	fibronectin 1 isoform 2 preproprotein	IPI00845263	266182	1	60	75	498	0.376	VVTPLSPPTNLHLEANPDTGVLTVSWER	K	S	0.95	57.1	42.5	0	3.6	0	0	6	0	2	3042.59	1170	1197	TRUE
ihPSF	1	fibronectin 1 isoform 2 preproprotein	IPI00845263	266182	1	60	75	498	0.376	WCGTTQNYDADQK	K	F	0.95	46.5	44.1	0	2.28	0	3	0	0	2	1586.65	445	457	TRUE
ihPSF	1	fibronectin 1 isoform 2 preproprotein	IPI00845263	266182	1	60	75	498	0.376	WKCDPVDQCQDSETGTFYQIGDSWEK	R	Y	0.923	21.2	42.2	0	2.41	0	0	1	0	2	3179.34	553	578	TRUE
ihPSF	1	fibronectin 1 isoform 2 preproprotein	IPI00845263	266182	1	60	75	498	0.376	WLPSSSPVTGYR	K	V	0.95	57.2	44.4	0	2.64	0	10	0	0	2	1349.68	1653	1664	TRUE
ihPSF	1	fibronectin 1 isoform 2 preproprotein	IPI00845263	266182	1	60	75	498	0.376	WSRPQAPITGYR	R	I	0.95	59.5	44.2	0	1.96	0	0	8	0	2	1431.75	831	842	TRUE
ihPSF	1	fibronectin 1 isoform 2 preproprotein	IPI00845263	266182	1	60	75	498	0.376	YEKPGSPPR	K	E	0.95	48.6	44.4	0	0.921	0	3	0	0	2	1030.53	2028	2036	TRUE
ihPSF	1	fibronectin 1 isoform 2 preproprotein	IPI00845263	266182	1	60	75	498	0.376	YEVSVYALK	K	D	0.95	53.6	44.3	0	1.48	0	8	0	0	2	1071.57	1879	1887	TRUE
ihPSF	1	fibronectin 1 isoform 2 preproprotein	IPI00845263	266182	1	60	75	498	0.376	YQCYCYGR	R	G	0.95	42.3	44.1	0	0.854	0	4	0	0	2	1169.45	585	592	TRUE
ihPSF	1	fibronectin 1 isoform 2 preproprotein	IPI00845263	266182	1	60	75	498	0.376	YSFCTDHTVLVQTR	K	G	0.95	107	43.8	0	3.7	0	5	13	0	2	1726.82	398	411	TRUE
ihPSF	1	ATP synthase subunit beta, mitochondrial	IPI00303476	56542.5	1	7	7	7	0.189	FLSQPFQVAEVFTGHMGK	R	L	0.95	36.5	43.6	0	2.64	0	0	1	0	2	2039.01	463	480	TRUE
ihPSF	1	ATP synthase subunit beta, mitochondrial	IPI00303476	56542.5	1	7	7	7	0.189	IGLFGGAGVGK	K	T	0.95	42.5	44.6	0	2.72	0	1	0	0	2	975.562	202	212	TRUE
ihPSF	1	ATP synthase subunit beta, mitochondrial	IPI00303476	56542.5	1	7	7	7	0.189	IMDPNIVGSEHYDVAR	R	G	0.95	33.8	44	0	2.57	0	0	1	0	2	1815.87	407	422	TRUE
ihPSF	1	ATP synthase subunit beta, mitochondrial	IPI00303476	56542.5	1	7	7	7	0.189	TVLIMELINNVAK	K	A	0.95	41.8	44	0	1.68	0	1	0	0	2	1473.83	213	225	TRUE
ihPSF	1	ATP synthase subunit beta, mitochondrial	IPI00303476	56542.5	1	7	7	7	0.189	VALTGLTVAEYFR	R	D	0.95	83	43.9	0	3.19	0	1	0	0	2	1439.79	282	294	TRUE
ihPSF	1	ATP synthase subunit beta, mitochondrial	IPI00303476	56542.5	1	7	7	7	0.189	VLDSGAPIKIPVGPETLGR	K	I	0.95	54	43.8	0	5.28	0	0	1	0	2	1919.1	125	143	TRUE
ihPSF	1	ATP synthase subunit beta, mitochondrial	IPI00303476	56542.5	1	7	7	7	0.189	VVDLLAPYAK	K	G	0.95	47.4	44.9	0	3	0	1	0	0	2	1088.64	189	198	TRUE
ihPSF	1	Isoform M1 of Pyruvate kinase isozymes M1/M2	IPI00220644,IPI00479186,IPI00847989,IPI00888126,IPI00909560,IPI00941899	58044.6	0.998	2	2	2	0.0452	GDLGIEIPAEK	R	V	0.95	38.2	43.9	0	1.77	0	1	0	0	2	1141.61	295	305	TRUE
ihPSF	1	Isoform M1 of Pyruvate kinase isozymes M1/M2	IPI00220644,IPI00479186,IPI00847989,IPI00888126,IPI00909560,IPI00941899	58044.6	0.998	2	2	2	0.0452	IYVDDGLISLQVK	K	Q	0.95	38.8	44.1	0	2.01	0	1	0	0	2	1462.82	174	186	TRUE
ihPSF	1	Thrombospondin-1	IPI00296099	129364	1	8	8	17	0.0786	AQGYSGLSVK	R	V	0.95	41	43.9	0	0.921	0	2	0	0	2	1009.53	1055	1064	TRUE
ihPSF	1	Thrombospondin-1	IPI00296099	129364	1	8	8	17	0.0786	FTGSQPFGQGVEHATANK	R	Q	0.95	52.5	43.9	0	0	0	0	1	0	2	1875.9	624	641	TRUE
ihPSF	1	Thrombospondin-1	IPI00296099	129364	1	8	8	17	0.0786	FVFGTTPEDILR	R	N	0.95	90.9	44.2	0	4.64	0	4	0	0	2	1394.73	217	228	TRUE
ihPSF	1	Thrombospondin-1	IPI00296099	129364	1	8	8	17	0.0786	GFLLLASLR	K	Q	0.95	56.1	44.7	0	1.38	0	2	0	0	2	989.614	87	95	TRUE
ihPSF	1	Thrombospondin-1	IPI00296099	129364	1	8	8	17	0.0786	GPDPSSPAFR	K	I	0.95	40.7	44.4	0	2.46	0	2	0	0	2	1030.5	51	60	TRUE
ihPSF	1	Thrombospondin-1	IPI00296099	129364	1	8	8	17	0.0786	GTSQNDPNWVVR	K	H	0.95	78.7	44.2	0	0.796	0	3	0	0	2	1372.66	969	980	TRUE
ihPSF	1	Thrombospondin-1	IPI00296099	129364	1	8	8	17	0.0786	SITLFVQEDR	K	A	0.95	49.8	44.2	0	2.07	0	1	0	0	2	1207.63	155	164	TRUE
ihPSF	1	Thrombospondin-1	IPI00296099	129364	1	8	8	17	0.0786	TIVTTLQDSIR	R	K	0.95	62.5	44.4	0	1.52	0	2	0	0	2	1246.7	289	299	TRUE
ihPSF	1	Isoform 1 of Ras-related protein Rab-1A	IPI00005719,IPI00937805	22660.4	1	3	3	3	0.166	LLLIGDSGVGK	K	S	0.95	52	44.3	0	1.05	0	1	0	0	2	1071.64	14	24	TRUE
ihPSF	1	Isoform 1 of Ras-related protein Rab-1A	IPI00005719,IPI00937805	22660.4	1	3	3	3	0.166	LQIWDTAGQER	K	F	0.95	74.1	44.2	0	0	0	1	0	0	2	1316.66	62	72	TRUE
ihPSF	1	Isoform 1 of Ras-related protein Rab-1A	IPI00005719,IPI00937805	22660.4	1	3	3	3	0.166	MGPGATAGGAEK	R	S	0.95	58	44.5	0	3.08	0	1	0	0	2	1046.49	176	187	TRUE
ihPSF	1	Serine protease HTRA1	IPI00003176	51269.3	1	11	12	69	0.319	CPPQPEHCEGGR	R	A	0.95	37.5	44	0	1.7	0	0	4	0	2	1423.58	46	57	TRUE
ihPSF	1	Serine protease HTRA1	IPI00003176	51269.3	1	11	12	69	0.319	ESTLNMVVR	R	R	0.95	93.8	44.5	0	0	0	18	0	0	2	1048.55	455	463	TRUE
ihPSF	1	Serine protease HTRA1	IPI00003176	51269.3	1	11	12	69	0.319	FLTESHDR	K	Q	0.95	50.2	44.6	0	1.48	0	3	0	0	2	1004.48	363	370	TRUE
ihPSF	1	Serine protease HTRA1	IPI00003176	51269.3	1	11	12	69	0.319	GACGQGQEDPNSLR	R	H	0.95	99.6	43.9	0	3.24	0	8	0	0	2	1488.65	153	166	TRUE
ihPSF	1	Serine protease HTRA1	IPI00003176	51269.3	1	11	12	69	0.319	IAPAVVHIELFR	K	K	0.95	61.7	44.4	0	3.72	0	5	6	0	2	1364.8	179	190	TRUE
ihPSF	1	Serine protease HTRA1	IPI00003176	51269.3	1	11	12	69	0.319	IDHQGKLPVLLLGR	K	S	0.95	62.3	44.1	0	4.62	0	0	4	0	2	1558.94	256	269	TRUE
ihPSF	1	Serine protease HTRA1	IPI00003176	51269.3	1	11	12	69	0.319	RGNEDIMITVIPEEIDP	R	-	0.95	40.5	43.8	0	2.31	0	4	0	0	2	1940.96	464	480	TRUE
ihPSF	1	Serine protease HTRA1	IPI00003176	51269.3	1	11	12	69	0.319	SAPLAAGCPDR	R	C	0.95	52.2	44.1	0	0	0	3	0	0	2	1114.53	30	40	TRUE
ihPSF	1	Serine protease HTRA1	IPI00003176	51269.3	1	11	12	69	0.319	SSELRPGEFVVAIGSPFSLQNTVTTGIVSTTQR	R	G	0.95	94.2	41.8	0	4.01	0	0	1	0	2	3478.82	270	302	TRUE
ihPSF	1	Serine protease HTRA1	IPI00003176	51269.3	1	11	12	69	0.319	VTAGISFAIPSDK	K	I	0.95	74.5	44.1	0	2.21	0	5	0	0	2	1305.7	347	359	TRUE
ihPSF	1	Serine protease HTRA1	IPI00003176	51269.3	1	11	12	69	0.319	YNFIADVVEK	K	I	0.95	64.5	43.9	0	1.68	0	8	0	0	2	1197.62	169	178	TRUE
ihPSF	1	40S ribosomal protein S29	IPI00182289	6658.9	1	3	3	3	0.464	DIGFIKLD	K	-	0.95	48.7	44.6	0	2.96	1	0	0	0	2	920.509	49	56	TRUE
ihPSF	1	40S ribosomal protein S29	IPI00182289	6658.9	1	3	3	3	0.464	GHQQLYWSHPR	M	K	0.95	37	44.1	0	2.24	0	0	1	0	1	1408.69	2	12	TRUE
ihPSF	1	40S ribosomal protein S29	IPI00182289	6658.9	1	3	3	3	0.464	YGLNMCR	K	Q	0.946	45.5	44.1	0	0	0	1	0	0	2	929.397	34	40	TRUE
ihPSF	1	Keratin, type I cytoskeletal 9	IPI00019359	62047.8	1	7	8	37	0.146	FSSSSGYGGGSSR	R	V	0.95	81.2	44.3	0	4.96	0	11	0	0	2	1235.53	47	59	TRUE
ihPSF	1	Keratin, type I cytoskeletal 9	IPI00019359	62047.8	1	7	8	37	0.146	GGSGGSYGGGGSGGGYGGGSGSR	R	G	0.95	114	43.9	0	13	0	1	1	0	2	1791.73	491	513	TRUE
ihPSF	1	Keratin, type I cytoskeletal 9	IPI00019359	62047.8	1	7	8	37	0.146	QGVDADINGLR	R	Q	0.95	79.7	44.2	0	2.29	0	2	0	0	2	1157.59	251	261	TRUE
ihPSF	1	Keratin, type I cytoskeletal 9	IPI00019359	62047.8	1	7	8	37	0.146	QVLDNLTMEK	R	S	0.95	58.6	44.3	0	0	0	1	0	0	2	1190.61	262	271	TRUE
ihPSF	1	Keratin, type I cytoskeletal 9	IPI00019359	62047.8	1	7	8	37	0.146	SGGGGGGGLGSGGSIR	R	S	0.95	103	44.6	0	7.36	0	11	0	0	2	1232.6	14	29	TRUE
ihPSF	1	Keratin, type I cytoskeletal 9	IPI00019359	62047.8	1	7	8	37	0.146	STMQELNSR	K	L	0.95	37.2	44.1	0	0.796	0	1	0	0	2	1065.5	155	163	TRUE
ihPSF	1	Keratin, type I cytoskeletal 9	IPI00019359	62047.8	1	7	8	37	0.146	TLLDIDNTR	K	M	0.95	73.5	44.5	0	0	0	9	0	0	2	1060.56	225	233	TRUE
ihPSF	1	Isoform 2 of Voltage-dependent anion-selective channel protein 2	IPI00024145,IPI00216026,IPI00455531,IPI00737171,IPI00902560,IPI00917420	30395	1	3	3	3	0.141	NNFAVGYR	R	T	0.942	30	43.5	0	0.886	0	1	0	0	2	940.463	167	174	TRUE
ihPSF	1	Isoform 2 of Voltage-dependent anion-selective channel protein 2	IPI00024145,IPI00216026,IPI00455531,IPI00737171,IPI00902560,IPI00917420	30395	1	3	3	3	0.141	VNNSSLIGVGYTQTLRPGVK	K	L	0.95	45.8	43.4	0	0	0	0	1	0	2	2103.16	237	256	TRUE
ihPSF	1	Isoform 2 of Voltage-dependent anion-selective channel protein 2	IPI00024145,IPI00216026,IPI00455531,IPI00737171,IPI00902560,IPI00917420	30395	1	3	3	3	0.141	YQLDPTASISAK	K	V	0.95	55.1	44.3	0	3.64	0	1	0	0	2	1293.67	225	236	TRUE
ihPSF	1	Isoform 4 of Collagen alpha-1(XII) chain	IPI00302944,IPI00329573	324550	0.998	2	2	3	0.00737	IVEVFDIGPK	R	R	0.95	64.4	44.4	0	2.85	0	2	0	0	2	1116.63	1225	1234	TRUE
ihPSF	1	Isoform 4 of Collagen alpha-1(XII) chain	IPI00302944,IPI00329573	324550	0.998	2	2	3	0.00737	NVGVEVFSLGIK	R	A	0.95	51.7	44.5	0	1.85	0	1	0	0	2	1261.72	266	277	TRUE
ihPSF	1	Isoform 2 of Glia-derived nexin	IPI00914848,IPI00914871,IPI00940397	43983.3	0.996	2	2	2	0.0554	ASAATTAILIAR	K	S	0.95	35.4	44.3	0	2.28	0	1	0	0	2	1158.68	353	364	TRUE
ihPSF	1	Isoform 2 of Glia-derived nexin	IPI00914848,IPI00914871,IPI00940397	43983.3	0.996	2	2	2	0.0554	LVLVNAVYFK	R	G	0.921	43.3	44	0	0	0	1	0	0	2	1165.7	181	190	TRUE
ihPSF	1	Pigment epithelium-derived factor	IPI00006114	46326.4	0.998	2	2	3	0.0622	DTDTGALLFIGK	R	I	0.95	38.2	44.1	0	1	0	1	0	0	2	1250.66	400	411	TRUE
ihPSF	1	Pigment epithelium-derived factor	IPI00006114	46326.4	0.998	2	2	3	0.0622	LAAAVSNFGYDLYR	K	V	0.95	46	44	0	2.49	0	2	0	0	2	1559.79	54	67	TRUE
hPSF	1	ubiquitin and ribosomal protein S27a precursor	IPI00179330	17947.6	1	3	3	4	0.218	ESTLHLVLR	K	L	0.95	62.8	43.8	0	0	0	1	0	0	2	1067.62	64	72	TRUE
hPSF	1	ubiquitin and ribosomal protein S27a precursor	IPI00179330	17947.6	1	3	3	4	0.218	TITLEVEPSDTIENVK	K	A	0.95	56.3	44.1	0	0	0	2	0	0	2	1787.93	12	27	TRUE
hPSF	1	ubiquitin and ribosomal protein S27a precursor	IPI00179330	17947.6	1	3	3	4	0.218	TLSDYNIQK	R	E	0.947	45.8	43.8	0	0	0	1	0	0	2	1081.55	55	63	TRUE
hPSF	1	Isoform 1 of Filamin-C	IPI00178352,IPI00413958	290997	1	2	2	2	0.0206	FNDEHIPDSPFVVPVASLSDDAR	K	R	0.921	41.6	43.1	0	0	0	0	1	0	2	2527.21	2387	2409	TRUE
hPSF	1	Isoform 1 of Filamin-C	IPI00178352,IPI00413958	290997	1	2	2	2	0.0206	IECDDKGDGSCDVR	K	Y	0.95	40.5	43.9	0	1.37	0	0	2	0	2	1625.65	616	629	FALSE	IPI00644576,IPI00302592,IPI00333541
hPSF	1	Isoform 1 of Filamin-C	IPI00178352,IPI00413958	290997	1	2	2	2	0.0206	LIALLEVLSQK	R	R	0.95	73.9	43.9	0	1.33	0	4	0	0	2	1226.77	70	80	FALSE	IPI00644576,IPI00302592,IPI00333541
hPSF	1	Isoform 1 of Filamin-C	IPI00178352,IPI00413958	290997	1	2	2	2	0.0206	YADQEVPR	K	S	0.95	59.2	44.5	0	2.15	0	1	0	0	2	977.469	1519	1526	TRUE
hPSF	1	Keratin, type II cytoskeletal 2 epidermal	IPI00021304	65848.4	1	7	7	31	0.169	AQYEEIAQR	K	S	0.95	59.9	44.4	0	2.48	0	10	0	0	2	1107.54	360	368	TRUE
hPSF	1	Keratin, type II cytoskeletal 2 epidermal	IPI00021304	65848.4	1	7	7	31	0.169	FASFIDKVR	K	F	0.95	43.9	43.8	0	1.17	0	1	0	0	2	1082.6	195	203	FALSE	IPI00009867,IPI00220327
hPSF	1	Keratin, type II cytoskeletal 2 epidermal	IPI00021304	65848.4	1	7	7	31	0.169	FLEQQNQVLQTK	R	W	0.95	75.2	44.3	0	1.68	0	13	0	0	2	1475.79	204	215	FALSE	IPI00220327
hPSF	1	Keratin, type II cytoskeletal 2 epidermal	IPI00021304	65848.4	1	7	7	31	0.169	GFSSGSAVVSGGSR	R	R	0.95	71.6	43.9	0	7.39	0	2	0	0	2	1254.61	21	34	TRUE
hPSF	1	Keratin, type II cytoskeletal 2 epidermal	IPI00021304	65848.4	1	7	7	31	0.169	GGSISGGGYGSGGGK	K	H	0.95	46	43.9	0	2.62	0	3	0	0	2	1197.55	587	601	TRUE
hPSF	1	Keratin, type II cytoskeletal 2 epidermal	IPI00021304	65848.4	1	7	7	31	0.169	IEISELNR	K	V	0.95	61	44.5	0	0	0	6	0	0	2	973.531	400	407	FALSE	IPI00220327
hPSF	1	Keratin, type II cytoskeletal 2 epidermal	IPI00021304	65848.4	1	7	7	31	0.169	STSSFSCLSR	R	H	0.95	68.6	44.4	0	2.57	0	5	0	0	2	1131.51	36	45	TRUE
hPSF	1	Keratin, type II cytoskeletal 2 epidermal	IPI00021304	65848.4	1	7	7	31	0.169	TAAENDFVTLK	R	K	0.95	63.6	43.9	0	2.15	0	2	0	0	2	1208.62	282	292	TRUE
hPSF	1	Keratin, type II cytoskeletal 2 epidermal	IPI00021304	65848.4	1	7	7	31	0.169	VDLLNQEIEFLK	K	V	0.95	77.8	44.2	0	1.07	0	5	0	0	2	1460.8	309	320	TRUE
hPSF	1	Keratin, type II cytoskeletal 2 epidermal	IPI00021304	65848.4	1	7	7	31	0.169	YLDGLTAER	R	T	0.95	50.2	44	0	1.52	0	4	0	0	2	1037.53	245	253	TRUE
hPSF	1	Keratin, type II cytoskeletal 1	IPI00220327	66022.3	1	17	17	148	0.225	AEAESLYQSK	K	Y	0.95	47.4	43.7	0	0.854	0	1	0	0	2	1125.54	367	376	TRUE
hPSF	1	Keratin, type II cytoskeletal 1	IPI00220327	66022.3	1	17	17	148	0.225	AQYEDIAQK	K	S	0.95	41.5	44.1	0	1.23	0	10	0	0	2	1065.52	356	364	TRUE
hPSF	1	Keratin, type II cytoskeletal 1	IPI00220327	66022.3	1	17	17	148	0.225	FASFIDKVR	Q	F	0.95	43.9	43.8	0	1.17	0	1	0	0	1	1082.6	191	199	TRUE	IPI00009867,IPI00021304
hPSF	1	Keratin, type II cytoskeletal 1	IPI00220327	66022.3	1	17	17	148	0.225	FLEQQNQVLQTK	R	W	0.95	75.2	44.3	0	1.68	0	13	0	0	2	1475.79	200	211	TRUE	IPI00021304
hPSF	1	Keratin, type II cytoskeletal 1	IPI00220327	66022.3	1	17	17	148	0.225	IEISELNR	K	V	0.95	61	44.5	0	0	0	6	0	0	2	973.531	396	403	TRUE	IPI00021304
hPSF	1	Keratin, type II cytoskeletal 1	IPI00220327	66022.3	1	17	17	148	0.225	LALDLEIATYR	K	T	0.95	60.4	44.4	0	1.89	0	3	0	0	2	1277.71	473	483	TRUE
hPSF	1	Keratin, type II cytoskeletal 1	IPI00220327	66022.3	1	17	17	148	0.225	LLEGEESR	T	M	0.95	59.2	44.6	0	1.47	0	1	0	0	1	932.468	485	492	TRUE	IPI00418471
hPSF	1	Keratin, type II cytoskeletal 1	IPI00220327	66022.3	1	17	17	148	0.225	NMQDMVEDYR	K	N	0.95	54.9	44	0	1.48	0	3	0	0	2	1300.53	258	267	TRUE
hPSF	1	Keratin, type II cytoskeletal 1	IPI00220327	66022.3	1	17	17	148	0.225	SLDLDSIIAEVK	R	A	0.95	72.6	44.2	0	2.8	0	23	0	0	2	1302.72	344	355	TRUE
hPSF	1	Keratin, type II cytoskeletal 1	IPI00220327	66022.3	1	17	17	148	0.225	SLNNQFASFIDK	K	V	0.95	92.7	44.1	0	1.57	0	13	0	0	2	1383.69	186	197	TRUE
hPSF	1	Keratin, type II cytoskeletal 1	IPI00220327	66022.3	1	17	17	148	0.225	SLNNQFASFIDKVR	K	F	0.95	62.7	43.8	0	1.89	0	0	9	0	2	1638.86	186	199	TRUE
hPSF	1	Keratin, type II cytoskeletal 1	IPI00220327	66022.3	1	17	17	148	0.225	THNLEPYFESFINNLR	R	R	0.95	71.3	43.6	0	0	0	0	6	0	2	1993.98	224	239	TRUE
hPSF	1	Keratin, type II cytoskeletal 1	IPI00220327	66022.3	1	17	17	148	0.225	TLLEGEESR	R	M	0.95	79.3	44.6	0	1.39	0	18	0	0	2	1033.52	484	492	TRUE
hPSF	1	Keratin, type II cytoskeletal 1	IPI00220327	66022.3	1	17	17	148	0.225	TNAENEFVTIK	R	K	0.95	72.6	44	0	3.19	0	8	0	0	2	1265.64	278	288	TRUE
hPSF	1	Keratin, type II cytoskeletal 1	IPI00220327	66022.3	1	17	17	148	0.225	TNAENEFVTIKK	R	D	0.95	62.9	44.2	0	1.21	0	0	8	0	2	1393.73	278	289	TRUE
hPSF	1	Keratin, type II cytoskeletal 1	IPI00220327	66022.3	1	17	17	148	0.225	WELLQQVDTSTR	K	T	0.95	57.6	44.3	0	2.92	0	5	0	0	2	1475.75	212	223	TRUE
hPSF	1	Keratin, type II cytoskeletal 1	IPI00220327	66022.3	1	17	17	148	0.225	YEELQITAGR	K	H	0.95	68	44.1	0	1.68	0	20	0	0	2	1179.6	377	386	TRUE
hPSF	1	Endoplasmin	IPI00027230	92453.7	1	8	8	17	0.103	EAESSPFVER	K	L	0.95	59.9	44.3	0	3.6	0	2	0	0	2	1150.54	548	557	TRUE
hPSF	1	Endoplasmin	IPI00027230	92453.7	1	8	8	17	0.103	ELISNASDALDK	R	I	0.95	68.7	44.5	0	1.34	0	1	0	0	2	1275.64	103	114	TRUE	IPI00414676
hPSF	1	Endoplasmin	IPI00027230	92453.7	1	8	8	17	0.103	FAFQAEVNR	K	M	0.95	63	43.8	0	1.43	0	4	0	0	2	1081.54	76	84	TRUE
hPSF	1	Endoplasmin	IPI00027230	92453.7	1	8	8	17	0.103	GLFDEYGSK	R	K	0.95	45.5	44.4	0	1.02	0	2	0	0	2	1015.47	396	404	TRUE
hPSF	1	Endoplasmin	IPI00027230	92453.7	1	8	8	17	0.103	GVVDSDDLPLNVSR	K	E	0.95	121	44.2	0	3.85	0	4	0	0	2	1485.75	435	448	TRUE
hPSF	1	Endoplasmin	IPI00027230	92453.7	1	8	8	17	0.103	SGTSEFLNK	K	M	0.95	55.4	43.6	0	0	0	2	0	0	2	982.484	169	177	TRUE
hPSF	1	Endoplasmin	IPI00027230	92453.7	1	8	8	17	0.103	SGYLLPDTK	R	A	0.95	59.4	44.3	0	0	0	1	0	0	2	993.525	725	733	TRUE
hPSF	1	Endoplasmin	IPI00027230	92453.7	1	8	8	17	0.103	SILFVPTSAPR	K	G	0.95	39.2	44.4	0	2.16	0	1	0	0	2	1187.68	385	395	TRUE
hPSF	1	Vimentin	IPI00418471	53634.6	1	30	35	89	0.667	DNLAEDIMR	R	L	0.95	43	44.5	0	0.921	0	1	0	0	2	1076.5	176	184	TRUE
hPSF	1	Vimentin	IPI00418471	53634.6	1	30	35	89	0.667	EEAENTLQSFR	R	Q	0.95	55.8	43.9	0	1.96	0	3	0	0	2	1323.62	197	207	TRUE
hPSF	1	Vimentin	IPI00418471	53634.6	1	30	35	89	0.667	ETNLDSLPLVDTHSK	R	R	0.937	29.8	43.9	0	1.02	0	1	0	0	2	1668.84	425	439	TRUE
hPSF	1	Vimentin	IPI00418471	53634.6	1	30	35	89	0.667	ETNLDSLPLVDTHSKR	R	T	0.95	48.9	44	0	1.01	0	0	2	0	2	1824.95	425	440	TRUE
hPSF	1	Vimentin	IPI00418471	53634.6	1	30	35	89	0.667	FADLSEAANR	K	N	0.95	66.1	44.2	0	1.8	0	6	0	0	2	1093.53	295	304	TRUE
hPSF	1	Vimentin	IPI00418471	53634.6	1	30	35	89	0.667	FADLSEAANRNNDALR	K	Q	0.95	50.5	44.1	0	2.6	0	0	1	0	2	1776.86	295	310	TRUE
hPSF	1	Vimentin	IPI00418471	53634.6	1	30	35	89	0.667	FANYIDKVR	R	F	0.95	73	43.8	0	2.47	0	1	0	0	2	1125.61	114	122	TRUE
hPSF	1	Vimentin	IPI00418471	53634.6	1	30	35	89	0.667	ILLAELEQLK	K	G	0.95	60.7	44.2	0	0	0	2	0	0	2	1169.71	130	139	TRUE
hPSF	1	Vimentin	IPI00418471	53634.6	1	30	35	89	0.667	ILLAELEQLKGQGK	K	S	0.95	68.1	43.9	0	2.07	0	1	3	0	2	1539.91	130	143	TRUE
hPSF	1	Vimentin	IPI00418471	53634.6	1	30	35	89	0.667	ISLPLPNFSSLNLR	R	E	0.95	74.5	44	0	1.48	0	9	4	0	2	1570.9	411	424	TRUE
hPSF	1	Vimentin	IPI00418471	53634.6	1	30	35	89	0.667	KVESLQEEIAFLK	R	K	0.95	63.6	44.1	0	5.52	0	2	4	0	2	1533.85	223	235	TRUE
hPSF	1	Vimentin	IPI00418471	53634.6	1	30	35	89	0.667	LGDLYEEEMR	R	E	0.95	62.7	43.9	0	4.36	0	4	0	0	2	1254.57	146	155	TRUE
hPSF	1	Vimentin	IPI00418471	53634.6	1	30	35	89	0.667	LLEGEESR	K	I	0.95	59.2	44.6	0	1.47	0	3	0	0	2	932.468	403	410	FALSE	IPI00220327
hPSF	1	Vimentin	IPI00418471	53634.6	1	30	35	89	0.667	LLQDSVDFSLADAINTEFK	R	N	0.95	55.3	43.7	0	0	0	0	2	0	2	2126.07	79	97	TRUE
hPSF	1	Vimentin	IPI00418471	53634.6	1	30	35	89	0.667	LQDEIQNMKEEMAR	R	H	0.95	46.6	44	0	0	0	0	2	0	2	1734.82	365	378	TRUE
hPSF	1	Vimentin	IPI00418471	53634.6	1	30	35	89	0.667	LQEEMLQR	K	E	0.95	47.8	44.6	0	0	0	1	0	0	2	1046.53	189	196	TRUE
hPSF	1	Vimentin	IPI00418471	53634.6	1	30	35	89	0.667	MALDIEIATYR	K	K	0.95	67	43.9	0	3.16	0	2	0	0	2	1311.66	391	401	TRUE
hPSF	1	Vimentin	IPI00418471	53634.6	1	30	35	89	0.667	MFGGPGTASRPSSSR	R	S	0.95	38.7	44	0	1.85	0	0	2	0	2	1510.71	14	28	TRUE
hPSF	1	Vimentin	IPI00418471	53634.6	1	30	35	89	0.667	NLQEAEEWYK	K	S	0.95	42	44.2	0	1.24	0	1	0	0	2	1309.61	283	292	TRUE
hPSF	1	Vimentin	IPI00418471	53634.6	1	30	35	89	0.667	QDVDNASLAR	R	L	0.95	98.7	44.9	0	2.64	0	15	0	0	2	1088.53	208	217	TRUE
hPSF	1	Vimentin	IPI00418471	53634.6	1	30	35	89	0.667	QMREMEENFAVEAANYQDTIGR	R	L	0.95	80.6	42.9	0	5.96	0	0	1	0	2	2634.16	343	364	TRUE
hPSF	1	Vimentin	IPI00418471	53634.6	1	30	35	89	0.667	QQYESVAAK	R	N	0.95	44.3	44	0	1.04	0	2	0	0	2	1023.51	274	282	TRUE
hPSF	1	Vimentin	IPI00418471	53634.6	1	30	35	89	0.667	QVDQLTNDKAR	R	V	0.95	39.6	44.3	0	1.34	0	1	0	0	2	1287.67	160	170	TRUE
hPSF	1	Vimentin	IPI00418471	53634.6	1	30	35	89	0.667	QVQSLTCEVDALK	R	G	0.95	51.3	44.2	0	4	0	1	0	0	2	1490.75	322	334	TRUE
hPSF	1	Vimentin	IPI00418471	53634.6	1	30	35	89	0.667	QVQSLTCEVDALKGTNESLER	R	Q	0.95	29.1	43.2	0	1.43	0	0	1	0	2	2377.17	322	342	TRUE
hPSF	1	Vimentin	IPI00418471	53634.6	1	30	35	89	0.667	RQVDQLTNDK	R	A	0.95	67.2	44.7	0	2.35	0	1	0	0	2	1216.63	159	168	TRUE
hPSF	1	Vimentin	IPI00418471	53634.6	1	30	35	89	0.667	SLYASSPGGVYATR	R	S	0.95	72.2	44.1	0	4.89	0	4	0	0	2	1428.71	51	64	TRUE
hPSF	1	Vimentin	IPI00418471	53634.6	1	30	35	89	0.667	SYVTTSTR	R	T	0.95	43.6	44	0	2.1	0	2	0	0	2	914.458	29	36	TRUE
hPSF	1	Vimentin	IPI00418471	53634.6	1	30	35	89	0.667	TNEKVELQELNDR	R	F	0.95	67.2	44.1	0	3.48	0	1	3	0	2	1587.8	101	113	TRUE
hPSF	1	Vimentin	IPI00418471	53634.6	1	30	35	89	0.667	VELQELNDR	K	F	0.95	53.7	44.3	0	1.1	0	1	0	0	2	1115.57	105	113	TRUE
hPSF	1	Vimentin	IPI00418471	53634.6	1	30	35	89	0.667	VEVERDNLAEDIMR	R	L	0.95	37.1	44	0	1.28	0	1	1	0	2	1704.82	171	184	TRUE
hPSF	1	Peroxiredoxin-1	IPI00000874,IPI00640741	22092.9	1	6	6	14	0.271	ATAVMPDGQFK	K	D	0.95	51	44.2	0	1.22	0	1	0	0	2	1164.57	17	27	TRUE
hPSF	1	Peroxiredoxin-1	IPI00000874,IPI00640741	22092.9	1	6	6	14	0.271	GLFIIDDK	R	G	0.95	42	44.6	0	1.32	0	2	0	0	2	920.509	129	136	TRUE
hPSF	1	Peroxiredoxin-1	IPI00000874,IPI00640741	22092.9	1	6	6	14	0.271	GLFIIDDKGILR	R	Q	0.95	45.1	44.2	0	1.54	0	0	1	0	2	1359.8	129	140	TRUE
hPSF	1	Peroxiredoxin-1	IPI00000874,IPI00640741	22092.9	1	6	6	14	0.271	LVQAFQFTDK	R	H	0.95	54.4	43.9	0	2.05	0	2	0	0	2	1196.63	159	168	TRUE
hPSF	1	Peroxiredoxin-1	IPI00000874,IPI00640741	22092.9	1	6	6	14	0.271	QITVNDLPVGR	R	S	0.95	65.1	43.9	0	2.41	0	6	0	0	2	1211.67	141	151	TRUE
hPSF	1	Peroxiredoxin-1	IPI00000874,IPI00640741	22092.9	1	6	6	14	0.271	TIAQDYGVLK	R	A	0.95	52.4	44.4	0	0	0	2	0	0	2	1107.6	111	120	TRUE
hPSF	1	5'-nucleotidase	IPI00009456	63351	1	4	4	4	0.0906	FPILSANIK	K	A	0.95	42.9	44.4	0	1.36	0	1	0	0	2	1002.6	137	145	TRUE
hPSF	1	5'-nucleotidase	IPI00009456	63351	1	4	4	4	0.0906	GPLASQISGLYLPYK	K	V	0.95	42.8	43.9	0	1.36	0	1	0	0	2	1606.88	148	162	TRUE
hPSF	1	5'-nucleotidase	IPI00009456	63351	1	4	4	4	0.0906	VLPVGDEVVGIVGYTSK	K	E	0.95	77.3	43.9	0	4.8	0	1	0	0	2	1731.95	163	179	TRUE
hPSF	1	5'-nucleotidase	IPI00009456	63351	1	4	4	4	0.0906	YPFIVTSDDGR	K	K	0.95	68.8	43.9	0	3.34	0	1	0	0	2	1269.61	263	273	TRUE
hPSF	1	Trypsin - Sus scrofa (Pig).	MAN00000761	24391.3	1	3	3	116	0.216	IITHPNFNGNTLDNDIMLIK	K	L	0.95	86.2	43.2	0	3.48	0	0	44	0	2	2299.18	78	97	TRUE
hPSF	1	Trypsin - Sus scrofa (Pig).	MAN00000761	24391.3	1	3	3	116	0.216	LGEHNIDVLEGNEQFINAAK	R	I	0.95	91.5	43.4	0	4.62	0	0	34	0	2	2211.1	58	77	TRUE
hPSF	1	Trypsin - Sus scrofa (Pig).	MAN00000761	24391.3	1	3	3	116	0.216	LSSPATLNSR	K	V	0.95	73.2	44.5	0	2.22	0	38	0	0	2	1045.56	98	107	TRUE
hPSF	1	Metalloproteinase inhibitor 2	IPI00027166,IPI00788747,IPI00917285	24381.9	0.998	2	2	2	0.0773	SDGSCAWYR	R	G	0.95	56.8	44.4	0	3.08	0	1	0	0	2	1101.44	197	205	TRUE
hPSF	1	Metalloproteinase inhibitor 2	IPI00027166,IPI00788747,IPI00917285	24381.9	0.998	2	2	2	0.0773	YQMGCECK	R	I	0.95	46.7	44.7	0	0.854	0	1	0	0	2	1075.4	148	155	TRUE
hPSF	1	Alpha-actinin-1	IPI00013508,IPI00759776,IPI00909239,IPI00921118	103043	1	5	5	10	0.0605	EGLLLWCQR	K	K	0.95	45.3	44.4	0	1.96	0	1	0	0	2	1174.6	148	156	TRUE
hPSF	1	Alpha-actinin-1	IPI00013508,IPI00759776,IPI00909239,IPI00921118	103043	1	5	5	10	0.0605	GYEEWLLNEIR	K	R	0.95	51.2	44.1	0	1.01	0	1	0	0	2	1421.71	377	387	TRUE
hPSF	1	Alpha-actinin-1	IPI00013508,IPI00759776,IPI00909239,IPI00921118	103043	1	5	5	10	0.0605	LASDLLEWIR	K	R	0.95	80.8	44.5	0	1.11	0	3	0	0	2	1215.67	282	291	TRUE
hPSF	1	Alpha-actinin-1	IPI00013508,IPI00759776,IPI00909239,IPI00921118	103043	1	5	5	10	0.0605	TINEVENQILTR	R	D	0.95	86.1	44.1	0	1.85	0	2	0	0	2	1429.76	727	738	TRUE
hPSF	1	Alpha-actinin-1	IPI00013508,IPI00759776,IPI00909239,IPI00921118	103043	1	5	5	10	0.0605	VGWEQLLTTIAR	R	T	0.95	59	44.1	0	2.4	0	3	0	0	2	1386.77	715	726	TRUE
hPSF	1	Stress-70 protein, mitochondrial	IPI00007765	73663.3	1	3	3	3	0.0515	AQFEGIVTDLIR	R	R	0.95	75.6	44.2	0	3.47	0	1	0	0	2	1361.74	349	360	TRUE
hPSF	1	Stress-70 protein, mitochondrial	IPI00007765	73663.3	1	3	3	3	0.0515	DAGQISGLNVLR	K	V	0.95	33	44.1	0	0.854	0	1	0	0	2	1242.68	207	218	TRUE
hPSF	1	Stress-70 protein, mitochondrial	IPI00007765	73663.3	1	3	3	3	0.0515	VQQTVQDLFGR	K	A	0.95	50.6	44.2	0	3.59	0	1	0	0	2	1290.68	395	405	TRUE
hPSF	1	Actin, alpha skeletal muscle	IPI00021428,IPI00023006,IPI00930343	42034.1	1	4	4	31	0.398	AGFAGDDAPR	K	A	0.95	81.9	44.7	0	2.13	0	22	0	0	2	976.448	21	30	FALSE	IPI00894498,IPI00021439,IPI00894365,IPI00021440,IPI00930226
hPSF	1	Actin, alpha skeletal muscle	IPI00021428,IPI00023006,IPI00930343	42034.1	1	4	4	31	0.398	AVFPSIVGRPR	R	H	0.95	66.1	44	0	0	0	3	0	0	2	1198.71	31	41	FALSE	IPI00894498,IPI00021439,IPI00894365,IPI00021440,IPI00930226
hPSF	1	Actin, alpha skeletal muscle	IPI00021428,IPI00023006,IPI00930343	42034.1	1	4	4	31	0.398	DSYVGDEAQSK	K	R	0.95	57.6	44	0	2.18	0	6	0	0	2	1198.52	53	63	FALSE	IPI00894498,IPI00021439,IPI00894365,IPI00021440,IPI00930226
hPSF	1	Actin, alpha skeletal muscle	IPI00021428,IPI00023006,IPI00930343	42034.1	1	4	4	31	0.398	EITALAPSTMK	K	I	0.95	60.4	44.5	0	0	0	19	0	0	2	1161.62	318	328	FALSE	IPI00894498,IPI00021439,IPI00894365,IPI00021440,IPI00930226
hPSF	1	Actin, alpha skeletal muscle	IPI00021428,IPI00023006,IPI00930343	42034.1	1	4	4	31	0.398	GYSFVTTAER	R	E	0.95	53	44.2	0	3.96	0	21	0	0	2	1130.55	199	208	TRUE
hPSF	1	Actin, alpha skeletal muscle	IPI00021428,IPI00023006,IPI00930343	42034.1	1	4	4	31	0.398	IWHHTFYNELR	K	V	0.95	38.8	44	0	1.48	0	0	1	0	2	1515.75	87	97	FALSE	IPI00894498,IPI00021439,IPI00894365,IPI00021440,IPI00930226
hPSF	1	Actin, alpha skeletal muscle	IPI00021428,IPI00023006,IPI00930343	42034.1	1	4	4	31	0.398	LCYVALDFENEMATAASSSSLEK	K	S	0.95	47.5	43.1	0	0.796	0	0	1	0	2	2552.15	218	240	FALSE	IPI00894498,IPI00021439,IPI00894365,IPI00021440,IPI00930226
hPSF	1	Actin, alpha skeletal muscle	IPI00021428,IPI00023006,IPI00930343	42034.1	1	4	4	31	0.398	QEYDEAGPSIVHR	K	K	0.95	73.4	44.1	0	0	0	0	7	0	2	1500.71	362	374	TRUE
hPSF	1	Actin, alpha skeletal muscle	IPI00021428,IPI00023006,IPI00930343	42034.1	1	4	4	31	0.398	SYELPDGQVITIGNER	K	F	0.95	85.2	44	0	5.55	0	16	3	0	2	1790.89	241	256	FALSE	IPI00894498,IPI00021439,IPI00894365,IPI00021440,IPI00930226
hPSF	1	Actin, alpha skeletal muscle	IPI00021428,IPI00023006,IPI00930343	42034.1	1	4	4	31	0.398	VAPEEHPTLLTEAPLNPK	R	A	0.95	45	43.8	0	0	0	0	2	0	2	1956.04	98	115	TRUE
hPSF	1	Actin, alpha skeletal muscle	IPI00021428,IPI00023006,IPI00930343	42034.1	1	4	4	31	0.398	YPIEHGIITNWDDMEK	K	I	0.95	38.9	43.6	0	1.44	0	0	1	0	2	1960.91	71	86	TRUE
hPSF	1	Keratin, type I cytoskeletal 10	IPI00009865	58810.8	1	13	13	79	0.346	ADLEMQIESLTEELAYLKK	K	N	0.95	72.1	43.5	0	3	0	0	2	0	2	2240.14	267	285	TRUE
hPSF	1	Keratin, type I cytoskeletal 10	IPI00009865	58810.8	1	13	13	79	0.346	ALEESNYELEGK	R	I	0.95	77.9	44.2	0	2.85	0	17	0	0	2	1381.65	166	177	TRUE
hPSF	1	Keratin, type I cytoskeletal 10	IPI00009865	58810.8	1	13	13	79	0.346	DAEAWFNEK	K	S	0.915	43	43.8	0	0	0	1	0	0	2	1109.49	335	343	TRUE
hPSF	1	Keratin, type I cytoskeletal 10	IPI00009865	58810.8	1	13	13	79	0.346	GSLGGGFSSGGFSGGSFSR	K	G	0.95	109	43.9	0	6.6	0	1	0	0	2	1707.77	41	59	TRUE
hPSF	1	Keratin, type I cytoskeletal 10	IPI00009865	58810.8	1	13	13	79	0.346	LENEIQTYR	R	S	0.949	46.2	44	0	0	0	1	0	0	2	1165.58	442	450	TRUE
hPSF	1	Keratin, type I cytoskeletal 10	IPI00009865	58810.8	1	13	13	79	0.346	NVSTGDVNVEMNAAPGVDLTQLLNNMR	R	S	0.95	40.9	42.8	0	1.49	0	0	1	0	2	2904.38	296	322	TRUE
hPSF	1	Keratin, type I cytoskeletal 10	IPI00009865	58810.8	1	13	13	79	0.346	QSLEASLAETEGR	K	Y	0.95	62.4	44.3	0	3.8	0	1	0	0	2	1390.68	387	399	TRUE
hPSF	1	Keratin, type I cytoskeletal 10	IPI00009865	58810.8	1	13	13	79	0.346	SLLEGEGSSGGGGR	R	G	0.95	72.8	44.3	0	4.14	0	8	0	0	2	1262.6	451	464	TRUE
hPSF	1	Keratin, type I cytoskeletal 10	IPI00009865	58810.8	1	13	13	79	0.346	SQYEQLAEQNRK	R	D	0.924	42.8	44.1	0	0	0	0	1	0	2	1493.73	323	334	TRUE
hPSF	1	Keratin, type I cytoskeletal 10	IPI00009865	58810.8	1	13	13	79	0.346	TIDDLKNQILNLTTDNANILLQIDNAR	K	L	0.95	64.8	42.2	0	1.57	0	0	2	0	2	3052.63	202	228	TRUE
hPSF	1	Keratin, type I cytoskeletal 10	IPI00009865	58810.8	1	13	13	79	0.346	VLDELTLTK	R	A	0.95	71.1	44.6	0	0.886	0	11	0	0	2	1031.6	258	266	TRUE
hPSF	1	Keratin, type I cytoskeletal 10	IPI00009865	58810.8	1	13	13	79	0.346	VTMQNLNDR	K	L	0.95	92.4	44.5	0	1.57	0	30	0	0	2	1106.53	148	156	TRUE
hPSF	1	Keratin, type I cytoskeletal 10	IPI00009865	58810.8	1	13	13	79	0.346	YCVQLSQIQAQISALEEQLQQIR	R	A	0.95	67.1	42.8	0	0.959	0	0	3	0	2	2746.42	400	422	TRUE
hPSF	1	Poly(rC)-binding protein 1	IPI00016610	37480.2	0.996	2	2	2	0.0758	IITLTGPTNAIFK	R	A	0.95	48.2	44.3	0	1.39	0	1	0	0	2	1388.82	58	70	TRUE
hPSF	1	Poly(rC)-binding protein 1	IPI00016610	37480.2	0.996	2	2	2	0.0758	LVVPATQCGSLIGK	R	G	0.919	29.6	44.1	0	0.854	0	1	0	0	2	1442.8	102	115	TRUE
hPSF	1	cDNA FLJ55574, highly similar to Calnexin	IPI00020984,IPI00941747	71486.8	0.999	2	2	2	0.0399	GTLSGWILSK	R	A	0.95	39	44.6	0	1	0	1	0	0	2	1061.6	113	122	TRUE
hPSF	1	cDNA FLJ55574, highly similar to Calnexin	IPI00020984,IPI00941747	71486.8	0.999	2	2	2	0.0399	KIPNPDFFEDLEPFR	R	M	0.95	47.5	43.8	0	1.48	0	0	1	0	2	1863.93	436	450	TRUE
hPSF	1	Isoform 2 of Myosin-Ic	IPI00010418,IPI00743335,IPI00791026,IPI00829992	117935	0.999	2	2	3	0.0204	TLFATEDALEVR	K	R	0.95	51	44.4	0	0	0	1	0	0	2	1364.71	687	698	TRUE
hPSF	1	Isoform 2 of Myosin-Ic	IPI00010418,IPI00743335,IPI00791026,IPI00829992	117935	0.999	2	2	3	0.0204	YLGLLENLR	K	V	0.95	50	44.7	0	0	0	2	0	0	2	1090.63	613	621	TRUE
hPSF	1	Heat shock protein beta-1	IPI00025512,IPI00924436	20388.5	0.998	2	2	3	0.108	LFDQAFGLPR	R	L	0.95	55.9	44.2	0	0.959	0	2	0	0	2	1163.62	28	37	TRUE
hPSF	1	Heat shock protein beta-1	IPI00025512,IPI00924436	20388.5	0.998	2	2	3	0.108	QLSSGVSEIR	R	H	0.95	50.3	44.7	0	1.08	0	1	0	0	2	1075.57	80	89	TRUE
hPSF	1	40S ribosomal protein S16	IPI00221092,IPI00397701	16427.9	0.998	2	2	4	0.164	LLEPVLLLGK	K	E	0.95	46.2	44	0	1.12	0	2	0	0	2	1094.72	51	60	TRUE
hPSF	1	40S ribosomal protein S16	IPI00221092,IPI00397701	16427.9	0.998	2	2	4	0.164	PSKGPLQSVQVFGR	M	K	0.95	38.7	44	0	1.39	0	0	2	0	1	1499.83	2	15	TRUE
hPSF	1	Transforming growth factor-beta-induced protein ig-h3	IPI00018219	74664.9	0.998	2	2	3	0.0293	IPSETLNR	K	I	0.95	54.7	44.1	0	1.29	0	1	0	0	2	929.505	288	295	TRUE
hPSF	1	Transforming growth factor-beta-induced protein ig-h3	IPI00018219	74664.9	0.998	2	2	3	0.0293	LTLLAPLNSVFK	R	D	0.95	52.3	44.2	0	2.8	0	2	0	0	2	1315.8	410	421	TRUE
hPSF	1	Isoform 1 of Polymerase I and transcript release factor	IPI00176903,IPI00513773,IPI00514023	43458.5	0.998	2	2	2	0.0846	IIGAVDQIQLTQAQLEER	K	Q	0.95	46.5	43.7	0	0	0	0	1	0	2	2025.1	61	78	TRUE
hPSF	1	Isoform 1 of Polymerase I and transcript release factor	IPI00176903,IPI00513773,IPI00514023	43458.5	0.998	2	2	2	0.0846	SDQVNGVLVLSLLDK	K	I	0.95	32.7	43.9	0	1.1	0	1	0	0	2	1599.9	46	60	TRUE
hPSF	1	Isoform 4 of Tenascin	IPI00220213	230846	1	7	7	11	0.0351	APTAQVESFR	R	I	0.95	53	44.8	0	0	0	2	0	0	2	1105.56	1641	1650	TRUE
hPSF	1	Isoform 4 of Tenascin	IPI00220213	230846	1	7	7	11	0.0351	CVCEQGFK	K	G	0.95	32.1	43.8	0	0.824	0	1	0	0	2	1027.43	454	461	TRUE
hPSF	1	Isoform 4 of Tenascin	IPI00220213	230846	1	7	7	11	0.0351	FTTDLDSPR	K	D	0.95	71.9	44.1	0	2.09	0	3	0	0	2	1051.51	1792	1800	TRUE
hPSF	1	Isoform 4 of Tenascin	IPI00220213	230846	1	7	7	11	0.0351	ITAQGQYELR	K	V	0.95	57.7	44.2	0	0.796	0	1	0	0	2	1178.62	1973	1982	TRUE
hPSF	1	Isoform 4 of Tenascin	IPI00220213	230846	1	7	7	11	0.0351	KQSEPLEITLLAPER	K	T	0.95	61.5	43.8	0	0	0	0	1	0	2	1723.96	1568	1582	TRUE
hPSF	1	Isoform 4 of Tenascin	IPI00220213	230846	1	7	7	11	0.0351	LDAPSQIEVK	R	D	0.95	53.1	44	0	2	0	2	0	0	2	1099.6	803	812	TRUE
hPSF	1	Isoform 4 of Tenascin	IPI00220213	230846	1	7	7	11	0.0351	LEELENLVSSLR	R	E	0.95	60.1	44.1	0	2.55	0	1	0	0	2	1401.76	126	137	TRUE
hPSF	1	Glyceraldehyde-3-phosphate dehydrogenase	IPI00219018,IPI00789134,IPI00795257	36035.3	0.998	2	2	2	0.0866	GALQNIIPASTGAAK	R	A	0.95	34.5	44	0	1.46	0	1	0	0	2	1411.79	201	215	TRUE
hPSF	1	Glyceraldehyde-3-phosphate dehydrogenase	IPI00219018,IPI00789134,IPI00795257	36035.3	0.998	2	2	2	0.0866	VPTANVSVVDLTCR	R	L	0.95	64.3	44.1	0	2.7	0	1	0	0	2	1530.79	235	248	TRUE
hPSF	1	Isoform 1 of Collagen alpha-3(VI) chain	IPI00022200,IPI00220701	343645	1	8	8	8	0.0283	ALILVGLER	R	V	0.95	60.8	43.5	0	0	0	1	0	0	2	983.625	1976	1984	TRUE
hPSF	1	Isoform 1 of Collagen alpha-3(VI) chain	IPI00022200,IPI00220701	343645	1	8	8	8	0.0283	LLVLITGGK	K	S	0.918	43	43.6	0	0	0	1	0	0	2	913.608	552	560	TRUE
hPSF	1	Isoform 1 of Collagen alpha-3(VI) chain	IPI00022200,IPI00220701	343645	1	8	8	8	0.0283	LSDAGITPLFLTR	K	Q	0.95	45.4	44.2	0	2.59	0	1	0	0	2	1403.79	2533	2545	TRUE
hPSF	1	Isoform 1 of Collagen alpha-3(VI) chain	IPI00022200,IPI00220701	343645	1	8	8	8	0.0283	QFGVAPFTIAR	K	N	0.95	40.9	44.2	0	1.21	0	1	0	0	2	1206.66	1361	1371	TRUE
hPSF	1	Isoform 1 of Collagen alpha-3(VI) chain	IPI00022200,IPI00220701	343645	1	8	8	8	0.0283	QLGTVQQVISER	R	V	0.95	67.9	44.2	0	3.46	0	1	0	0	2	1357.74	1193	1204	TRUE
hPSF	1	Isoform 1 of Collagen alpha-3(VI) chain	IPI00022200,IPI00220701	343645	1	8	8	8	0.0283	QSGVVPFIFQAK	K	N	0.95	42.9	44.3	0	2.23	0	1	0	0	2	1320.73	965	976	TRUE
hPSF	1	Isoform 1 of Collagen alpha-3(VI) chain	IPI00022200,IPI00220701	343645	1	8	8	8	0.0283	SSGIVSLGVGDR	R	N	0.95	67.1	44.3	0	2.59	0	1	0	0	2	1146.61	1565	1576	TRUE
hPSF	1	Isoform 1 of Collagen alpha-3(VI) chain	IPI00022200,IPI00220701	343645	1	8	8	8	0.0283	VPQIAFVITGGK	R	S	0.95	58.1	44.4	0	3.25	0	1	0	0	2	1229.73	1743	1754	TRUE
hPSF	1	ADP-ribosylation factor 4	IPI00215918,IPI00792330	20493.6	0.999	2	2	4	0.117	ILMVGLDAAGK	R	T	0.95	50.2	44.9	0	2.23	0	2	0	0	2	1103.61	20	30	TRUE
hPSF	1	ADP-ribosylation factor 4	IPI00215918,IPI00792330	20493.6	0.999	2	2	4	0.117	IQEVADELQK	R	M	0.95	55.8	44.2	0	2.3	0	2	0	0	2	1172.62	100	109	TRUE
hPSF	1	Isoform 1 of 60S ribosomal protein L11	IPI00376798,IPI00746438	20235.2	1	3	3	4	0.174	IAVHCTVR	K	G	0.95	46.8	43.5	0	0.854	0	1	0	0	2	955.514	68	75	TRUE
hPSF	1	Isoform 1 of 60S ribosomal protein L11	IPI00376798,IPI00746438	20235.2	1	3	3	4	0.174	VLEQLTGQTPVFSK	K	A	0.95	37.3	44.1	0	1.8	0	1	0	0	2	1546.85	39	52	TRUE
hPSF	1	Isoform 1 of 60S ribosomal protein L11	IPI00376798,IPI00746438	20235.2	1	3	3	4	0.174	YDGIILPGK	K	-	0.95	44.7	44.6	0	2.68	0	2	0	0	2	975.551	170	178	TRUE
hPSF	1	Dolichyl-diphosphooligosaccharide--protein glycosyltransferase subunit 1 precursor	IPI00025874,IPI00793589	72762	0.998	2	2	2	0.0356	ALTSEIALLQSR	K	L	0.95	74.9	44.1	0	2.59	0	1	0	0	2	1301.74	564	575	TRUE
hPSF	1	Dolichyl-diphosphooligosaccharide--protein glycosyltransferase subunit 1 precursor	IPI00025874,IPI00793589	72762	0.998	2	2	2	0.0356	SEDLLDYGPFR	R	D	0.95	64.6	43.9	0	3.6	0	1	0	0	2	1311.62	233	243	TRUE
hPSF	1	Protein S100-A6	IPI00027463	10162.4	0.998	2	2	5	0.167	LMEDLDR	R	N	0.95	48.8	44.2	0	0	0	2	0	0	2	907.419	56	62	TRUE
hPSF	1	Protein S100-A6	IPI00027463	10162.4	0.998	2	2	5	0.167	LQDAEIAR	K	L	0.95	56.6	44.2	0	0	0	3	0	0	2	915.49	48	55	TRUE
hPSF	1	Isoform 1 of Myosin-9	IPI00019502	226520	1	34	35	139	0.211	ALEEAMEQK	R	A	0.95	47.4	44.5	0	1.85	0	1	0	0	2	1048.5	1484	1492	TRUE
hPSF	1	Isoform 1 of Myosin-9	IPI00019502	226520	1	34	35	139	0.211	ALEEAMEQKAELER	R	L	0.95	59	44	0	0	0	0	1	0	2	1662.8	1484	1497	TRUE
hPSF	1	Isoform 1 of Myosin-9	IPI00019502	226520	1	34	35	139	0.211	ALELDSNLYR	K	I	0.95	66.4	44.1	0	2.48	0	20	0	0	2	1193.62	746	755	TRUE
hPSF	1	Isoform 1 of Myosin-9	IPI00019502	226520	1	34	35	139	0.211	ANLQIDQINTDLNLER	K	S	0.95	55.7	44.1	0	0	0	0	1	0	2	1869.97	1755	1770	TRUE
hPSF	1	Isoform 1 of Myosin-9	IPI00019502	226520	1	34	35	139	0.211	ASREEILAQAK	R	E	0.95	53.2	44.5	0	0	0	2	0	0	2	1215.67	1659	1669	TRUE
hPSF	1	Isoform 1 of Myosin-9	IPI00019502	226520	1	34	35	139	0.211	CNGVLEGIR	R	I	0.95	37.7	44.6	0	0.886	0	2	0	0	2	1017.51	694	702	TRUE	IPI00790503,IPI00479307,IPI00397526
hPSF	1	Isoform 1 of Myosin-9	IPI00019502	226520	1	34	35	139	0.211	DFSALESQLQDTQELLQEENR	K	Q	0.95	65.7	43.5	0	0	0	0	4	0	2	2493.17	1302	1322	TRUE
hPSF	1	Isoform 1 of Myosin-9	IPI00019502	226520	1	34	35	139	0.211	DLGEELEALKTELEDTLDSTAAQQELR	R	S	0.95	59.7	42.7	0	0	0	0	1	0	2	3017.48	1136	1162	TRUE
hPSF	1	Isoform 1 of Myosin-9	IPI00019502	226520	1	34	35	139	0.211	ELEDATETADAMNR	R	E	0.95	53.2	43.7	0	4.41	0	1	0	0	2	1581.67	1899	1912	TRUE
hPSF	1	Isoform 1 of Myosin-9	IPI00019502	226520	1	34	35	139	0.211	EQADFAIEALAK	K	A	0.95	71.4	44.1	0	2.54	0	8	0	0	2	1305.67	408	419	TRUE
hPSF	1	Isoform 1 of Myosin-9	IPI00019502	226520	1	34	35	139	0.211	FDQLLAEEK	K	T	0.95	49.5	44.4	0	0	0	1	0	0	2	1092.56	1446	1454	TRUE	IPI00790503,IPI00479307,IPI00397526
hPSF	1	Isoform 1 of Myosin-9	IPI00019502	226520	1	34	35	139	0.211	IAEFTTNLTEEEEK	R	S	0.95	53.9	44	0	4.7	0	3	0	0	2	1653.79	1001	1014	TRUE
hPSF	1	Isoform 1 of Myosin-9	IPI00019502	226520	1	34	35	139	0.211	IAQLEEELEEEQGNTELINDR	R	L	0.95	72.2	43.1	0	0	0	0	5	0	2	2472.17	1731	1751	TRUE
hPSF	1	Isoform 1 of Myosin-9	IPI00019502	226520	1	34	35	139	0.211	IAQLEEQLDNETK	K	E	0.95	61.5	44.1	0	3.72	0	2	0	0	2	1530.76	1816	1828	TRUE
hPSF	1	Isoform 1 of Myosin-9	IPI00019502	226520	1	34	35	139	0.211	IAQLEEQLDNETKER	K	Q	0.95	59.1	44	0	1.8	0	0	2	0	2	1815.91	1816	1830	TRUE
hPSF	1	Isoform 1 of Myosin-9	IPI00019502	226520	1	34	35	139	0.211	IMGIPEEEQMGLLR	R	V	0.95	32.4	44	0	1.15	0	1	0	0	2	1615.82	328	341	TRUE
hPSF	1	Isoform 1 of Myosin-9	IPI00019502	226520	1	34	35	139	0.211	IRELESQISELQEDLESER	K	A	0.92	42	43.6	0	0	0	0	1	0	2	2303.14	1106	1124	TRUE
hPSF	1	Isoform 1 of Myosin-9	IPI00019502	226520	1	34	35	139	0.211	KANLQIDQINTDLNLER	K	S	0.95	63.5	43.8	0	1.6	0	0	2	0	2	1998.06	1754	1770	TRUE
hPSF	1	Isoform 1 of Myosin-9	IPI00019502	226520	1	34	35	139	0.211	KFDQLLAEEK	K	T	0.95	85	44.4	0	0	0	3	0	0	2	1220.65	1445	1454	TRUE	IPI00790503,IPI00479307,IPI00397526
hPSF	1	Isoform 1 of Myosin-9	IPI00019502	226520	1	34	35	139	0.211	KLEEEQIILEDQNCK	K	L	0.95	42.4	43.9	0	0.77	0	0	2	0	2	1888.93	975	989	TRUE
hPSF	1	Isoform 1 of Myosin-9	IPI00019502	226520	1	34	35	139	0.211	LEVNLQAMK	R	A	0.91	43.5	44.6	0	0	0	1	0	0	2	1061.57	1558	1566	TRUE
hPSF	1	Isoform 1 of Myosin-9	IPI00019502	226520	1	34	35	139	0.211	LQQELDDLLVDLDHQR	R	Q	0.95	72.6	43.8	0	2.08	0	0	7	0	2	1949.99	1418	1433	TRUE
hPSF	1	Isoform 1 of Myosin-9	IPI00019502	226520	1	34	35	139	0.211	LQVELDNVTGLLSQSDSK	K	S	0.95	77.9	43.8	0	2.44	0	3	2	0	2	1946.01	1278	1295	TRUE
hPSF	1	Isoform 1 of Myosin-9	IPI00019502	226520	1	34	35	139	0.211	NTNPNFVR	R	C	0.95	54.6	44.6	0	1.07	0	8	0	0	2	961.485	663	670	TRUE	IPI00790503,IPI00479307,IPI00397526
hPSF	1	Isoform 1 of Myosin-9	IPI00019502	226520	1	34	35	139	0.211	QAQQERDELADEIANSSGK	R	G	0.95	54.3	43.5	0	0	0	0	3	0	2	2088.98	1698	1716	TRUE
hPSF	1	Isoform 1 of Myosin-9	IPI00019502	226520	1	34	35	139	0.211	QLEEAEEEAQR	R	A	0.95	65	44.3	0	3.07	0	4	0	0	2	1331.61	1878	1888	TRUE
hPSF	1	Isoform 1 of Myosin-9	IPI00019502	226520	1	34	35	139	0.211	QLLQANPILEAFGNAK	R	T	0.95	67.7	43.8	0	4.47	0	4	0	0	2	1726.95	210	225	TRUE
hPSF	1	Isoform 1 of Myosin-9	IPI00019502	226520	1	34	35	139	0.211	TDLLLEPYNK	K	Y	0.95	52.6	44.3	0	1.24	0	7	0	0	2	1205.64	290	299	TRUE
hPSF	1	Isoform 1 of Myosin-9	IPI00019502	226520	1	34	35	139	0.211	TEMEDLMSSKDDVGK	R	S	0.95	36.9	43.9	0	1.18	0	0	4	0	2	1716.73	1504	1518	TRUE
hPSF	1	Isoform 1 of Myosin-9	IPI00019502	226520	1	34	35	139	0.211	VIQYLAYVASSHK	K	S	0.95	46.5	44	0	2.44	0	0	5	0	2	1478.8	187	199	TRUE
hPSF	1	Isoform 1 of Myosin-9	IPI00019502	226520	1	34	35	139	0.211	VISGVLQLGNIVFK	R	K	0.95	36.9	44.2	0	2.07	0	1	0	0	2	1486.9	342	355	TRUE
hPSF	1	Isoform 1 of Myosin-9	IPI00019502	226520	1	34	35	139	0.211	VISGVLQLGNIVFKK	R	E	0.95	54.1	43.9	0	0.959	0	0	1	0	2	1614.99	342	356	TRUE
hPSF	1	Isoform 1 of Myosin-9	IPI00019502	226520	1	34	35	139	0.211	VSHLLGINVTDFTR	K	G	0.95	63	44	0	0	0	0	11	0	2	1571.85	374	387	TRUE
hPSF	1	Isoform 1 of Myosin-9	IPI00019502	226520	1	34	35	139	0.211	VVFQEFR	R	Q	0.95	50.6	43.7	0	0	0	15	0	0	2	924.494	712	718	TRUE
hPSF	1	40S ribosomal protein S18	IPI00013296	17701.3	1	3	3	3	0.184	AGELTEDEVER	R	V	0.95	41.4	44.3	0	1.66	0	1	0	0	2	1247.58	56	66	TRUE
hPSF	1	40S ribosomal protein S18	IPI00013296	17701.3	1	3	3	3	0.184	IPDWFLNR	K	Q	0.95	38.2	44.5	0	1.1	0	1	0	0	2	1060.56	79	86	TRUE
hPSF	1	40S ribosomal protein S18	IPI00013296	17701.3	1	3	3	3	0.184	VITIMQNPR	R	Q	0.95	48.7	44.3	0	0	0	1	0	0	2	1071.6	67	75	TRUE
hPSF	1	cDNA FLJ55606, highly similar to Alpha-2-HS-glycoprotein	IPI00022431,IPI00795830,IPI00922262,IPI00953689	46607.5	0.998	2	2	2	0.03	CDSSPDSAEDVR	K	K	0.95	79.8	44	0	3.54	0	1	0	0	2	1337.53	198	209	TRUE
hPSF	1	cDNA FLJ55606, highly similar to Alpha-2-HS-glycoprotein	IPI00022431,IPI00795830,IPI00922262,IPI00953689	46607.5	0.998	2	2	2	0.03	CDSSPDSAEDVRK	K	V	0.95	29.7	44	0	1.41	0	1	0	0	2	1465.62	198	210	TRUE
hPSF	1	Serpin H1	IPI00032140,IPI00910487	46424	1	5	5	13	0.191	DQAVENILVSPVVVASSLGLVSLGGK	K	A	0.95	90.2	43	0	3.17	0	0	2	0	2	2551.43	61	86	TRUE
hPSF	1	Serpin H1	IPI00032140,IPI00910487	46424	1	5	5	13	0.191	DTQSGSLLFIGR	R	L	0.95	87.5	44.3	0	3.82	0	7	0	0	2	1293.68	394	405	TRUE
hPSF	1	Serpin H1	IPI00032140,IPI00910487	46424	1	5	5	13	0.191	LFYADHPFIFLVR	K	D	0.926	42.8	43.9	0	0	0	0	1	0	2	1637.88	381	393	TRUE
hPSF	1	Serpin H1	IPI00032140,IPI00910487	46424	1	5	5	13	0.191	LYGPSSVSFADDFVR	R	S	0.95	116	43.9	0	6.7	0	2	0	0	2	1659.8	134	148	TRUE
hPSF	1	Serpin H1	IPI00032140,IPI00910487	46424	1	5	5	13	0.191	SAGLAFSLYQAMAK	R	D	0.95	46.5	44	0	1.85	0	1	0	0	2	1457.75	47	60	TRUE
hPSF	1	ATP synthase subunit beta, mitochondrial	IPI00303476	56542.5	1	6	6	7	0.153	IGLFGGAGVGK	K	T	0.95	37.4	44.6	0	3.01	0	1	0	0	2	975.562	202	212	TRUE
hPSF	1	ATP synthase subunit beta, mitochondrial	IPI00303476	56542.5	1	6	6	7	0.153	IMDPNIVGSEHYDVAR	R	G	0.95	60.8	43.9	0	3.17	0	0	1	0	2	1831.86	407	422	TRUE
hPSF	1	ATP synthase subunit beta, mitochondrial	IPI00303476	56542.5	1	6	6	7	0.153	TIAMDGTEGLVR	R	G	0.95	81.1	44.3	0	3.15	0	2	0	0	2	1262.64	110	121	TRUE
hPSF	1	ATP synthase subunit beta, mitochondrial	IPI00303476	56542.5	1	6	6	7	0.153	TVLIMELINNVAK	K	A	0.95	59.6	44	0	3.15	0	1	0	0	2	1473.83	213	225	TRUE
hPSF	1	ATP synthase subunit beta, mitochondrial	IPI00303476	56542.5	1	6	6	7	0.153	VLDSGAPIKIPVGPETLGR	K	I	0.95	74.4	43.9	0	4.92	0	0	1	0	2	1919.1	125	143	TRUE
hPSF	1	ATP synthase subunit beta, mitochondrial	IPI00303476	56542.5	1	6	6	7	0.153	VVDLLAPYAK	K	G	0.95	50.3	44.9	0	2	0	1	0	0	2	1088.64	189	198	TRUE
hPSF	1	Isoform A of Lamin-A/C	IPI00021405,IPI00216952,IPI00644087,IPI00655812	74122.6	1	6	6	13	0.101	ITESEEVVSR	R	E	0.95	77.2	44.3	0	2.96	0	5	0	0	2	1148.58	63	72	TRUE
hPSF	1	Isoform A of Lamin-A/C	IPI00021405,IPI00216952,IPI00644087,IPI00655812	74122.6	1	6	6	13	0.101	LADALQELR	R	A	0.95	60.7	44	0	0.824	0	1	0	0	2	1028.57	241	249	TRUE
hPSF	1	Isoform A of Lamin-A/C	IPI00021405,IPI00216952,IPI00644087,IPI00655812	74122.6	1	6	6	13	0.101	LKDLEALLNSK	R	E	0.95	50.8	44.5	0	1.96	0	1	0	0	2	1243.73	134	144	TRUE
hPSF	1	Isoform A of Lamin-A/C	IPI00021405,IPI00216952,IPI00644087,IPI00655812	74122.6	1	6	6	13	0.101	LQEKEDLQELNDR	R	L	0.95	52.2	44	0	0	0	0	1	0	2	1629.81	29	41	TRUE
hPSF	1	Isoform A of Lamin-A/C	IPI00021405,IPI00216952,IPI00644087,IPI00655812	74122.6	1	6	6	13	0.101	SLETENAGLR	R	L	0.95	75.6	44.9	0	0	0	4	0	0	2	1089.55	51	60	TRUE
hPSF	1	Isoform A of Lamin-A/C	IPI00021405,IPI00216952,IPI00644087,IPI00655812	74122.6	1	6	6	13	0.101	TALINSTGEEVAMR	R	K	0.95	67.9	44.2	0	2.12	0	1	0	0	2	1491.75	528	541	TRUE
hPSF	1	Vitronectin	IPI00298971	54288.1	1	3	4	24	0.0523	DVWGIEGPIDAAFTR	R	I	0.95	76.9	44.1	0	6.24	0	18	3	0	2	1646.82	198	212	TRUE
hPSF	1	Vitronectin	IPI00298971	54288.1	1	3	4	24	0.0523	ERVYFFK	R	G	0.95	30	44.7	0	1.47	0	1	0	0	2	988.525	269	275	TRUE
hPSF	1	Vitronectin	IPI00298971	54288.1	1	3	4	24	0.0523	LIRDVWGIEGPIDAAFTR	K	I	0.95	53.9	43.6	0	4.18	0	0	2	0	2	2029.09	195	212	TRUE
hPSF	1	Prohibitin	IPI00017334	29786.6	1	6	6	8	0.265	AAELIANSLATAGDGLIELR	K	K	0.95	62.9	43.8	0	2.43	0	0	1	0	2	1998.09	220	239	TRUE
hPSF	1	Prohibitin	IPI00017334	29786.6	1	6	6	8	0.265	DLQNVNITLR	K	I	0.95	53.8	44.3	0	2	0	1	0	0	2	1185.66	84	93	TRUE
hPSF	1	Prohibitin	IPI00017334	29786.6	1	6	6	8	0.265	FDAGELITQR	R	E	0.95	65.3	44.3	0	3.82	0	2	0	0	2	1149.59	134	143	TRUE
hPSF	1	Prohibitin	IPI00017334	29786.6	1	6	6	8	0.265	ILFRPVASQLPR	R	I	0.913	42.1	44.1	0	0	0	0	2	0	2	1396.84	94	105	TRUE
hPSF	1	Prohibitin	IPI00017334	29786.6	1	6	6	8	0.265	QVSDDLTER	R	A	0.95	54.6	44.5	0	0	0	1	0	0	2	1062.51	149	157	TRUE
hPSF	1	Prohibitin	IPI00017334	29786.6	1	6	6	8	0.265	VLPSITTEILK	R	S	0.917	43.4	44.1	0	0	0	1	0	0	2	1213.74	118	128	TRUE
hPSF	1	Histone H2A type 1-B/E	IPI00026272,IPI00031562,IPI00045109,IPI00081836,IPI00216456,IPI00216457,IPI00216730,IPI00219037,IPI00220855,IPI00255316,IPI00291764,IPI00339274,IPI00552873	14118	0.998	2	2	8	0.215	AGLQFPVGR	R	V	0.95	55.3	44.4	0	1.06	0	6	0	0	2	944.531	22	30	TRUE
hPSF	1	Histone H2A type 1-B/E	IPI00026272,IPI00031562,IPI00045109,IPI00081836,IPI00216456,IPI00216457,IPI00216730,IPI00219037,IPI00220855,IPI00255316,IPI00291764,IPI00339274,IPI00552873	14118	0.998	2	2	8	0.215	VTIAQGGVLPNIQAVLLPK	R	K	0.95	69	43.8	0	1.89	0	0	2	0	2	1931.17	101	119	TRUE
hPSF	1	cDNA FLJ60097, highly similar to Tubulin alpha-ubiquitous chain	IPI00792677,IPI00930688	46295.5	1	8	8	23	0.255	AVFVDLEPTVIDEVR	R	T	0.95	58.8	44	0	4.05	0	2	0	0	2	1701.91	30	44	TRUE
hPSF	1	cDNA FLJ60097, highly similar to Tubulin alpha-ubiquitous chain	IPI00792677,IPI00930688	46295.5	1	8	8	23	0.255	DVNAAIATIK	K	T	0.95	40	44.4	0	0.77	0	5	0	0	2	1015.58	292	301	TRUE
hPSF	1	cDNA FLJ60097, highly similar to Tubulin alpha-ubiquitous chain	IPI00792677,IPI00930688	46295.5	1	8	8	23	0.255	EIIDLVLDR	K	I	0.95	61.2	44.1	0	0.796	0	9	0	0	2	1085.62	78	86	TRUE
hPSF	1	cDNA FLJ60097, highly similar to Tubulin alpha-ubiquitous chain	IPI00792677,IPI00930688	46295.5	1	8	8	23	0.255	IHFPLATYAPVISAEK	R	A	0.939	43.7	43.8	0	0	0	0	3	0	2	1756.96	230	245	TRUE
hPSF	1	cDNA FLJ60097, highly similar to Tubulin alpha-ubiquitous chain	IPI00792677,IPI00930688	46295.5	1	8	8	23	0.255	LISQIVSSITASLR	R	F	0.95	51.7	43.9	0	2.89	0	1	0	0	2	1487.88	195	208	TRUE
hPSF	1	cDNA FLJ60097, highly similar to Tubulin alpha-ubiquitous chain	IPI00792677,IPI00930688	46295.5	1	8	8	23	0.255	SIQFVDWCPTGFK	R	V	0.95	38.8	44	0	2.21	0	1	0	0	2	1584.75	305	317	TRUE
hPSF	1	cDNA FLJ60097, highly similar to Tubulin alpha-ubiquitous chain	IPI00792677,IPI00930688	46295.5	1	8	8	23	0.255	TIGGGDDSFNTFFSETGAGK	K	H	0.95	57.1	43.7	0	2.72	0	1	0	0	2	2007.89	6	25	TRUE
hPSF	1	cDNA FLJ60097, highly similar to Tubulin alpha-ubiquitous chain	IPI00792677,IPI00930688	46295.5	1	8	8	23	0.255	YMACCLLYR	K	G	0.95	45.7	44.3	0	1.82	0	1	0	0	2	1249.55	277	285	TRUE
hPSF	1	Elongation factor 1-alpha 1	IPI00396485,IPI00472724	50123.2	1	4	4	21	0.0931	EHALLAYTLGVK	R	Q	0.95	60.8	44.1	0	6.04	0	1	0	0	2	1314.74	135	146	TRUE
hPSF	1	Elongation factor 1-alpha 1	IPI00396485,IPI00472724	50123.2	1	4	4	21	0.0931	IGGIGTVPVGR	K	V	0.95	69.8	43.7	0	1.6	0	15	0	0	2	1025.61	256	266	TRUE
hPSF	1	Elongation factor 1-alpha 1	IPI00396485,IPI00472724	50123.2	1	4	4	21	0.0931	LPLQDVYK	R	I	0.95	36.2	44.6	0	0.921	0	2	0	0	2	975.551	248	255	TRUE
hPSF	1	Elongation factor 1-alpha 1	IPI00396485,IPI00472724	50123.2	1	4	4	21	0.0931	YYVTIIDAPGHR	K	D	0.95	50	44.2	0	1.14	0	0	3	0	2	1404.73	85	96	TRUE
hPSF	1	Tubulin, beta	IPI00645452,IPI00909140	47748.5	1	8	8	24	0.228	AILVDLEPGTMDSVR	R	S	0.95	50.1	43.9	0	6.51	0	1	0	0	2	1615.84	45	59	TRUE
hPSF	1	Tubulin, beta	IPI00645452,IPI00909140	47748.5	1	8	8	24	0.228	GHYTEGAELVDSVLDVVR	K	K	0.95	60.5	43.6	0	0	0	0	3	0	2	1958.98	86	103	TRUE
hPSF	1	Tubulin, beta	IPI00645452,IPI00909140	47748.5	1	8	8	24	0.228	IMNTFSVVPSPK	R	V	0.95	80.6	44.3	0	2.46	0	3	0	0	2	1319.7	145	156	TRUE
hPSF	1	Tubulin, beta	IPI00645452,IPI00909140	47748.5	1	8	8	24	0.228	ISEQFTAMFR	R	R	0.95	76.4	44.4	0	2.92	0	1	0	0	2	1229.6	363	372	TRUE
hPSF	1	Tubulin, beta	IPI00645452,IPI00909140	47748.5	1	8	8	24	0.228	LAVNMVPFPR	K	L	0.95	61.8	44.6	0	2.48	0	7	0	0	2	1159.63	235	244	TRUE
hPSF	1	Tubulin, beta	IPI00645452,IPI00909140	47748.5	1	8	8	24	0.228	LHFFMPGFAPLTSR	R	G	0.95	53.5	43.9	0	0	0	0	4	0	2	1636.83	245	258	TRUE
hPSF	1	Tubulin, beta	IPI00645452,IPI00909140	47748.5	1	8	8	24	0.228	TAVCDIPPR	K	G	0.95	33.6	43.8	0	1.82	0	1	0	0	2	1028.52	333	341	TRUE
hPSF	1	Tubulin, beta	IPI00645452,IPI00909140	47748.5	1	8	8	24	0.228	YLTVAAVFR	R	G	0.95	66.5	43.8	0	1.51	0	4	0	0	2	1039.59	292	300	TRUE
hPSF	1	Actin, cytoplasmic 1	IPI00021439,IPI00021440,IPI00894365,IPI00894498,IPI00930226	41719.8	1	12	14	139	0.416	AGFAGDDAPR	K	A	0.95	81.9	44.7	0	2.13	0	22	0	0	2	976.448	19	28	TRUE	IPI00930343,IPI00023006,IPI00021428
hPSF	1	Actin, cytoplasmic 1	IPI00021439,IPI00021440,IPI00894365,IPI00894498,IPI00930226	41719.8	1	12	14	139	0.416	AVFPSIVGRPR	R	H	0.95	66.1	44	0	0	0	3	0	0	2	1198.71	29	39	TRUE	IPI00930343,IPI00023006,IPI00021428
hPSF	1	Actin, cytoplasmic 1	IPI00021439,IPI00021440,IPI00894365,IPI00894498,IPI00930226	41719.8	1	12	14	139	0.416	DLYANTVLSGGTTMYPGIADR	K	M	0.95	57.7	43.6	0	1	0	0	5	0	2	2231.07	292	312	TRUE
hPSF	1	Actin, cytoplasmic 1	IPI00021439,IPI00021440,IPI00894365,IPI00894498,IPI00930226	41719.8	1	12	14	139	0.416	DSYVGDEAQSK	K	R	0.95	57.6	44	0	2.18	0	6	0	0	2	1198.52	51	61	TRUE	IPI00930343,IPI00023006,IPI00021428
hPSF	1	Actin, cytoplasmic 1	IPI00021439,IPI00021440,IPI00894365,IPI00894498,IPI00930226	41719.8	1	12	14	139	0.416	EITALAPSTMK	K	I	0.95	60.4	44.5	0	0	0	19	0	0	2	1161.62	316	326	TRUE	IPI00930343,IPI00023006,IPI00021428
hPSF	1	Actin, cytoplasmic 1	IPI00021439,IPI00021440,IPI00894365,IPI00894498,IPI00930226	41719.8	1	12	14	139	0.416	GYSFTTTAER	R	E	0.95	60.9	44.4	0	2.64	0	30	0	0	2	1132.53	197	206	TRUE
hPSF	1	Actin, cytoplasmic 1	IPI00021439,IPI00021440,IPI00894365,IPI00894498,IPI00930226	41719.8	1	12	14	139	0.416	IWHHTFYNELR	K	V	0.95	38.8	44	0	1.48	0	0	1	0	2	1515.75	85	95	TRUE	IPI00930343,IPI00023006,IPI00021428
hPSF	1	Actin, cytoplasmic 1	IPI00021439,IPI00021440,IPI00894365,IPI00894498,IPI00930226	41719.8	1	12	14	139	0.416	KDLYANTVLSGGTTMYPGIADR	R	M	0.906	40.9	43.3	0	0	0	0	1	0	2	2359.16	291	312	TRUE
hPSF	1	Actin, cytoplasmic 1	IPI00021439,IPI00021440,IPI00894365,IPI00894498,IPI00930226	41719.8	1	12	14	139	0.416	LCYVALDFEQEMATAASSSSLEK	K	S	0.95	49	42.9	0	4.19	0	0	2	0	2	2550.17	216	238	TRUE	IPI00930343,IPI00023006,IPI00021428
hPSF	1	Actin, cytoplasmic 1	IPI00021439,IPI00021440,IPI00894365,IPI00894498,IPI00930226	41719.8	1	12	14	139	0.416	QEYDESGPSIVHR	K	K	0.95	82.3	44.2	0	0.796	0	1	20	0	2	1516.7	360	372	TRUE
hPSF	1	Actin, cytoplasmic 1	IPI00021439,IPI00021440,IPI00894365,IPI00894498,IPI00930226	41719.8	1	12	14	139	0.416	SYELPDGQVITIGNER	K	F	0.95	85.2	44	0	5.55	0	16	3	0	2	1790.89	239	254	TRUE	IPI00930343,IPI00023006,IPI00021428
hPSF	1	Actin, cytoplasmic 1	IPI00021439,IPI00021440,IPI00894365,IPI00894498,IPI00930226	41719.8	1	12	14	139	0.416	VAPEEHPVLLTEAPLNPK	R	A	0.95	61.1	43.7	0	0	0	0	10	0	2	1954.06	96	113	TRUE
hPSF	1	Serum albumin precursor	IPI00708398	69276.2	1	29	36	428	0.57	AEFVEVTK	K	L	0.95	59.1	44.1	0	0	0	22	0	0	2	922.488	249	256	TRUE
hPSF	1	Serum albumin precursor	IPI00708398	69276.2	1	29	36	428	0.57	CCAADDKEACFAVEGPK	K	L	0.95	74.7	43.6	0	6.09	0	0	14	0	2	1927.8	581	597	TRUE
hPSF	1	Serum albumin precursor	IPI00708398	69276.2	1	29	36	428	0.57	CCTESLVNR	K	R	0.95	70	44.1	0	2.23	0	26	0	0	2	1138.5	499	507	TRUE
hPSF	1	Serum albumin precursor	IPI00708398	69276.2	1	29	36	428	0.57	DAFLGSFLYEYSR	K	R	0.95	80.7	44	0	6	0	18	0	0	2	1567.74	347	359	TRUE
hPSF	1	Serum albumin precursor	IPI00708398	69276.2	1	29	36	428	0.57	DAIPENLPPLTADFAEDKDVCK	K	N	0.9	40.4	43.2	0	0	0	0	1	0	2	2458.18	319	340	TRUE
hPSF	1	Serum albumin precursor	IPI00708398	69276.2	1	29	36	428	0.57	DDPHACYSTVFDK	K	L	0.95	48	43.9	0	4.85	0	1	3	0	2	1554.65	387	399	TRUE
hPSF	1	Serum albumin precursor	IPI00708398	69276.2	1	29	36	428	0.57	ETYGDMADCCEK	R	Q	0.95	66.3	44	0	4.44	0	4	0	0	2	1478.52	106	117	TRUE
hPSF	1	Serum albumin precursor	IPI00708398	69276.2	1	29	36	428	0.57	EYEATLEECCAK	K	D	0.95	66.8	44.2	0	2.4	0	3	0	0	2	1502.61	375	386	TRUE
hPSF	1	Serum albumin precursor	IPI00708398	69276.2	1	29	36	428	0.57	GLVLIAFSQYLQQCPFDEHVK	K	L	0.95	27.7	43.3	0	1.4	0	0	1	0	2	2492.26	45	65	TRUE
hPSF	1	Serum albumin precursor	IPI00708398	69276.2	1	29	36	428	0.57	HLVDEPQNLIK	K	Q	0.95	63.4	44.1	0	4	0	15	0	0	2	1305.72	402	412	TRUE
hPSF	1	Serum albumin precursor	IPI00708398	69276.2	1	29	36	428	0.57	HPYFYAPELLYYANK	R	Y	0.95	50	43.8	0	3.62	0	0	1	0	2	1888.93	169	183	TRUE
hPSF	1	Serum albumin precursor	IPI00708398	69276.2	1	29	36	428	0.57	KQTALVELLK	K	H	0.95	71.3	44.1	0	1.54	0	8	0	0	2	1142.71	548	557	TRUE
hPSF	1	Serum albumin precursor	IPI00708398	69276.2	1	29	36	428	0.57	KVPQVSTPTLVEVSR	R	S	0.95	91.2	43.9	0	4.24	0	3	37	0	2	1639.94	437	451	TRUE
hPSF	1	Serum albumin precursor	IPI00708398	69276.2	1	29	36	428	0.57	LFTFHADICTLPDTEK	K	Q	0.95	66.9	43.8	0	0	0	0	4	0	2	1907.92	529	544	TRUE
hPSF	1	Serum albumin precursor	IPI00708398	69276.2	1	29	36	428	0.57	LGEYGFQNALIVR	K	Y	0.95	113	43.9	0	5.82	0	26	1	0	2	1479.8	421	433	TRUE
hPSF	1	Serum albumin precursor	IPI00708398	69276.2	1	29	36	428	0.57	LKPDPNTLCDEFK	K	A	0.95	61.9	43.9	0	0	0	1	9	0	2	1576.77	139	151	TRUE
hPSF	1	Serum albumin precursor	IPI00708398	69276.2	1	29	36	428	0.57	LKPDPNTLCDEFKADEK	K	K	0.95	58.3	43.5	0	0	0	0	1	0	2	2019.97	139	155	TRUE
hPSF	1	Serum albumin precursor	IPI00708398	69276.2	1	29	36	428	0.57	LVNELTEFAK	K	T	0.95	64.9	44.2	0	1.77	0	26	0	0	2	1163.63	66	75	TRUE
hPSF	1	Serum albumin precursor	IPI00708398	69276.2	1	29	36	428	0.57	MPCTEDYLSLILNR	R	L	0.95	99.8	43.8	0	3.31	0	24	10	0	2	1740.83	469	482	TRUE
hPSF	1	Serum albumin precursor	IPI00708398	69276.2	1	29	36	428	0.57	QTALVELLK	K	H	0.95	57.9	44	0	0	0	18	0	0	2	1014.62	549	557	TRUE
hPSF	1	Serum albumin precursor	IPI00708398	69276.2	1	29	36	428	0.57	RHPEYAVSVLLR	R	L	0.95	81.4	43.9	0	2.38	0	0	11	0	2	1439.81	360	371	TRUE
hPSF	1	Serum albumin precursor	IPI00708398	69276.2	1	29	36	428	0.57	RPCFSALTPDETYVPK	R	A	0.95	61.1	43.9	0	2.35	0	0	13	0	2	1880.92	508	523	TRUE
hPSF	1	Serum albumin precursor	IPI00708398	69276.2	1	29	36	428	0.57	SLHTLFGDELCK	K	V	0.95	57.3	44.2	0	1.7	0	1	28	0	2	1419.69	89	100	TRUE
hPSF	1	Serum albumin precursor	IPI00708398	69276.2	1	29	36	428	0.57	TCVADESHAGCEK	K	S	0.95	60.5	44	0	2.06	0	4	23	0	2	1463.59	76	88	TRUE
hPSF	1	Serum albumin precursor	IPI00708398	69276.2	1	29	36	428	0.57	TVMENFVAFVDK	K	C	0.95	101	44.2	0	2	0	18	0	0	2	1399.69	569	580	TRUE
hPSF	1	Serum albumin precursor	IPI00708398	69276.2	1	29	36	428	0.57	VPQVSTPTLVEVSR	K	S	0.95	67.1	43.9	0	5.19	0	2	0	0	2	1511.84	438	451	TRUE
hPSF	1	Serum albumin precursor	IPI00708398	69276.2	1	29	36	428	0.57	YICDNQDTISSK	K	L	0.95	82.4	44.1	0	1.66	0	31	0	0	2	1443.64	286	297	TRUE
hPSF	1	Serum albumin precursor	IPI00708398	69276.2	1	29	36	428	0.57	YLYEIAR	K	R	0.95	48.1	43.6	0	0	0	19	0	0	2	927.493	161	167	TRUE
hPSF	1	Serum albumin precursor	IPI00708398	69276.2	1	29	36	428	0.57	YNGVFQECCQAEDK	K	G	0.95	35.8	43.9	0	1.06	0	1	0	0	2	1747.71	184	197	TRUE
hPSF	1	HSPA5 protein	IPI00003362	72405.6	1	11	11	12	0.226	AKFEELNMDLFR	R	S	0.95	54.5	44.1	0	0	0	0	2	0	2	1528.75	326	337	TRUE
hPSF	1	HSPA5 protein	IPI00003362	72405.6	1	11	11	12	0.226	DAGTIAGLNVMR	K	I	0.95	70.1	44.7	0	3.8	0	1	0	0	2	1217.63	187	198	TRUE
hPSF	1	HSPA5 protein	IPI00003362	72405.6	1	11	11	12	0.226	DNHLLGTFDLTGIPPAPR	K	G	0.95	64	43.8	0	3.92	0	0	1	0	2	1934.01	476	493	TRUE
hPSF	1	HSPA5 protein	IPI00003362	72405.6	1	11	11	12	0.226	ELEEIVQPIISK	K	L	0.95	50.9	44.1	0	2.09	0	1	0	0	2	1397.79	623	634	TRUE
hPSF	1	HSPA5 protein	IPI00003362	72405.6	1	11	11	12	0.226	ITITNDQNR	K	L	0.95	50.6	44.7	0	1.14	0	1	0	0	2	1074.55	525	533	TRUE
hPSF	1	HSPA5 protein	IPI00003362	72405.6	1	11	11	12	0.226	ITPSYVAFTPEGER	R	L	0.95	74.4	43.9	0	3.82	0	1	0	0	2	1566.78	62	75	TRUE
hPSF	1	HSPA5 protein	IPI00003362	72405.6	1	11	11	12	0.226	NELESYAYSLK	R	N	0.95	62.4	44.2	0	1.49	0	1	0	0	2	1316.64	564	574	TRUE
hPSF	1	HSPA5 protein	IPI00003362	72405.6	1	11	11	12	0.226	SQIFSTASDNQPTVTIK	K	V	0.95	43.4	44.2	0	0.77	0	0	1	0	2	1836.93	449	465	TRUE
hPSF	1	HSPA5 protein	IPI00003362	72405.6	1	11	11	12	0.226	TKPYIQVDIGGGQTK	K	T	0.935	43.7	44.1	0	0	0	0	1	0	2	1604.86	125	139	TRUE
hPSF	1	HSPA5 protein	IPI00003362	72405.6	1	11	11	12	0.226	VEIIANDQGNR	R	I	0.95	44	44.2	0	0.854	0	1	0	0	2	1228.63	51	61	TRUE
hPSF	1	HSPA5 protein	IPI00003362	72405.6	1	11	11	12	0.226	VTHAVVTVPAYFNDAQR	K	Q	0.95	46.1	43.8	0	2.48	0	0	1	0	2	1887.97	166	182	TRUE
hPSF	1	Keratin, type I cytoskeletal 9	IPI00019359	62047.8	1	9	10	63	0.239	DIENQYETQITQIEHEVSSSGQEVQSSAK	K	E	0.904	39.6	42.1	0	0	0	0	1	0	2	3264.51	340	368	TRUE
hPSF	1	Keratin, type I cytoskeletal 9	IPI00019359	62047.8	1	9	10	63	0.239	EIETYHNLLEGGQEDFESSGAGK	K	I	0.95	72.5	43.3	0	2.11	0	0	4	0	2	2510.13	450	472	TRUE
hPSF	1	Keratin, type I cytoskeletal 9	IPI00019359	62047.8	1	9	10	63	0.239	FSSSSGYGGGSSR	R	V	0.95	90.4	44.3	0	7.64	0	22	0	0	2	1235.53	47	59	TRUE
hPSF	1	Keratin, type I cytoskeletal 9	IPI00019359	62047.8	1	9	10	63	0.239	GGSGGSYGGGGSGGGYGGGSGSR	R	G	0.95	59.5	43.9	0	6.24	0	2	1	0	2	1791.73	491	513	TRUE
hPSF	1	Keratin, type I cytoskeletal 9	IPI00019359	62047.8	1	9	10	63	0.239	HGVQELEIELQSQLSK	R	K	0.95	69.9	44.1	0	2.82	0	0	1	0	2	1837.97	375	390	TRUE
hPSF	1	Keratin, type I cytoskeletal 9	IPI00019359	62047.8	1	9	10	63	0.239	QGVDADINGLR	R	Q	0.95	61	44.2	0	2.38	0	5	0	0	2	1157.59	251	261	TRUE
hPSF	1	Keratin, type I cytoskeletal 9	IPI00019359	62047.8	1	9	10	63	0.239	SGGGGGGGLGSGGSIR	R	S	0.95	98.9	44.6	0	5.29	0	10	0	0	2	1232.6	14	29	TRUE
hPSF	1	Keratin, type I cytoskeletal 9	IPI00019359	62047.8	1	9	10	63	0.239	STMQELNSR	K	L	0.934	44.8	44.1	0	0	0	1	0	0	2	1065.5	155	163	TRUE
hPSF	1	Keratin, type I cytoskeletal 9	IPI00019359	62047.8	1	9	10	63	0.239	TLLDIDNTR	K	M	0.95	79.2	44.5	0	0	0	16	0	0	2	1060.56	225	233	TRUE
hPSF	1	Annexin A1	IPI00218918	38697.9	1	7	8	17	0.283	GDRSEDFGVNEDLADSDAR	K	A	0.95	55.6	43.6	0	1.47	0	0	1	0	2	2067.89	186	204	TRUE
hPSF	1	Annexin A1	IPI00218918	38697.9	1	7	8	17	0.283	GGPGSAVSPYPTFNPSSDVAALHK	K	A	0.95	43	43.3	0	3.77	0	0	1	0	2	2356.16	30	53	TRUE
hPSF	1	Annexin A1	IPI00218918	38697.9	1	7	8	17	0.283	GLGTDEDTLIEILASR	K	T	0.95	86.9	44	0	2.2	0	4	1	0	2	1702.89	129	144	TRUE
hPSF	1	Annexin A1	IPI00218918	38697.9	1	7	8	17	0.283	GTDVNVFNTILTTR	K	S	0.95	34.5	44	0	4.03	0	1	0	0	2	1550.82	215	228	TRUE
hPSF	1	Annexin A1	IPI00218918	38697.9	1	7	8	17	0.283	GVDEATIIDILTK	K	R	0.95	78.9	44.2	0	2.37	0	3	0	0	2	1387.77	59	71	TRUE
hPSF	1	Annexin A1	IPI00218918	38697.9	1	7	8	17	0.283	GVDEATIIDILTKR	K	N	0.95	47.9	44	0	1.39	0	0	2	0	2	1543.87	59	72	TRUE
hPSF	1	Annexin A1	IPI00218918	38697.9	1	7	8	17	0.283	TPAQFDADELR	K	A	0.95	74.8	44.3	0	2.92	0	4	0	0	2	1262.6	114	124	TRUE
hPSF	1	ATP synthase subunit O, mitochondrial	IPI00007611	23259.4	1	3	3	3	0.169	LVRPPVQVYGIEGR	K	Y	0.95	52.6	43.8	0	1.7	0	0	1	0	2	1582.91	27	40	TRUE
hPSF	1	ATP synthase subunit O, mitochondrial	IPI00007611	23259.4	1	3	3	3	0.169	VAASVLNPYVK	K	R	0.95	58.6	44.6	0	2.66	0	1	0	0	2	1160.67	74	84	TRUE
hPSF	1	ATP synthase subunit O, mitochondrial	IPI00007611	23259.4	1	3	3	3	0.169	YATALYSAASK	R	Q	0.95	64.7	44.4	0	5.82	0	1	0	0	2	1145.58	41	51	TRUE
hPSF	1	Isoform Non-muscle of Myosin light polypeptide 6	IPI00335168,IPI00789605,IPI00796366,IPI00930599	26688.4	1	7	7	19	0.37	ALGQNPTNAEVLK	R	V	0.95	65.8	44	0	3.28	0	4	0	0	2	1354.73	131	143	TRUE
hPSF	1	Isoform Non-muscle of Myosin light polypeptide 6	IPI00335168,IPI00789605,IPI00796366,IPI00930599	26688.4	1	7	7	19	0.37	EAFQLFDR	K	T	0.95	57.5	43.7	0	0	0	2	0	0	2	1025.51	107	114	TRUE
hPSF	1	Isoform Non-muscle of Myosin light polypeptide 6	IPI00335168,IPI00789605,IPI00796366,IPI00930599	26688.4	1	7	7	19	0.37	HVLVTLGEK	R	M	0.95	47.5	43.7	0	1.26	0	3	0	0	2	995.588	204	212	TRUE
hPSF	1	Isoform Non-muscle of Myosin light polypeptide 6	IPI00335168,IPI00789605,IPI00796366,IPI00930599	26688.4	1	7	7	19	0.37	ILYSQCGDVMR	K	A	0.95	59	44.2	0	2.57	0	3	0	0	2	1341.63	120	130	TRUE
hPSF	1	Isoform Non-muscle of Myosin light polypeptide 6	IPI00335168,IPI00789605,IPI00796366,IPI00930599	26688.4	1	7	7	19	0.37	NKDQGTYEDYVEGLR	K	V	0.95	61.6	44.1	0	0.77	0	0	4	0	2	1786.82	173	187	TRUE
hPSF	1	Isoform Non-muscle of Myosin light polypeptide 6	IPI00335168,IPI00789605,IPI00796366,IPI00930599	26688.4	1	7	7	19	0.37	VFDKEGNGTVMGAEIR	R	H	0.95	34	43.8	0	1.54	0	0	1	0	2	1738.84	188	203	TRUE
hPSF	1	Isoform Non-muscle of Myosin light polypeptide 6	IPI00335168,IPI00789605,IPI00796366,IPI00930599	26688.4	1	7	7	19	0.37	VLDFEHFLPMLQTVAK	K	N	0.95	47.1	43.8	0	2.33	0	0	2	0	2	1904	157	172	TRUE
hPSF	1	Growth/differentiation factor 15	IPI00306543	34136.8	1	4	5	19	0.166	AALPEGLPEASR	R	L	0.95	52.1	43.9	0	4.02	0	10	0	0	2	1210.64	108	119	TRUE
hPSF	1	Growth/differentiation factor 15	IPI00306543	34136.8	1	4	5	19	0.166	ASLEDLGWADWVLSPR	R	E	0.95	83.2	43.9	0	7.8	0	2	2	0	2	1814.91	218	233	TRUE
hPSF	1	Growth/differentiation factor 15	IPI00306543	34136.8	1	4	5	19	0.166	TDTGVSLQTYDDLLAK	K	D	0.95	55.3	43.8	0	2.48	0	3	0	0	2	1739.87	288	303	TRUE
hPSF	1	Growth/differentiation factor 15	IPI00306543	34136.8	1	4	5	19	0.166	YEDLLTR	R	L	0.95	52.8	43.7	0	1.19	0	2	0	0	2	909.468	60	66	TRUE
hPSF	1	Protein S100-A11	IPI00013895	11723.1	0.998	2	2	6	0.19	CIESLIAVFQK	R	Y	0.95	74.1	44.1	0	2.82	0	3	0	0	2	1307.7	13	23	TRUE
hPSF	1	Protein S100-A11	IPI00013895	11723.1	0.998	2	2	6	0.19	ISSPTETER	K	C	0.95	69.8	44.7	0	1.72	0	3	0	0	2	1019.5	4	12	TRUE
hPSF	1	Protein CYR61	IPI00299219	42008	1	2	2	2	0.0577	CCTPQLTR	R	T	0.95	38.3	44.4	0	1.14	0	1	0	0	2	1035.47	322	329	TRUE
hPSF	1	Protein CYR61	IPI00299219	42008	1	2	2	2	0.0577	GLECNFGASSTALK	K	G	0.95	33.9	44	0	3.17	0	1	0	0	2	1454.69	75	88	TRUE
hPSF	1	Prohibitin-2	IPI00027252	33279.6	1	3	3	5	0.1	FNASQLITQR	K	A	0.95	58.6	44.4	0	0	0	1	0	0	2	1177.63	148	157	TRUE
hPSF	1	Prohibitin-2	IPI00027252	33279.6	1	3	3	5	0.1	IVQAEGEAEAAK	K	M	0.95	66.6	44.5	0	3.44	0	2	0	0	2	1215.62	225	236	TRUE
hPSF	1	Prohibitin-2	IPI00027252	33279.6	1	3	3	5	0.1	LGLDYEER	R	V	0.95	76	44	0	0	0	2	0	0	2	994.484	124	131	TRUE
hPSF	1	Isoform 2 of Annexin A2	IPI00418169,IPI00455315	40395.3	1	6	6	19	0.165	AEDGSVIDYELIDQDAR	R	D	0.95	48.2	43.8	0	0	0	0	1	0	2	1908.88	198	214	TRUE
hPSF	1	Isoform 2 of Annexin A2	IPI00418169,IPI00455315	40395.3	1	6	6	19	0.165	QDIAFAYQR	R	R	0.95	52.4	43.7	0	1.06	0	6	0	0	2	1111.55	87	95	TRUE
hPSF	1	Isoform 2 of Annexin A2	IPI00418169,IPI00455315	40395.3	1	6	6	19	0.165	RAEDGSVIDYELIDQDAR	R	D	0.95	102	43.7	0	5.15	0	0	1	0	2	2064.98	197	214	TRUE
hPSF	1	Isoform 2 of Annexin A2	IPI00418169,IPI00455315	40395.3	1	6	6	19	0.165	SLYYYIQQDTK	K	G	0.95	56.6	44.1	0	0	0	1	0	0	2	1421.69	332	342	TRUE
hPSF	1	Isoform 2 of Annexin A2	IPI00418169,IPI00455315	40395.3	1	6	6	19	0.165	TNQELQEINR	R	V	0.95	75.3	44.5	0	2	0	5	0	0	2	1244.62	154	163	TRUE
hPSF	1	Isoform 2 of Annexin A2	IPI00418169,IPI00455315	40395.3	1	6	6	19	0.165	TPAQYDASELK	K	A	0.95	80.3	44.2	0	3.66	0	5	0	0	2	1222.6	123	133	TRUE
hPSF	1	Erythrocyte band 7 integral membrane protein	IPI00219682	31714.1	1	4	4	6	0.17	AMAAEAEASR	R	E	0.95	69	44.4	0	2.7	0	2	0	0	2	1006.46	206	215	TRUE
hPSF	1	Erythrocyte band 7 integral membrane protein	IPI00219682	31714.1	1	4	4	6	0.17	LLAQTTLR	R	N	0.95	60.1	44.2	0	0	0	2	0	0	2	915.562	145	152	TRUE
hPSF	1	Erythrocyte band 7 integral membrane protein	IPI00219682	31714.1	1	4	4	6	0.17	VIAAEGEMNASR	K	A	0.95	64.6	44.2	0	2.55	0	1	0	0	2	1263.6	221	232	TRUE
hPSF	1	Erythrocyte band 7 integral membrane protein	IPI00219682	31714.1	1	4	4	6	0.17	VQNATLAVANITNADSATR	R	L	0.95	46	43.8	0	2.17	0	0	1	0	2	1930	126	144	TRUE
hPSF	1	Myosin regulatory light chain 12B	IPI00033494,IPI00220573,IPI00604523,IPI00921274	20440	1	2	2	3	0.113	EAFNMIDQNR	K	D	0.95	47.9	44	0	1.33	0	1	0	0	2	1237.56	41	50	TRUE
hPSF	1	Myosin regulatory light chain 12B	IPI00033494,IPI00220573,IPI00604523,IPI00921274	20440	1	2	2	3	0.113	GNFNYIEFTR	K	I	0.95	65.7	44.5	0	2.23	0	2	0	0	2	1260.6	157	166	TRUE
hPSF	1	Stomatin-like protein 2	IPI00334190,IPI00908723	38516.5	0.997	2	2	2	0.073	APVPGTPDSLSSGSSR	K	D	0.95	67.4	44	0	5.07	0	1	0	0	2	1514.74	322	337	TRUE
hPSF	1	Stomatin-like protein 2	IPI00334190,IPI00908723	38516.5	0.997	2	2	2	0.073	ATVLESEGTR	R	E	0.944	46.1	44.5	0	0	0	1	0	0	2	1062.54	202	211	TRUE
hPSF	1	Alpha-2-macroglobulin	IPI00478003	163273	1	2	2	3	0.0142	LPPNVVEESAR	K	A	0.95	52.2	43.9	0	1.6	0	1	0	0	2	1210.64	935	945	TRUE
hPSF	1	Alpha-2-macroglobulin	IPI00478003	163273	1	2	2	3	0.0142	QTVSWAVTPK	R	S	0.95	88.5	44.4	0	3.14	0	2	0	0	2	1116.6	854	863	TRUE
hPSF	1	Isoform 1 of Protein-glutamine gamma-glutamyltransferase 2	IPI00294578	77311.1	1	9	10	16	0.189	ALLVEPVINSYLLAER	R	D	0.95	68.6	44	0	0	0	1	2	0	2	1800.03	565	580	TRUE
hPSF	1	Isoform 1 of Protein-glutamine gamma-glutamyltransferase 2	IPI00294578	77311.1	1	9	10	16	0.189	SEGTYCCGPVPVR	K	A	0.95	78.6	43.9	0	5.68	0	2	0	0	2	1481.65	365	377	TRUE
hPSF	1	Isoform 1 of Protein-glutamine gamma-glutamyltransferase 2	IPI00294578	77311.1	1	9	10	16	0.189	SVPLCILYEK	K	Y	0.95	48.3	44.3	0	1.25	0	3	0	0	2	1221.65	541	550	TRUE
hPSF	1	Isoform 1 of Protein-glutamine gamma-glutamyltransferase 2	IPI00294578	77311.1	1	9	10	16	0.189	TVEIPDPVEAGEEVK	K	V	0.95	44.4	43.9	0	0.959	0	1	0	0	2	1611.81	635	649	TRUE
hPSF	1	Isoform 1 of Protein-glutamine gamma-glutamyltransferase 2	IPI00294578	77311.1	1	9	10	16	0.189	TVSYNGILGPECGTK	R	Y	0.95	34.9	43.8	0	2.02	0	2	0	0	2	1595.77	513	527	TRUE
hPSF	1	Isoform 1 of Protein-glutamine gamma-glutamyltransferase 2	IPI00294578	77311.1	1	9	10	16	0.189	VVSGMVNCNDDQGVLLGR	R	W	0.912	41.8	43.9	0	0	0	0	1	0	2	1932.93	223	240	TRUE
hPSF	1	Isoform 1 of Protein-glutamine gamma-glutamyltransferase 2	IPI00294578	77311.1	1	9	10	16	0.189	VVTNYNSAHDQNSNLLIEYFR	R	N	0.95	32.9	43.1	0	1.62	0	0	1	0	2	2497.21	297	317	TRUE
hPSF	1	Isoform 1 of Protein-glutamine gamma-glutamyltransferase 2	IPI00294578	77311.1	1	9	10	16	0.189	YLLNLNLEPFSEK	K	S	0.95	49.6	43.9	0	2.3	0	2	0	0	2	1579.84	528	540	TRUE
hPSF	1	Isoform 1 of Protein-glutamine gamma-glutamyltransferase 2	IPI00294578	77311.1	1	9	10	16	0.189	YPEGSSEER	K	E	0.95	57.8	43.7	0	0	0	1	0	0	2	1053.45	445	453	TRUE
hPSF	1	Histone H2B type 1-L	IPI00018534,IPI00020101,IPI00152906,IPI00303133,IPI00329665,IPI00419833,IPI00477495,IPI00554798,IPI00646240,IPI00794461,IPI00815755,IPI00930174,IPI00930570	13934.7	1	3	3	4	0.262	AMGIMNSFVNDIFER	K	I	0.95	61.9	44	0	5.52	0	2	0	0	2	1775.81	59	73	TRUE
hPSF	1	Histone H2B type 1-L	IPI00018534,IPI00020101,IPI00152906,IPI00303133,IPI00329665,IPI00419833,IPI00477495,IPI00554798,IPI00646240,IPI00794461,IPI00815755,IPI00930174,IPI00930570	13934.7	1	3	3	4	0.262	ESYSVYVYK	K	V	0.95	34	44.4	0	0.921	0	1	0	0	2	1137.55	36	44	TRUE
hPSF	1	Histone H2B type 1-L	IPI00018534,IPI00020101,IPI00152906,IPI00303133,IPI00329665,IPI00419833,IPI00477495,IPI00554798,IPI00646240,IPI00794461,IPI00815755,IPI00930174,IPI00930570	13934.7	1	3	3	4	0.262	LLLPGELAK	R	H	0.896	41.5	43.4	0	0	0	1	0	0	2	953.603	101	109	TRUE
hPSF	1	Isoform 1 of Cytoskeleton-associated protein 4	IPI00141318,IPI00604713,IPI00883950,IPI00939370	66004.2	1	6	6	15	0.131	LALQALTEK	R	L	0.95	59.9	44.2	0	0	0	5	0	0	2	986.588	347	355	TRUE
hPSF	1	Isoform 1 of Cytoskeleton-associated protein 4	IPI00141318,IPI00604713,IPI00883950,IPI00939370	66004.2	1	6	6	15	0.131	LPPQDFLDR	R	L	0.95	46.2	44.2	0	0.854	0	1	0	0	2	1100.57	524	532	TRUE
hPSF	1	Isoform 1 of Cytoskeleton-associated protein 4	IPI00141318,IPI00604713,IPI00883950,IPI00939370	66004.2	1	6	6	15	0.131	QTESLESLLSK	R	S	0.95	64.6	44.4	0	1.28	0	2	0	0	2	1234.65	430	440	TRUE
hPSF	1	Isoform 1 of Cytoskeleton-associated protein 4	IPI00141318,IPI00604713,IPI00883950,IPI00939370	66004.2	1	6	6	15	0.131	SLGETQLVLYGDVEELKR	R	S	0.95	31	43.6	0	1.15	0	0	1	0	2	2049.09	474	491	TRUE
hPSF	1	Isoform 1 of Cytoskeleton-associated protein 4	IPI00141318,IPI00604713,IPI00883950,IPI00939370	66004.2	1	6	6	15	0.131	SVGELPSTVESLQK	R	V	0.95	59.8	44	0	1.82	0	2	0	0	2	1473.78	492	505	TRUE
hPSF	1	Isoform 1 of Cytoskeleton-associated protein 4	IPI00141318,IPI00604713,IPI00883950,IPI00939370	66004.2	1	6	6	15	0.131	VQEQVHTLLSQDQAQAAR	K	L	0.95	57	43.6	0	0	0	0	4	0	2	2022.04	506	523	TRUE
hPSF	1	Annexin A5	IPI00329801,IPI00872379	35920.6	1	4	4	14	0.144	GLGTDEESILTLLTSR	K	S	0.95	64.4	44	0	4.21	0	1	0	0	2	1704.9	30	45	TRUE
hPSF	1	Annexin A5	IPI00329801,IPI00872379	35920.6	1	4	4	14	0.144	GTVTDFPGFDER	R	A	0.95	59.6	44.1	0	1.26	0	3	0	0	2	1340.61	7	18	TRUE
hPSF	1	Annexin A5	IPI00329801,IPI00872379	35920.6	1	4	4	14	0.144	SEIDLFNIR	R	K	0.95	53.8	44.5	0	0	0	3	0	0	2	1106.58	277	285	TRUE
hPSF	1	Annexin A5	IPI00329801,IPI00872379	35920.6	1	4	4	14	0.144	VLTEIIASR	K	T	0.95	58.7	44.3	0	1.12	0	7	0	0	2	1001.6	109	117	TRUE
hPSF	1	Hemoglobin subunit alpha	IPI00410714	15239.6	1	3	3	16	0.232	LRVDPVNFK	K	L	0.95	29.5	44.8	0	1.33	0	1	0	0	2	1087.63	92	100	TRUE
hPSF	1	Hemoglobin subunit alpha	IPI00410714	15239.6	1	3	3	16	0.232	MFLSFPTTK	R	T	0.95	39.5	44.8	0	1.82	0	12	0	0	2	1087.55	33	41	TRUE
hPSF	1	Hemoglobin subunit alpha	IPI00410714	15239.6	1	3	3	16	0.232	VGAHAGEYGAEALER	K	M	0.95	62.6	44	0	2.03	0	0	3	0	2	1529.73	18	32	TRUE
hPSF	1	40S ribosomal protein S25	IPI00012750,IPI00903251	13725	0.998	2	2	4	0.152	AALQELLSK	R	G	0.95	42	44.3	0	1.02	0	1	0	0	2	972.572	86	94	TRUE
hPSF	1	40S ribosomal protein S25	IPI00012750,IPI00903251	13725	0.998	2	2	4	0.152	LITPAVVSER	K	L	0.95	51.8	43.9	0	0.959	0	3	0	0	2	1084.64	67	76	TRUE
hPSF	1	Ras-related protein Rab-5C	IPI00016339	23464.7	0.997	2	2	2	0.106	GVDLQENNPASR	R	S	0.95	59.7	44.1	0	2.15	0	1	0	0	2	1299.63	199	210	TRUE
hPSF	1	Ras-related protein Rab-5C	IPI00016339	23464.7	0.997	2	2	2	0.106	LVLLGESAVGK	K	S	0.933	44.7	44.1	0	0	0	1	0	0	2	1085.66	24	34	TRUE
hPSF	1	Isoform 1 of Integrin alpha-V	IPI00027505,IPI00555991,IPI00922108	116023	1	4	4	6	0.0344	AGTQLLAGLR	K	F	0.95	59.2	43.8	0	0	0	2	0	0	2	999.595	719	728	TRUE
hPSF	1	Isoform 1 of Integrin alpha-V	IPI00027505,IPI00555991,IPI00922108	116023	1	4	4	6	0.0344	MFLLVGAPK	R	A	0.95	39.9	44.6	0	2.22	0	2	0	0	2	991.565	64	72	TRUE
hPSF	1	Isoform 1 of Integrin alpha-V	IPI00027505,IPI00555991,IPI00922108	116023	1	4	4	6	0.0344	YDPNVYSIK	K	Y	0.95	30.1	43.8	0	1.54	0	1	0	0	2	1098.55	225	233	TRUE
hPSF	1	Isoform 1 of Integrin alpha-V	IPI00027505,IPI00555991,IPI00922108	116023	1	4	4	6	0.0344	YNNQLATR	K	T	0.95	59.5	44	0	0	0	1	0	0	2	979.495	234	241	TRUE
hPSF	1	Isoform 1 of Myosin-10	IPI00397526,IPI00479307,IPI00790503	228987	1	9	9	20	0.0719	ALEEALEAKEEFER	R	Q	0.95	34.7	44	0	0.959	0	0	1	0	2	1663.82	1491	1504	TRUE
hPSF	1	Isoform 1 of Myosin-10	IPI00397526,IPI00479307,IPI00790503	228987	1	9	9	20	0.0719	ALELDPNLYR	R	I	0.95	49.7	44.5	0	2.54	0	4	0	0	2	1203.64	753	762	TRUE
hPSF	1	Isoform 1 of Myosin-10	IPI00397526,IPI00479307,IPI00790503	228987	1	9	9	20	0.0719	ALEQQVEEMR	R	T	0.95	40.3	44.6	0	2.27	0	1	0	0	2	1232.59	1536	1545	TRUE
hPSF	1	Isoform 1 of Myosin-10	IPI00397526,IPI00479307,IPI00790503	228987	1	9	9	20	0.0719	CNGVLEGIR	R	I	0.95	37.7	44.6	0	0.886	0	2	0	0	2	1017.51	701	709	FALSE	IPI00019502
hPSF	1	Isoform 1 of Myosin-10	IPI00397526,IPI00479307,IPI00790503	228987	1	9	9	20	0.0719	ELDDATEANEGLSR	R	E	0.95	70	44.1	0	3.24	0	1	0	0	2	1519.69	1906	1919	TRUE
hPSF	1	Isoform 1 of Myosin-10	IPI00397526,IPI00479307,IPI00790503	228987	1	9	9	20	0.0719	FDQLLAEEK	K	S	0.95	49.5	44.4	0	0	0	1	0	0	2	1092.56	1453	1461	FALSE	IPI00019502
hPSF	1	Isoform 1 of Myosin-10	IPI00397526,IPI00479307,IPI00790503	228987	1	9	9	20	0.0719	IAECSSQLAEEEEKAK	R	N	0.95	37.9	44	0	1.23	0	0	1	0	2	1821.85	1008	1023	TRUE
hPSF	1	Isoform 1 of Myosin-10	IPI00397526,IPI00479307,IPI00790503	228987	1	9	9	20	0.0719	IGQLEEQLEQEAK	K	E	0.95	42.3	44	0	3.68	0	2	0	0	2	1514.77	1823	1835	TRUE
hPSF	1	Isoform 1 of Myosin-10	IPI00397526,IPI00479307,IPI00790503	228987	1	9	9	20	0.0719	IVFQEFR	R	Q	0.95	49.1	43.7	0	0	0	7	0	0	2	938.509	719	725	TRUE
hPSF	1	Isoform 1 of Myosin-10	IPI00397526,IPI00479307,IPI00790503	228987	1	9	9	20	0.0719	KFDQLLAEEK	K	S	0.95	85	44.4	0	0	0	3	0	0	2	1220.65	1452	1461	FALSE	IPI00019502
hPSF	1	Isoform 1 of Myosin-10	IPI00397526,IPI00479307,IPI00790503	228987	1	9	9	20	0.0719	NTNPNFVR	R	C	0.95	54.6	44.6	0	1.07	0	8	0	0	2	961.485	670	677	FALSE	IPI00019502
hPSF	1	Isoform 1 of Myosin-10	IPI00397526,IPI00479307,IPI00790503	228987	1	9	9	20	0.0719	QVLALQSQLADTK	K	K	0.95	31.5	44.2	0	2.51	0	1	0	0	2	1414.79	1365	1377	TRUE
hPSF	1	Isoform 1 of Myosin-10	IPI00397526,IPI00479307,IPI00790503	228987	1	9	9	20	0.0719	SLEAEILQLQEELASSER	K	A	0.95	54	43.6	0	0	0	0	2	0	2	2045.04	1684	1701	TRUE
hPSF	1	Peptidyl-prolyl cis-trans isomerase B	IPI00646304	23725.2	1	3	3	4	0.162	DTNGSQFFITTVK	K	T	0.95	63.8	44.2	0	3.74	0	1	0	0	2	1457.73	146	158	TRUE
hPSF	1	Peptidyl-prolyl cis-trans isomerase B	IPI00646304	23725.2	1	3	3	4	0.162	TVDNFVALATGEK	K	G	0.95	83.9	44.4	0	1.64	0	2	0	0	2	1364.71	72	84	TRUE
hPSF	1	Peptidyl-prolyl cis-trans isomerase B	IPI00646304	23725.2	1	3	3	4	0.162	VLEGMEVVR	K	K	0.95	47.9	44.6	0	0.796	0	1	0	0	2	1031.56	172	180	TRUE
hPSF	1	40S ribosomal protein S3	IPI00011253	26670.5	0.997	2	2	2	0.0741	AELNEFLTR	K	E	0.94	45.7	44.4	0	0	0	1	0	0	2	1092.57	19	27	TRUE
hPSF	1	40S ribosomal protein S3	IPI00011253	26670.5	0.997	2	2	2	0.0741	TEIIILATR	R	T	0.95	46.6	44.2	0	0.921	0	1	0	0	2	1029.63	46	54	TRUE
hPSF	1	Transmembrane emp24 domain-containing protein 10	IPI00028055	24959.5	0.998	2	2	2	0.0913	IPDQLVILDMK	R	H	0.95	39.3	43.9	0	0.886	0	1	0	0	2	1284.72	117	127	TRUE
hPSF	1	Transmembrane emp24 domain-containing protein 10	IPI00028055	24959.5	0.998	2	2	2	0.0913	LKPLEVELR	K	R	0.95	32.1	43.7	0	0.921	0	1	0	0	2	1096.67	144	152	TRUE
hPSF	1	Collagen alpha-1(VI) chain	IPI00291136	108513	1	3	3	3	0.0321	IALVITDGR	R	S	0.95	45	44	0	1.31	0	1	0	0	2	957.573	723	731	TRUE
hPSF	1	Collagen alpha-1(VI) chain	IPI00291136	108513	1	3	3	3	0.0321	TAEYDVAYGESHLFR	K	V	0.95	61.6	43.7	0	3.27	0	0	1	0	2	1757.81	991	1005	TRUE
hPSF	1	Collagen alpha-1(VI) chain	IPI00291136	108513	1	3	3	3	0.0321	VPSYQALLR	R	G	0.95	65.8	44.5	0	2.36	0	1	0	0	2	1046.6	1006	1014	TRUE
hPSF	1	ATP synthase subunit alpha, mitochondrial	IPI00440493	59734.1	1	5	5	10	0.132	AVDSLVPIGR	K	G	0.95	40.2	43.7	0	2.25	0	1	0	0	2	1026.59	195	204	TRUE
hPSF	1	ATP synthase subunit alpha, mitochondrial	IPI00440493	59734.1	1	5	5	10	0.132	EVAAFAQFGSDLDAATQQLLSR	R	G	0.95	79.5	43.4	0	1.72	0	0	1	0	2	2338.17	442	463	TRUE
hPSF	1	ATP synthase subunit alpha, mitochondrial	IPI00440493	59734.1	1	5	5	10	0.132	ILGADTSVDLEETGR	R	V	0.95	89.6	44	0	5.62	0	1	0	0	2	1575.79	59	73	TRUE
hPSF	1	ATP synthase subunit alpha, mitochondrial	IPI00440493	59734.1	1	5	5	10	0.132	TGAIVDVPVGEELLGR	R	V	0.95	75.8	43.9	0	6.28	0	5	0	0	2	1624.89	134	149	TRUE
hPSF	1	ATP synthase subunit alpha, mitochondrial	IPI00440493	59734.1	1	5	5	10	0.132	VLSIGDGIAR	R	V	0.95	54	44	0	1.35	0	2	0	0	2	1000.58	74	83	TRUE
hPSF	1	40S ribosomal protein S19	IPI00215780	16042.5	0.997	2	2	2	0.124	DVNQQEFVR	K	A	0.95	51.9	44.5	0	0	0	1	0	0	2	1134.55	8	16	TRUE
hPSF	1	40S ribosomal protein S19	IPI00215780	16042.5	0.997	2	2	2	0.124	VLQALEGLK	R	M	0.933	44.3	43.7	0	0	0	1	0	0	2	970.593	103	111	TRUE
hPSF	1	fibronectin 1 isoform 2 preproprotein	IPI00845263	266182	1	2	2	2	0.0107	IYLYTLNDNAR	K	S	0.95	79.7	44	0	2.77	0	1	0	0	2	1355.7	1972	1982	TRUE
hPSF	1	fibronectin 1 isoform 2 preproprotein	IPI00845263	266182	1	2	2	2	0.0107	VDVIPVNLPGEHGQR	R	L	0.95	38	44	0	1.47	0	0	1	0	2	1629.87	939	953	TRUE
hPSF	1	Isoform 2 of Filamin-A	IPI00302592,IPI00333541,IPI00644576	279991	1	12	12	20	0.0686	DAGEGGLSLAIEGPSK	K	A	0.95	38	44.2	0	0.824	0	1	0	0	2	1500.75	1884	1899	TRUE
hPSF	1	Isoform 2 of Filamin-A	IPI00302592,IPI00333541,IPI00644576	279991	1	12	12	20	0.0686	GAGTGGLGLAVEGPSEAK	R	M	0.95	50.5	44	0	1.47	0	1	0	0	2	1570.81	1382	1399	TRUE
hPSF	1	Isoform 2 of Filamin-A	IPI00302592,IPI00333541,IPI00644576	279991	1	12	12	20	0.0686	IANLQTDLSDGLR	R	L	0.95	72.6	44.2	0	4.49	0	5	0	0	2	1415.75	64	76	TRUE
hPSF	1	Isoform 2 of Filamin-A	IPI00302592,IPI00333541,IPI00644576	279991	1	12	12	20	0.0686	IECDDKGDGSCDVR	K	Y	0.95	40.5	43.9	0	1.37	0	0	2	0	2	1625.65	621	634	TRUE	IPI00178352,IPI00413958
hPSF	1	Isoform 2 of Filamin-A	IPI00302592,IPI00333541,IPI00644576	279991	1	12	12	20	0.0686	LIALLEVLSQK	R	K	0.95	73.9	43.9	0	1.33	0	4	0	0	2	1226.77	77	87	TRUE	IPI00178352,IPI00413958
hPSF	1	Isoform 2 of Filamin-A	IPI00302592,IPI00333541,IPI00644576	279991	1	12	12	20	0.0686	LPQLPITNFSR	K	D	0.95	45.8	44	0	1.05	0	1	0	0	2	1285.73	180	190	TRUE
hPSF	1	Isoform 2 of Filamin-A	IPI00302592,IPI00333541,IPI00644576	279991	1	12	12	20	0.0686	LYSVSYLLK	R	D	0.95	40.5	44.1	0	1	0	1	0	0	2	1085.62	2605	2613	TRUE
hPSF	1	Isoform 2 of Filamin-A	IPI00302592,IPI00333541,IPI00644576	279991	1	12	12	20	0.0686	SPFSVAVSPSLDLSK	K	I	0.95	62.8	44.1	0	3.11	0	1	0	0	2	1533.82	959	973	TRUE
hPSF	1	Isoform 2 of Filamin-A	IPI00302592,IPI00333541,IPI00644576	279991	1	12	12	20	0.0686	VAQPTITDNKDGTVTVR	K	Y	0.95	55.5	43.9	0	1.85	0	0	1	0	2	1814.96	1807	1823	TRUE
hPSF	1	Isoform 2 of Filamin-A	IPI00302592,IPI00333541,IPI00644576	279991	1	12	12	20	0.0686	VGSAADIPINISETDLSLLTATVVPPSGR	K	E	0.95	56.4	42.8	0	2.04	0	0	1	0	2	2893.55	1957	1985	TRUE
hPSF	1	Isoform 2 of Filamin-A	IPI00302592,IPI00333541,IPI00644576	279991	1	12	12	20	0.0686	YAPSEAGLHEMDIR	R	Y	0.95	31.5	44.1	0	1.09	0	0	1	0	2	1588.74	1824	1837	TRUE
hPSF	1	Isoform 2 of Filamin-A	IPI00302592,IPI00333541,IPI00644576	279991	1	12	12	20	0.0686	YNEQHVPGSPFTAR	K	V	0.95	56.5	44.1	0	1.08	0	0	1	0	2	1602.77	1930	1943	TRUE
hPSF	1	Thrombospondin-1	IPI00296099	129364	0.998	2	2	2	0.0197	FVFGTTPEDILR	R	N	0.95	53.8	44.2	0	2.11	0	1	0	0	2	1394.73	217	228	TRUE
hPSF	1	Thrombospondin-1	IPI00296099	129364	0.998	2	2	2	0.0197	TIVTTLQDSIR	R	K	0.95	46.9	44.4	0	0	0	1	0	0	2	1246.7	289	299	TRUE
hPSF	1	Isoform 1 of Ras-related protein Rab-1A	IPI00005719,IPI00937805	22660.4	0.998	2	2	5	0.107	LLLIGDSGVGK	K	S	0.95	65.6	44.3	0	0	0	4	0	0	2	1071.64	14	24	TRUE
hPSF	1	Isoform 1 of Ras-related protein Rab-1A	IPI00005719,IPI00937805	22660.4	0.998	2	2	5	0.107	LQIWDTAGQER	K	F	0.95	63.9	44.2	0	1.66	0	1	0	0	2	1316.66	62	72	TRUE
hPSF	1	Isoform A of Ras-related C3 botulinum toxin substrate 1	IPI00010271,IPI00023138,IPI00219675,IPI00394837	21432.6	0.995	2	2	2	0.0938	TVFDEAIR	K	A	0.907	43	44.2	0	0	0	1	0	0	2	950.494	167	174	TRUE
hPSF	1	Isoform A of Ras-related C3 botulinum toxin substrate 1	IPI00010271,IPI00023138,IPI00219675,IPI00394837	21432.6	0.995	2	2	2	0.0938	YLECSALTQR	K	G	0.95	64.6	43.8	0	2.68	0	1	0	0	2	1240.6	154	163	TRUE
hPSF	1	Isoform 1 of Myoferlin	IPI00021048,IPI00216268,IPI00216269,IPI00645867	234698	0.997	2	2	2	0.0107	ANVTVLDTQIR	K	K	0.95	47.3	44.4	0	2.01	0	1	0	0	2	1229.68	713	723	TRUE
hPSF	1	Isoform 1 of Myoferlin	IPI00021048,IPI00216268,IPI00216269,IPI00645867	234698	0.997	2	2	2	0.0107	VGETIIDLENR	K	F	0.938	45.3	44.3	0	0	0	1	0	0	2	1258.66	1634	1644	TRUE
hPSF	1	Serine protease HTRA1	IPI00003176	51269.3	1	9	10	51	0.267	CPPQPEHCEGGR	R	A	0.95	37	44	0	1.23	0	0	3	0	2	1423.58	46	57	TRUE
hPSF	1	Serine protease HTRA1	IPI00003176	51269.3	1	9	10	51	0.267	ESTLNMVVR	R	R	0.95	92.6	44.5	0	0	0	14	0	0	2	1048.55	455	463	TRUE
hPSF	1	Serine protease HTRA1	IPI00003176	51269.3	1	9	10	51	0.267	GACGQGQEDPNSLR	R	H	0.95	85.2	43.9	0	3.55	0	8	0	0	2	1488.65	153	166	TRUE
hPSF	1	Serine protease HTRA1	IPI00003176	51269.3	1	9	10	51	0.267	IAPAVVHIELFR	K	K	0.95	67	44.4	0	3.21	0	1	5	0	2	1364.8	179	190	TRUE
hPSF	1	Serine protease HTRA1	IPI00003176	51269.3	1	9	10	51	0.267	IDHQGKLPVLLLGR	K	S	0.95	36.7	44.1	0	2.09	0	0	3	0	2	1558.94	256	269	TRUE
hPSF	1	Serine protease HTRA1	IPI00003176	51269.3	1	9	10	51	0.267	SAPLAAGCPDR	R	C	0.95	50.1	44.1	0	2.02	0	1	0	0	2	1114.53	30	40	TRUE
hPSF	1	Serine protease HTRA1	IPI00003176	51269.3	1	9	10	51	0.267	SSELRPGEFVVAIGSPFSLQNTVTTGIVSTTQR	R	G	0.95	40.7	41.8	0	3.28	0	0	1	0	2	3478.82	270	302	TRUE
hPSF	1	Serine protease HTRA1	IPI00003176	51269.3	1	9	10	51	0.267	VTAGISFAIPSDK	K	I	0.95	67.1	44.1	0	1.52	0	4	0	0	2	1305.7	347	359	TRUE
hPSF	1	Serine protease HTRA1	IPI00003176	51269.3	1	9	10	51	0.267	YNFIADVVEK	K	I	0.95	62.7	43.9	0	2.59	0	11	0	0	2	1197.62	169	178	TRUE
hPSF	1	Transgelin	IPI00216138,IPI00556415	22592.9	0.998	2	2	2	0.124	TDMFQTVDLFEGK	K	D	0.95	45.4	44.1	0	3.51	0	1	0	0	2	1530.71	109	121	TRUE
hPSF	1	Transgelin	IPI00216138,IPI00556415	22592.9	0.998	2	2	2	0.124	TLMALGSLAVTK	R	N	0.95	71.3	44.4	0	2.05	0	1	0	0	2	1204.7	129	140	TRUE
hPSF	1	Isoform 1 of Clathrin heavy chain 1	IPI00024067,IPI00455383	191601	0.999	2	2	3	0.0125	LLLPWLEAR	K	I	0.95	49.9	43.7	0	1.09	0	2	0	0	2	1110.67	857	865	TRUE
hPSF	1	Isoform 1 of Clathrin heavy chain 1	IPI00024067,IPI00455383	191601	0.999	2	2	3	0.0125	NNLAGAEELFAR	R	K	0.95	41.1	44.3	0	2.41	0	1	0	0	2	1304.66	355	366	TRUE
hPSF	1	Protein disulfide-isomerase	IPI00010796	57100.1	1	3	3	4	0.065	EADDIVNWLK	R	K	0.948	46.7	44.6	0	0	0	1	0	0	2	1202.61	121	130	TRUE
hPSF	1	Protein disulfide-isomerase	IPI00010796	57100.1	1	3	3	4	0.065	ILEFFGLK	R	K	0.95	47.2	43.9	0	0	0	2	0	0	2	966.566	301	308	TRUE
hPSF	1	Protein disulfide-isomerase	IPI00010796	57100.1	1	3	3	4	0.065	ILFIFIDSDHTDNQR	K	I	0.95	45.1	44	0	1.24	0	0	1	0	2	1833.91	286	300	TRUE
hPSF	1	Histone H4	IPI00453473	11349.7	1	3	3	4	0.272	DAVTYTEHAK	R	R	0.95	34.6	44.5	0	2.44	0	1	0	0	2	1134.54	69	78	TRUE
hPSF	1	Histone H4	IPI00453473	11349.7	1	3	3	4	0.272	ISGLIYEETR	R	G	0.95	66.2	44.1	0	2.72	0	2	0	0	2	1180.62	47	56	TRUE
hPSF	1	Histone H4	IPI00453473	11349.7	1	3	3	4	0.272	VFLENVIR	K	D	0.95	60.7	44.7	0	0.886	0	1	0	0	2	989.578	61	68	TRUE
ihPSF	2	ubiquitin and ribosomal protein S27a precursor	IPI00179330	17947.6	1	2	2	2	0.205	ECPSDECGAGVFMASHFDR	R	H	0.95	32.9	43.6	0	1.24	0	0	1	0	2	2171.86	120	138	TRUE
ihPSF	2	ubiquitin and ribosomal protein S27a precursor	IPI00179330	17947.6	1	2	2	2	0.205	IQDKEGIPPDQQR	K	L	0.95	33.8	44	0	0.854	0	0	1	0	2	1523.78	30	42	TRUE
ihPSF	2	5'-nucleotidase	IPI00009456	63351	1	11	13	19	0.24	AFEHSVHR	K	Y	0.95	45.9	43.6	0	0.77	0	1	0	0	2	982.485	434	441	TRUE
ihPSF	2	5'-nucleotidase	IPI00009456	63351	1	11	13	19	0.24	GAEVAHFMNALR	K	Y	0.95	55.4	44.2	0	3.52	0	1	0	0	2	1315.66	98	109	TRUE
ihPSF	2	5'-nucleotidase	IPI00009456	63351	1	11	13	19	0.24	GPLASQISGLYLPYK	K	V	0.95	46.2	43.9	0	3.77	0	1	0	0	2	1606.88	148	162	TRUE
ihPSF	2	5'-nucleotidase	IPI00009456	63351	1	11	13	19	0.24	HDSGDQDINVVSTYISK	R	M	0.95	78.2	43.8	0	5.13	0	1	2	0	2	1877.89	518	534	TRUE
ihPSF	2	5'-nucleotidase	IPI00009456	63351	1	11	13	19	0.24	KVPVVQAYAFGK	R	Y	0.95	36.6	44.1	0	2.33	0	1	0	0	2	1306.75	274	285	TRUE
ihPSF	2	5'-nucleotidase	IPI00009456	63351	1	11	13	19	0.24	TIVYLDGSSQSCR	K	F	0.95	68.4	44.2	0	4.96	0	3	0	0	2	1485.7	342	354	TRUE
ihPSF	2	5'-nucleotidase	IPI00009456	63351	1	11	13	19	0.24	VIYPAVEGR	K	I	0.95	59	44.7	0	0.921	0	2	0	0	2	1003.56	537	545	TRUE
ihPSF	2	5'-nucleotidase	IPI00009456	63351	1	11	13	19	0.24	VLPVGDEVVGIVGYTSK	K	E	0.95	69.7	43.9	0	1.8	0	1	1	0	2	1731.95	163	179	TRUE
ihPSF	2	5'-nucleotidase	IPI00009456	63351	1	11	13	19	0.24	VPVVQAYAFGK	K	Y	0.95	62.8	44.2	0	2.06	0	1	0	0	2	1178.66	275	285	TRUE
ihPSF	2	5'-nucleotidase	IPI00009456	63351	1	11	13	19	0.24	YDAMALGNHEFDNGVEGLIEPLLK	R	E	0.942	41.7	42.7	0	0	0	0	1	0	2	2661.29	110	133	TRUE
ihPSF	2	5'-nucleotidase	IPI00009456	63351	1	11	13	19	0.24	YPFIVTSDDGR	K	K	0.95	68.3	43.9	0	2.2	0	3	0	0	2	1269.61	263	273	TRUE
ihPSF	2	Keratin, type II cytoskeletal 2 epidermal	IPI00021304	65848.4	1	7	7	23	0.155	AQYEEIAQR	K	S	0.95	53.1	44.4	0	0.824	0	8	0	0	2	1107.54	360	368	TRUE
ihPSF	2	Keratin, type II cytoskeletal 2 epidermal	IPI00021304	65848.4	1	7	7	23	0.155	FLEQQNQVLQTK	R	W	0.95	73	44.3	0	1.49	0	9	0	0	2	1475.79	204	215	FALSE	IPI00220327
ihPSF	2	Keratin, type II cytoskeletal 2 epidermal	IPI00021304	65848.4	1	7	7	23	0.155	GFSSGSAVVSGGSR	R	R	0.95	71.3	43.9	0	6.62	0	2	0	0	2	1254.61	21	34	TRUE
ihPSF	2	Keratin, type II cytoskeletal 2 epidermal	IPI00021304	65848.4	1	7	7	23	0.155	GGSISGGGYGSGGGK	K	H	0.95	55	43.9	0	2.51	0	2	0	0	2	1197.55	587	601	TRUE
ihPSF	2	Keratin, type II cytoskeletal 2 epidermal	IPI00021304	65848.4	1	7	7	23	0.155	IEISELNR	K	V	0.95	61	44.5	0	0	0	8	0	0	2	973.531	400	407	FALSE	IPI00220327
ihPSF	2	Keratin, type II cytoskeletal 2 epidermal	IPI00021304	65848.4	1	7	7	23	0.155	STSSFSCLSR	R	H	0.95	96.6	44.4	0	2.31	0	7	0	0	2	1131.51	36	45	TRUE
ihPSF	2	Keratin, type II cytoskeletal 2 epidermal	IPI00021304	65848.4	1	7	7	23	0.155	TAAENDFVTLK	R	K	0.95	50.2	43.9	0	2.12	0	1	0	0	2	1208.62	282	292	TRUE
ihPSF	2	Keratin, type II cytoskeletal 2 epidermal	IPI00021304	65848.4	1	7	7	23	0.155	VDLLNQEIEFLK	K	V	0.95	46	44.2	0	1.74	0	1	0	0	2	1460.8	309	320	TRUE
ihPSF	2	Keratin, type II cytoskeletal 2 epidermal	IPI00021304	65848.4	1	7	7	23	0.155	YLDGLTAER	R	T	0.95	57	44	0	1.36	0	2	0	0	2	1037.53	245	253	TRUE
ihPSF	2	40S ribosomal protein S17	IPI00221093,IPI00478114,IPI00791157,IPI00878027	15532.5	0.997	2	2	2	0.0889	VCEEIAIIPSK	R	K	0.95	36.7	44.3	0	1.46	0	1	0	0	2	1258.67	34	44	TRUE
ihPSF	2	40S ribosomal protein S17	IPI00221093,IPI00478114,IPI00791157,IPI00878027	15532.5	0.997	2	2	2	0.0889	VCEEIAIIPSKK	R	L	0.941	29.1	44.1	0	1.1	0	0	1	0	2	1386.77	34	45	TRUE
ihPSF	2	Keratin, type II cytoskeletal 1	IPI00220327	66022.3	1	14	14	97	0.183	AEAESLYQSK	K	Y	0.95	62.5	43.8	0	1.33	0	3	0	0	2	1125.54	367	376	TRUE
ihPSF	2	Keratin, type II cytoskeletal 1	IPI00220327	66022.3	1	14	14	97	0.183	AQYEDIAQK	K	S	0.95	41.5	44.1	0	1.21	0	3	0	0	2	1065.52	356	364	TRUE
ihPSF	2	Keratin, type II cytoskeletal 1	IPI00220327	66022.3	1	14	14	97	0.183	FLEQQNQVLQTK	R	W	0.95	73	44.3	0	1.49	0	9	0	0	2	1475.79	200	211	TRUE	IPI00021304
ihPSF	2	Keratin, type II cytoskeletal 1	IPI00220327	66022.3	1	14	14	97	0.183	IEISELNR	K	V	0.95	61	44.5	0	0	0	8	0	0	2	973.531	396	403	TRUE	IPI00021304
ihPSF	2	Keratin, type II cytoskeletal 1	IPI00220327	66022.3	1	14	14	97	0.183	LLEGEESR	T	M	0.95	55.3	44.6	0	0.824	0	2	0	0	1	932.468	485	492	TRUE	IPI00418471
ihPSF	2	Keratin, type II cytoskeletal 1	IPI00220327	66022.3	1	14	14	97	0.183	NMQDMVEDYR	K	N	0.95	56.8	44	0	3.32	0	6	0	0	2	1300.53	258	267	TRUE
ihPSF	2	Keratin, type II cytoskeletal 1	IPI00220327	66022.3	1	14	14	97	0.183	SKAEAESLYQSK	K	Y	0.95	81.1	44	0	4.24	0	5	0	0	2	1340.67	365	376	TRUE
ihPSF	2	Keratin, type II cytoskeletal 1	IPI00220327	66022.3	1	14	14	97	0.183	SLDLDSIIAEVK	R	A	0.95	67.1	44.2	0	2.72	0	14	0	0	2	1302.72	344	355	TRUE
ihPSF	2	Keratin, type II cytoskeletal 1	IPI00220327	66022.3	1	14	14	97	0.183	SLNNQFASFIDK	K	V	0.95	91.2	44.1	0	1.74	0	7	0	0	2	1383.69	186	197	TRUE
ihPSF	2	Keratin, type II cytoskeletal 1	IPI00220327	66022.3	1	14	14	97	0.183	TLLEGEESR	R	M	0.95	59.4	44.6	0	0	0	4	0	0	2	1033.52	484	492	TRUE
ihPSF	2	Keratin, type II cytoskeletal 1	IPI00220327	66022.3	1	14	14	97	0.183	TNAENEFVTIK	R	K	0.95	57.4	44	0	0	0	5	0	0	2	1265.64	278	288	TRUE
ihPSF	2	Keratin, type II cytoskeletal 1	IPI00220327	66022.3	1	14	14	97	0.183	TNAENEFVTIKK	R	D	0.95	52.1	44.2	0	2	0	0	8	0	2	1393.73	278	289	TRUE
ihPSF	2	Keratin, type II cytoskeletal 1	IPI00220327	66022.3	1	14	14	97	0.183	WELLQQVDTSTR	K	T	0.95	52.6	44.3	0	1.85	0	6	0	0	2	1475.75	212	223	TRUE
ihPSF	2	Keratin, type II cytoskeletal 1	IPI00220327	66022.3	1	14	14	97	0.183	YEELQITAGR	K	H	0.95	73.4	44.1	0	1.59	0	17	0	0	2	1179.6	377	386	TRUE
ihPSF	2	40S ribosomal protein S14	IPI00026271	16254.9	1	4	4	14	0.179	IEDVTPIPSDSTR	R	R	0.95	66.3	44.1	0	5.21	0	3	0	0	2	1429.72	129	141	TRUE
ihPSF	2	40S ribosomal protein S14	IPI00026271	16254.9	1	4	4	14	0.179	IEDVTPIPSDSTRR	R	K	0.95	55	44.1	0	0	0	0	2	0	2	1585.82	129	142	TRUE
ihPSF	2	40S ribosomal protein S14	IPI00026271	16254.9	1	4	4	14	0.179	TKTPGPGAQSALR	R	A	0.95	59.2	43.9	0	2.08	0	1	0	0	2	1283.71	105	117	TRUE
ihPSF	2	40S ribosomal protein S14	IPI00026271	16254.9	1	4	4	14	0.179	TPGPGAQSALR	K	A	0.95	90.1	43.7	0	2.77	0	8	0	0	2	1054.56	107	117	TRUE
ihPSF	2	Vimentin	IPI00418471	53634.6	1	33	37	132	0.631	DNLAEDIMR	R	L	0.95	40.5	44.5	0	1.3	0	2	0	0	2	1076.5	176	184	TRUE
ihPSF	2	Vimentin	IPI00418471	53634.6	1	33	37	132	0.631	EEAENTLQSFR	R	Q	0.95	49	43.9	0	1.07	0	2	0	0	2	1323.62	197	207	TRUE
ihPSF	2	Vimentin	IPI00418471	53634.6	1	33	37	132	0.631	EKLQEEMLQR	R	E	0.95	52	44.3	0	1.68	0	1	0	0	2	1319.66	187	196	TRUE
ihPSF	2	Vimentin	IPI00418471	53634.6	1	33	37	132	0.631	EMEENFAVEAANYQDTIGR	R	L	0.95	77.8	43.5	0	0	0	1	5	0	2	2202.96	346	364	TRUE
ihPSF	2	Vimentin	IPI00418471	53634.6	1	33	37	132	0.631	ETNLDSLPLVDTHSK	R	R	0.95	47.6	43.9	0	1.92	0	2	0	0	2	1668.84	425	439	TRUE
ihPSF	2	Vimentin	IPI00418471	53634.6	1	33	37	132	0.631	FADLSEAANR	K	N	0.95	89.9	44.2	0	2.44	0	10	0	0	2	1093.53	295	304	TRUE
ihPSF	2	Vimentin	IPI00418471	53634.6	1	33	37	132	0.631	FADLSEAANRNNDALR	K	Q	0.95	48.4	44.1	0	0	0	0	2	0	2	1776.86	295	310	TRUE
ihPSF	2	Vimentin	IPI00418471	53634.6	1	33	37	132	0.631	FANYIDKVR	R	F	0.95	30.5	43.8	0	1.46	0	1	0	0	2	1125.61	114	122	TRUE
ihPSF	2	Vimentin	IPI00418471	53634.6	1	33	37	132	0.631	ILLAELEQLK	K	G	0.95	62	44.1	0	0	0	6	0	0	2	1169.71	130	139	TRUE
ihPSF	2	Vimentin	IPI00418471	53634.6	1	33	37	132	0.631	ILLAELEQLKGQGK	K	S	0.95	63.7	43.9	0	0.796	0	3	0	0	2	1539.91	130	143	TRUE
ihPSF	2	Vimentin	IPI00418471	53634.6	1	33	37	132	0.631	KVESLQEEIAFLK	R	K	0.95	73.8	44.1	0	7.3	0	3	4	0	2	1533.85	223	235	TRUE
ihPSF	2	Vimentin	IPI00418471	53634.6	1	33	37	132	0.631	LGDLYEEEMR	R	E	0.95	76.9	44.1	0	2.85	0	4	0	0	2	1270.56	146	155	TRUE
ihPSF	2	Vimentin	IPI00418471	53634.6	1	33	37	132	0.631	LLEGEESR	K	I	0.95	55.3	44.6	0	0.824	0	3	0	0	2	932.468	403	410	FALSE	IPI00220327
ihPSF	2	Vimentin	IPI00418471	53634.6	1	33	37	132	0.631	LLQDSVDFSLADAINTEFK	R	N	0.95	51.7	43.7	0	1	0	0	7	0	2	2126.07	79	97	TRUE
ihPSF	2	Vimentin	IPI00418471	53634.6	1	33	37	132	0.631	LQDEIQNMK	R	E	0.95	40.5	44.7	0	0.959	0	1	0	0	2	1118.55	365	373	TRUE
ihPSF	2	Vimentin	IPI00418471	53634.6	1	33	37	132	0.631	LQDEIQNMKEEMAR	R	H	0.95	43.2	43.9	0	0.959	0	0	1	0	2	1734.82	365	378	TRUE
ihPSF	2	Vimentin	IPI00418471	53634.6	1	33	37	132	0.631	LQEEMLQR	K	E	0.95	48.5	44.5	0	0	0	2	0	0	2	1062.53	189	196	TRUE
ihPSF	2	Vimentin	IPI00418471	53634.6	1	33	37	132	0.631	LQEEMLQREEAENTLQSFR	K	Q	0.95	58.8	43.3	0	6.7	0	0	3	0	2	2351.13	189	207	TRUE
ihPSF	2	Vimentin	IPI00418471	53634.6	1	33	37	132	0.631	MALDIEIATYR	K	K	0.95	84.8	44	0	3.04	0	6	0	0	2	1295.67	391	401	TRUE
ihPSF	2	Vimentin	IPI00418471	53634.6	1	33	37	132	0.631	MALDIEIATYRK	K	L	0.95	45.8	43.9	0	0	0	0	1	0	2	1439.76	391	402	TRUE
ihPSF	2	Vimentin	IPI00418471	53634.6	1	33	37	132	0.631	MFGGPGTASRPSSSR	R	S	0.95	63.4	44	0	1.59	0	0	4	0	2	1510.71	14	28	TRUE
ihPSF	2	Vimentin	IPI00418471	53634.6	1	33	37	132	0.631	NLQEAEEWYK	K	S	0.95	47	44.2	0	1.03	0	6	0	0	2	1309.61	283	292	TRUE
ihPSF	2	Vimentin	IPI00418471	53634.6	1	33	37	132	0.631	QDVDNASLAR	R	L	0.95	74.2	44.9	0	3.02	0	13	0	0	2	1088.53	208	217	TRUE
ihPSF	2	Vimentin	IPI00418471	53634.6	1	33	37	132	0.631	QQYESVAAK	R	N	0.95	53.4	44	0	0	0	4	0	0	2	1023.51	274	282	TRUE
ihPSF	2	Vimentin	IPI00418471	53634.6	1	33	37	132	0.631	QVDQLTNDK	R	A	0.95	54.8	44.5	0	0	0	2	0	0	2	1060.53	160	168	TRUE
ihPSF	2	Vimentin	IPI00418471	53634.6	1	33	37	132	0.631	QVQSLTCEVDALK	R	G	0.95	68.2	44.1	0	3.89	0	2	0	0	2	1490.75	322	334	TRUE
ihPSF	2	Vimentin	IPI00418471	53634.6	1	33	37	132	0.631	QVQSLTCEVDALKGTNESLER	R	Q	0.95	34.7	43.1	0	1.49	0	0	2	0	2	2377.17	322	342	TRUE
ihPSF	2	Vimentin	IPI00418471	53634.6	1	33	37	132	0.631	RQVDQLTNDK	R	A	0.95	72	44.6	0	3.72	0	2	0	0	2	1216.63	159	168	TRUE
ihPSF	2	Vimentin	IPI00418471	53634.6	1	33	37	132	0.631	SLYASSPGGVYATR	R	S	0.95	82.3	44.1	0	4.55	0	7	0	0	2	1428.71	51	64	TRUE
ihPSF	2	Vimentin	IPI00418471	53634.6	1	33	37	132	0.631	SYVTTSTR	R	T	0.95	53.3	44	0	0.886	0	5	0	0	2	914.458	29	36	TRUE
ihPSF	2	Vimentin	IPI00418471	53634.6	1	33	37	132	0.631	TNEKVELQELNDR	R	F	0.95	62.3	44.1	0	0	0	1	6	0	2	1587.8	101	113	TRUE
ihPSF	2	Vimentin	IPI00418471	53634.6	1	33	37	132	0.631	VELQELNDR	K	F	0.95	51	44.3	0	1.28	0	2	0	0	2	1115.57	105	113	TRUE
ihPSF	2	Vimentin	IPI00418471	53634.6	1	33	37	132	0.631	VESLQEEIAFLK	K	K	0.95	55.9	44.3	0	2.19	0	1	0	0	2	1405.76	224	235	TRUE
ihPSF	2	Vimentin	IPI00418471	53634.6	1	33	37	132	0.631	VEVERDNLAEDIMR	R	L	0.95	46.4	44	0	1.04	0	3	5	0	2	1688.83	171	184	TRUE
ihPSF	2	Insulin-like growth factor-binding protein 5	IPI00029236	30552	1	2	2	2	0.0772	AVYLPNCDR	R	K	0.95	40.5	44.4	0	1.23	0	1	0	0	2	1107.53	213	221	TRUE
ihPSF	2	Insulin-like growth factor-binding protein 5	IPI00029236	30552	1	2	2	2	0.0772	FVGGAENTAHPR	K	I	0.95	57.1	44	0	2.64	0	1	0	0	2	1255.62	165	176	TRUE
ihPSF	2	Isoform A of Ras-related C3 botulinum toxin substrate 1	IPI00010271,IPI00023138,IPI00219675,IPI00394837	21432.6	0.995	2	2	2	0.0938	TVFDEAIR	K	A	0.906	41.2	44.2	0	0	0	1	0	0	2	950.494	167	174	TRUE
ihPSF	2	Isoform A of Ras-related C3 botulinum toxin substrate 1	IPI00010271,IPI00023138,IPI00219675,IPI00394837	21432.6	0.995	2	2	2	0.0938	YLECSALTQR	K	G	0.95	45.9	43.8	0	0	0	1	0	0	2	1240.6	154	163	TRUE
ihPSF	2	Trypsin - Sus scrofa (Pig).	MAN00000761	24391.3	1	3	4	86	0.216	IITHPNFNGNTLDNDIMLIK	K	L	0.95	61.1	43.2	0	2.92	0	0	11	0	2	2299.18	78	97	TRUE
ihPSF	2	Trypsin - Sus scrofa (Pig).	MAN00000761	24391.3	1	3	4	86	0.216	LGEHNIDVLEGNEQFINAAK	R	I	0.95	83.2	43.4	0	4.35	0	2	27	0	2	2211.1	58	77	TRUE
ihPSF	2	Trypsin - Sus scrofa (Pig).	MAN00000761	24391.3	1	3	4	86	0.216	LSSPATLNSR	K	V	0.95	82.1	44.5	0	2.1	0	46	0	0	2	1045.56	98	107	TRUE
ihPSF	2	Isoform 2 of Carboxypeptidase Z	IPI00179185,IPI00396391	72489.8	1	3	3	6	0.0452	LLGCAVLAPR	R	C	0.95	52.3	43.7	0	1.89	0	3	0	0	2	1069.62	88	97	TRUE
ihPSF	2	Isoform 2 of Carboxypeptidase Z	IPI00179185,IPI00396391	72489.8	1	3	3	6	0.0452	MFSPTPDEK	K	M	0.95	36.8	44.1	0	1.55	0	1	0	0	2	1051.48	390	398	TRUE
ihPSF	2	Isoform 2 of Carboxypeptidase Z	IPI00179185,IPI00396391	72489.8	1	3	3	6	0.0452	QNAQNLDLNR	R	N	0.95	65.6	44.3	0	2	0	2	0	0	2	1185.6	303	312	TRUE
ihPSF	2	Isoform 1 of Collagen triple helix repeat-containing protein 1	IPI00060423	26206.8	0.995	2	2	2	0.0658	IAECTFTK	K	M	0.947	43.3	43.5	0	0	0	1	0	0	2	969.471	123	130	TRUE
ihPSF	2	Isoform 1 of Collagen triple helix repeat-containing protein 1	IPI00060423	26206.8	0.995	2	2	2	0.0658	IIIEELPK	R	-	0.896	39.9	43.4	0	0	0	1	0	0	2	954.587	236	243	TRUE
ihPSF	2	Laminin subunit alpha-5	IPI00783665	399769	1	3	3	3	0.00758	AIEASNAYSR	R	I	0.95	60	43.8	0	0	0	1	0	0	2	1081.53	2518	2527	TRUE
ihPSF	2	Laminin subunit alpha-5	IPI00783665	399769	1	3	3	3	0.00758	ILLVTDGAR	R	A	0.95	54.8	44	0	0	0	1	0	0	2	957.573	3437	3445	TRUE
ihPSF	2	Laminin subunit alpha-5	IPI00783665	399769	1	3	3	3	0.00758	VSSYGGTLR	R	Y	0.95	62.9	43.5	0	2.24	0	1	0	0	2	939.489	1705	1713	TRUE
ihPSF	2	Alpha-fetoprotein	IPI00022443	68660.2	0.998	2	2	3	0.0296	GYQELLEK	K	C	0.95	48.6	44	0	0	0	1	0	0	2	979.51	376	383	TRUE
ihPSF	2	Alpha-fetoprotein	IPI00022443	68660.2	0.998	2	2	3	0.0296	YIQESQALAK	K	R	0.95	47.8	44.3	0	2.27	0	2	0	0	2	1150.61	404	413	TRUE
ihPSF	2	Isoform 1 of Gelsolin	IPI00026314,IPI00377087,IPI00646773,IPI00647556,IPI00796316	85679.8	0.998	2	2	2	0.0281	AGALNSNDAFVLK	K	T	0.95	57.7	44.3	0	0.959	0	1	0	0	2	1319.7	585	597	TRUE
ihPSF	2	Isoform 1 of Gelsolin	IPI00026314,IPI00377087,IPI00646773,IPI00647556,IPI00796316	85679.8	0.998	2	2	2	0.0281	YIETDPANR	R	D	0.95	36.7	44.4	0	1.54	0	1	0	0	2	1078.52	730	738	TRUE
ihPSF	2	Actin, alpha skeletal muscle	IPI00021428,IPI00023006,IPI00930343	42034.1	1	2	2	3	0.292	AGFAGDDAPR	K	A	0.95	75.6	44.7	0	2.11	0	6	0	0	2	976.448	21	30	FALSE	IPI00894498,IPI00021439,IPI00894365,IPI00021440,IPI00930226
ihPSF	2	Actin, alpha skeletal muscle	IPI00021428,IPI00023006,IPI00930343	42034.1	1	2	2	3	0.292	AVFPSIVGRPR	R	H	0.95	63.6	44	0	0	0	1	0	0	2	1198.71	31	41	FALSE	IPI00894498,IPI00021439,IPI00894365,IPI00021440,IPI00930226
ihPSF	2	Actin, alpha skeletal muscle	IPI00021428,IPI00023006,IPI00930343	42034.1	1	2	2	3	0.292	DSYVGDEAQSKR	K	G	0.95	56.9	44	0	2.96	0	1	0	0	2	1354.62	53	64	FALSE	IPI00894498,IPI00021439,IPI00894365,IPI00021440,IPI00930226
ihPSF	2	Actin, alpha skeletal muscle	IPI00021428,IPI00023006,IPI00930343	42034.1	1	2	2	3	0.292	EITALAPSTMK	K	I	0.95	54	44.5	0	1.28	0	4	0	0	2	1161.62	318	328	FALSE	IPI00894498,IPI00021439,IPI00894365,IPI00021440,IPI00930226
ihPSF	2	Actin, alpha skeletal muscle	IPI00021428,IPI00023006,IPI00930343	42034.1	1	2	2	3	0.292	GYSFVTTAER	R	E	0.95	37	44.2	0	3.43	0	2	0	0	2	1130.55	199	208	TRUE
ihPSF	2	Actin, alpha skeletal muscle	IPI00021428,IPI00023006,IPI00930343	42034.1	1	2	2	3	0.292	HQGVMVGMGQK	R	D	0.95	52.5	44.4	0	2.05	0	3	0	0	2	1187.57	42	52	FALSE	IPI00894498,IPI00021439,IPI00894365,IPI00021440,IPI00930226
ihPSF	2	Actin, alpha skeletal muscle	IPI00021428,IPI00023006,IPI00930343	42034.1	1	2	2	3	0.292	IWHHTFYNELR	K	V	0.95	48.7	44	0	0	0	0	1	0	2	1515.75	87	97	FALSE	IPI00894498,IPI00021439,IPI00894365,IPI00021440,IPI00930226
ihPSF	2	Actin, alpha skeletal muscle	IPI00021428,IPI00023006,IPI00930343	42034.1	1	2	2	3	0.292	SYELPDGQVITIGNER	K	F	0.95	72.8	44	0	4.08	0	2	1	0	2	1790.89	241	256	FALSE	IPI00894498,IPI00021439,IPI00894365,IPI00021440,IPI00930226
ihPSF	2	Actin, alpha skeletal muscle	IPI00021428,IPI00023006,IPI00930343	42034.1	1	2	2	3	0.292	VAPEEHPTLLTEAPLNPK	R	A	0.95	49.6	43.8	0	0	0	0	1	0	2	1956.04	98	115	TRUE
ihPSF	2	Isoform 2 of Protein Wnt-5a	IPI00013178,IPI00795811	40868.1	1	7	7	16	0.205	CTEIVDQFVCK	K	-	0.95	61.4	44.2	0	2.62	0	2	0	0	2	1398.64	355	365	TRUE
ihPSF	2	Isoform 2 of Protein Wnt-5a	IPI00013178,IPI00795811	40868.1	1	7	7	16	0.205	EGELSTCGCSR	R	A	0.95	50.7	44	0	2.92	0	4	0	0	2	1255.5	141	151	TRUE
ihPSF	2	Isoform 2 of Protein Wnt-5a	IPI00013178,IPI00795811	40868.1	1	7	7	16	0.205	GKLVQVNSR	R	F	0.95	44.6	44	0	2	0	4	0	0	2	1000.59	267	275	TRUE
ihPSF	2	Isoform 2 of Protein Wnt-5a	IPI00013178,IPI00795811	40868.1	1	7	7	16	0.205	ILMNLHNNEAGR	R	R	0.95	48.8	44.2	0	0	0	0	2	0	2	1381.7	201	212	TRUE
ihPSF	2	Isoform 2 of Protein Wnt-5a	IPI00013178,IPI00795811	40868.1	1	7	7	16	0.205	TCWLQLADFR	K	K	0.95	41.3	44.2	0	0.921	0	1	0	0	2	1309.64	236	245	TRUE
ihPSF	2	Isoform 2 of Protein Wnt-5a	IPI00013178,IPI00795811	40868.1	1	7	7	16	0.205	TGIKECQYQFR	K	H	0.95	52.9	44.1	0	2.47	0	0	1	0	2	1429.69	84	94	TRUE
ihPSF	2	Isoform 2 of Protein Wnt-5a	IPI00013178,IPI00795811	40868.1	1	7	7	16	0.205	TVYNLADVACK	R	C	0.95	76.4	43.8	0	1.92	0	2	0	0	2	1253.62	214	224	TRUE
ihPSF	2	Keratin, type I cytoskeletal 10	IPI00009865	58810.8	1	8	8	73	0.139	ALEESNYELEGK	R	I	0.95	70.1	44.2	0	4.08	0	12	0	0	2	1381.65	166	177	TRUE
ihPSF	2	Keratin, type I cytoskeletal 10	IPI00009865	58810.8	1	8	8	73	0.139	DAEAWFNEK	K	S	0.925	41.9	43.8	0	0	0	3	0	0	2	1109.49	335	343	TRUE
ihPSF	2	Keratin, type I cytoskeletal 10	IPI00009865	58810.8	1	8	8	73	0.139	LENEIQTYR	R	S	0.95	57.1	44	0	0	0	5	0	0	2	1165.58	442	450	TRUE
ihPSF	2	Keratin, type I cytoskeletal 10	IPI00009865	58810.8	1	8	8	73	0.139	SLLEGEGSSGGGGR	R	G	0.95	80.2	44.3	0	4.1	0	7	0	0	2	1262.6	451	464	TRUE
ihPSF	2	Keratin, type I cytoskeletal 10	IPI00009865	58810.8	1	8	8	73	0.139	SQYEQLAEQNR	R	K	0.95	73.9	44.4	0	3.08	0	1	0	0	2	1365.64	323	333	TRUE
ihPSF	2	Keratin, type I cytoskeletal 10	IPI00009865	58810.8	1	8	8	73	0.139	VLDELTLTK	R	A	0.95	53.9	44.6	0	0	0	8	0	0	2	1031.6	258	266	TRUE
ihPSF	2	Keratin, type I cytoskeletal 10	IPI00009865	58810.8	1	8	8	73	0.139	VTMQNLNDR	K	L	0.95	94.1	44.7	0	0	0	36	0	0	2	1090.53	148	156	TRUE
ihPSF	2	Keratin, type I cytoskeletal 10	IPI00009865	58810.8	1	8	8	73	0.139	YENEVALR	K	Q	0.95	50.5	44.3	0	0	0	1	0	0	2	993.5	238	245	TRUE
ihPSF	2	Isoform 1 of Protein KIAA1199	IPI00376689	152982	1	6	6	9	0.0463	GGDVWLDSCR	R	F	0.95	36.7	44.2	0	0.959	0	1	0	0	2	1164.51	798	807	TRUE
ihPSF	2	Isoform 1 of Protein KIAA1199	IPI00376689	152982	1	6	6	9	0.0463	ILSVAVNDEGSR	R	N	0.95	71.9	44.5	0	1.89	0	2	0	0	2	1259.66	231	242	TRUE
ihPSF	2	Isoform 1 of Protein KIAA1199	IPI00376689	152982	1	6	6	9	0.0463	LVQYLNAVPDGR	R	I	0.95	66.2	44.1	0	1.23	0	2	0	0	2	1344.73	219	230	TRUE
ihPSF	2	Isoform 1 of Protein KIAA1199	IPI00376689	152982	1	6	6	9	0.0463	NAGVSDCTATAYPK	K	F	0.95	61.7	44	0	2.31	0	1	0	0	2	1454.66	1171	1184	TRUE
ihPSF	2	Isoform 1 of Protein KIAA1199	IPI00376689	152982	1	6	6	9	0.0463	NDNWLVR	K	H	0.95	40.5	44.5	0	1.24	0	2	0	0	2	916.463	976	982	TRUE
ihPSF	2	Isoform 1 of Protein KIAA1199	IPI00376689	152982	1	6	6	9	0.0463	VEQSYPGR	K	S	0.909	41.5	44.4	0	0	0	1	0	0	2	935.458	1119	1126	TRUE
ihPSF	2	Isoform V1 of Versican core protein	IPI00215628	265028	1	5	5	11	0.0195	AQCGGGLLGVR	R	T	0.95	78.9	44.8	0	1.66	0	2	0	0	2	1087.57	313	323	TRUE
ihPSF	2	Isoform V1 of Versican core protein	IPI00215628	265028	1	5	5	11	0.0195	FDAYCFK	R	R	0.937	43.2	44.2	0	0	0	1	0	0	2	950.408	341	347	TRUE
ihPSF	2	Isoform V1 of Versican core protein	IPI00215628	265028	1	5	5	11	0.0195	LGEPNYGAEIR	R	G	0.95	66.7	44.6	0	1.68	0	2	0	0	2	1218.61	925	935	TRUE
ihPSF	2	Isoform V1 of Versican core protein	IPI00215628	265028	1	5	5	11	0.0195	LLASDAGLYR	K	C	0.95	73.6	44.4	0	1.89	0	2	0	0	2	1078.59	120	129	TRUE
ihPSF	2	Isoform V1 of Versican core protein	IPI00215628	265028	1	5	5	11	0.0195	YEINSLIR	R	Y	0.95	56.2	44.3	0	0	0	4	0	0	2	1007.55	2328	2335	TRUE
ihPSF	2	Isoform 4 of Tenascin	IPI00220213	230846	1	34	37	112	0.208	ACGCAAAPDVK	R	E	0.95	58.1	44.8	0	4.04	0	3	0	0	2	1119.49	110	120	TRUE
ihPSF	2	Isoform 4 of Tenascin	IPI00220213	230846	1	34	37	112	0.208	APTAQVESFR	R	I	0.95	86.3	44.8	0	2.82	0	8	0	0	2	1105.56	1641	1650	TRUE
ihPSF	2	Isoform 4 of Tenascin	IPI00220213	230846	1	34	37	112	0.208	ASTEQAPELENLTVTEVGWDGLR	K	L	0.95	75.2	43.1	0	3.48	0	0	2	0	2	2515.23	1069	1091	TRUE
ihPSF	2	Isoform 4 of Tenascin	IPI00220213	230846	1	34	37	112	0.208	AVDIPGLEAATPYR	R	V	0.95	56	44	0	1.24	0	1	0	0	2	1472.77	1401	1414	TRUE
ihPSF	2	Isoform 4 of Tenascin	IPI00220213	230846	1	34	37	112	0.208	AYAAGFGDR	K	R	0.95	63.7	43.6	0	5.14	0	3	0	0	2	927.432	1951	1959	TRUE
ihPSF	2	Isoform 4 of Tenascin	IPI00220213	230846	1	34	37	112	0.208	CVCEQGFK	K	G	0.95	51.8	43.8	0	1.02	0	3	0	0	2	1027.43	454	461	TRUE
ihPSF	2	Isoform 4 of Tenascin	IPI00220213	230846	1	34	37	112	0.208	DHGETAFAVYDK	R	F	0.95	89.7	44	0	6.44	0	2	0	0	2	1352.61	1987	1998	TRUE
ihPSF	2	Isoform 4 of Tenascin	IPI00220213	230846	1	34	37	112	0.208	EATEYEIELYGISK	R	G	0.95	57.1	44	0	4.85	0	3	0	0	2	1644.8	1591	1604	TRUE
ihPSF	2	Isoform 4 of Tenascin	IPI00220213	230846	1	34	37	112	0.208	EDKESNPATINAATELDTPK	K	D	0.95	66.7	43.4	0	4	0	0	3	0	2	2144.04	970	989	TRUE
ihPSF	2	Isoform 4 of Tenascin	IPI00220213	230846	1	34	37	112	0.208	EEFWLGLDNLNK	R	I	0.95	65.4	44.1	0	2.07	0	2	0	0	2	1477.73	1961	1972	TRUE
ihPSF	2	Isoform 4 of Tenascin	IPI00220213	230846	1	34	37	112	0.208	EQCTAGAGCCLQPATGR	R	L	0.95	69.3	44.2	0	0	0	1	3	0	2	1836.78	138	154	TRUE
ihPSF	2	Isoform 4 of Tenascin	IPI00220213	230846	1	34	37	112	0.208	ETFTTGLDAPR	K	N	0.95	77.9	44.2	0	2.36	0	6	0	0	2	1207.6	887	897	TRUE
ihPSF	2	Isoform 4 of Tenascin	IPI00220213	230846	1	34	37	112	0.208	EVIVGPDTTSYSLADLSPSTHYTAK	K	I	0.95	49.1	42.9	0	0.854	0	0	1	0	2	2652.3	1839	1863	TRUE
ihPSF	2	Isoform 4 of Tenascin	IPI00220213	230846	1	34	37	112	0.208	FTTDLDSPR	K	D	0.95	71.4	44.1	0	1.21	0	10	0	0	2	1051.51	1792	1800	TRUE
ihPSF	2	Isoform 4 of Tenascin	IPI00220213	230846	1	34	37	112	0.208	GHEHSIQFAEMK	K	L	0.95	46.8	44.1	0	0	0	0	3	0	2	1429.65	2083	2094	TRUE
ihPSF	2	Isoform 4 of Tenascin	IPI00220213	230846	1	34	37	112	0.208	GLEPGQEYNVLLTAEK	R	G	0.95	76.7	44	0	1.85	0	5	0	0	2	1760.91	1042	1057	TRUE
ihPSF	2	Isoform 4 of Tenascin	IPI00220213	230846	1	34	37	112	0.208	GYDCSDMSCPNDCHQHGR	K	C	0.93	27.6	43.2	0	1	0	0	1	0	2	2211.77	462	479	TRUE
ihPSF	2	Isoform 4 of Tenascin	IPI00220213	230846	1	34	37	112	0.208	IQALNGPLR	K	S	0.95	55.6	43.7	0	1.64	0	5	0	0	2	981.584	1864	1872	TRUE
ihPSF	2	Isoform 4 of Tenascin	IPI00220213	230846	1	34	37	112	0.208	ITAQGQYELR	K	V	0.95	68.8	44.2	0	1.09	0	8	0	0	2	1178.62	1973	1982	TRUE
ihPSF	2	Isoform 4 of Tenascin	IPI00220213	230846	1	34	37	112	0.208	KQSEPLEITLLAPER	K	T	0.95	59.2	43.8	0	1.7	0	0	4	0	2	1723.96	1568	1582	TRUE
ihPSF	2	Isoform 4 of Tenascin	IPI00220213	230846	1	34	37	112	0.208	LDAPSQIEVK	R	D	0.95	47.3	44	0	0.854	0	2	0	0	2	1099.6	803	812	TRUE
ihPSF	2	Isoform 4 of Tenascin	IPI00220213	230846	1	34	37	112	0.208	LEELENLVSSLR	R	E	0.95	89.7	44.1	0	3.7	0	2	0	0	2	1401.76	126	137	TRUE
ihPSF	2	Isoform 4 of Tenascin	IPI00220213	230846	1	34	37	112	0.208	NMNKEDEGEITK	R	S	0.95	40	44	0	1.49	0	2	2	0	2	1423.64	748	759	TRUE
ihPSF	2	Isoform 4 of Tenascin	IPI00220213	230846	1	34	37	112	0.208	QSEPLEITLLAPER	K	T	0.95	63.9	43.8	0	3.22	0	2	0	0	2	1595.86	1569	1582	TRUE
ihPSF	2	Isoform 4 of Tenascin	IPI00220213	230846	1	34	37	112	0.208	REEFWLGLDNLNK	R	I	0.95	48.7	43.9	0	0	0	2	1	0	2	1633.83	1960	1972	TRUE
ihPSF	2	Isoform 4 of Tenascin	IPI00220213	230846	1	34	37	112	0.208	RPETSYR	R	Q	0.95	46	44	0	2.26	0	5	0	0	2	908.458	763	769	TRUE
ihPSF	2	Isoform 4 of Tenascin	IPI00220213	230846	1	34	37	112	0.208	SMEIPGLR	R	A	0.95	39.7	44.8	0	1.34	0	1	0	0	2	902.476	1310	1317	TRUE
ihPSF	2	Isoform 4 of Tenascin	IPI00220213	230846	1	34	37	112	0.208	TISATATTEAEPEVDNLLVSDATPDGFR	K	L	0.924	40.5	42.8	0	0	0	0	1	0	2	2920.41	1519	1546	TRUE
ihPSF	2	Isoform 4 of Tenascin	IPI00220213	230846	1	34	37	112	0.208	TPVLSAEASTAK	R	E	0.95	36.5	44.4	0	2.35	0	1	0	0	2	1174.63	1426	1437	TRUE
ihPSF	2	Isoform 4 of Tenascin	IPI00220213	230846	1	34	37	112	0.208	TVSGNTVEYALTDLEPATEYTLR	R	I	0.95	82.4	43.2	0	3.92	0	0	2	0	2	2543.25	1753	1775	TRUE
ihPSF	2	Isoform 4 of Tenascin	IPI00220213	230846	1	34	37	112	0.208	VATYLPAPEGLK	R	F	0.95	50.4	44.3	0	0	0	5	0	0	2	1258.7	708	719	TRUE
ihPSF	2	Isoform 4 of Tenascin	IPI00220213	230846	1	34	37	112	0.208	VEGYSGTAGDSMAYHNGR	K	S	0.95	43.9	43.8	0	2.92	0	0	1	0	2	1887.79	2012	2029	TRUE
ihPSF	2	Isoform 4 of Tenascin	IPI00220213	230846	1	34	37	112	0.208	VFAILENK	R	K	0.95	45.6	44.6	0	0	0	2	0	0	2	933.54	692	699	TRUE
ihPSF	2	Isoform 4 of Tenascin	IPI00220213	230846	1	34	37	112	0.208	VSQTDNSITLEWR	R	N	0.95	99.1	44	0	5.14	0	4	0	0	2	1548.77	902	914	TRUE
ihPSF	2	Isoform 1 of Collagen alpha-3(VI) chain	IPI00022200,IPI00220701	343645	1	29	30	39	0.112	ALILVGLER	R	V	0.95	54	43.5	0	0	0	1	0	0	2	983.625	1976	1984	TRUE
ihPSF	2	Isoform 1 of Collagen alpha-3(VI) chain	IPI00022200,IPI00220701	343645	1	29	30	39	0.112	DQNVFVAQK	R	G	0.95	39.7	44.5	0	1.23	0	1	0	0	2	1048.54	1848	1856	TRUE
ihPSF	2	Isoform 1 of Collagen alpha-3(VI) chain	IPI00022200,IPI00220701	343645	1	29	30	39	0.112	DSFQEVLR	R	F	0.95	60.8	44.3	0	0	0	2	0	0	2	993.5	1653	1660	TRUE
ihPSF	2	Isoform 1 of Collagen alpha-3(VI) chain	IPI00022200,IPI00220701	343645	1	29	30	39	0.112	DVVFLLDGSEGVR	K	S	0.95	45.2	44.1	0	1.18	0	2	0	0	2	1405.73	1029	1041	TRUE
ihPSF	2	Isoform 1 of Collagen alpha-3(VI) chain	IPI00022200,IPI00220701	343645	1	29	30	39	0.112	EVQVFEITENSAK	R	L	0.95	38.6	44.1	0	1.21	0	1	0	0	2	1493.75	2994	3006	TRUE
ihPSF	2	Isoform 1 of Collagen alpha-3(VI) chain	IPI00022200,IPI00220701	343645	1	29	30	39	0.112	GAQGPAGPAGPPGLIGEQGISGPR	R	G	0.95	63.8	43.7	0	0	0	0	1	0	2	2157.11	2228	2251	TRUE
ihPSF	2	Isoform 1 of Collagen alpha-3(VI) chain	IPI00022200,IPI00220701	343645	1	29	30	39	0.112	GMTQLQGTR	R	A	0.95	48.2	44.6	0	0	0	1	0	0	2	991.499	2705	2713	TRUE
ihPSF	2	Isoform 1 of Collagen alpha-3(VI) chain	IPI00022200,IPI00220701	343645	1	29	30	39	0.112	IAVAQYSDDVK	R	V	0.95	49	43.9	0	0	0	1	0	0	2	1208.62	875	885	TRUE
ihPSF	2	Isoform 1 of Collagen alpha-3(VI) chain	IPI00022200,IPI00220701	343645	1	29	30	39	0.112	IEDGVPQHLVLVLGGK	R	S	0.95	34.7	43.9	0	2.64	0	0	1	0	2	1673.96	1536	1551	TRUE
ihPSF	2	Isoform 1 of Collagen alpha-3(VI) chain	IPI00022200,IPI00220701	343645	1	29	30	39	0.112	IIDELNVKPEGTR	K	I	0.95	44.1	44	0	0	0	0	2	0	2	1483.81	862	874	TRUE
ihPSF	2	Isoform 1 of Collagen alpha-3(VI) chain	IPI00022200,IPI00220701	343645	1	29	30	39	0.112	LLTPITTLTSEQIQK	K	L	0.95	54.3	44.1	0	2.3	0	1	0	0	2	1685.97	1404	1418	TRUE
ihPSF	2	Isoform 1 of Collagen alpha-3(VI) chain	IPI00022200,IPI00220701	343645	1	29	30	39	0.112	LQPVLQPLPSPGVGGK	R	R	0.95	33.1	44.1	0	1.96	0	1	0	0	2	1586.93	1216	1231	TRUE
ihPSF	2	Isoform 1 of Collagen alpha-3(VI) chain	IPI00022200,IPI00220701	343645	1	29	30	39	0.112	LSDAGITPLFLTR	K	Q	0.95	93.7	44.2	0	4.18	0	2	0	0	2	1403.79	2533	2545	TRUE
ihPSF	2	Isoform 1 of Collagen alpha-3(VI) chain	IPI00022200,IPI00220701	343645	1	29	30	39	0.112	LVDYLDVGFDTTR	R	V	0.95	82.8	44	0	4.55	0	2	0	0	2	1513.75	1258	1270	TRUE
ihPSF	2	Isoform 1 of Collagen alpha-3(VI) chain	IPI00022200,IPI00220701	343645	1	29	30	39	0.112	NNLFTSSAGYR	R	A	0.95	39.7	44.4	0	1.7	0	1	0	0	2	1229.59	534	544	TRUE
ihPSF	2	Isoform 1 of Collagen alpha-3(VI) chain	IPI00022200,IPI00220701	343645	1	29	30	39	0.112	QFGVAPFTIAR	K	N	0.95	55.3	44.2	0	4.16	0	2	0	0	2	1206.66	1361	1371	TRUE
ihPSF	2	Isoform 1 of Collagen alpha-3(VI) chain	IPI00022200,IPI00220701	343645	1	29	30	39	0.112	QLGTVQQVISER	R	V	0.95	71.8	44.2	0	4.3	0	1	0	0	2	1357.74	1193	1204	TRUE
ihPSF	2	Isoform 1 of Collagen alpha-3(VI) chain	IPI00022200,IPI00220701	343645	1	29	30	39	0.112	QSGVVPFIFQAK	K	N	0.95	45.4	44.3	0	2.8	0	1	0	0	2	1320.73	965	976	TRUE
ihPSF	2	Isoform 1 of Collagen alpha-3(VI) chain	IPI00022200,IPI00220701	343645	1	29	30	39	0.112	SDILGHLR	K	Q	0.95	47	43.6	0	0	0	1	0	0	2	910.511	700	707	TRUE
ihPSF	2	Isoform 1 of Collagen alpha-3(VI) chain	IPI00022200,IPI00220701	343645	1	29	30	39	0.112	SGDDVRNPSVVVK	R	R	0.933	42.5	44.1	0	0	0	0	1	0	2	1371.72	1144	1156	TRUE
ihPSF	2	Isoform 1 of Collagen alpha-3(VI) chain	IPI00022200,IPI00220701	343645	1	29	30	39	0.112	SLDEISQPAQELKR	K	S	0.95	55	43.8	0	1.77	0	0	1	0	2	1613.85	561	574	TRUE
ihPSF	2	Isoform 1 of Collagen alpha-3(VI) chain	IPI00022200,IPI00220701	343645	1	29	30	39	0.112	SQAPVLDAIR	R	R	0.95	64.2	43.7	0	1.64	0	1	0	0	2	1069.6	1495	1504	TRUE
ihPSF	2	Isoform 1 of Collagen alpha-3(VI) chain	IPI00022200,IPI00220701	343645	1	29	30	39	0.112	SQHPYVLTEDTLK	R	V	0.95	35.2	44.1	0	1.21	0	0	1	0	2	1530.78	1919	1931	TRUE
ihPSF	2	Isoform 1 of Collagen alpha-3(VI) chain	IPI00022200,IPI00220701	343645	1	29	30	39	0.112	SSGIVSLGVGDR	R	N	0.95	67.2	44.3	0	1.96	0	3	0	0	2	1146.61	1565	1576	TRUE
ihPSF	2	Isoform 1 of Collagen alpha-3(VI) chain	IPI00022200,IPI00220701	343645	1	29	30	39	0.112	SVEDAQDVSLALTQR	K	G	0.95	77.1	44	0	3.21	0	1	1	0	2	1631.82	1755	1769	TRUE
ihPSF	2	Isoform 1 of Collagen alpha-3(VI) chain	IPI00022200,IPI00220701	343645	1	29	30	39	0.112	VAVFFSNTPTR	K	A	0.95	32.7	44	0	1.22	0	1	0	0	2	1238.65	2511	2521	TRUE
ihPSF	2	Isoform 1 of Collagen alpha-3(VI) chain	IPI00022200,IPI00220701	343645	1	29	30	39	0.112	VAVVQYSDR	R	T	0.95	50.5	44.2	0	1.68	0	1	0	0	2	1036.54	1067	1075	TRUE
ihPSF	2	Isoform 1 of Collagen alpha-3(VI) chain	IPI00022200,IPI00220701	343645	1	29	30	39	0.112	VEFSLTDYGSK	K	E	0.95	42.3	44.5	0	0.824	0	1	0	0	2	1245.6	2685	2695	TRUE
ihPSF	2	Isoform 1 of Collagen alpha-3(VI) chain	IPI00022200,IPI00220701	343645	1	29	30	39	0.112	VVESLDVGQDR	R	V	0.95	74.4	44.6	0	3.74	0	2	0	0	2	1216.62	1054	1064	TRUE
ihPSF	2	Fibrillin-1	IPI00328113	312268	1	4	4	4	0.0143	GYILQEDGR	K	S	0.927	42.5	44.2	0	0	0	1	0	0	2	1050.52	2473	2481	TRUE
ihPSF	2	Fibrillin-1	IPI00328113	312268	1	4	4	4	0.0143	ISPDLCGR	R	G	0.95	43.7	44.7	0	1.07	0	1	0	0	2	917.451	1076	1083	TRUE
ihPSF	2	Fibrillin-1	IPI00328113	312268	1	4	4	4	0.0143	NTPEYEELCPR	R	G	0.95	58.6	44	0	2.02	0	1	0	0	2	1407.62	1000	1010	TRUE
ihPSF	2	Fibrillin-1	IPI00328113	312268	1	4	4	4	0.0143	YEDEECTLPIAGR	R	H	0.95	42.9	44	0	3.14	0	1	0	0	2	1552.69	962	974	TRUE
ihPSF	2	60S ribosomal protein L31	IPI00026302,IPI00848331,IPI00856058,IPI00915795,IPI00916315,IPI00916572,IPI00917298,IPI00917675	14445.2	0.999	2	2	9	0.168	FAMKEMGTPDVR	K	I	0.95	28.7	44.1	0	1.37	0	0	1	0	2	1413.65	52	63	TRUE
ihPSF	2	60S ribosomal protein L31	IPI00026302,IPI00848331,IPI00856058,IPI00915795,IPI00916315,IPI00916572,IPI00917298,IPI00917675	14445.2	0.999	2	2	9	0.168	SAINEVVTR	R	E	0.95	75	44.7	0	0	0	8	0	0	2	988.542	15	23	TRUE
ihPSF	2	Isoform 1 of Myosin-9	IPI00019502	226520	1	28	28	39	0.196	AGVLAHLEEER	R	D	0.95	70	44.1	0	5	0	1	0	0	2	1223.64	765	775	TRUE	IPI00790503,IPI00479307,IPI00397526
ihPSF	2	Isoform 1 of Myosin-9	IPI00019502	226520	1	28	28	39	0.196	ALEEAMEQK	R	A	0.95	32.9	44.5	0	1.6	0	1	0	0	2	1048.5	1484	1492	TRUE
ihPSF	2	Isoform 1 of Myosin-9	IPI00019502	226520	1	28	28	39	0.196	ALELDSNLYR	K	I	0.95	71.8	44.1	0	0	0	4	0	0	2	1193.62	746	755	TRUE
ihPSF	2	Isoform 1 of Myosin-9	IPI00019502	226520	1	28	28	39	0.196	DFSALESQLQDTQELLQEENR	K	Q	0.95	69.5	43.5	0	0	0	0	1	0	2	2493.17	1302	1322	TRUE
ihPSF	2	Isoform 1 of Myosin-9	IPI00019502	226520	1	28	28	39	0.196	DLEGLSQR	K	H	0.927	42.9	44.7	0	0	0	1	0	0	2	917.469	1393	1400	TRUE
ihPSF	2	Isoform 1 of Myosin-9	IPI00019502	226520	1	28	28	39	0.196	DLGEELEALKTELEDTLDSTAAQQELR	R	S	0.95	67.2	42.6	0	1.33	0	0	1	0	2	3017.48	1136	1162	TRUE
ihPSF	2	Isoform 1 of Myosin-9	IPI00019502	226520	1	28	28	39	0.196	EQADFAIEALAK	K	A	0.95	63.5	44.1	0	2.17	0	3	0	0	2	1305.67	408	419	TRUE
ihPSF	2	Isoform 1 of Myosin-9	IPI00019502	226520	1	28	28	39	0.196	IAEFTTNLTEEEEK	R	S	0.95	62.1	44	0	5.08	0	1	0	0	2	1653.79	1001	1014	TRUE
ihPSF	2	Isoform 1 of Myosin-9	IPI00019502	226520	1	28	28	39	0.196	IAEFTTNLTEEEEKSK	R	S	0.95	41	44.1	0	0.854	0	0	1	0	2	1868.91	1001	1016	TRUE
ihPSF	2	Isoform 1 of Myosin-9	IPI00019502	226520	1	28	28	39	0.196	IAQLEEELEEEQGNTELINDR	R	L	0.95	62.2	42.8	0	2.77	0	0	3	0	2	2472.17	1731	1751	TRUE
ihPSF	2	Isoform 1 of Myosin-9	IPI00019502	226520	1	28	28	39	0.196	IAQLEEQLDNETK	K	E	0.95	63.2	44.1	0	4.77	0	2	0	0	2	1530.76	1816	1828	TRUE
ihPSF	2	Isoform 1 of Myosin-9	IPI00019502	226520	1	28	28	39	0.196	IMGIPEEEQMGLLR	R	V	0.95	34.5	43.9	0	1.85	0	1	0	0	2	1615.82	328	341	TRUE
ihPSF	2	Isoform 1 of Myosin-9	IPI00019502	226520	1	28	28	39	0.196	IRELESQISELQEDLESER	K	A	0.95	75	43.6	0	1.26	0	0	2	0	2	2303.14	1106	1124	TRUE
ihPSF	2	Isoform 1 of Myosin-9	IPI00019502	226520	1	28	28	39	0.196	KLEEEQIILEDQNCK	K	L	0.95	57.5	43.9	0	0	0	0	1	0	2	1888.93	975	989	TRUE
ihPSF	2	Isoform 1 of Myosin-9	IPI00019502	226520	1	28	28	39	0.196	KQELEEICHDLEAR	K	V	0.95	43.9	43.9	0	1.64	0	0	1	0	2	1769.85	910	923	TRUE
ihPSF	2	Isoform 1 of Myosin-9	IPI00019502	226520	1	28	28	39	0.196	LDPHLVLDQLR	K	C	0.95	50.1	44.3	0	3.3	0	1	0	0	2	1318.75	683	693	TRUE	IPI00790503,IPI00479307,IPI00397526
ihPSF	2	Isoform 1 of Myosin-9	IPI00019502	226520	1	28	28	39	0.196	LQVELDNVTGLLSQSDSK	K	S	0.95	52.6	43.8	0	2.3	0	0	1	0	2	1946.01	1278	1295	TRUE
ihPSF	2	Isoform 1 of Myosin-9	IPI00019502	226520	1	28	28	39	0.196	NKHEAMITDLEER	K	L	0.95	62	44.1	0	0	0	0	1	0	2	1601.76	1023	1035	TRUE
ihPSF	2	Isoform 1 of Myosin-9	IPI00019502	226520	1	28	28	39	0.196	NLPIYSEEIVEMYK	K	G	0.938	43	43.9	0	0	0	1	0	0	2	1727.86	126	139	TRUE
ihPSF	2	Isoform 1 of Myosin-9	IPI00019502	226520	1	28	28	39	0.196	NTDQASMPDNTAAQK	R	V	0.95	35.6	44	0	2.46	0	1	0	0	2	1591.7	359	373	TRUE
ihPSF	2	Isoform 1 of Myosin-9	IPI00019502	226520	1	28	28	39	0.196	NTNPNFVR	R	C	0.941	43.9	44.6	0	0	0	1	0	0	2	961.485	663	670	TRUE	IPI00790503,IPI00479307,IPI00397526
ihPSF	2	Isoform 1 of Myosin-9	IPI00019502	226520	1	28	28	39	0.196	QAQQERDELADEIANSSGK	R	G	0.929	41.6	43.5	0	0	0	0	1	0	2	2088.98	1698	1716	TRUE
ihPSF	2	Isoform 1 of Myosin-9	IPI00019502	226520	1	28	28	39	0.196	RGDLPFVVPR	R	R	0.95	83.5	44.1	0	2.7	0	1	0	0	2	1155.66	1923	1932	TRUE
ihPSF	2	Isoform 1 of Myosin-9	IPI00019502	226520	1	28	28	39	0.196	TELADKVTK	R	L	0.95	43.1	44.6	0	1.14	0	1	0	0	2	1004.56	1269	1277	TRUE
ihPSF	2	Isoform 1 of Myosin-9	IPI00019502	226520	1	28	28	39	0.196	TQLEELEDELQATEDAK	K	L	0.95	46.2	43.9	0	0	0	0	1	0	2	1961.92	1539	1555	TRUE	IPI00790503,IPI00479307,IPI00397526
ihPSF	2	Isoform 1 of Myosin-9	IPI00019502	226520	1	28	28	39	0.196	VEDMAELTCLNEASVLHNLK	K	E	0.95	47.8	43.3	0	2.82	0	0	2	0	2	2302.11	83	102	TRUE	IPI00790503,IPI00479307,IPI00397526
ihPSF	2	Isoform 1 of Myosin-9	IPI00019502	226520	1	28	28	39	0.196	VSHLLGINVTDFTR	K	G	0.95	59	44	0	1.41	0	0	1	0	2	1571.85	374	387	TRUE
ihPSF	2	Isoform 1 of Myosin-9	IPI00019502	226520	1	28	28	39	0.196	VVFQEFR	R	Q	0.948	43.6	43.7	0	0	0	2	0	0	2	924.494	712	718	TRUE
ihPSF	2	Complement C3 (Fragment)	IPI00783987,IPI00887739,IPI00942927	187131	0.998	2	2	2	0.0126	GYTQQLAFR	K	Q	0.95	41.7	43.8	0	1.96	0	1	0	0	2	1083.56	1052	1060	TRUE
ihPSF	2	Complement C3 (Fragment)	IPI00783987,IPI00887739,IPI00942927	187131	0.998	2	2	2	0.0126	TIYTPGSTVLYR	K	I	0.95	44.8	44	0	2.11	0	1	0	0	2	1370.73	137	148	TRUE
ihPSF	2	EMILIN-1	IPI00013079	106649	1	25	30	142	0.335	APAPASAPPGPSEELLR	R	Q	0.95	76.1	43.9	0	5.27	0	13	5	0	2	1659.87	276	292	TRUE
ihPSF	2	EMILIN-1	IPI00013079	106649	1	25	30	142	0.335	AVETAFNGR	R	Q	0.95	45.3	44.3	0	2.52	0	1	0	0	2	964.485	213	221	TRUE
ihPSF	2	EMILIN-1	IPI00013079	106649	1	25	30	142	0.335	CSCPLLPPR	R	G	0.95	69.6	44	0	2.96	0	1	0	0	2	1099.54	602	610	TRUE
ihPSF	2	EMILIN-1	IPI00013079	106649	1	25	30	142	0.335	DLTGPAGEAGPPGPPGLQGPPGPAGPPGSPGK	K	D	0.95	38.5	42.9	0	1.49	0	0	1	0	2	2784.4	811	842	TRUE
ihPSF	2	EMILIN-1	IPI00013079	106649	1	25	30	142	0.335	FRGLEEGQAQAGQCPSLEGR	R	L	0.95	98.2	43.5	0	5.24	0	0	3	0	2	2190.04	707	726	TRUE
ihPSF	2	EMILIN-1	IPI00013079	106649	1	25	30	142	0.335	GLEEGQAQAGQCPSLEGR	R	L	0.95	70.3	44	0	5.05	0	1	2	0	2	1886.87	709	726	TRUE
ihPSF	2	EMILIN-1	IPI00013079	106649	1	25	30	142	0.335	GPGAGPGVGGPSR	R	G	0.95	72.4	44.1	0	5.92	0	15	0	0	2	1065.54	611	623	TRUE
ihPSF	2	EMILIN-1	IPI00013079	106649	1	25	30	142	0.335	GTELGGAAGQGGHPPGYTSLASR	R	L	0.95	33.2	43.8	0	2.66	0	0	1	0	2	2141.04	384	406	TRUE
ihPSF	2	EMILIN-1	IPI00013079	106649	1	25	30	142	0.335	LDTVAGGLQGLR	R	E	0.95	69.2	44.2	0	2.89	0	8	0	0	2	1199.67	737	748	TRUE
ihPSF	2	EMILIN-1	IPI00013079	106649	1	25	30	142	0.335	LGQLEGLLQAHGDEGCGACGGVQEELGR	R	L	0.95	63.4	42.8	0	6.04	0	0	3	0	2	2910.35	567	594	TRUE
ihPSF	2	EMILIN-1	IPI00013079	106649	1	25	30	142	0.335	LLASVEER	K	Q	0.95	61.7	44.5	0	0	0	23	0	0	2	916.51	329	336	TRUE
ihPSF	2	EMILIN-1	IPI00013079	106649	1	25	30	142	0.335	LQESCSVCLAGLDGFR	R	R	0.95	60.5	43.9	0	1.05	0	0	1	0	2	1811.84	298	313	TRUE
ihPSF	2	EMILIN-1	IPI00013079	106649	1	25	30	142	0.335	LQQEATEHATESEER	R	F	0.95	69.5	43.7	0	5.46	0	2	8	0	2	1757.79	692	706	TRUE
ihPSF	2	EMILIN-1	IPI00013079	106649	1	25	30	142	0.335	LVGGQAGLGR	K	R	0.95	71.6	43.6	0	2.47	0	7	0	0	2	927.537	779	788	TRUE
ihPSF	2	EMILIN-1	IPI00013079	106649	1	25	30	142	0.335	LVGSGLHTVEAAGEAR	R	Q	0.95	81.5	43.9	0	4.38	0	2	8	0	2	1566.82	513	528	TRUE
ihPSF	2	EMILIN-1	IPI00013079	106649	1	25	30	142	0.335	QATLEGLQEVVGR	R	L	0.95	96.6	44.2	0	4.11	0	8	0	0	2	1399.75	529	541	TRUE
ihPSF	2	EMILIN-1	IPI00013079	106649	1	25	30	142	0.335	RPPQECCSPELGR	R	R	0.95	56.7	44.1	0	4	0	1	7	0	2	1585.72	348	360	TRUE
ihPSF	2	EMILIN-1	IPI00013079	106649	1	25	30	142	0.335	RPPQECCSPELGRR	R	L	0.929	41.8	43.7	0	0	0	0	1	0	2	1741.82	348	361	TRUE
ihPSF	2	EMILIN-1	IPI00013079	106649	1	25	30	142	0.335	RVLDSEGQLR	R	L	0.95	60.7	44.2	0	3.39	0	3	0	0	2	1172.64	503	512	TRUE
ihPSF	2	EMILIN-1	IPI00013079	106649	1	25	30	142	0.335	SEPGTVPFDR	R	V	0.95	58.6	44.9	0	1.11	0	5	0	0	2	1104.53	882	891	TRUE
ihPSF	2	EMILIN-1	IPI00013079	106649	1	25	30	142	0.335	TVSCVLEDGVETYVK	R	Y	0.95	42	43.8	0	2.4	0	1	0	0	2	1698.83	67	81	TRUE
ihPSF	2	EMILIN-1	IPI00013079	106649	1	25	30	142	0.335	VDAQDETAAEFTLR	R	L	0.95	62.1	43.9	0	5.51	0	2	0	0	2	1565.74	546	559	TRUE
ihPSF	2	EMILIN-1	IPI00013079	106649	1	25	30	142	0.335	VLDSEGQLR	R	L	0.95	75.3	44.5	0	1.82	0	7	0	0	2	1016.54	504	512	TRUE
ihPSF	2	EMILIN-1	IPI00013079	106649	1	25	30	142	0.335	VLLNDGGYYDPETGVFTAPLAGR	R	Y	0.95	41.9	43	0	1.21	0	0	1	0	2	2425.2	892	914	TRUE
ihPSF	2	EMILIN-1	IPI00013079	106649	1	25	30	142	0.335	VQQLEEQVQSLTK	K	E	0.95	70.6	44	0	2.92	0	1	0	0	2	1529.82	178	190	TRUE
ihPSF	2	40S ribosomal protein S18	IPI00013296	17701.3	1	2	2	4	0.118	VITIMQNPR	R	Q	0.95	50.7	44.3	0	0	0	1	0	0	2	1071.6	67	75	TRUE
ihPSF	2	40S ribosomal protein S18	IPI00013296	17701.3	1	2	2	4	0.118	VLNTNIDGR	R	R	0.95	59.1	44.3	0	1.09	0	3	0	0	2	1001.54	15	23	TRUE
ihPSF	2	Extracellular sulfatase Sulf-1	IPI00293203	101011	1	5	5	7	0.0597	LQTLMSVDDSVER	R	L	0.95	78.2	44.2	0	4.57	0	1	0	0	2	1492.73	283	295	TRUE
ihPSF	2	Extracellular sulfatase Sulf-1	IPI00293203	101011	1	5	5	7	0.0597	SMPYDFDIR	K	V	0.95	36.2	44.6	0	1.01	0	1	0	0	2	1159.51	331	339	TRUE
ihPSF	2	Extracellular sulfatase Sulf-1	IPI00293203	101011	1	5	5	7	0.0597	VKELCQQAR	R	Y	0.95	34.1	44.4	0	2.1	0	1	0	0	2	1131.59	441	449	TRUE
ihPSF	2	Extracellular sulfatase Sulf-1	IPI00293203	101011	1	5	5	7	0.0597	WQCIEDTSGK	K	L	0.95	43.5	44.1	0	2.4	0	1	0	0	2	1223.54	461	470	TRUE
ihPSF	2	Extracellular sulfatase Sulf-1	IPI00293203	101011	1	5	5	7	0.0597	YQTACEQPGQK	R	W	0.95	51.3	44.2	0	1.89	0	3	0	0	2	1309.58	450	460	TRUE
ihPSF	2	Isoform 1 of Nidogen-1	IPI00026944,IPI00384542	136358	1	3	3	3	0.0305	NIFWTDSNLDR	R	I	0.95	45.8	44.2	0	1.2	0	1	0	0	2	1380.65	1034	1044	TRUE
ihPSF	2	Isoform 1 of Nidogen-1	IPI00026944,IPI00384542	136358	1	3	3	3	0.0305	QDLGSPEGIAVDHLGR	R	N	0.95	54.8	44	0	1.85	0	0	1	0	2	1663.84	1018	1033	TRUE
ihPSF	2	Isoform 1 of Nidogen-1	IPI00026944,IPI00384542	136358	1	3	3	3	0.0305	VLFETDLVNPR	R	G	0.95	88.5	44.2	0	2.38	0	1	0	0	2	1302.71	1057	1067	TRUE
ihPSF	2	Flotillin-1	IPI00027438	47336.8	1	4	4	4	0.117	AQQVAVQEQEIAR	R	R	0.95	72.4	44	0	3.66	0	1	0	0	2	1469.77	262	274	TRUE
ihPSF	2	Flotillin-1	IPI00027438	47336.8	1	4	4	4	0.117	TEAEIAHIALETLEGHQR	K	A	0.95	44.1	43.8	0	0	0	0	1	0	2	2018.03	92	109	TRUE
ihPSF	2	Flotillin-1	IPI00027438	47336.8	1	4	4	4	0.117	VQVQVVER	R	A	0.95	48.3	43.8	0	0	0	1	0	0	2	956.552	254	261	TRUE
ihPSF	2	Flotillin-1	IPI00027438	47336.8	1	4	4	4	0.117	VTGEVLDILTR	K	L	0.95	83.2	44.5	0	2.57	0	1	0	0	2	1215.69	393	403	TRUE
ihPSF	2	Major vault protein	IPI00000105,IPI00910019	99308	1	5	5	5	0.0616	AQQLAEVEVK	K	K	0.95	41.6	44.1	0	1.04	0	1	0	0	2	1114.61	784	793	TRUE
ihPSF	2	Major vault protein	IPI00000105,IPI00910019	99308	1	5	5	5	0.0616	DLAVAGPEMQVK	R	L	0.921	42	44.1	0	0	0	1	0	0	2	1257.65	809	820	TRUE
ihPSF	2	Major vault protein	IPI00000105,IPI00910019	99308	1	5	5	5	0.0616	GPLEYVPSAK	R	V	0.95	54.5	44.5	0	3.01	0	1	0	0	2	1060.57	361	370	TRUE
ihPSF	2	Major vault protein	IPI00000105,IPI00910019	99308	1	5	5	5	0.0616	IEGEGSVLQAK	R	L	0.95	54.7	44.2	0	0	0	1	0	0	2	1130.61	735	745	TRUE
ihPSF	2	Major vault protein	IPI00000105,IPI00910019	99308	1	5	5	5	0.0616	TAVFGFETSEAK	R	G	0.95	38.1	44.3	0	0.921	0	1	0	0	2	1286.63	601	612	TRUE
ihPSF	2	40S ribosomal protein S11	IPI00025091	18413.3	0.999	3	3	3	0.177	CPFTGNVSIR	K	G	0.924	42.4	44.3	0	2.37	0	1	0	0	2	1150.57	60	69	TRUE
ihPSF	2	40S ribosomal protein S11	IPI00025091	18413.3	0.999	3	3	3	0.177	QPTIFQNK	K	K	0.907	41.7	44.6	0	0	0	1	0	0	2	975.526	13	20	TRUE
ihPSF	2	40S ribosomal protein S11	IPI00025091	18413.3	0.999	3	3	3	0.177	VLLGETGKEK	R	L	0.915	42.2	44.7	0	0	0	1	0	0	2	1073.62	23	32	TRUE
ihPSF	2	Collagen alpha-1(I) chain	IPI00297646	138893	1	11	11	29	0.122	GEPGPTGLPGPPGER	R	G	0.95	62.1	44	0	0	0	2	0	0	2	1465.69	473	487	TRUE
ihPSF	2	Collagen alpha-1(I) chain	IPI00297646	138893	1	11	11	29	0.122	GEPGPVGVQGPPGPAGEEGKR	K	G	0.95	31.6	43.7	0	2.8	0	0	1	0	2	2003.98	449	469	TRUE
ihPSF	2	Collagen alpha-1(I) chain	IPI00297646	138893	1	11	11	29	0.122	GETGPAGRPGEVGPPGPPGPAGEK	R	G	0.95	57.6	43.5	0	2.96	0	0	1	0	2	2216.06	911	934	TRUE
ihPSF	2	Collagen alpha-1(I) chain	IPI00297646	138893	1	11	11	29	0.122	GFPGADGVAGPK	R	G	0.95	50.4	44.9	0	0	0	2	0	0	2	1088.54	494	505	TRUE
ihPSF	2	Collagen alpha-1(I) chain	IPI00297646	138893	1	11	11	29	0.122	GLTGSPGSPGPDGK	K	T	0.95	80.6	44.3	0	6.12	0	5	0	0	2	1258.59	539	552	TRUE
ihPSF	2	Collagen alpha-1(I) chain	IPI00297646	138893	1	11	11	29	0.122	GPSGPQGPGGPPGPK	R	G	0.95	93.8	44.2	0	9.7	0	4	0	0	2	1302.64	416	430	TRUE
ihPSF	2	Collagen alpha-1(I) chain	IPI00297646	138893	1	11	11	29	0.122	GQAGVMGFPGPK	R	G	0.95	43.6	44.4	0	1.08	0	1	0	0	2	1177.57	575	586	TRUE
ihPSF	2	Collagen alpha-1(I) chain	IPI00297646	138893	1	11	11	29	0.122	GSAGPPGATGFPGAAGR	R	V	0.95	53.2	44.2	0	4.36	0	1	0	0	2	1459.69	866	882	TRUE
ihPSF	2	Collagen alpha-1(I) chain	IPI00297646	138893	1	11	11	29	0.122	GVPGPPGAVGPAGK	R	D	0.95	54	44.2	0	2.21	0	4	0	0	2	1192.63	599	612	TRUE
ihPSF	2	Collagen alpha-1(I) chain	IPI00297646	138893	1	11	11	29	0.122	GVQGPPGPAGPR	R	G	0.95	51.4	44.8	0	1.2	0	2	0	0	2	1105.58	686	697	TRUE
ihPSF	2	Collagen alpha-1(I) chain	IPI00297646	138893	1	11	11	29	0.122	SGDRGETGPAGPAGPVGPVGAR	K	G	0.95	53	43.9	0	3.92	0	0	6	0	2	1961.98	1063	1084	TRUE
ihPSF	2	Laminin subunit beta-1	IPI00013976,IPI00853454	198045	0.999	2	2	2	0.0106	ELAEQLEFIK	K	N	0.95	46.9	44.5	0	0.796	0	1	0	0	2	1219.66	1301	1310	TRUE
ihPSF	2	Laminin subunit beta-1	IPI00013976,IPI00853454	198045	0.999	2	2	2	0.0106	ISGVIGPYR	K	E	0.95	29.3	44.6	0	3.22	0	1	0	0	2	961.547	1209	1217	TRUE
ihPSF	2	Collagen alpha-2(I) chain	IPI00304962	129271	1	4	4	9	0.0432	GEPGNIGFPGPK	R	G	0.95	55.9	44.6	0	2.52	0	2	0	0	2	1201.59	487	498	TRUE
ihPSF	2	Collagen alpha-2(I) chain	IPI00304962	129271	1	4	4	9	0.0432	GIPGPVGAAGATGAR	R	G	0.95	62.3	43.9	0	3.49	0	2	0	0	2	1267.68	328	342	TRUE
ihPSF	2	Collagen alpha-2(I) chain	IPI00304962	129271	1	4	4	9	0.0432	GLPGSPGNIGPAGK	R	E	0.95	65	43.8	0	1.49	0	4	0	0	2	1253.65	451	464	TRUE
ihPSF	2	Collagen alpha-2(I) chain	IPI00304962	129271	1	4	4	9	0.0432	GPPGESGAAGPTGPIGSR	R	G	0.95	46.2	43.8	0	0	0	1	0	0	2	1580.77	592	609	TRUE
ihPSF	2	40S ribosomal protein S25	IPI00012750,IPI00903251	13725	0.998	2	2	7	0.152	AALQELLSK	R	G	0.95	74	44.3	0	0	0	3	0	0	2	972.572	86	94	TRUE
ihPSF	2	40S ribosomal protein S25	IPI00012750,IPI00903251	13725	0.998	2	2	7	0.152	LITPAVVSER	K	L	0.95	69.7	43.9	0	2.14	0	4	0	0	2	1084.64	67	76	TRUE
ihPSF	2	Isoform 12 of CD44 antigen	IPI00297160,IPI00305064,IPI00418465,IPI00419219,IPI00827650,IPI00827658,IPI00827795,IPI00827893,IPI00827937,IPI00827982,IPI00828056,IPI00828064,IPI00828117,IPI00828192,IPI00854669,IPI00918020,IPI00922478	39398.1	1	3	3	3	0.0859	ALSIGFETCR	K	Y	0.95	50.6	44.1	0	0	0	1	0	0	2	1153.57	69	78	TRUE
ihPSF	2	Isoform 12 of CD44 antigen	IPI00297160,IPI00305064,IPI00418465,IPI00419219,IPI00827650,IPI00827658,IPI00827795,IPI00827893,IPI00827937,IPI00827982,IPI00828056,IPI00828064,IPI00828117,IPI00828192,IPI00854669,IPI00918020,IPI00922478	39398.1	1	3	3	3	0.0859	LVINSGNGAVEDR	K	K	0.95	78.8	44.1	0	1	0	1	0	0	2	1343.69	301	313	TRUE
ihPSF	2	Isoform 12 of CD44 antigen	IPI00297160,IPI00305064,IPI00418465,IPI00419219,IPI00827650,IPI00827658,IPI00827795,IPI00827893,IPI00827937,IPI00827982,IPI00828056,IPI00828064,IPI00828117,IPI00828192,IPI00854669,IPI00918020,IPI00922478	39398.1	1	3	3	3	0.0859	NLQNVDMK	R	I	0.95	38.4	44.6	0	0.854	0	1	0	0	2	961.477	351	358	TRUE
ihPSF	2	Actin, cytoplasmic 1	IPI00021439,IPI00021440,IPI00894365,IPI00894498,IPI00930226	41719.8	1	10	12	29	0.328	AGFAGDDAPR	K	A	0.95	75.6	44.7	0	2.11	0	6	0	0	2	976.448	19	28	TRUE	IPI00930343,IPI00023006,IPI00021428
ihPSF	2	Actin, cytoplasmic 1	IPI00021439,IPI00021440,IPI00894365,IPI00894498,IPI00930226	41719.8	1	10	12	29	0.328	AVFPSIVGRPR	R	H	0.95	63.6	44	0	0	0	1	0	0	2	1198.71	29	39	TRUE	IPI00930343,IPI00023006,IPI00021428
ihPSF	2	Actin, cytoplasmic 1	IPI00021439,IPI00021440,IPI00894365,IPI00894498,IPI00930226	41719.8	1	10	12	29	0.328	DSYVGDEAQSKR	K	G	0.95	56.9	44	0	2.96	0	1	0	0	2	1354.62	51	62	TRUE	IPI00930343,IPI00023006,IPI00021428
ihPSF	2	Actin, cytoplasmic 1	IPI00021439,IPI00021440,IPI00894365,IPI00894498,IPI00930226	41719.8	1	10	12	29	0.328	EITALAPSTMK	K	I	0.95	54	44.5	0	1.28	0	4	0	0	2	1161.62	316	326	TRUE	IPI00930343,IPI00023006,IPI00021428
ihPSF	2	Actin, cytoplasmic 1	IPI00021439,IPI00021440,IPI00894365,IPI00894498,IPI00930226	41719.8	1	10	12	29	0.328	GYSFTTTAER	R	E	0.95	58.8	44.4	0	2.09	0	6	0	0	2	1132.53	197	206	TRUE
ihPSF	2	Actin, cytoplasmic 1	IPI00021439,IPI00021440,IPI00894365,IPI00894498,IPI00930226	41719.8	1	10	12	29	0.328	HQGVMVGMGQK	R	D	0.95	52.5	44.4	0	2.05	0	3	0	0	2	1187.57	40	50	TRUE	IPI00930343,IPI00023006,IPI00021428
ihPSF	2	Actin, cytoplasmic 1	IPI00021439,IPI00021440,IPI00894365,IPI00894498,IPI00930226	41719.8	1	10	12	29	0.328	IWHHTFYNELR	K	V	0.95	48.7	44	0	0	0	0	1	0	2	1515.75	85	95	TRUE	IPI00930343,IPI00023006,IPI00021428
ihPSF	2	Actin, cytoplasmic 1	IPI00021439,IPI00021440,IPI00894365,IPI00894498,IPI00930226	41719.8	1	10	12	29	0.328	QEYDESGPSIVHR	K	K	0.95	97	44.1	0	5.96	0	1	2	0	2	1516.7	360	372	TRUE
ihPSF	2	Actin, cytoplasmic 1	IPI00021439,IPI00021440,IPI00894365,IPI00894498,IPI00930226	41719.8	1	10	12	29	0.328	SYELPDGQVITIGNER	K	F	0.95	72.8	44	0	4.08	0	2	1	0	2	1790.89	239	254	TRUE	IPI00930343,IPI00023006,IPI00021428
ihPSF	2	Actin, cytoplasmic 1	IPI00021439,IPI00021440,IPI00894365,IPI00894498,IPI00930226	41719.8	1	10	12	29	0.328	VAPEEHPVLLTEAPLNPK	R	A	0.95	53.8	43.6	0	0.796	0	1	0	0	2	1954.06	96	113	TRUE
ihPSF	2	Serum albumin precursor	IPI00708398	69276.2	1	25	32	144	0.445	AEFVEVTK	K	L	0.95	60.1	44.1	0	0	0	12	0	0	2	922.488	249	256	TRUE
ihPSF	2	Serum albumin precursor	IPI00708398	69276.2	1	25	32	144	0.445	CCAADDKEACFAVEGPK	K	L	0.95	76.1	43.6	0	4	0	1	11	0	2	1927.8	581	597	TRUE
ihPSF	2	Serum albumin precursor	IPI00708398	69276.2	1	25	32	144	0.445	CCTESLVNR	K	R	0.95	69	44.1	0	0	0	8	0	0	2	1138.5	499	507	TRUE
ihPSF	2	Serum albumin precursor	IPI00708398	69276.2	1	25	32	144	0.445	DAFLGSFLYEYSR	K	R	0.95	62.5	44	0	1.8	0	3	0	0	2	1567.74	347	359	TRUE
ihPSF	2	Serum albumin precursor	IPI00708398	69276.2	1	25	32	144	0.445	DDPHACYSTVFDK	K	L	0.95	47.2	43.9	0	0	0	1	1	0	2	1554.65	387	399	TRUE
ihPSF	2	Serum albumin precursor	IPI00708398	69276.2	1	25	32	144	0.445	DTHKSEIAHR	R	F	0.95	40.3	44.1	0	2.62	0	1	0	0	2	1193.6	25	34	TRUE
ihPSF	2	Serum albumin precursor	IPI00708398	69276.2	1	25	32	144	0.445	ETYGDMADCCEK	R	Q	0.95	49.5	44	0	2.96	0	2	0	0	2	1478.52	106	117	TRUE
ihPSF	2	Serum albumin precursor	IPI00708398	69276.2	1	25	32	144	0.445	EYEATLEECCAK	K	D	0.95	66.6	44.2	0	1.36	0	3	0	0	2	1502.61	375	386	TRUE
ihPSF	2	Serum albumin precursor	IPI00708398	69276.2	1	25	32	144	0.445	FKDLGEEHFK	R	G	0.95	43.3	44.1	0	1.89	0	2	0	0	2	1249.62	35	44	TRUE
ihPSF	2	Serum albumin precursor	IPI00708398	69276.2	1	25	32	144	0.445	HLVDEPQNLIK	K	Q	0.95	57.4	44.1	0	2.6	0	6	0	0	2	1305.72	402	412	TRUE
ihPSF	2	Serum albumin precursor	IPI00708398	69276.2	1	25	32	144	0.445	KQTALVELLK	K	H	0.95	53.2	44.1	0	2.49	0	3	0	0	2	1142.71	548	557	TRUE
ihPSF	2	Serum albumin precursor	IPI00708398	69276.2	1	25	32	144	0.445	KVPQVSTPTLVEVSR	R	S	0.95	92.4	43.9	0	4.96	0	1	9	0	2	1639.94	437	451	TRUE
ihPSF	2	Serum albumin precursor	IPI00708398	69276.2	1	25	32	144	0.445	LGEYGFQNALIVR	K	Y	0.95	104	43.9	0	4.37	0	3	1	0	2	1479.8	421	433	TRUE
ihPSF	2	Serum albumin precursor	IPI00708398	69276.2	1	25	32	144	0.445	LKECCDKPLLEK	K	S	0.95	65.3	44.1	0	1.6	0	1	0	0	2	1532.78	298	309	TRUE
ihPSF	2	Serum albumin precursor	IPI00708398	69276.2	1	25	32	144	0.445	LVNELTEFAK	K	T	0.95	65.1	44.2	0	0	0	11	0	0	2	1163.63	66	75	TRUE
ihPSF	2	Serum albumin precursor	IPI00708398	69276.2	1	25	32	144	0.445	MPCTEDYLSLILNR	R	L	0.95	64.7	43.8	0	3.29	0	1	1	0	2	1740.83	469	482	TRUE
ihPSF	2	Serum albumin precursor	IPI00708398	69276.2	1	25	32	144	0.445	QTALVELLK	K	H	0.95	70.1	44	0	0	0	10	0	0	2	1014.62	549	557	TRUE
ihPSF	2	Serum albumin precursor	IPI00708398	69276.2	1	25	32	144	0.445	RPCFSALTPDETYVPK	R	A	0.95	35.3	43.9	0	1.44	0	1	0	0	2	1880.92	508	523	TRUE
ihPSF	2	Serum albumin precursor	IPI00708398	69276.2	1	25	32	144	0.445	SHCIAEVEK	K	D	0.95	44	44.5	0	2.06	0	1	0	0	2	1072.51	310	318	TRUE
ihPSF	2	Serum albumin precursor	IPI00708398	69276.2	1	25	32	144	0.445	SLHTLFGDELCK	K	V	0.95	48.2	44.2	0	1.12	0	1	5	0	2	1419.69	89	100	TRUE
ihPSF	2	Serum albumin precursor	IPI00708398	69276.2	1	25	32	144	0.445	TCVADESHAGCEK	K	S	0.95	62.9	44	0	2.89	0	1	3	0	2	1463.59	76	88	TRUE
ihPSF	2	Serum albumin precursor	IPI00708398	69276.2	1	25	32	144	0.445	TVMENFVAFVDK	K	C	0.95	90	44.2	0	4.77	0	14	0	0	2	1415.69	569	580	TRUE
ihPSF	2	Serum albumin precursor	IPI00708398	69276.2	1	25	32	144	0.445	VPQVSTPTLVEVSR	K	S	0.95	74.4	43.9	0	4.06	0	1	0	0	2	1511.84	438	451	TRUE
ihPSF	2	Serum albumin precursor	IPI00708398	69276.2	1	25	32	144	0.445	YICDNQDTISSK	K	L	0.95	87.5	44.1	0	2.68	0	12	0	0	2	1443.64	286	297	TRUE
ihPSF	2	Serum albumin precursor	IPI00708398	69276.2	1	25	32	144	0.445	YLYEIAR	K	R	0.95	55	43.6	0	0	0	13	0	0	2	927.493	161	167	TRUE
ihPSF	2	Isoform 1 of Protein-glutamine gamma-glutamyltransferase 2	IPI00294578	77311.1	1	5	5	7	0.0859	CDLELETNGR	R	D	0.95	39.8	44.2	0	2.66	0	1	0	0	2	1206.54	10	19	TRUE
ihPSF	2	Isoform 1 of Protein-glutamine gamma-glutamyltransferase 2	IPI00294578	77311.1	1	5	5	7	0.0859	LAEKEETGMAMR	K	I	0.95	64	44.4	0	1.57	0	0	2	0	2	1365.65	465	476	TRUE
ihPSF	2	Isoform 1 of Protein-glutamine gamma-glutamyltransferase 2	IPI00294578	77311.1	1	5	5	7	0.0859	RSSPVYVGR	R	V	0.95	46.3	44.5	0	1.17	0	1	0	0	2	1020.56	214	222	TRUE
ihPSF	2	Isoform 1 of Protein-glutamine gamma-glutamyltransferase 2	IPI00294578	77311.1	1	5	5	7	0.0859	SEGTYCCGPVPVR	K	A	0.95	97.8	43.9	0	7.33	0	2	0	0	2	1481.65	365	377	TRUE
ihPSF	2	Isoform 1 of Protein-glutamine gamma-glutamyltransferase 2	IPI00294578	77311.1	1	5	5	7	0.0859	TVEIPDPVEAGEEVK	K	V	0.95	48.3	43.9	0	1.59	0	1	0	0	2	1611.81	635	649	TRUE
ihPSF	2	Keratin, type I cytoskeletal 9	IPI00019359	62047.8	1	8	8	65	0.167	EIETYHNLLEGGQEDFESSGAGK	K	I	0.95	47.7	43.3	0	0	0	0	2	0	2	2510.13	450	472	TRUE
ihPSF	2	Keratin, type I cytoskeletal 9	IPI00019359	62047.8	1	8	8	65	0.167	FSSSSGYGGGSSR	R	V	0.95	78.6	44.3	0	5.68	0	17	0	0	2	1235.53	47	59	TRUE
ihPSF	2	Keratin, type I cytoskeletal 9	IPI00019359	62047.8	1	8	8	65	0.167	QEYEQLIAK	R	N	0.95	47.9	44.5	0	0	0	2	0	0	2	1121.58	328	336	TRUE
ihPSF	2	Keratin, type I cytoskeletal 9	IPI00019359	62047.8	1	8	8	65	0.167	QGVDADINGLR	R	Q	0.95	74.6	44.2	0	3.7	0	8	0	0	2	1157.59	251	261	TRUE
ihPSF	2	Keratin, type I cytoskeletal 9	IPI00019359	62047.8	1	8	8	65	0.167	SGGGGGGGLGSGGSIR	R	S	0.95	115	44.6	0	4.8	0	22	0	0	2	1232.6	14	29	TRUE
ihPSF	2	Keratin, type I cytoskeletal 9	IPI00019359	62047.8	1	8	8	65	0.167	STMQELNSR	K	L	0.939	29.5	44.1	0	1.07	0	2	0	0	2	1065.5	155	163	TRUE
ihPSF	2	Keratin, type I cytoskeletal 9	IPI00019359	62047.8	1	8	8	65	0.167	TLLDIDNTR	K	M	0.95	65.8	44.5	0	0	0	11	0	0	2	1060.56	225	233	TRUE
ihPSF	2	Keratin, type I cytoskeletal 9	IPI00019359	62047.8	1	8	8	65	0.167	VQALEEANNDLENK	K	I	0.95	85.7	44.1	0	4.6	0	1	0	0	2	1586.77	171	184	TRUE
ihPSF	2	Tissue factor pathway inhibitor 2	IPI00009198	26916.9	1	3	3	8	0.145	DEGLCSANVTR	K	Y	0.95	67.3	44.3	0	4.07	0	3	0	0	2	1221.55	163	173	TRUE
ihPSF	2	Tissue factor pathway inhibitor 2	IPI00009198	26916.9	1	3	3	8	0.145	FFSGGCHR	K	N	0.95	46.6	43.5	0	0	0	1	0	0	2	967.42	125	132	TRUE
ihPSF	2	Tissue factor pathway inhibitor 2	IPI00009198	26916.9	1	3	3	8	0.145	LQVSVDDQCEGSTEK	R	Y	0.95	60.5	43.8	0	0	0	4	0	0	2	1694.75	98	112	TRUE
ihPSF	2	Decay-accelerating factor splicing variant 4	IPI00152418,IPI00216550,IPI00292069,IPI00382926,IPI00783145,IPI00784169	56199.4	1	4	4	6	0.0724	LTCLQNLK	K	W	0.916	42.2	44.7	0	0	0	1	0	0	2	989.545	143	150	TRUE
ihPSF	2	Decay-accelerating factor splicing variant 4	IPI00152418,IPI00216550,IPI00292069,IPI00382926,IPI00783145,IPI00784169	56199.4	1	4	4	6	0.0724	QSVTYACNK	R	G	0.95	50.3	44	0	0	0	1	0	0	2	1070.49	247	255	TRUE
ihPSF	2	Decay-accelerating factor splicing variant 4	IPI00152418,IPI00216550,IPI00292069,IPI00382926,IPI00783145,IPI00784169	56199.4	1	4	4	6	0.0724	TSFPEDTVITYK	R	C	0.95	40.4	44.1	0	1.48	0	2	0	0	2	1400.69	53	64	TRUE
ihPSF	2	Decay-accelerating factor splicing variant 4	IPI00152418,IPI00216550,IPI00292069,IPI00382926,IPI00783145,IPI00784169	56199.4	1	4	4	6	0.0724	WSTAVEFCK	K	K	0.95	42.1	43.9	0	1.42	0	2	0	0	2	1127.52	151	159	TRUE
ihPSF	2	Isoform Non-muscle of Myosin light polypeptide 6	IPI00335168,IPI00789605,IPI00796366,IPI00930599	16911.8	1	6	6	11	0.477	ALGQNPTNAEVLK	R	V	0.95	67.3	44	0	3.64	0	2	0	0	2	1354.73	38	50	TRUE
ihPSF	2	Isoform Non-muscle of Myosin light polypeptide 6	IPI00335168,IPI00789605,IPI00796366,IPI00930599	16911.8	1	6	6	11	0.477	EAFQLFDR	K	T	0.95	55.9	43.7	0	1.36	0	2	0	0	2	1025.51	14	21	TRUE
ihPSF	2	Isoform Non-muscle of Myosin light polypeptide 6	IPI00335168,IPI00789605,IPI00796366,IPI00930599	16911.8	1	6	6	11	0.477	HVLVTLGEK	R	M	0.897	40.2	43.7	0	0	0	1	0	0	2	995.588	111	119	TRUE
ihPSF	2	Isoform Non-muscle of Myosin light polypeptide 6	IPI00335168,IPI00789605,IPI00796366,IPI00930599	16911.8	1	6	6	11	0.477	ILYSQCGDVMR	K	A	0.95	46.5	44.1	0	1.77	0	2	0	0	2	1341.63	27	37	TRUE
ihPSF	2	Isoform Non-muscle of Myosin light polypeptide 6	IPI00335168,IPI00789605,IPI00796366,IPI00930599	16911.8	1	6	6	11	0.477	NKDQGTYEDYVEGLR	K	V	0.95	71	44.1	0	2.96	0	0	3	0	2	1786.82	80	94	TRUE
ihPSF	2	Isoform Non-muscle of Myosin light polypeptide 6	IPI00335168,IPI00789605,IPI00796366,IPI00930599	16911.8	1	6	6	11	0.477	VFDKEGNGTVMGAEIR	R	H	0.95	31.8	43.8	0	0.959	0	0	1	0	2	1738.84	95	110	TRUE
ihPSF	2	Plasminogen activator inhibitor 1	IPI00007118	45042.2	1	4	4	6	0.102	GMISNLLGK	K	G	0.915	42.1	44.6	0	0	0	1	0	0	2	932.524	169	177	TRUE
ihPSF	2	Plasminogen activator inhibitor 1	IPI00007118	45042.2	1	4	4	6	0.102	KPLENLGMTDMFR	R	Q	0.95	52.1	43.8	0	1.77	0	0	1	0	2	1583.76	311	323	TRUE
ihPSF	2	Plasminogen activator inhibitor 1	IPI00007118	45042.2	1	4	4	6	0.102	QVDFSEVER	K	A	0.95	61	44.1	0	0.796	0	2	0	0	2	1108.53	146	154	TRUE
ihPSF	2	Plasminogen activator inhibitor 1	IPI00007118	45042.2	1	4	4	6	0.102	VFQQVAQASK	R	D	0.95	59.8	44.8	0	1.92	0	2	0	0	2	1105.6	42	51	TRUE
ihPSF	2	Growth/differentiation factor 15	IPI00306543	34136.8	1	4	4	20	0.143	AALPEGLPEASR	R	L	0.95	71.5	43.9	0	3.42	0	13	0	0	2	1210.64	108	119	TRUE
ihPSF	2	Growth/differentiation factor 15	IPI00306543	34136.8	1	4	4	20	0.143	AANMHAQIK	R	T	0.95	39.9	43.5	0	2.41	0	3	0	0	2	983.509	250	258	TRUE
ihPSF	2	Growth/differentiation factor 15	IPI00306543	34136.8	1	4	4	20	0.143	TDTGVSLQTYDDLLAK	K	D	0.95	86.8	43.8	0	5.55	0	3	0	0	2	1739.87	288	303	TRUE
ihPSF	2	Growth/differentiation factor 15	IPI00306543	34136.8	1	4	4	20	0.143	YEDLLTR	R	L	0.944	43.3	43.7	0	0	0	1	0	0	2	909.468	60	66	TRUE
ihPSF	2	Collagen alpha-1(VI) chain	IPI00291136	108513	1	6	6	6	0.0739	GTYTDCAIKK	K	G	0.924	29	44	0	0.921	0	1	0	0	2	1156.57	126	135	TRUE
ihPSF	2	Collagen alpha-1(VI) chain	IPI00291136	108513	1	6	6	6	0.0739	IALVITDGR	R	S	0.95	45.7	44	0	0.921	0	1	0	0	2	957.573	723	731	TRUE
ihPSF	2	Collagen alpha-1(VI) chain	IPI00291136	108513	1	6	6	6	0.0739	LLLFSDGNSQGATPAAIEK	R	A	0.91	40.8	43.9	0	0	0	0	1	0	2	1932.01	939	957	TRUE
ihPSF	2	Collagen alpha-1(VI) chain	IPI00291136	108513	1	6	6	6	0.0739	TAEYDVAYGESHLFR	K	V	0.95	46	43.7	0	3.01	0	0	1	0	2	1757.81	991	1005	TRUE
ihPSF	2	Collagen alpha-1(VI) chain	IPI00291136	108513	1	6	6	6	0.0739	VFSVAITPDHLEPR	K	L	0.95	42.3	43.8	0	3.74	0	0	1	0	2	1580.84	186	199	TRUE
ihPSF	2	Collagen alpha-1(VI) chain	IPI00291136	108513	1	6	6	6	0.0739	VPSYQALLR	R	G	0.95	73.6	44.5	0	1.54	0	1	0	0	2	1046.6	1006	1014	TRUE
ihPSF	2	Protein CYR61	IPI00299219	42008	1	10	11	45	0.265	CAPGVGLVR	K	D	0.95	35.5	43.9	0	1.03	0	1	0	0	2	928.503	39	47	TRUE
ihPSF	2	Protein CYR61	IPI00299219	42008	1	10	11	45	0.265	CCTPQLTR	R	T	0.95	50.6	44.4	0	1.72	0	7	0	0	2	1035.47	322	329	TRUE
ihPSF	2	Protein CYR61	IPI00299219	42008	1	10	11	45	0.265	ELGFDASEVELTR	K	N	0.95	89.1	44	0	6.68	0	5	0	0	2	1465.72	182	194	TRUE
ihPSF	2	Protein CYR61	IPI00299219	42008	1	10	11	45	0.265	FRCEDGETFSK	R	N	0.95	95.4	44.3	0	3.7	0	1	7	0	2	1375.59	335	345	TRUE
ihPSF	2	Protein CYR61	IPI00299219	42008	1	10	11	45	0.265	GLECNFGASSTALK	K	G	0.95	70.7	44	0	4.33	0	1	0	0	2	1454.69	75	88	TRUE
ihPSF	2	Protein CYR61	IPI00299219	42008	1	10	11	45	0.265	ILYNPLQGQK	R	C	0.95	56	44.3	0	0	0	2	0	0	2	1173.66	219	228	TRUE
ihPSF	2	Protein CYR61	IPI00299219	42008	1	10	11	45	0.265	LPVFGMEPR	R	I	0.95	45.9	44.6	0	1.43	0	3	0	0	2	1061.55	210	218	TRUE
ihPSF	2	Protein CYR61	IPI00299219	42008	1	10	11	45	0.265	NNELIAVGK	R	G	0.95	54	44	0	0	0	4	0	0	2	957.536	195	203	TRUE
ihPSF	2	Protein CYR61	IPI00299219	42008	1	10	11	45	0.265	NVMMIQSCK	K	C	0.95	50.1	43.7	0	0	0	5	0	0	2	1126.51	346	354	TRUE
ihPSF	2	Protein CYR61	IPI00299219	42008	1	10	11	45	0.265	YCGSCVDGR	K	C	0.95	62.9	44.7	0	1.54	0	9	0	0	2	1073.41	313	321	TRUE
ihPSF	2	Erythrocyte band 7 integral membrane protein	IPI00219682	31714.1	1	3	3	6	0.0764	AKVIAAEGEMNASR	R	A	0.95	67.4	44.1	0	1.23	0	0	2	0	2	1462.73	219	232	TRUE
ihPSF	2	Erythrocyte band 7 integral membrane protein	IPI00219682	31714.1	1	3	3	6	0.0764	LLAQTTLR	R	N	0.929	42.6	44.2	0	0	0	1	0	0	2	915.562	145	152	TRUE
ihPSF	2	Erythrocyte band 7 integral membrane protein	IPI00219682	31714.1	1	3	3	6	0.0764	VIAAEGEMNASR	K	A	0.95	72.8	44.2	0	3.62	0	3	0	0	2	1263.6	221	232	TRUE
ihPSF	2	Isoform 1 of Collagen alpha-1(IV) chain	IPI00743696	160600	1	5	5	6	0.0359	GDPGTPGVPGK	R	D	0.95	54.1	43.7	0	1.01	0	1	0	0	2	981.5	969	979	TRUE
ihPSF	2	Isoform 1 of Collagen alpha-1(IV) chain	IPI00743696	160600	1	5	5	6	0.0359	GFPGTSLPGPSGR	R	D	0.95	41.5	44.5	0	3.02	0	1	0	0	2	1261.62	397	409	TRUE
ihPSF	2	Isoform 1 of Collagen alpha-1(IV) chain	IPI00743696	160600	1	5	5	6	0.0359	GPPGGVGFPGSR	R	G	0.95	54	44.4	0	2.05	0	2	0	0	2	1116.54	586	597	TRUE
ihPSF	2	Isoform 1 of Collagen alpha-1(IV) chain	IPI00743696	160600	1	5	5	6	0.0359	GYPGTPGPR	R	G	0.95	51.2	44.6	0	0	0	1	0	0	2	933.443	347	355	TRUE
ihPSF	2	Isoform 1 of Collagen alpha-1(IV) chain	IPI00743696	160600	1	5	5	6	0.0359	HSQTIDDPQCPSGTK	R	I	0.95	61.3	43.9	0	3.8	0	0	1	0	2	1670.74	1451	1465	TRUE
ihPSF	2	EGF-containing fibulin-like extracellular matrix protein 2	IPI00296058	49386.1	1	3	3	3	0.0722	AGNSQGDFYIR	R	Q	0.95	48.7	44.2	0	0	0	1	0	0	2	1227.58	380	390	TRUE
ihPSF	2	EGF-containing fibulin-like extracellular matrix protein 2	IPI00296058	49386.1	1	3	3	3	0.0722	EQPSSIVHR	R	Y	0.95	44.2	43.8	0	0	0	1	0	0	2	1052.55	338	346	TRUE
ihPSF	2	EGF-containing fibulin-like extracellular matrix protein 2	IPI00296058	49386.1	1	3	3	3	0.0722	IGPECVDIDECR	K	Y	0.95	67.1	44.1	0	2.18	0	1	0	0	2	1462.63	158	169	TRUE
ihPSF	2	Histone H2B type 1-L	IPI00018534,IPI00020101,IPI00152906,IPI00303133,IPI00329665,IPI00419833,IPI00477495,IPI00554798,IPI00646240,IPI00794461,IPI00815755,IPI00930174,IPI00930570	13934.7	0.996	2	2	3	0.159	LLLPGELAK	R	H	0.913	40.8	43.4	0	0	0	1	0	0	2	953.603	101	109	TRUE
ihPSF	2	Histone H2B type 1-L	IPI00018534,IPI00020101,IPI00152906,IPI00303133,IPI00329665,IPI00419833,IPI00477495,IPI00554798,IPI00646240,IPI00794461,IPI00815755,IPI00930174,IPI00930570	13934.7	0.996	2	2	3	0.159	QVHPDTGISSK	K	A	0.95	39.6	44	0	2.28	0	2	0	0	2	1168.6	48	58	TRUE
ihPSF	2	Hemoglobin subunit alpha	IPI00410714	15239.6	1	3	3	13	0.232	LRVDPVNFK	K	L	0.95	42	44.8	0	1.23	0	1	0	0	2	1087.63	92	100	TRUE
ihPSF	2	Hemoglobin subunit alpha	IPI00410714	15239.6	1	3	3	13	0.232	MFLSFPTTK	R	T	0.95	36.4	44.8	0	2.34	0	4	0	0	2	1087.55	33	41	TRUE
ihPSF	2	Hemoglobin subunit alpha	IPI00410714	15239.6	1	3	3	13	0.232	VGAHAGEYGAEALER	K	M	0.95	82.1	44	0	1.8	0	0	8	0	2	1529.73	18	32	TRUE
ihPSF	2	40S ribosomal protein S4, X isoform	IPI00217030	29581.3	0.999	2	2	4	0.0722	DANGNSFATR	K	L	0.95	70	43.8	0	3.72	0	3	0	0	2	1052.48	212	221	TRUE
ihPSF	2	40S ribosomal protein S4, X isoform	IPI00217030	29581.3	0.999	2	2	4	0.0722	LSNIFVIGK	R	G	0.95	54.8	44.6	0	0	0	1	0	0	2	990.598	222	230	TRUE
ihPSF	2	A disintegrin and metalloproteinase with thrombospondin motifs 4	IPI00307276	90207.3	1	4	4	4	0.0597	AQILEILR	R	R	0.95	47	43.5	0	0	0	1	0	0	2	955.594	822	829	TRUE
ihPSF	2	A disintegrin and metalloproteinase with thrombospondin motifs 4	IPI00307276	90207.3	1	4	4	4	0.0597	LVILGSGEEGPQVGPSAAQTLR	R	S	0.95	59.9	43.5	0	1.6	0	0	1	0	2	2179.17	269	290	TRUE
ihPSF	2	A disintegrin and metalloproteinase with thrombospondin motifs 4	IPI00307276	90207.3	1	4	4	4	0.0597	NPVSLVVTR	R	L	0.95	46.4	43.6	0	0	0	1	0	0	2	984.584	260	268	TRUE
ihPSF	2	A disintegrin and metalloproteinase with thrombospondin motifs 4	IPI00307276	90207.3	1	4	4	4	0.0597	YTGVAPQDQCK	R	L	0.95	40	44	0	2.74	0	1	0	0	2	1266.58	610	620	TRUE
ihPSF	2	Flotillin-2	IPI00789008,IPI00795979	47045.9	1	5	5	5	0.131	EVAAPDVGR	R	M	0.95	44.2	43.6	0	0.854	0	1	0	0	2	913.474	136	144	TRUE
ihPSF	2	Flotillin-2	IPI00789008,IPI00795979	47045.9	1	5	5	5	0.131	IQQIAEGEK	R	V	0.95	52.2	44.4	0	0	0	1	0	0	2	1015.54	297	305	TRUE
ihPSF	2	Flotillin-2	IPI00789008,IPI00795979	47045.9	1	5	5	5	0.131	MALVLEALPQIAAK	K	I	0.95	45.2	44	0	0	0	1	0	0	2	1483.86	357	370	TRUE
ihPSF	2	Flotillin-2	IPI00789008,IPI00795979	47045.9	1	5	5	5	0.131	QIAVEAQEILR	K	T	0.95	53.8	44.1	0	2.33	0	1	0	0	2	1269.72	267	277	TRUE
ihPSF	2	Flotillin-2	IPI00789008,IPI00795979	47045.9	1	5	5	5	0.131	VDEIVVLSGDNSK	K	V	0.95	36.6	44.3	0	2.14	0	1	0	0	2	1374.71	378	390	TRUE
ihPSF	2	Isoform 2C2 of Collagen alpha-2(VI) chain	IPI00304840	108563	1	5	5	7	0.051	GPQGALGEPGK	R	Q	0.95	51.6	43.7	0	1.38	0	2	0	0	2	1026.52	475	485	TRUE
ihPSF	2	Isoform 2C2 of Collagen alpha-2(VI) chain	IPI00304840	108563	1	5	5	7	0.051	HDPRDDDLNLR	R	A	0.95	37.7	44.2	0	1.66	0	0	1	0	2	1365.65	735	745	TRUE
ihPSF	2	Isoform 2C2 of Collagen alpha-2(VI) chain	IPI00304840	108563	1	5	5	7	0.051	LFAVAPNQNLK	R	E	0.95	51.4	44.3	0	2.6	0	1	0	0	2	1214.69	187	197	TRUE
ihPSF	2	Isoform 2C2 of Collagen alpha-2(VI) chain	IPI00304840	108563	1	5	5	7	0.051	NLQGISSFR	K	R	0.916	41.9	44.3	0	0	0	1	0	0	2	1021.54	121	129	TRUE
ihPSF	2	Isoform 2C2 of Collagen alpha-2(VI) chain	IPI00304840	108563	1	5	5	7	0.051	VFAVVITDGR	R	H	0.95	54	44.5	0	2.4	0	2	0	0	2	1076.61	725	734	TRUE
ihPSF	2	Alpha-2-macroglobulin	IPI00478003	163273	0.999	2	2	3	0.0142	LPPNVVEESAR	K	A	0.95	59.3	43.9	0	2.4	0	2	0	0	2	1210.64	935	945	TRUE
ihPSF	2	Alpha-2-macroglobulin	IPI00478003	163273	0.999	2	2	3	0.0142	QTVSWAVTPK	R	S	0.95	68.6	44.5	0	0	0	1	0	0	2	1116.6	854	863	TRUE
ihPSF	2	Basement membrane-specific heparan sulfate proteoglycan core protein	IPI00024284	468760	1	24	24	36	0.0635	AGFFGDAMK	K	A	0.95	42.8	44	0	1	0	1	0	0	2	943.434	797	805	TRUE
ihPSF	2	Basement membrane-specific heparan sulfate proteoglycan core protein	IPI00024284	468760	1	24	24	36	0.0635	ALEVEECR	R	C	0.95	31.5	44.6	0	1.05	0	1	0	0	2	1005.47	1524	1531	TRUE
ihPSF	2	Basement membrane-specific heparan sulfate proteoglycan core protein	IPI00024284	468760	1	24	24	36	0.0635	ASYAQQPAESR	R	V	0.95	59.5	44.2	0	5.48	0	2	0	0	2	1207.57	1091	1101	TRUE
ihPSF	2	Basement membrane-specific heparan sulfate proteoglycan core protein	IPI00024284	468760	1	24	24	36	0.0635	AVTLECVSAGEPR	K	S	0.95	74.1	44.3	0	3.35	0	1	0	0	2	1388.68	3129	3141	TRUE
ihPSF	2	Basement membrane-specific heparan sulfate proteoglycan core protein	IPI00024284	468760	1	24	24	36	0.0635	EQAWQRPDGQPATR	R	E	0.913	41	43.9	0	0	0	0	1	0	2	1639.79	1061	1074	TRUE
ihPSF	2	Basement membrane-specific heparan sulfate proteoglycan core protein	IPI00024284	468760	1	24	24	36	0.0635	GHTPTQPGALNQR	R	Q	0.95	46.9	44.3	0	0	0	0	2	0	2	1376.7	648	660	TRUE
ihPSF	2	Basement membrane-specific heparan sulfate proteoglycan core protein	IPI00024284	468760	1	24	24	36	0.0635	GPSCQDCDTGYTR	R	T	0.95	48	44.1	0	1.68	0	1	0	0	2	1516.58	1134	1146	TRUE
ihPSF	2	Basement membrane-specific heparan sulfate proteoglycan core protein	IPI00024284	468760	1	24	24	36	0.0635	IAHVELADAGQYR	R	C	0.95	64.2	44.1	0	1.62	0	0	1	0	2	1442.74	3542	3554	TRUE
ihPSF	2	Basement membrane-specific heparan sulfate proteoglycan core protein	IPI00024284	468760	1	24	24	36	0.0635	LEGDTLIIPR	R	V	0.95	84.3	43.7	0	3	0	3	0	0	2	1126.65	3258	3267	TRUE
ihPSF	2	Basement membrane-specific heparan sulfate proteoglycan core protein	IPI00024284	468760	1	24	24	36	0.0635	LHQMSVADSGEYVCR	R	A	0.95	63.5	44	0	1	0	0	1	0	2	1767.78	2683	2697	TRUE
ihPSF	2	Basement membrane-specific heparan sulfate proteoglycan core protein	IPI00024284	468760	1	24	24	36	0.0635	LLQVTPADSGEYVCR	R	V	0.95	43.9	43.9	0	3.25	0	1	0	0	2	1707.84	2490	2504	TRUE
ihPSF	2	Basement membrane-specific heparan sulfate proteoglycan core protein	IPI00024284	468760	1	24	24	36	0.0635	LSGSHSQGVAYPVR	R	I	0.95	49.8	44.2	0	0.959	0	0	2	0	2	1457.75	2524	2537	TRUE
ihPSF	2	Basement membrane-specific heparan sulfate proteoglycan core protein	IPI00024284	468760	1	24	24	36	0.0635	SAEPLALGR	R	W	0.95	48.7	43.6	0	0	0	1	0	0	2	913.51	4004	4012	TRUE
ihPSF	2	Basement membrane-specific heparan sulfate proteoglycan core protein	IPI00024284	468760	1	24	24	36	0.0635	SIEYSPQLEDAGSR	R	E	0.95	57.5	44	0	2.11	0	2	0	0	2	1551.73	93	106	TRUE
ihPSF	2	Basement membrane-specific heparan sulfate proteoglycan core protein	IPI00024284	468760	1	24	24	36	0.0635	SLPEVPETIELEVR	R	T	0.95	54	43.9	0	0	0	1	0	0	2	1610.86	4222	4235	TRUE
ihPSF	2	Basement membrane-specific heparan sulfate proteoglycan core protein	IPI00024284	468760	1	24	24	36	0.0635	SPAYTLVWTR	K	L	0.95	47.9	44.1	0	2.55	0	1	0	0	2	1193.63	1799	1808	TRUE
ihPSF	2	Basement membrane-specific heparan sulfate proteoglycan core protein	IPI00024284	468760	1	24	24	36	0.0635	SPGPNVAVNAK	R	G	0.95	68.4	43.7	0	2.09	0	2	0	0	2	1053.57	4319	4329	TRUE
ihPSF	2	Basement membrane-specific heparan sulfate proteoglycan core protein	IPI00024284	468760	1	24	24	36	0.0635	TCESLGAGGYR	R	C	0.95	52.7	44.2	0	2.21	0	2	0	0	2	1170.52	1627	1637	TRUE
ihPSF	2	Basement membrane-specific heparan sulfate proteoglycan core protein	IPI00024284	468760	1	24	24	36	0.0635	TPSGLYLGTCER	R	C	0.95	63.8	44	0	3.85	0	2	0	0	2	1353.65	1147	1158	TRUE
ihPSF	2	Basement membrane-specific heparan sulfate proteoglycan core protein	IPI00024284	468760	1	24	24	36	0.0635	VAEGQTLDLK	R	C	0.95	72.2	44.7	0	1.92	0	2	0	0	2	1073.58	2838	2847	TRUE
ihPSF	2	Basement membrane-specific heparan sulfate proteoglycan core protein	IPI00024284	468760	1	24	24	36	0.0635	VPGSPTNLANR	R	Q	0.95	58.5	43.8	0	3.57	0	2	0	0	2	1125.6	3709	3719	TRUE
ihPSF	2	Basement membrane-specific heparan sulfate proteoglycan core protein	IPI00024284	468760	1	24	24	36	0.0635	VTSYGGELR	K	F	0.95	50	43.7	0	0	0	2	0	0	2	981.5	1002	1010	TRUE
ihPSF	2	Basement membrane-specific heparan sulfate proteoglycan core protein	IPI00024284	468760	1	24	24	36	0.0635	YELGSGLAVLR	R	S	0.95	48.4	44.4	0	1	0	1	0	0	2	1177.66	3993	4003	TRUE
ihPSF	2	Basement membrane-specific heparan sulfate proteoglycan core protein	IPI00024284	468760	1	24	24	36	0.0635	YQLGSGEAR	R	L	0.95	47	43.9	0	1.47	0	1	0	0	2	980.48	4273	4281	TRUE
ihPSF	2	Transforming growth factor-beta-induced protein ig-h3	IPI00018219	74664.9	1	7	7	29	0.114	DGTPPIDAHTR	K	N	0.95	43.7	44.1	0	1.47	0	2	0	0	2	1179.58	422	432	TRUE
ihPSF	2	Transforming growth factor-beta-induced protein ig-h3	IPI00018219	74664.9	1	7	7	29	0.114	EGVYTVFAPTNEAFR	R	A	0.95	48.1	43.9	0	1.68	0	3	0	0	2	1700.83	534	548	TRUE
ihPSF	2	Transforming growth factor-beta-induced protein ig-h3	IPI00018219	74664.9	1	7	7	29	0.114	GDELADSALEIFK	R	Q	0.95	76.5	44	0	2.92	0	10	0	0	2	1407.7	643	655	TRUE
ihPSF	2	Transforming growth factor-beta-induced protein ig-h3	IPI00018219	74664.9	1	7	7	29	0.114	ILGDPEALR	R	D	0.95	44.1	43.5	0	0.824	0	1	0	0	2	983.552	296	304	TRUE
ihPSF	2	Transforming growth factor-beta-induced protein ig-h3	IPI00018219	74664.9	1	7	7	29	0.114	IPSETLNR	K	I	0.95	47.4	44.1	0	0	0	6	0	0	2	929.505	288	295	TRUE
ihPSF	2	Transforming growth factor-beta-induced protein ig-h3	IPI00018219	74664.9	1	7	7	29	0.114	QAGLGNHLSGSER	R	L	0.95	78.6	44	0	2.4	0	2	0	0	2	1325.66	397	409	TRUE
ihPSF	2	Transforming growth factor-beta-induced protein ig-h3	IPI00018219	74664.9	1	7	7	29	0.114	YGTLFTMDR	R	V	0.95	53	44.8	0	0	0	5	0	0	2	1119.51	488	496	TRUE
ihPSF	2	40S ribosomal protein S3a	IPI00419880	29927.3	1	6	6	7	0.22	APAMFNIR	K	N	0.95	62.4	44.4	0	1.11	0	2	0	0	2	935.477	35	42	TRUE
ihPSF	2	40S ribosomal protein S3a	IPI00419880	29927.3	1	6	6	7	0.22	EVQTNDLKEVVNK	R	L	0.95	48	44.1	0	0	0	0	1	0	2	1515.8	175	187	TRUE
ihPSF	2	40S ribosomal protein S3a	IPI00419880	29927.3	1	6	6	7	0.22	LITEDVQGK	K	N	0.95	52.1	44.4	0	0	0	1	0	0	2	1002.55	86	94	TRUE
ihPSF	2	40S ribosomal protein S3a	IPI00419880	29927.3	1	6	6	7	0.22	LMELHGEGSSSGK	K	A	0.942	29.1	44.4	0	1.1	0	1	0	0	2	1347.62	228	240	TRUE
ihPSF	2	40S ribosomal protein S3a	IPI00419880	29927.3	1	6	6	7	0.22	MMEIMTR	K	E	0.942	43	43.6	0	0	0	1	0	0	2	927.41	168	174	TRUE
ihPSF	2	40S ribosomal protein S3a	IPI00419880	29927.3	1	6	6	7	0.22	TTDGYLLR	K	L	0.95	57.2	43.7	0	0.77	0	1	0	0	2	938.494	129	136	TRUE
ihPSF	2	Isoform 1 of Gremlin-1	IPI00298476,IPI00747935,IPI00902753	16274.7	0.999	2	2	3	0.217	KEEGSFQSCSFCKPK	R	K	0.95	50.2	44.1	0	0	0	0	1	0	2	1818.82	92	106	TRUE
ihPSF	2	Isoform 1 of Gremlin-1	IPI00298476,IPI00747935,IPI00902753	16274.7	0.999	2	2	3	0.217	TQPLKQTIHEEGCNSR	K	T	0.95	38.9	43.9	0	2.14	0	0	2	0	2	1897.92	55	70	TRUE
ihPSF	2	40S ribosomal protein S19	IPI00215780	16042.5	0.999	2	2	5	0.124	DVNQQEFVR	K	A	0.95	50.8	44.5	0	0	0	4	0	0	2	1134.55	8	16	TRUE
ihPSF	2	40S ribosomal protein S19	IPI00215780	16042.5	0.999	2	2	5	0.124	VPEWVDTVK	K	L	0.95	44.5	44.5	0	0.959	0	1	0	0	2	1072.57	30	38	TRUE
ihPSF	2	fibronectin 1 isoform 2 preproprotein	IPI00845263	266182	1	40	45	147	0.224	CDPHEATCYDDGK	K	T	0.95	31.4	44	0	2.66	0	0	1	0	2	1567.58	2323	2335	TRUE
ihPSF	2	fibronectin 1 isoform 2 preproprotein	IPI00845263	266182	1	40	45	147	0.224	CDPVDQCQDSETGTFYQIGDSWEK	K	Y	0.95	65.3	42.7	0	2.62	0	0	1	0	2	2865.16	555	578	TRUE
ihPSF	2	fibronectin 1 isoform 2 preproprotein	IPI00845263	266182	1	40	45	147	0.224	DLQFVEVTDVK	R	V	0.95	53.1	44.3	0	2.54	0	9	0	0	2	1292.67	912	922	TRUE
ihPSF	2	fibronectin 1 isoform 2 preproprotein	IPI00845263	266182	1	40	45	147	0.224	DSMIWDCTCIGAGR	K	G	0.95	79.5	43.9	0	4.38	0	2	0	0	2	1641.68	117	130	TRUE
ihPSF	2	fibronectin 1 isoform 2 preproprotein	IPI00845263	266182	1	40	45	147	0.224	EESPLLIGQQSTVSDVPR	R	D	0.95	69.8	43.7	0	0.824	0	1	2	0	2	1955.01	1526	1543	TRUE
ihPSF	2	fibronectin 1 isoform 2 preproprotein	IPI00845263	266182	1	40	45	147	0.224	ESKPLTAQQTTK	R	L	0.95	37.4	44.3	0	1.77	0	3	0	0	2	1331.72	985	996	TRUE
ihPSF	2	fibronectin 1 isoform 2 preproprotein	IPI00845263	266182	1	40	45	147	0.224	FGFCPMAAHEEICTTNEGVMYR	K	I	0.95	54.3	42.9	0	4.04	0	0	1	0	2	2636.1	458	479	TRUE
ihPSF	2	fibronectin 1 isoform 2 preproprotein	IPI00845263	266182	1	40	45	147	0.224	FTNIGPDTMR	R	V	0.95	67.6	44.2	0	2.08	0	11	0	0	2	1151.55	1366	1375	TRUE
ihPSF	2	fibronectin 1 isoform 2 preproprotein	IPI00845263	266182	1	40	45	147	0.224	GATYNIIVEALK	R	D	0.95	58.5	44.3	0	1.41	0	1	0	0	2	1291.73	2200	2211	TRUE
ihPSF	2	fibronectin 1 isoform 2 preproprotein	IPI00845263	266182	1	40	45	147	0.224	GDSPASSKPISINYR	R	T	0.95	66.7	44	0	4.29	0	1	5	0	2	1591.81	1616	1630	TRUE
ihPSF	2	fibronectin 1 isoform 2 preproprotein	IPI00845263	266182	1	40	45	147	0.224	GEWTCIAYSQLR	R	D	0.95	56.6	44	0	2.57	0	2	0	0	2	1483.7	504	515	TRUE
ihPSF	2	fibronectin 1 isoform 2 preproprotein	IPI00845263	266182	1	40	45	147	0.224	GEWTCKPIAEK	K	C	0.95	42.9	44.3	0	1.7	0	1	0	0	2	1318.65	175	185	TRUE
ihPSF	2	fibronectin 1 isoform 2 preproprotein	IPI00845263	266182	1	40	45	147	0.224	GFNCESKPEAEETCFDK	R	Y	0.95	47	43.7	0	0	0	0	1	0	2	2047.84	84	100	TRUE
ihPSF	2	fibronectin 1 isoform 2 preproprotein	IPI00845263	266182	1	40	45	147	0.224	GLAFTDVDVDSIK	K	I	0.95	88.3	44.2	0	2.24	0	8	0	0	2	1379.71	1728	1740	TRUE
ihPSF	2	fibronectin 1 isoform 2 preproprotein	IPI00845263	266182	1	40	45	147	0.224	GNLLQCICTGNGR	R	G	0.95	49.7	44.1	0	4.49	0	1	0	0	2	1462.69	253	265	TRUE
ihPSF	2	fibronectin 1 isoform 2 preproprotein	IPI00845263	266182	1	40	45	147	0.224	HTSVQTTSSGSGPFTDVR	R	A	0.95	102	43.8	0	3.82	0	0	2	0	2	1863.88	273	290	TRUE
ihPSF	2	fibronectin 1 isoform 2 preproprotein	IPI00845263	266182	1	40	45	147	0.224	HYQINQQWER	K	T	0.95	70.4	44.1	0	3.59	0	1	1	0	2	1401.67	58	67	TRUE
ihPSF	2	fibronectin 1 isoform 2 preproprotein	IPI00845263	266182	1	40	45	147	0.224	IAWESPQGQVSR	K	Y	0.95	76.3	44.2	0	1.92	0	4	0	0	2	1357.69	1741	1752	TRUE
ihPSF	2	fibronectin 1 isoform 2 preproprotein	IPI00845263	266182	1	40	45	147	0.224	ISCTIANR	R	C	0.95	72	44.7	0	1.36	0	11	0	0	2	934.477	133	140	TRUE
ihPSF	2	fibronectin 1 isoform 2 preproprotein	IPI00845263	266182	1	40	45	147	0.224	IYLYTLNDNAR	K	S	0.95	76.6	44	0	2.55	0	11	0	0	2	1355.7	1972	1982	TRUE
ihPSF	2	fibronectin 1 isoform 2 preproprotein	IPI00845263	266182	1	40	45	147	0.224	LGVRPSQGGEAPR	K	E	0.95	60.6	43.9	0	1.46	0	1	0	0	2	1323.71	1117	1129	TRUE
ihPSF	2	fibronectin 1 isoform 2 preproprotein	IPI00845263	266182	1	40	45	147	0.224	NLQPASEYTVSLVAIK	R	G	0.95	69.9	43.9	0	2.09	0	0	1	0	2	1732.95	1055	1070	TRUE
ihPSF	2	fibronectin 1 isoform 2 preproprotein	IPI00845263	266182	1	40	45	147	0.224	QDGHLWCSTTSNYEQDQK	R	Y	0.95	63.9	43.4	0	0	0	0	3	0	2	2196.93	380	397	TRUE
ihPSF	2	fibronectin 1 isoform 2 preproprotein	IPI00845263	266182	1	40	45	147	0.224	QYNVGPSVSK	R	Y	0.95	48.3	44.4	0	0	0	4	0	0	2	1078.55	1041	1050	TRUE
ihPSF	2	fibronectin 1 isoform 2 preproprotein	IPI00845263	266182	1	40	45	147	0.224	RPGGEPSPEGTTGQSYNQYSQR	R	Y	0.95	74.5	43.2	0	5.72	0	0	4	0	2	2396.09	2370	2391	TRUE
ihPSF	2	fibronectin 1 isoform 2 preproprotein	IPI00845263	266182	1	40	45	147	0.224	SSPVVIDASTAIDAPSNLR	R	F	0.95	59.9	43.8	0	0	0	1	1	0	2	1913	1983	2001	TRUE
ihPSF	2	fibronectin 1 isoform 2 preproprotein	IPI00845263	266182	1	40	45	147	0.224	STTPDITGYR	R	I	0.95	51.3	43.7	0	0	0	9	0	0	2	1110.54	1198	1207	TRUE
ihPSF	2	fibronectin 1 isoform 2 preproprotein	IPI00845263	266182	1	40	45	147	0.224	SYTITGLQPGTDYK	R	I	0.95	52.5	44	0	1.96	0	5	0	0	2	1543.76	1958	1971	TRUE
ihPSF	2	fibronectin 1 isoform 2 preproprotein	IPI00845263	266182	1	40	45	147	0.224	TEIDKPSQMQVTDVQDNSISVK	R	W	0.95	84.7	43.3	0	3.25	0	0	5	0	2	2462.21	1631	1652	TRUE
ihPSF	2	fibronectin 1 isoform 2 preproprotein	IPI00845263	266182	1	40	45	147	0.224	TFYSCTTEGR	R	Q	0.95	59.7	44.3	0	2.22	0	7	0	0	2	1221.52	370	379	TRUE
ihPSF	2	fibronectin 1 isoform 2 preproprotein	IPI00845263	266182	1	40	45	147	0.224	TYHVGEQWQK	K	E	0.95	41.2	44.5	0	3.44	0	1	0	0	2	1275.61	2336	2345	TRUE
ihPSF	2	fibronectin 1 isoform 2 preproprotein	IPI00845263	266182	1	40	45	147	0.224	VDVIPVNLPGEHGQR	R	L	0.95	57.7	44	0	3.82	0	1	4	0	2	1629.87	939	953	TRUE
ihPSF	2	fibronectin 1 isoform 2 preproprotein	IPI00845263	266182	1	40	45	147	0.224	VGDTYERPK	R	D	0.95	65.7	44.2	0	1.1	0	5	0	0	2	1064.54	108	116	TRUE
ihPSF	2	fibronectin 1 isoform 2 preproprotein	IPI00845263	266182	1	40	45	147	0.224	VPGTSTSATLTGLTR	R	G	0.95	103	44.1	0	8.82	0	1	0	0	2	1461.79	2185	2199	TRUE
ihPSF	2	fibronectin 1 isoform 2 preproprotein	IPI00845263	266182	1	40	45	147	0.224	WCGTTQNYDADQK	K	F	0.95	38.8	44.1	0	3.51	0	1	0	0	2	1586.65	445	457	TRUE
ihPSF	2	fibronectin 1 isoform 2 preproprotein	IPI00845263	266182	1	40	45	147	0.224	WLPSSSPVTGYR	K	V	0.95	68	44.4	0	2.55	0	3	0	0	2	1349.68	1653	1664	TRUE
ihPSF	2	fibronectin 1 isoform 2 preproprotein	IPI00845263	266182	1	40	45	147	0.224	WSRPQAPITGYR	R	I	0.95	40.1	44.2	0	1	0	0	2	0	2	1431.75	831	842	TRUE
ihPSF	2	fibronectin 1 isoform 2 preproprotein	IPI00845263	266182	1	40	45	147	0.224	YEKPGSPPR	K	E	0.95	58.9	44.4	0	1.32	0	3	0	0	2	1030.53	2028	2036	TRUE
ihPSF	2	fibronectin 1 isoform 2 preproprotein	IPI00845263	266182	1	40	45	147	0.224	YEVSVYALK	K	D	0.95	37	44.3	0	1.43	0	1	0	0	2	1071.57	1879	1887	TRUE
ihPSF	2	fibronectin 1 isoform 2 preproprotein	IPI00845263	266182	1	40	45	147	0.224	YQCYCYGR	R	G	0.95	42.8	44.1	0	1.44	0	3	0	0	2	1169.45	585	592	TRUE
ihPSF	2	Isoform 2 of Filamin-A	IPI00302592,IPI00333541,IPI00644576	279991	0.998	2	2	2	0.0133	AWGPGLEGGVVGK	R	S	0.95	47.5	43.9	0	2.05	0	1	0	0	2	1226.65	581	593	TRUE
ihPSF	2	Isoform 2 of Filamin-A	IPI00302592,IPI00333541,IPI00644576	279991	0.998	2	2	2	0.0133	SAGQGEVLVYVEDPAGHQEEAK	R	V	0.95	31.4	43.2	0	1.08	0	0	1	0	2	2313.1	310	331	TRUE
ihPSF	2	Isoform M1 of Pyruvate kinase isozymes M1/M2	IPI00220644,IPI00479186,IPI00847989,IPI00888126,IPI00909560,IPI00941899	58044.6	0.998	2	2	2	0.0452	GDLGIEIPAEK	R	V	0.95	34.6	43.9	0	1.46	0	1	0	0	2	1141.61	295	305	TRUE
ihPSF	2	Isoform M1 of Pyruvate kinase isozymes M1/M2	IPI00220644,IPI00479186,IPI00847989,IPI00888126,IPI00909560,IPI00941899	58044.6	0.998	2	2	2	0.0452	NTGIICTIGPASR	R	S	0.95	44.8	44.2	0	1.85	0	1	0	0	2	1359.71	44	56	TRUE
ihPSF	2	Collagen alpha-2(IV) chain	IPI00306322,IPI00936857	167540	1	5	5	6	0.0391	EGFPGPPGFIGPR	R	G	0.95	47.5	44.2	0	1.64	0	1	0	0	2	1359.67	728	740	TRUE
ihPSF	2	Collagen alpha-2(IV) chain	IPI00306322,IPI00936857	167540	1	5	5	6	0.0391	GIPGFAGADGGPGPR	R	G	0.95	40.3	44.2	0	2.37	0	1	0	0	2	1357.65	705	719	TRUE
ihPSF	2	Collagen alpha-2(IV) chain	IPI00306322,IPI00936857	167540	1	5	5	6	0.0391	GLDGYQGPDGPR	R	G	0.95	63.3	44.6	0	3.7	0	1	0	0	2	1231.57	323	334	TRUE
ihPSF	2	Collagen alpha-2(IV) chain	IPI00306322,IPI00936857	167540	1	5	5	6	0.0391	GLPGEVLGAQPGPR	R	G	0.95	56.7	44.2	0	2.24	0	1	0	0	2	1379.73	771	784	TRUE
ihPSF	2	Collagen alpha-2(IV) chain	IPI00306322,IPI00936857	167540	1	5	5	6	0.0391	IAVQPGTVGPQGR	K	R	0.95	65.9	44.1	0	4.21	0	2	0	0	2	1279.71	1397	1409	TRUE
ihPSF	2	Thrombospondin-1	IPI00296099	129364	1	7	7	9	0.0624	FQDLVDAVR	K	A	0.95	50.1	44.5	0	0	0	1	0	0	2	1062.56	75	83	TRUE
ihPSF	2	Thrombospondin-1	IPI00296099	129364	1	7	7	9	0.0624	FQMIPLDPK	R	G	0.95	36.9	44.9	0	0.886	0	1	0	0	2	1088.58	960	968	TRUE
ihPSF	2	Thrombospondin-1	IPI00296099	129364	1	7	7	9	0.0624	FVFGTTPEDILR	R	N	0.95	50	44.2	0	2.07	0	1	0	0	2	1394.73	217	228	TRUE
ihPSF	2	Thrombospondin-1	IPI00296099	129364	1	7	7	9	0.0624	GPDPSSPAFR	K	I	0.95	51.1	44.4	0	3.26	0	1	0	0	2	1030.5	51	60	TRUE
ihPSF	2	Thrombospondin-1	IPI00296099	129364	1	7	7	9	0.0624	GTSQNDPNWVVR	K	H	0.95	75.5	44.2	0	1.39	0	2	0	0	2	1372.66	969	980	TRUE
ihPSF	2	Thrombospondin-1	IPI00296099	129364	1	7	7	9	0.0624	SITLFVQEDR	K	A	0.95	48.6	44.2	0	2	0	1	0	0	2	1207.63	155	164	TRUE
ihPSF	2	Thrombospondin-1	IPI00296099	129364	1	7	7	9	0.0624	TIVTTLQDSIR	R	K	0.95	58.5	44.4	0	0	0	2	0	0	2	1246.7	289	299	TRUE
ihPSF	2	Isoform 4 of Collagen alpha-1(XII) chain	IPI00302944,IPI00329573	324550	0.999	2	2	3	0.00737	IVEVFDIGPK	R	R	0.95	66.4	44.4	0	2.54	0	2	0	0	2	1116.63	1225	1234	TRUE
ihPSF	2	Isoform 4 of Collagen alpha-1(XII) chain	IPI00302944,IPI00329573	324550	0.999	2	2	3	0.00737	NSDVEIFAVGVK	R	D	0.95	66.2	44.4	0	0	0	1	0	0	2	1277.67	566	577	TRUE
ihPSF	2	Laminin subunit gamma-1	IPI00298281	177583	0.998	2	2	2	0.0137	LNTFGDEVFNDPK	R	V	0.95	58.9	43.9	0	4.48	0	1	0	0	2	1495.71	256	268	TRUE
ihPSF	2	Laminin subunit gamma-1	IPI00298281	177583	0.998	2	2	2	0.0137	VSDLENEAK	K	K	0.95	37.9	44.6	0	1.85	0	1	0	0	2	1004.49	1558	1566	TRUE
ihPSF	2	Serine protease HTRA1	IPI00003176	51269.3	1	11	13	114	0.244	CPPQPEHCEGGR	R	A	0.95	40.6	43.9	0	0.796	0	3	2	0	2	1423.58	46	57	TRUE
ihPSF	2	Serine protease HTRA1	IPI00003176	51269.3	1	11	13	114	0.244	ESTLNMVVR	R	R	0.95	94	44.5	0	1.74	0	27	0	0	2	1048.55	455	463	TRUE
ihPSF	2	Serine protease HTRA1	IPI00003176	51269.3	1	11	13	114	0.244	FLTESHDR	K	Q	0.95	51.6	44.6	0	1.52	0	9	0	0	2	1004.48	363	370	TRUE
ihPSF	2	Serine protease HTRA1	IPI00003176	51269.3	1	11	13	114	0.244	GACGQGQEDPNSLR	R	H	0.95	113	43.9	0	4.13	0	17	3	0	2	1488.65	153	166	TRUE
ihPSF	2	Serine protease HTRA1	IPI00003176	51269.3	1	11	13	114	0.244	IDHQGKLPVLLLGR	K	S	0.95	61.3	44.1	0	3.27	0	0	5	0	2	1558.94	256	269	TRUE
ihPSF	2	Serine protease HTRA1	IPI00003176	51269.3	1	11	13	114	0.244	KFLTESHDR	K	Q	0.95	57.1	44.4	0	0.77	0	3	0	0	2	1132.57	362	370	TRUE
ihPSF	2	Serine protease HTRA1	IPI00003176	51269.3	1	11	13	114	0.244	MMSLTSSK	R	A	0.95	64.2	44.5	0	2.28	0	4	0	0	2	916.412	387	394	TRUE
ihPSF	2	Serine protease HTRA1	IPI00003176	51269.3	1	11	13	114	0.244	RGNEDIMITVIPEEIDP	R	-	0.95	48.9	43.9	0	2.96	0	7	0	0	2	1940.96	464	480	TRUE
ihPSF	2	Serine protease HTRA1	IPI00003176	51269.3	1	11	13	114	0.244	SAPLAAGCPDR	R	C	0.95	62.6	44.1	0	1.77	0	13	0	0	2	1114.53	30	40	TRUE
ihPSF	2	Serine protease HTRA1	IPI00003176	51269.3	1	11	13	114	0.244	VTAGISFAIPSDK	K	I	0.95	78.9	44.1	0	3.89	0	4	0	0	2	1305.7	347	359	TRUE
ihPSF	2	Serine protease HTRA1	IPI00003176	51269.3	1	11	13	114	0.244	YNFIADVVEK	K	I	0.95	76.8	43.9	0	1.82	0	17	0	0	2	1197.62	169	178	TRUE
ihPSF	2	Histone H4	IPI00453473	11349.7	0.998	2	2	3	0.175	ISGLIYEETR	R	G	0.95	52.9	44.1	0	0	0	2	0	0	2	1180.62	47	56	TRUE
ihPSF	2	Histone H4	IPI00453473	11349.7	0.998	2	2	3	0.175	VFLENVIR	K	D	0.95	52.8	44.7	0	0	0	1	0	0	2	989.578	61	68	TRUE
ihPSF	2	60S ribosomal protein L23a	IPI00021266	17678.2	1	4	4	7	0.212	EAPAPPKAEAK	K	A	0.95	51	44.1	0	0	0	1	0	0	2	1108.6	8	18	TRUE
ihPSF	2	60S ribosomal protein L23a	IPI00021266	17678.2	1	4	4	7	0.212	KLYDIDVAK	K	V	0.95	45.7	44.2	0	1.59	0	1	0	0	2	1064.6	115	123	TRUE
ihPSF	2	60S ribosomal protein L23a	IPI00021266	17678.2	1	4	4	7	0.212	LAPDYDALDVANK	R	I	0.95	74.3	44.2	0	4.38	0	4	0	0	2	1404.7	140	152	TRUE
ihPSF	2	60S ribosomal protein L23a	IPI00021266	17678.2	1	4	4	7	0.212	LYDIDVAK	K	V	0.95	47.2	44.1	0	0	0	1	0	0	2	936.504	116	123	TRUE
ihPSF	2	Pigment epithelium-derived factor	IPI00006114	46326.4	0.998	2	2	4	0.0598	DTDTGALLFIGK	R	I	0.95	60.8	44.1	0	1.92	0	2	0	0	2	1250.66	400	411	TRUE
ihPSF	2	Pigment epithelium-derived factor	IPI00006114	46326.4	0.998	2	2	4	0.0598	KTSLEDFYLDEER	R	T	0.95	53.4	44	0	0.921	0	0	2	0	2	1644.78	225	237	TRUE
hPSF	2	Keratin, type II cytoskeletal 2 epidermal	IPI00021304	65848.4	1	7	7	31	0.181	AQYEEIAQR	K	S	0.95	54.9	44.4	0	1.7	0	11	0	0	2	1107.54	360	368	TRUE
hPSF	2	Keratin, type II cytoskeletal 2 epidermal	IPI00021304	65848.4	1	7	7	31	0.181	FLEQQNQVLQTK	R	W	0.95	60.9	44.3	0	1.33	0	10	0	0	2	1475.79	204	215	FALSE	IPI00220327
hPSF	2	Keratin, type II cytoskeletal 2 epidermal	IPI00021304	65848.4	1	7	7	31	0.181	GFSSGSAVVSGGSR	R	R	0.95	78.4	43.9	0	6.35	0	2	0	0	2	1254.61	21	34	TRUE
hPSF	2	Keratin, type II cytoskeletal 2 epidermal	IPI00021304	65848.4	1	7	7	31	0.181	GGSISGGGYGSGGGK	K	H	0.95	40.4	43.9	0	3.08	0	4	0	0	2	1197.55	587	601	TRUE
hPSF	2	Keratin, type II cytoskeletal 2 epidermal	IPI00021304	65848.4	1	7	7	31	0.181	HSSGGGSRGGSSSGGGYGSGGGGSSSVK	K	G	0.95	56.7	43.2	0	1.52	0	0	1	0	2	2314	602	629	TRUE
hPSF	2	Keratin, type II cytoskeletal 2 epidermal	IPI00021304	65848.4	1	7	7	31	0.181	IEISELNR	K	V	0.95	59.1	44.5	0	0	0	5	0	0	2	973.531	400	407	FALSE	IPI00220327
hPSF	2	Keratin, type II cytoskeletal 2 epidermal	IPI00021304	65848.4	1	7	7	31	0.181	STSSFSCLSR	R	H	0.95	83.1	44.4	0	2.22	0	11	0	0	2	1131.51	36	45	TRUE
hPSF	2	Keratin, type II cytoskeletal 2 epidermal	IPI00021304	65848.4	1	7	7	31	0.181	VDLLNQEIEFLK	K	V	0.95	44.2	44.2	0	1.68	0	1	0	0	2	1460.8	309	320	TRUE
hPSF	2	Keratin, type II cytoskeletal 2 epidermal	IPI00021304	65848.4	1	7	7	31	0.181	YLDGLTAER	R	T	0.95	52.1	43.8	0	0	0	1	0	0	2	1037.53	245	253	TRUE
hPSF	2	Keratin, type II cytoskeletal 1	IPI00220327	66022.3	1	14	15	86	0.197	AQYEDIAQK	K	S	0.95	51.2	44.1	0	2.33	0	4	0	0	2	1065.52	356	364	TRUE
hPSF	2	Keratin, type II cytoskeletal 1	IPI00220327	66022.3	1	14	15	86	0.197	DVDGAYMTK	K	V	0.95	56	43.8	0	0.959	0	1	0	0	2	999.445	290	298	TRUE
hPSF	2	Keratin, type II cytoskeletal 1	IPI00220327	66022.3	1	14	15	86	0.197	FLEQQNQVLQTK	R	W	0.95	60.9	44.3	0	1.33	0	10	0	0	2	1475.79	200	211	TRUE	IPI00021304
hPSF	2	Keratin, type II cytoskeletal 1	IPI00220327	66022.3	1	14	15	86	0.197	IEISELNR	K	V	0.95	59.1	44.5	0	0	0	5	0	0	2	973.531	396	403	TRUE	IPI00021304
hPSF	2	Keratin, type II cytoskeletal 1	IPI00220327	66022.3	1	14	15	86	0.197	LLEGEESR	T	M	0.95	55.5	44.6	0	0.854	0	2	0	0	1	932.468	485	492	TRUE	IPI00418471
hPSF	2	Keratin, type II cytoskeletal 1	IPI00220327	66022.3	1	14	15	86	0.197	NMQDMVEDYR	K	N	0.95	49.5	44	0	2.74	0	3	0	0	2	1300.53	258	267	TRUE
hPSF	2	Keratin, type II cytoskeletal 1	IPI00220327	66022.3	1	14	15	86	0.197	SKAEAESLYQSK	K	Y	0.95	78.8	44	0	3.26	0	7	0	0	2	1340.67	365	376	TRUE
hPSF	2	Keratin, type II cytoskeletal 1	IPI00220327	66022.3	1	14	15	86	0.197	SLDLDSIIAEVK	R	A	0.95	67.2	44.2	0	2.04	0	12	0	0	2	1302.72	344	355	TRUE
hPSF	2	Keratin, type II cytoskeletal 1	IPI00220327	66022.3	1	14	15	86	0.197	SLNNQFASFIDK	K	V	0.95	92.2	44.1	0	1.96	0	6	0	0	2	1383.69	186	197	TRUE
hPSF	2	Keratin, type II cytoskeletal 1	IPI00220327	66022.3	1	14	15	86	0.197	TLLEGEESR	R	M	0.95	48.8	44.6	0	0	0	3	0	0	2	1033.52	484	492	TRUE
hPSF	2	Keratin, type II cytoskeletal 1	IPI00220327	66022.3	1	14	15	86	0.197	TNAENEFVTIK	R	K	0.95	64.3	44	0	3.14	0	7	0	0	2	1265.64	278	288	TRUE
hPSF	2	Keratin, type II cytoskeletal 1	IPI00220327	66022.3	1	14	15	86	0.197	TNAENEFVTIKK	R	D	0.95	58.5	44.2	0	0	0	1	6	0	2	1393.73	278	289	TRUE
hPSF	2	Keratin, type II cytoskeletal 1	IPI00220327	66022.3	1	14	15	86	0.197	WELLQQVDTSTR	K	T	0.95	72.7	44.3	0	4.21	0	8	0	0	2	1475.75	212	223	TRUE
hPSF	2	Keratin, type II cytoskeletal 1	IPI00220327	66022.3	1	14	15	86	0.197	YEELQITAGR	K	H	0.95	67.8	44.1	0	1.7	0	11	0	0	2	1179.6	377	386	TRUE
hPSF	2	40S ribosomal protein S14	IPI00026271	16254.9	1	3	3	7	0.166	IEDVTPIPSDSTR	R	R	0.95	41.8	44.1	0	2.25	0	1	0	0	2	1429.72	129	141	TRUE
hPSF	2	40S ribosomal protein S14	IPI00026271	16254.9	1	3	3	7	0.166	IEDVTPIPSDSTRR	R	K	0.95	49.5	44.1	0	0	0	0	1	0	2	1585.82	129	142	TRUE
hPSF	2	40S ribosomal protein S14	IPI00026271	16254.9	1	3	3	7	0.166	TPGPGAQSALR	K	A	0.95	77.6	43.7	0	3.46	0	5	0	0	2	1054.56	107	117	TRUE
hPSF	2	Vimentin	IPI00418471	53634.6	1	30	34	138	0.532	DNLAEDIMR	R	L	0.95	39.4	44.4	0	1.7	0	2	0	0	2	1092.5	176	184	TRUE
hPSF	2	Vimentin	IPI00418471	53634.6	1	30	34	138	0.532	EEAENTLQSFR	R	Q	0.95	65.7	43.9	0	2.54	0	5	0	0	2	1323.62	197	207	TRUE
hPSF	2	Vimentin	IPI00418471	53634.6	1	30	34	138	0.532	EKLQEEMLQR	R	E	0.95	51.6	44.3	0	0	0	1	0	0	2	1319.66	187	196	TRUE
hPSF	2	Vimentin	IPI00418471	53634.6	1	30	34	138	0.532	EMEENFAVEAANYQDTIGR	R	L	0.95	72.3	43.4	0	2.01	0	0	6	0	2	2186.97	346	364	TRUE
hPSF	2	Vimentin	IPI00418471	53634.6	1	30	34	138	0.532	ETNLDSLPLVDTHSK	R	R	0.95	52.3	43.9	0	4.36	0	2	0	0	2	1668.84	425	439	TRUE
hPSF	2	Vimentin	IPI00418471	53634.6	1	30	34	138	0.532	ETNLDSLPLVDTHSKR	R	T	0.95	53.3	43.9	0	2.42	0	0	1	0	2	1824.95	425	440	TRUE
hPSF	2	Vimentin	IPI00418471	53634.6	1	30	34	138	0.532	FADLSEAANR	K	N	0.95	75.8	44.2	0	2.62	0	7	0	0	2	1093.53	295	304	TRUE
hPSF	2	Vimentin	IPI00418471	53634.6	1	30	34	138	0.532	FADLSEAANRNNDALR	K	Q	0.95	47.5	44.1	0	0	0	0	2	0	2	1776.86	295	310	TRUE
hPSF	2	Vimentin	IPI00418471	53634.6	1	30	34	138	0.532	ILLAELEQLK	K	G	0.95	56.3	44.1	0	0	0	4	0	0	2	1169.71	130	139	TRUE
hPSF	2	Vimentin	IPI00418471	53634.6	1	30	34	138	0.532	ILLAELEQLKGQGK	K	S	0.95	47.7	43.9	0	0	0	1	1	0	2	1539.91	130	143	TRUE
hPSF	2	Vimentin	IPI00418471	53634.6	1	30	34	138	0.532	KVESLQEEIAFLK	R	K	0.95	77.1	44.1	0	4.85	0	3	4	0	2	1533.85	223	235	TRUE
hPSF	2	Vimentin	IPI00418471	53634.6	1	30	34	138	0.532	LGDLYEEEMR	R	E	0.95	77	44.1	0	3.37	0	11	0	0	2	1270.56	146	155	TRUE
hPSF	2	Vimentin	IPI00418471	53634.6	1	30	34	138	0.532	LGDLYEEEMRELR	R	R	0.95	45	43.9	0	0	0	0	1	0	2	1652.8	146	158	TRUE
hPSF	2	Vimentin	IPI00418471	53634.6	1	30	34	138	0.532	LLEGEESR	K	I	0.95	55.5	44.6	0	0	0	6	0	0	2	932.468	403	410	FALSE	IPI00220327
hPSF	2	Vimentin	IPI00418471	53634.6	1	30	34	138	0.532	LQDEIQNMKEEMAR	R	H	0.928	42.9	43.9	0	0	0	0	2	0	2	1734.82	365	378	TRUE
hPSF	2	Vimentin	IPI00418471	53634.6	1	30	34	138	0.532	LQEEMLQR	K	E	0.95	59.2	44.5	0	0	0	4	0	0	2	1046.53	189	196	TRUE
hPSF	2	Vimentin	IPI00418471	53634.6	1	30	34	138	0.532	LQEEMLQREEAENTLQSFR	K	Q	0.95	53	43.3	0	1.03	0	0	5	0	2	2367.12	189	207	TRUE
hPSF	2	Vimentin	IPI00418471	53634.6	1	30	34	138	0.532	MALDIEIATYR	K	K	0.95	70.6	43.9	0	3.7	0	4	0	0	2	1311.66	391	401	TRUE
hPSF	2	Vimentin	IPI00418471	53634.6	1	30	34	138	0.532	NLQEAEEWYK	K	S	0.95	43.7	44.2	0	2.14	0	5	0	0	2	1309.61	283	292	TRUE
hPSF	2	Vimentin	IPI00418471	53634.6	1	30	34	138	0.532	QDVDNASLAR	R	L	0.95	87.3	44.9	0	2.96	0	17	0	0	2	1088.53	208	217	TRUE
hPSF	2	Vimentin	IPI00418471	53634.6	1	30	34	138	0.532	QQYESVAAK	R	N	0.95	41	44	0	0.886	0	3	0	0	2	1023.51	274	282	TRUE
hPSF	2	Vimentin	IPI00418471	53634.6	1	30	34	138	0.532	QVDQLTNDK	R	A	0.95	54.4	44.5	0	0	0	5	0	0	2	1060.53	160	168	TRUE
hPSF	2	Vimentin	IPI00418471	53634.6	1	30	34	138	0.532	QVDQLTNDKAR	R	V	0.95	65.9	44.3	0	2.11	0	1	0	0	2	1287.67	160	170	TRUE
hPSF	2	Vimentin	IPI00418471	53634.6	1	30	34	138	0.532	QVQSLTCEVDALK	R	G	0.95	75.1	44.1	0	4.31	0	3	0	0	2	1490.75	322	334	TRUE
hPSF	2	Vimentin	IPI00418471	53634.6	1	30	34	138	0.532	RQVDQLTNDK	R	A	0.95	66.8	44.7	0	4.55	0	4	0	0	2	1216.63	159	168	TRUE
hPSF	2	Vimentin	IPI00418471	53634.6	1	30	34	138	0.532	SLYASSPGGVYATR	R	S	0.95	50.2	44.1	0	4.7	0	2	0	0	2	1428.71	51	64	TRUE
hPSF	2	Vimentin	IPI00418471	53634.6	1	30	34	138	0.532	SYVTTSTR	R	T	0.95	53.5	44	0	1.8	0	1	0	0	2	914.458	29	36	TRUE
hPSF	2	Vimentin	IPI00418471	53634.6	1	30	34	138	0.532	TNEKVELQELNDR	R	F	0.95	82.4	44.1	0	0	0	3	6	0	2	1587.8	101	113	TRUE
hPSF	2	Vimentin	IPI00418471	53634.6	1	30	34	138	0.532	VELQELNDR	K	F	0.95	56.1	44.3	0	0	0	3	0	0	2	1115.57	105	113	TRUE
hPSF	2	Vimentin	IPI00418471	53634.6	1	30	34	138	0.532	VESLQEEIAFLK	K	K	0.95	44.7	44.1	0	1.12	0	1	0	0	2	1405.76	224	235	TRUE
hPSF	2	Vimentin	IPI00418471	53634.6	1	30	34	138	0.532	VEVERDNLAEDIMR	R	L	0.95	48	44	0	0	0	5	13	0	2	1688.83	171	184	TRUE
hPSF	2	Peroxiredoxin-1	IPI00000874,IPI00640741	22092.9	0.995	2	2	3	0.106	LVQAFQFTDK	R	H	0.909	41.3	43.9	0	0	0	1	0	0	2	1196.63	159	168	TRUE
hPSF	2	Peroxiredoxin-1	IPI00000874,IPI00640741	22092.9	0.995	2	2	3	0.106	QITVNDLPVGR	R	S	0.95	62.7	43.9	0	1.96	0	2	0	0	2	1211.67	141	151	TRUE
hPSF	2	5'-nucleotidase	IPI00009456	63351	1	13	14	27	0.22	ADINKWR	K	I	0.95	59.3	44.8	0	0	0	1	0	0	2	902.484	322	328	TRUE
hPSF	2	5'-nucleotidase	IPI00009456	63351	1	13	14	27	0.22	AFEHSVHR	K	Y	0.95	58.2	43.6	0	1.62	0	4	0	0	2	982.485	434	441	TRUE
hPSF	2	5'-nucleotidase	IPI00009456	63351	1	13	14	27	0.22	EVPAGKYPFIVTSDDGR	K	K	0.95	60.2	44.2	0	0	0	0	1	0	2	1850.93	257	273	TRUE
hPSF	2	5'-nucleotidase	IPI00009456	63351	1	13	14	27	0.22	FPILSANIK	K	A	0.95	41.3	44.4	0	1.42	0	2	0	0	2	1002.6	137	145	TRUE
hPSF	2	5'-nucleotidase	IPI00009456	63351	1	13	14	27	0.22	GAEVAHFMNALR	K	Y	0.95	67.1	44.2	0	4.32	0	1	0	0	2	1315.66	98	109	TRUE
hPSF	2	5'-nucleotidase	IPI00009456	63351	1	13	14	27	0.22	HDSGDQDINVVSTYISK	R	M	0.95	94.5	43.7	0	1.64	0	2	3	0	2	1877.89	518	534	TRUE
hPSF	2	5'-nucleotidase	IPI00009456	63351	1	13	14	27	0.22	IIALGHSGFEMDK	K	L	0.95	31.7	44.2	0	1.44	0	0	1	0	2	1417.71	215	227	TRUE
hPSF	2	5'-nucleotidase	IPI00009456	63351	1	13	14	27	0.22	MKVIYPAVEGR	K	I	0.95	50.6	44.2	0	0	0	2	0	0	2	1278.69	535	545	TRUE
hPSF	2	5'-nucleotidase	IPI00009456	63351	1	13	14	27	0.22	TIVYLDGSSQSCR	K	F	0.95	66	44.2	0	4.12	0	2	0	0	2	1485.7	342	354	TRUE
hPSF	2	5'-nucleotidase	IPI00009456	63351	1	13	14	27	0.22	VIYPAVEGR	K	I	0.95	59.7	44.7	0	0.824	0	2	0	0	2	1003.56	537	545	TRUE
hPSF	2	5'-nucleotidase	IPI00009456	63351	1	13	14	27	0.22	VPSYDPLK	R	M	0.95	35.6	44.9	0	1.4	0	1	0	0	2	918.493	481	488	TRUE
hPSF	2	5'-nucleotidase	IPI00009456	63351	1	13	14	27	0.22	VPVVQAYAFGK	K	Y	0.95	55.7	44.2	0	0.886	0	2	0	0	2	1178.66	275	285	TRUE
hPSF	2	5'-nucleotidase	IPI00009456	63351	1	13	14	27	0.22	YPFIVTSDDGR	K	K	0.95	88.6	43.9	0	3.49	0	3	0	0	2	1269.61	263	273	TRUE
hPSF	2	Isoform 2 of Filamin-A	IPI00302592,IPI00333541,IPI00644576	279991	1	8	8	11	0.0405	AWGPGLEGGVVGK	R	S	0.95	46.1	44.2	0	0	0	3	0	0	2	1226.65	581	593	TRUE
hPSF	2	Isoform 2 of Filamin-A	IPI00302592,IPI00333541,IPI00644576	279991	1	8	8	11	0.0405	DAGEGLLAVQITDPEGKPK	K	K	0.95	49.1	43.7	0	0	0	0	1	0	2	1938.02	1574	1592	TRUE
hPSF	2	Isoform 2 of Filamin-A	IPI00302592,IPI00333541,IPI00644576	279991	1	8	8	11	0.0405	GTVEPQLEAR	K	G	0.95	29.8	44.2	0	1.92	0	1	0	0	2	1099.57	428	437	TRUE
hPSF	2	Isoform 2 of Filamin-A	IPI00302592,IPI00333541,IPI00644576	279991	1	8	8	11	0.0405	IQQNTFTR	K	W	0.95	52.3	44.3	0	0	0	2	0	0	2	1007.53	44	51	TRUE	IPI00178352,IPI00413958
hPSF	2	Isoform 2 of Filamin-A	IPI00302592,IPI00333541,IPI00644576	279991	1	8	8	11	0.0405	KGEITGEVR	K	M	0.95	60.3	44.7	0	1.05	0	1	0	0	2	988.542	1793	1801	TRUE
hPSF	2	Isoform 2 of Filamin-A	IPI00302592,IPI00333541,IPI00644576	279991	1	8	8	11	0.0405	SAGQGEVLVYVEDPAGHQEEAK	R	V	0.95	53.5	43.2	0	3.64	0	0	1	0	2	2313.1	310	331	TRUE
hPSF	2	Isoform 2 of Filamin-A	IPI00302592,IPI00333541,IPI00644576	279991	1	8	8	11	0.0405	SPFEVYVDK	K	S	0.945	43.8	43.8	0	0	0	1	0	0	2	1083.54	368	376	TRUE
hPSF	2	Isoform 2 of Filamin-A	IPI00302592,IPI00333541,IPI00644576	279991	1	8	8	11	0.0405	VAQPTITDNKDGTVTVR	K	Y	0.95	51.9	44	0	0	0	0	1	0	2	1814.96	1807	1823	TRUE
hPSF	2	Trypsin - Sus scrofa (Pig).	MAN00000761	24391.3	1	3	3	63	0.165	LGEHNIDVLEGNEQFINAAK	R	I	0.95	79.2	43.4	0	3.77	0	0	20	0	2	2211.1	58	77	TRUE
hPSF	2	Trypsin - Sus scrofa (Pig).	MAN00000761	24391.3	1	3	3	63	0.165	LSSPATLNSR	K	V	0.95	77.2	44.5	0	1.72	0	42	0	0	2	1045.56	98	107	TRUE
hPSF	2	Trypsin - Sus scrofa (Pig).	MAN00000761	24391.3	1	3	3	63	0.165	VATVSLPR	R	S	0.95	47.5	44.2	0	1.37	1	0	0	0	2	842.509	108	115	TRUE
hPSF	2	Alpha-actinin-1	IPI00013508,IPI00759776,IPI00909239,IPI00921118	103043	1	5	5	9	0.074	EGLLLWCQR	K	K	0.95	58.5	44.4	0	1	0	1	0	0	2	1174.6	148	156	TRUE
hPSF	2	Alpha-actinin-1	IPI00013508,IPI00759776,IPI00909239,IPI00921118	103043	1	5	5	9	0.074	FAIQDISVEETSAK	R	E	0.95	78.7	44	0	3.13	0	2	0	0	2	1537.77	134	147	TRUE
hPSF	2	Alpha-actinin-1	IPI00013508,IPI00759776,IPI00909239,IPI00921118	103043	1	5	5	9	0.074	GISQEQMNEFR	K	A	0.95	61.8	43.9	0	1.64	0	2	0	0	2	1338.61	742	752	TRUE
hPSF	2	Alpha-actinin-1	IPI00013508,IPI00759776,IPI00909239,IPI00921118	103043	1	5	5	9	0.074	IDQLEGDHQLIQEALIFDNK	K	H	0.95	76.8	43.3	0	1	0	0	2	0	2	2339.19	685	704	TRUE
hPSF	2	Alpha-actinin-1	IPI00013508,IPI00759776,IPI00909239,IPI00921118	103043	1	5	5	9	0.074	TINEVENQILTR	R	D	0.95	72.8	44.1	0	3.44	0	2	0	0	2	1429.76	727	738	TRUE
hPSF	2	Heat shock protein HSP 90-beta	IPI00414676	83249.3	0.998	2	2	3	0.0483	ELISNASDALDK	R	I	0.95	66.8	44.5	0	0	0	1	0	0	2	1275.64	42	53	FALSE	IPI00027230
hPSF	2	Heat shock protein HSP 90-beta	IPI00414676	83249.3	0.998	2	2	3	0.0483	GVVDSEDLPLNISR	R	E	0.95	91	44	0	3	0	2	0	0	2	1513.79	379	392	TRUE
hPSF	2	Heat shock protein HSP 90-beta	IPI00414676	83249.3	0.998	2	2	3	0.0483	YIDQEELNK	K	T	0.95	46	44.2	0	0	0	1	0	0	2	1151.56	276	284	TRUE
hPSF	2	Alpha-fetoprotein	IPI00022443	68660.2	0.995	2	2	2	0.0296	GYQELLEK	K	C	0.897	40.7	44	0	0	0	1	0	0	2	979.51	376	383	TRUE
hPSF	2	Alpha-fetoprotein	IPI00022443	68660.2	0.995	2	2	2	0.0296	YIQESQALAK	K	R	0.95	37.7	44.3	0	2.31	0	1	0	0	2	1150.61	404	413	TRUE
hPSF	2	Stress-70 protein, mitochondrial	IPI00007765	73663.3	1	4	4	4	0.0766	DAGQISGLNVLR	K	V	0.95	87.5	44.1	0	2.18	0	1	0	0	2	1242.68	207	218	TRUE
hPSF	2	Stress-70 protein, mitochondrial	IPI00007765	73663.3	1	4	4	4	0.0766	QAASSLQQASLK	R	L	0.95	59.6	44.6	0	3.42	0	1	0	0	2	1231.66	635	646	TRUE
hPSF	2	Stress-70 protein, mitochondrial	IPI00007765	73663.3	1	4	4	4	0.0766	STNGDTFLGGEDFDQALLR	K	H	0.95	65.1	43.5	0	3.21	0	1	0	0	2	2055.96	266	284	TRUE
hPSF	2	Stress-70 protein, mitochondrial	IPI00007765	73663.3	1	4	4	4	0.0766	VLENAEGAR	K	T	0.95	55.1	44.2	0	0	0	1	0	0	2	958.495	77	85	TRUE
hPSF	2	Actin, alpha skeletal muscle	IPI00021428,IPI00023006,IPI00930343	42034.1	1	4	4	8	0.347	AGFAGDDAPR	K	A	0.95	73.6	44.7	0	1.38	0	12	0	0	2	976.448	21	30	FALSE	IPI00894498,IPI00021439,IPI00894365,IPI00021440,IPI00930226
hPSF	2	Actin, alpha skeletal muscle	IPI00021428,IPI00023006,IPI00930343	42034.1	1	4	4	8	0.347	AVFPSIVGRPR	R	H	0.95	44.6	44	0	0.796	0	1	0	0	2	1198.71	31	41	FALSE	IPI00894498,IPI00021439,IPI00894365,IPI00021440,IPI00930226
hPSF	2	Actin, alpha skeletal muscle	IPI00021428,IPI00023006,IPI00930343	42034.1	1	4	4	8	0.347	DSYVGDEAQSK	K	R	0.95	59.1	44	0	1.49	0	2	0	0	2	1198.52	53	63	FALSE	IPI00894498,IPI00021439,IPI00894365,IPI00021440,IPI00930226
hPSF	2	Actin, alpha skeletal muscle	IPI00021428,IPI00023006,IPI00930343	42034.1	1	4	4	8	0.347	DSYVGDEAQSKR	K	G	0.95	96.6	44	0	5.39	0	3	2	0	2	1354.62	53	64	FALSE	IPI00894498,IPI00021439,IPI00894365,IPI00021440,IPI00930226
hPSF	2	Actin, alpha skeletal muscle	IPI00021428,IPI00023006,IPI00930343	42034.1	1	4	4	8	0.347	EITALAPSTMK	K	I	0.95	56.7	44.5	0	0	0	12	0	0	2	1161.62	318	328	FALSE	IPI00894498,IPI00021439,IPI00894365,IPI00021440,IPI00930226
hPSF	2	Actin, alpha skeletal muscle	IPI00021428,IPI00023006,IPI00930343	42034.1	1	4	4	8	0.347	GYSFVTTAER	R	E	0.95	48.2	44.4	0	3.77	0	2	0	0	2	1130.55	199	208	TRUE
hPSF	2	Actin, alpha skeletal muscle	IPI00021428,IPI00023006,IPI00930343	42034.1	1	4	4	8	0.347	HQGVMVGMGQK	R	D	0.95	55.4	44.4	0	4.85	0	5	0	0	2	1187.57	42	52	FALSE	IPI00894498,IPI00021439,IPI00894365,IPI00021440,IPI00930226
hPSF	2	Actin, alpha skeletal muscle	IPI00021428,IPI00023006,IPI00930343	42034.1	1	4	4	8	0.347	MQKEITALAPSTMK	R	I	0.95	34.1	43.7	0	0.854	0	0	1	0	2	1580.8	315	328	FALSE	IPI00894498,IPI00021439,IPI00894365,IPI00021440,IPI00930226
hPSF	2	Actin, alpha skeletal muscle	IPI00021428,IPI00023006,IPI00930343	42034.1	1	4	4	8	0.347	QEYDEAGPSIVHR	K	K	0.95	75.6	44.2	0	0	0	0	2	0	2	1500.71	362	374	TRUE
hPSF	2	Actin, alpha skeletal muscle	IPI00021428,IPI00023006,IPI00930343	42034.1	1	4	4	8	0.347	SYELPDGQVITIGNER	K	F	0.95	73.4	44	0	5.42	0	4	1	0	2	1790.89	241	256	FALSE	IPI00894498,IPI00021439,IPI00894365,IPI00021440,IPI00930226
hPSF	2	Actin, alpha skeletal muscle	IPI00021428,IPI00023006,IPI00930343	42034.1	1	4	4	8	0.347	VAPEEHPTLLTEAPLNPK	R	A	0.95	57.2	43.8	0	0	0	0	3	0	2	1956.04	98	115	TRUE
hPSF	2	Actin, alpha skeletal muscle	IPI00021428,IPI00023006,IPI00930343	42034.1	1	4	4	8	0.347	YPIEHGIITNWDDMEK	K	I	0.925	28.4	43.6	0	0.886	0	0	1	0	2	1960.91	71	86	TRUE
hPSF	2	Isoform 2 of Protein Wnt-5a	IPI00013178,IPI00795811	40868.1	1	5	5	9	0.123	ACREGELSTCGCSR	R	A	0.95	31.1	43.9	0	0.886	0	0	1	0	2	1642.67	138	151	TRUE
hPSF	2	Isoform 2 of Protein Wnt-5a	IPI00013178,IPI00795811	40868.1	1	5	5	9	0.123	CTEIVDQFVCK	K	-	0.95	53.9	44.2	0	1.28	0	1	0	0	2	1398.64	355	365	TRUE
hPSF	2	Isoform 2 of Protein Wnt-5a	IPI00013178,IPI00795811	40868.1	1	5	5	9	0.123	EGELSTCGCSR	R	A	0.95	57.2	44	0	2.77	0	2	0	0	2	1255.5	141	151	TRUE
hPSF	2	Isoform 2 of Protein Wnt-5a	IPI00013178,IPI00795811	40868.1	1	5	5	9	0.123	GKLVQVNSR	R	F	0.95	46.2	44	0	0	0	4	0	0	2	1000.59	267	275	TRUE
hPSF	2	Isoform 2 of Protein Wnt-5a	IPI00013178,IPI00795811	40868.1	1	5	5	9	0.123	TGIKECQYQFR	K	H	0.95	43	44.1	0	1.7	0	0	1	0	2	1429.69	84	94	TRUE
hPSF	2	Keratin, type I cytoskeletal 10	IPI00009865	58810.8	1	9	9	62	0.163	ALEESNYELEGK	R	I	0.95	71.9	44.2	0	3.12	0	18	0	0	2	1381.65	166	177	TRUE
hPSF	2	Keratin, type I cytoskeletal 10	IPI00009865	58810.8	1	9	9	62	0.163	DAEAWFNEK	K	S	0.95	45.5	43.8	0	0	0	2	0	0	2	1109.49	335	343	TRUE
hPSF	2	Keratin, type I cytoskeletal 10	IPI00009865	58810.8	1	9	9	62	0.163	LASYLDKVR	R	A	0.95	58.9	44.2	0	0	0	1	0	0	2	1064.61	157	165	TRUE
hPSF	2	Keratin, type I cytoskeletal 10	IPI00009865	58810.8	1	9	9	62	0.163	QSLEASLAETEGR	K	Y	0.95	85.8	44.3	0	3.96	0	2	0	0	2	1390.68	387	399	TRUE
hPSF	2	Keratin, type I cytoskeletal 10	IPI00009865	58810.8	1	9	9	62	0.163	SLLEGEGSSGGGGR	R	G	0.95	72.3	44.3	0	2.54	0	4	0	0	2	1262.6	451	464	TRUE
hPSF	2	Keratin, type I cytoskeletal 10	IPI00009865	58810.8	1	9	9	62	0.163	SQYEQLAEQNRK	R	D	0.95	39	44.1	0	1.68	0	1	0	0	2	1493.73	323	334	TRUE
hPSF	2	Keratin, type I cytoskeletal 10	IPI00009865	58810.8	1	9	9	62	0.163	VLDELTLTK	R	A	0.95	69.1	44.6	0	0.921	0	7	0	0	2	1031.6	258	266	TRUE
hPSF	2	Keratin, type I cytoskeletal 10	IPI00009865	58810.8	1	9	9	62	0.163	VTMQNLNDR	K	L	0.95	93.2	44.5	0	1.7	0	26	0	0	2	1106.53	148	156	TRUE
hPSF	2	Keratin, type I cytoskeletal 10	IPI00009865	58810.8	1	9	9	62	0.163	YENEVALR	K	Q	0.95	34.8	44.3	0	1.34	0	1	0	0	2	993.5	238	245	TRUE
hPSF	2	Aconitate hydratase, mitochondrial	IPI00017855,IPI00790739	85410	0.998	2	2	2	0.0308	DGYAQILR	R	D	0.95	42.4	44.4	0	1.25	0	1	0	0	2	935.495	430	437	TRUE
hPSF	2	Aconitate hydratase, mitochondrial	IPI00017855,IPI00790739	85410	0.998	2	2	2	0.0308	IVYGHLDDPASQEIER	K	G	0.95	44	43.9	0	1.62	0	0	1	0	2	1841.9	69	84	TRUE
hPSF	2	Isoform 2 of Myosin-Ic	IPI00010418,IPI00743335,IPI00791026,IPI00829992	117935	0.998	2	2	4	0.0204	LGTDEISPR	R	V	0.95	59.5	44.6	0	1.3	0	3	0	0	2	987.511	866	874	TRUE
hPSF	2	Isoform 2 of Myosin-Ic	IPI00010418,IPI00743335,IPI00791026,IPI00829992	117935	0.998	2	2	4	0.0204	TLFATEDALEVR	K	R	0.95	48.7	44.4	0	0	0	1	0	0	2	1364.71	687	698	TRUE
hPSF	2	Isoform V1 of Versican core protein	IPI00215628	265028	1	4	4	7	0.0199	AQCGGGLLGVR	R	T	0.95	60.8	44.8	0	0	0	1	0	0	2	1087.57	313	323	TRUE
hPSF	2	Isoform V1 of Versican core protein	IPI00215628	265028	1	4	4	7	0.0199	KGTVACGQPPVVENAK	K	T	0.95	39	43.8	0	1.14	0	0	1	0	2	1654.86	2304	2319	TRUE
hPSF	2	Isoform V1 of Versican core protein	IPI00215628	265028	1	4	4	7	0.0199	LGEPNYGAEIR	R	G	0.95	63.4	44.6	0	2.15	0	3	0	0	2	1218.61	925	935	TRUE
hPSF	2	Isoform V1 of Versican core protein	IPI00215628	265028	1	4	4	7	0.0199	LLASDAGLYR	K	C	0.95	45.1	44.4	0	0	0	2	0	0	2	1078.59	120	129	TRUE
hPSF	2	Transforming growth factor-beta-induced protein ig-h3	IPI00018219	74664.9	1	7	8	28	0.114	DGTPPIDAHTR	K	N	0.95	40.5	44.1	0	2.51	0	1	0	0	2	1179.58	422	432	TRUE
hPSF	2	Transforming growth factor-beta-induced protein ig-h3	IPI00018219	74664.9	1	7	8	28	0.114	EGVYTVFAPTNEAFR	R	A	0.95	51.1	43.9	0	3.2	0	2	0	0	2	1700.83	534	548	TRUE
hPSF	2	Transforming growth factor-beta-induced protein ig-h3	IPI00018219	74664.9	1	7	8	28	0.114	GDELADSALEIFK	R	Q	0.95	93	44	0	3.92	0	10	1	0	2	1407.7	643	655	TRUE
hPSF	2	Transforming growth factor-beta-induced protein ig-h3	IPI00018219	74664.9	1	7	8	28	0.114	ILGDPEALR	R	D	0.95	54.3	43.5	0	0	0	3	0	0	2	983.552	296	304	TRUE
hPSF	2	Transforming growth factor-beta-induced protein ig-h3	IPI00018219	74664.9	1	7	8	28	0.114	IPSETLNR	K	I	0.95	51.7	44.1	0	0	0	5	0	0	2	929.505	288	295	TRUE
hPSF	2	Transforming growth factor-beta-induced protein ig-h3	IPI00018219	74664.9	1	7	8	28	0.114	QAGLGNHLSGSER	R	L	0.95	55.7	44	0	2.28	0	1	0	0	2	1325.66	397	409	TRUE
hPSF	2	Transforming growth factor-beta-induced protein ig-h3	IPI00018219	74664.9	1	7	8	28	0.114	YGTLFTMDR	R	V	0.95	56.1	44.9	0	2.85	0	5	0	0	2	1103.52	488	496	TRUE
hPSF	2	Isoform 4 of Tenascin	IPI00220213	230846	1	23	24	72	0.108	ACGCAAAPDVK	R	E	0.95	53.1	44.8	0	4.18	0	3	0	0	2	1119.49	110	120	TRUE
hPSF	2	Isoform 4 of Tenascin	IPI00220213	230846	1	23	24	72	0.108	APTAQVESFR	R	I	0.95	79.6	44.8	0	2.1	0	7	0	0	2	1105.56	1641	1650	TRUE
hPSF	2	Isoform 4 of Tenascin	IPI00220213	230846	1	23	24	72	0.108	AYAAGFGDR	K	R	0.95	45.3	43.6	0	1.64	0	1	0	0	2	927.432	1951	1959	TRUE
hPSF	2	Isoform 4 of Tenascin	IPI00220213	230846	1	23	24	72	0.108	CEEGQCVCDEGFAGVDCSEKR	R	C	0.95	43.8	43.1	0	1.55	0	0	2	0	2	2491.96	356	376	TRUE
hPSF	2	Isoform 4 of Tenascin	IPI00220213	230846	1	23	24	72	0.108	CVCEQGFK	K	G	0.95	35.4	43.8	0	1.68	0	1	0	0	2	1027.43	454	461	TRUE
hPSF	2	Isoform 4 of Tenascin	IPI00220213	230846	1	23	24	72	0.108	DHGETAFAVYDK	R	F	0.95	63.3	44	0	4.05	0	1	0	0	2	1352.61	1987	1998	TRUE
hPSF	2	Isoform 4 of Tenascin	IPI00220213	230846	1	23	24	72	0.108	EATEYEIELYGISK	R	G	0.95	64.3	44	0	1.32	0	4	0	0	2	1644.8	1591	1604	TRUE
hPSF	2	Isoform 4 of Tenascin	IPI00220213	230846	1	23	24	72	0.108	EEFWLGLDNLNK	R	I	0.95	45.2	44.1	0	0	0	1	0	0	2	1477.73	1961	1972	TRUE
hPSF	2	Isoform 4 of Tenascin	IPI00220213	230846	1	23	24	72	0.108	ENFYQNWK	R	A	0.949	44.7	44.2	0	0	0	1	0	0	2	1128.51	1943	1950	TRUE
hPSF	2	Isoform 4 of Tenascin	IPI00220213	230846	1	23	24	72	0.108	ETFTTGLDAPR	K	N	0.95	70.6	44.2	0	2.72	0	6	0	0	2	1207.6	887	897	TRUE
hPSF	2	Isoform 4 of Tenascin	IPI00220213	230846	1	23	24	72	0.108	FTTDLDSPR	K	D	0.95	71.8	44.1	0	0	0	9	0	0	2	1051.51	1792	1800	TRUE
hPSF	2	Isoform 4 of Tenascin	IPI00220213	230846	1	23	24	72	0.108	GLEPGQEYNVLLTAEK	R	G	0.95	77.1	44	0	2.26	0	5	1	0	2	1760.91	1042	1057	TRUE
hPSF	2	Isoform 4 of Tenascin	IPI00220213	230846	1	23	24	72	0.108	GLEPGQEYNVLLTAEKGR	R	H	0.95	43.1	43.7	0	1.19	0	0	1	0	2	1974.03	1042	1059	TRUE
hPSF	2	Isoform 4 of Tenascin	IPI00220213	230846	1	23	24	72	0.108	IQALNGPLR	K	S	0.95	62.4	43.6	0	0	0	7	0	0	2	981.584	1864	1872	TRUE
hPSF	2	Isoform 4 of Tenascin	IPI00220213	230846	1	23	24	72	0.108	ITAQGQYELR	K	V	0.95	54.2	44.2	0	1	0	3	0	0	2	1178.62	1973	1982	TRUE
hPSF	2	Isoform 4 of Tenascin	IPI00220213	230846	1	23	24	72	0.108	KQSEPLEITLLAPER	K	T	0.95	52	43.8	0	0	0	0	3	0	2	1723.96	1568	1582	TRUE
hPSF	2	Isoform 4 of Tenascin	IPI00220213	230846	1	23	24	72	0.108	LDAPSQIEVK	R	D	0.95	33.8	44	0	0.959	0	1	0	0	2	1099.6	803	812	TRUE
hPSF	2	Isoform 4 of Tenascin	IPI00220213	230846	1	23	24	72	0.108	QSEPLEITLLAPER	K	T	0.95	52.4	43.8	0	2.68	0	3	0	0	2	1595.86	1569	1582	TRUE
hPSF	2	Isoform 4 of Tenascin	IPI00220213	230846	1	23	24	72	0.108	RACGCAAAPDVK	R	E	0.95	36.2	44.5	0	1.08	0	1	0	0	2	1275.59	109	120	TRUE
hPSF	2	Isoform 4 of Tenascin	IPI00220213	230846	1	23	24	72	0.108	RPETSYR	R	Q	0.95	51.2	44	0	3.64	0	4	0	0	2	908.458	763	769	TRUE
hPSF	2	Isoform 4 of Tenascin	IPI00220213	230846	1	23	24	72	0.108	VATYLPAPEGLK	R	F	0.95	60.2	44.3	0	0	0	3	0	0	2	1258.7	708	719	TRUE
hPSF	2	Isoform 4 of Tenascin	IPI00220213	230846	1	23	24	72	0.108	VFAILENK	R	K	0.939	44.2	44.6	0	0	0	1	0	0	2	933.54	692	699	TRUE
hPSF	2	Isoform 4 of Tenascin	IPI00220213	230846	1	23	24	72	0.108	VSQTDNSITLEWR	R	N	0.95	105	44	0	3.41	0	3	0	0	2	1548.77	902	914	TRUE
hPSF	2	Isoform 1 of Collagen alpha-3(VI) chain	IPI00022200,IPI00220701	343645	1	5	5	6	0.0161	DSFQEVLR	R	F	0.95	59.5	44.3	0	0	0	1	0	0	2	993.5	1653	1660	TRUE
hPSF	2	Isoform 1 of Collagen alpha-3(VI) chain	IPI00022200,IPI00220701	343645	1	5	5	6	0.0161	GMTQLQGTR	R	A	0.946	44.8	44.6	0	0	0	1	0	0	2	991.499	2705	2713	TRUE
hPSF	2	Isoform 1 of Collagen alpha-3(VI) chain	IPI00022200,IPI00220701	343645	1	5	5	6	0.0161	IIDELNVKPEGTR	K	I	0.95	49.6	44	0	0	0	0	1	0	2	1483.81	862	874	TRUE
hPSF	2	Isoform 1 of Collagen alpha-3(VI) chain	IPI00022200,IPI00220701	343645	1	5	5	6	0.0161	QLGTVQQVISER	R	V	0.95	66	44.2	0	2.49	0	1	0	0	2	1357.74	1193	1204	TRUE
hPSF	2	Isoform 1 of Collagen alpha-3(VI) chain	IPI00022200,IPI00220701	343645	1	5	5	6	0.0161	VAVVQYSDR	R	T	0.95	47.7	44.2	0	1.18	0	2	0	0	2	1036.54	1067	1075	TRUE
hPSF	2	Isoform 1 of Myosin-9	IPI00019502	226520	1	35	35	92	0.214	AGVLAHLEEER	R	D	0.943	43.8	43.8	0	0	0	1	0	0	2	1223.64	765	775	TRUE	IPI00790503,IPI00479307,IPI00397526
hPSF	2	Isoform 1 of Myosin-9	IPI00019502	226520	1	35	35	92	0.214	ALEEAMEQK	R	A	0.949	45	44.5	0	0	0	1	0	0	2	1048.5	1484	1492	TRUE
hPSF	2	Isoform 1 of Myosin-9	IPI00019502	226520	1	35	35	92	0.214	ALEEAMEQKAELER	R	L	0.95	53.9	44.1	0	0	0	0	2	0	2	1662.8	1484	1497	TRUE
hPSF	2	Isoform 1 of Myosin-9	IPI00019502	226520	1	35	35	92	0.214	ALELDSNLYR	K	I	0.95	78.9	44.1	0	1.42	0	7	0	0	2	1193.62	746	755	TRUE
hPSF	2	Isoform 1 of Myosin-9	IPI00019502	226520	1	35	35	92	0.214	ALEQQVEEMK	R	T	0.907	41.7	44.4	0	0	0	1	0	0	2	1204.59	1529	1538	TRUE
hPSF	2	Isoform 1 of Myosin-9	IPI00019502	226520	1	35	35	92	0.214	ASITALEAK	K	I	0.95	45.4	44.9	0	1.09	0	1	0	0	2	903.515	1807	1815	TRUE
hPSF	2	Isoform 1 of Myosin-9	IPI00019502	226520	1	35	35	92	0.214	ASREEILAQAK	R	E	0.95	46.8	44.5	0	0	0	1	0	0	2	1215.67	1659	1669	TRUE
hPSF	2	Isoform 1 of Myosin-9	IPI00019502	226520	1	35	35	92	0.214	CNGVLEGIR	R	I	0.95	53.2	44.6	0	0.796	0	3	0	0	2	1017.51	694	702	TRUE	IPI00790503,IPI00479307,IPI00397526
hPSF	2	Isoform 1 of Myosin-9	IPI00019502	226520	1	35	35	92	0.214	DFSALESQLQDTQELLQEENR	K	Q	0.95	51.8	43.3	0	0	0	0	1	0	2	2493.17	1302	1322	TRUE
hPSF	2	Isoform 1 of Myosin-9	IPI00019502	226520	1	35	35	92	0.214	DLEGLSQR	K	H	0.923	43	44.7	0	0	0	2	0	0	2	917.469	1393	1400	TRUE
hPSF	2	Isoform 1 of Myosin-9	IPI00019502	226520	1	35	35	92	0.214	ELEDATETADAMNR	R	E	0.95	73.9	43.9	0	3.38	0	1	0	0	2	1565.67	1899	1912	TRUE
hPSF	2	Isoform 1 of Myosin-9	IPI00019502	226520	1	35	35	92	0.214	EQADFAIEALAK	K	A	0.95	64.3	44.1	0	1.85	0	9	0	0	2	1305.67	408	419	TRUE
hPSF	2	Isoform 1 of Myosin-9	IPI00019502	226520	1	35	35	92	0.214	FDQLLAEEK	K	T	0.95	46.4	44.4	0	0	0	1	0	0	2	1092.56	1446	1454	TRUE	IPI00790503,IPI00479307,IPI00397526
hPSF	2	Isoform 1 of Myosin-9	IPI00019502	226520	1	35	35	92	0.214	IAEFTTNLTEEEEKSK	R	S	0.95	48.3	44.1	0	1.89	0	0	3	0	2	1868.91	1001	1016	TRUE
hPSF	2	Isoform 1 of Myosin-9	IPI00019502	226520	1	35	35	92	0.214	IAQLEEELEEEQGNTELINDR	R	L	0.95	84.5	42.9	0	4.25	0	0	9	0	2	2472.17	1731	1751	TRUE
hPSF	2	Isoform 1 of Myosin-9	IPI00019502	226520	1	35	35	92	0.214	IAQLEEQLDNETK	K	E	0.95	66.2	44.1	0	2.32	0	2	0	0	2	1530.76	1816	1828	TRUE
hPSF	2	Isoform 1 of Myosin-9	IPI00019502	226520	1	35	35	92	0.214	IAQLEEQLDNETKER	K	Q	0.95	55.1	44	0	0	0	0	2	0	2	1815.91	1816	1830	TRUE
hPSF	2	Isoform 1 of Myosin-9	IPI00019502	226520	1	35	35	92	0.214	IRELESQISELQEDLESER	K	A	0.95	59.5	43.5	0	4.19	0	0	2	0	2	2303.14	1106	1124	TRUE
hPSF	2	Isoform 1 of Myosin-9	IPI00019502	226520	1	35	35	92	0.214	KFDQLLAEEK	K	T	0.95	48.4	44.4	0	1.04	0	3	0	0	2	1220.65	1445	1454	TRUE	IPI00790503,IPI00479307,IPI00397526
hPSF	2	Isoform 1 of Myosin-9	IPI00019502	226520	1	35	35	92	0.214	KLEEEQIILEDQNCK	K	L	0.95	59.5	43.9	0	0	0	0	4	0	2	1888.93	975	989	TRUE
hPSF	2	Isoform 1 of Myosin-9	IPI00019502	226520	1	35	35	92	0.214	KQELEEICHDLEAR	K	V	0.95	46.2	43.9	0	0	0	0	2	0	2	1769.85	910	923	TRUE
hPSF	2	Isoform 1 of Myosin-9	IPI00019502	226520	1	35	35	92	0.214	LQQELDDLLVDLDHQR	R	Q	0.95	73.8	43.9	0	0	0	0	1	0	2	1949.99	1418	1433	TRUE
hPSF	2	Isoform 1 of Myosin-9	IPI00019502	226520	1	35	35	92	0.214	MQQNIQELEEQLEEEESAR	K	Q	0.95	66.2	43.1	0	4.57	0	0	6	0	2	2333.06	941	959	TRUE
hPSF	2	Isoform 1 of Myosin-9	IPI00019502	226520	1	35	35	92	0.214	NTDQASMPDNTAAQK	R	V	0.95	44.6	44	0	0.886	0	2	0	0	2	1591.7	359	373	TRUE
hPSF	2	Isoform 1 of Myosin-9	IPI00019502	226520	1	35	35	92	0.214	NTNPNFVR	R	C	0.95	41.4	44.6	0	1.34	0	3	0	0	2	961.485	663	670	TRUE	IPI00790503,IPI00479307,IPI00397526
hPSF	2	Isoform 1 of Myosin-9	IPI00019502	226520	1	35	35	92	0.214	QAQQERDELADEIANSSGK	R	G	0.95	64.5	43.5	0	1	0	0	4	0	2	2088.98	1698	1716	TRUE
hPSF	2	Isoform 1 of Myosin-9	IPI00019502	226520	1	35	35	92	0.214	QLLQANPILEAFGNAK	R	T	0.95	53	43.9	0	1.82	0	1	0	0	2	1726.95	210	225	TRUE
hPSF	2	Isoform 1 of Myosin-9	IPI00019502	226520	1	35	35	92	0.214	QTLENERGELANEVK	K	V	0.925	42.8	44	0	0	0	0	1	0	2	1729.87	1220	1234	TRUE
hPSF	2	Isoform 1 of Myosin-9	IPI00019502	226520	1	35	35	92	0.214	RGDLPFVVPR	R	R	0.95	51.2	44.1	0	3.31	0	1	0	0	2	1155.66	1923	1932	TRUE
hPSF	2	Isoform 1 of Myosin-9	IPI00019502	226520	1	35	35	92	0.214	SMEAEMIQLQEELAAAER	K	A	0.95	77.9	43.7	0	3.28	0	0	3	0	2	2064.96	1677	1694	TRUE
hPSF	2	Isoform 1 of Myosin-9	IPI00019502	226520	1	35	35	92	0.214	TDLLLEPYNK	K	Y	0.95	49.5	44.3	0	1.1	0	2	0	0	2	1205.64	290	299	TRUE
hPSF	2	Isoform 1 of Myosin-9	IPI00019502	226520	1	35	35	92	0.214	VAAYDKLEK	K	T	0.95	37.2	44.2	0	1.12	0	2	0	0	2	1036.57	1405	1413	TRUE
hPSF	2	Isoform 1 of Myosin-9	IPI00019502	226520	1	35	35	92	0.214	VEAQLQELQVK	K	F	0.903	40.9	43.9	0	0	0	1	0	0	2	1284.72	1250	1260	TRUE
hPSF	2	Isoform 1 of Myosin-9	IPI00019502	226520	1	35	35	92	0.214	VRTELADK	R	V	0.95	45.2	44.5	0	0	0	1	0	0	2	931.521	1267	1274	TRUE
hPSF	2	Isoform 1 of Myosin-9	IPI00019502	226520	1	35	35	92	0.214	VVFQEFR	R	Q	0.95	47	43.7	0	0	0	6	0	0	2	924.494	712	718	TRUE
hPSF	2	Isoform 1 of Protein-glutamine gamma-glutamyltransferase 2	IPI00294578	77311.1	1	6	6	10	0.0961	LAEKEETGMAMR	K	I	0.95	76.7	44.4	0	1.08	0	0	4	0	2	1365.65	465	476	TRUE
hPSF	2	Isoform 1 of Protein-glutamine gamma-glutamyltransferase 2	IPI00294578	77311.1	1	6	6	10	0.0961	NVIIGPA	R	-	0.944	22.7	42.5	0	0.585	1	0	0	0	2	683.409	681	687	TRUE
hPSF	2	Isoform 1 of Protein-glutamine gamma-glutamyltransferase 2	IPI00294578	77311.1	1	6	6	10	0.0961	SEGTYCCGPVPVR	K	A	0.95	98.1	43.9	0	6.14	0	1	0	0	2	1481.65	365	377	TRUE
hPSF	2	Isoform 1 of Protein-glutamine gamma-glutamyltransferase 2	IPI00294578	77311.1	1	6	6	10	0.0961	SVPLCILYEK	K	Y	0.95	38.3	44.3	0	1.57	0	2	0	0	2	1221.65	541	550	TRUE
hPSF	2	Isoform 1 of Protein-glutamine gamma-glutamyltransferase 2	IPI00294578	77311.1	1	6	6	10	0.0961	TVEIPDPVEAGEEVK	K	V	0.943	43.8	43.9	0	0	0	1	0	0	2	1611.81	635	649	TRUE
hPSF	2	Isoform 1 of Protein-glutamine gamma-glutamyltransferase 2	IPI00294578	77311.1	1	6	6	10	0.0961	YPEGSSEER	K	E	0.95	58.2	43.7	0	0	0	1	0	0	2	1053.45	445	453	TRUE
hPSF	2	Isoform A of Lamin-A/C	IPI00021405,IPI00216952,IPI00644087,IPI00655812	74122.6	1	5	5	14	0.0768	ITESEEVVSR	R	E	0.95	70.5	44.3	0	3.08	0	3	0	0	2	1148.58	63	72	TRUE
hPSF	2	Isoform A of Lamin-A/C	IPI00021405,IPI00216952,IPI00644087,IPI00655812	74122.6	1	5	5	14	0.0768	LADALQELR	R	A	0.95	65.3	44	0	2.01	0	4	0	0	2	1028.57	241	249	TRUE
hPSF	2	Isoform A of Lamin-A/C	IPI00021405,IPI00216952,IPI00644087,IPI00655812	74122.6	1	5	5	14	0.0768	LQEKEDLQELNDR	R	L	0.95	48.2	44	0	0	0	0	2	0	2	1629.81	29	41	TRUE
hPSF	2	Isoform A of Lamin-A/C	IPI00021405,IPI00216952,IPI00644087,IPI00655812	74122.6	1	5	5	14	0.0768	LSPSPTSQR	R	S	0.95	48.1	44.3	0	0	0	1	0	0	2	972.511	389	397	TRUE
hPSF	2	Isoform A of Lamin-A/C	IPI00021405,IPI00216952,IPI00644087,IPI00655812	74122.6	1	5	5	14	0.0768	SLETENAGLR	R	L	0.95	53.5	44.9	0	0.796	0	4	0	0	2	1089.55	51	60	TRUE
hPSF	2	EMILIN-1	IPI00013079	106649	1	17	19	75	0.177	APAPASAPPGPSEELLR	R	Q	0.95	72.5	43.9	0	7.28	0	4	2	0	2	1659.87	276	292	TRUE
hPSF	2	EMILIN-1	IPI00013079	106649	1	17	19	75	0.177	AVETAFNGR	R	Q	0.95	55	44.3	0	1.85	0	1	0	0	2	964.485	213	221	TRUE
hPSF	2	EMILIN-1	IPI00013079	106649	1	17	19	75	0.177	FRGLEEGQAQAGQCPSLEGR	R	L	0.95	70.2	43.5	0	6.59	0	0	1	0	2	2190.04	707	726	TRUE
hPSF	2	EMILIN-1	IPI00013079	106649	1	17	19	75	0.177	GLEEGQAQAGQCPSLEGR	R	L	0.95	66.5	43.8	0	0	0	0	2	0	2	1886.87	709	726	TRUE
hPSF	2	EMILIN-1	IPI00013079	106649	1	17	19	75	0.177	GPGAGPGVGGPSR	R	G	0.95	77.8	44.1	0	6.89	0	8	0	0	2	1065.54	611	623	TRUE
hPSF	2	EMILIN-1	IPI00013079	106649	1	17	19	75	0.177	LDTVAGGLQGLR	R	E	0.95	75.1	44.2	0	2.72	0	4	0	0	2	1199.67	737	748	TRUE
hPSF	2	EMILIN-1	IPI00013079	106649	1	17	19	75	0.177	LLASVEER	K	Q	0.95	64.7	44.5	0	0	0	11	0	0	2	916.51	329	336	TRUE
hPSF	2	EMILIN-1	IPI00013079	106649	1	17	19	75	0.177	LQQEATEHATESEER	R	F	0.95	52.2	43.7	0	2.66	0	1	8	0	2	1757.79	692	706	TRUE
hPSF	2	EMILIN-1	IPI00013079	106649	1	17	19	75	0.177	LVGGQAGLGR	K	R	0.95	65.8	43.6	0	1.09	0	6	0	0	2	927.537	779	788	TRUE
hPSF	2	EMILIN-1	IPI00013079	106649	1	17	19	75	0.177	LVGSGLHTVEAAGEAR	R	Q	0.95	51.9	43.9	0	4.64	0	0	3	0	2	1566.82	513	528	TRUE
hPSF	2	EMILIN-1	IPI00013079	106649	1	17	19	75	0.177	QATLEGLQEVVGR	R	L	0.95	86.6	44.2	0	4.36	0	6	0	0	2	1399.75	529	541	TRUE
hPSF	2	EMILIN-1	IPI00013079	106649	1	17	19	75	0.177	RPPQECCSPELGR	R	R	0.95	46.6	44.1	0	5.32	0	0	3	0	2	1585.72	348	360	TRUE
hPSF	2	EMILIN-1	IPI00013079	106649	1	17	19	75	0.177	RPPQECCSPELGRR	R	L	0.95	36.3	43.7	0	3.57	0	0	1	0	2	1741.82	348	361	TRUE
hPSF	2	EMILIN-1	IPI00013079	106649	1	17	19	75	0.177	RVLDSEGQLR	R	L	0.95	42.3	44.2	0	1.68	0	1	0	0	2	1172.64	503	512	TRUE
hPSF	2	EMILIN-1	IPI00013079	106649	1	17	19	75	0.177	SEPGTVPFDR	R	V	0.95	54.1	44.9	0	0.959	0	5	0	0	2	1104.53	882	891	TRUE
hPSF	2	EMILIN-1	IPI00013079	106649	1	17	19	75	0.177	VLDSEGQLR	R	L	0.95	76	44.5	0	1.46	0	7	0	0	2	1016.54	504	512	TRUE
hPSF	2	EMILIN-1	IPI00013079	106649	1	17	19	75	0.177	VQQLEEQVQSLTK	K	E	0.95	59.5	44	0	2.34	0	1	0	0	2	1529.82	178	190	TRUE
hPSF	2	Extracellular sulfatase Sulf-1	IPI00293203	101011	0.998	2	2	4	0.0241	WQCIEDTSGK	K	L	0.95	50.3	44.1	0	2.26	0	1	0	0	2	1223.54	461	470	TRUE
hPSF	2	Extracellular sulfatase Sulf-1	IPI00293203	101011	0.998	2	2	4	0.0241	YQTACEQPGQK	R	W	0.95	56.8	44.2	0	3.06	0	3	0	0	2	1309.58	450	460	TRUE
hPSF	2	cDNA FLJ60097, highly similar to Tubulin alpha-ubiquitous chain	IPI00792677,IPI00930688	46295.5	1	3	4	9	0.0817	AVFVDLEPTVIDEVR	R	T	0.95	65.9	44.1	0	6	0	2	1	0	2	1701.91	30	44	TRUE
hPSF	2	cDNA FLJ60097, highly similar to Tubulin alpha-ubiquitous chain	IPI00792677,IPI00930688	46295.5	1	3	4	9	0.0817	DVNAAIATIK	K	T	0.95	38.6	44.4	0	1.09	0	2	0	0	2	1015.58	292	301	TRUE
hPSF	2	cDNA FLJ60097, highly similar to Tubulin alpha-ubiquitous chain	IPI00792677,IPI00930688	46295.5	1	3	4	9	0.0817	EIIDLVLDR	K	I	0.95	66.9	44.1	0	0	0	4	0	0	2	1085.62	78	86	TRUE
hPSF	2	Elongation factor 1-alpha 1	IPI00396485,IPI00472724	50123.2	1	3	3	6	0.0714	IGGIGTVPVGR	K	V	0.95	45.1	43.7	0	1.08	0	4	0	0	2	1025.61	256	266	TRUE
hPSF	2	Elongation factor 1-alpha 1	IPI00396485,IPI00472724	50123.2	1	3	3	6	0.0714	STTTGHLIYK	K	C	0.95	38	44.7	0	1.62	0	1	0	0	2	1120.6	21	30	TRUE
hPSF	2	Elongation factor 1-alpha 1	IPI00396485,IPI00472724	50123.2	1	3	3	6	0.0714	YYVTIIDAPGHR	K	D	0.95	60.8	44.2	0	3.14	0	0	1	0	2	1404.73	85	96	TRUE
hPSF	2	Tubulin, beta	IPI00645452,IPI00909140	47748.5	1	5	5	8	0.131	AILVDLEPGTMDSVR	R	S	0.95	71.2	44	0	4.85	0	3	0	0	2	1615.84	45	59	TRUE
hPSF	2	Tubulin, beta	IPI00645452,IPI00909140	47748.5	1	5	5	8	0.131	FPGQLNADLR	R	K	0.95	56.3	44.2	0	1.66	0	1	0	0	2	1130.6	224	233	TRUE
hPSF	2	Tubulin, beta	IPI00645452,IPI00909140	47748.5	1	5	5	8	0.131	ISVYYNEATGGK	R	Y	0.95	74.7	44.1	0	4.11	0	1	0	0	2	1301.64	29	40	TRUE
hPSF	2	Tubulin, beta	IPI00645452,IPI00909140	47748.5	1	5	5	8	0.131	LAVNMVPFPR	K	L	0.95	64.4	44.6	0	2.52	0	1	0	0	2	1159.63	235	244	TRUE
hPSF	2	Tubulin, beta	IPI00645452,IPI00909140	47748.5	1	5	5	8	0.131	NMMAACDPR	K	H	0.95	46.4	43.8	0	0	0	2	0	0	2	1081.42	280	288	TRUE
hPSF	2	Collagen alpha-1(I) chain	IPI00297646	138893	1	4	4	4	0.043	GLTGSPGSPGPDGK	K	T	0.95	41.2	44.3	0	1.96	0	1	0	0	2	1258.59	539	552	TRUE
hPSF	2	Collagen alpha-1(I) chain	IPI00297646	138893	1	4	4	4	0.043	GPSGPQGPGGPPGPK	R	G	0.95	41	44.2	0	2.37	0	1	0	0	2	1302.64	416	430	TRUE
hPSF	2	Collagen alpha-1(I) chain	IPI00297646	138893	1	4	4	4	0.043	GVQGPPGPAGPR	R	G	0.95	51.9	44.8	0	0	0	1	0	0	2	1105.58	686	697	TRUE
hPSF	2	Collagen alpha-1(I) chain	IPI00297646	138893	1	4	4	4	0.043	SGDRGETGPAGPAGPVGPVGAR	K	G	0.95	41.1	43.9	0	2.09	0	0	1	0	2	1961.98	1063	1084	TRUE
hPSF	2	40S ribosomal protein S25	IPI00012750,IPI00903251	13725	0.998	2	2	3	0.152	AALQELLSK	R	G	0.95	39.6	44.3	0	1.29	0	2	0	0	2	972.572	86	94	TRUE
hPSF	2	40S ribosomal protein S25	IPI00012750,IPI00903251	13725	0.998	2	2	3	0.152	LITPAVVSER	K	L	0.95	64	43.9	0	1.17	0	1	0	0	2	1084.64	67	76	TRUE
hPSF	2	Guanine nucleotide-binding protein G(t) subunit alpha-2	IPI00217269,IPI00218488,IPI00220578,IPI00248911,IPI00337415,IPI00748145,IPI00926935	40515.4	0.998	2	2	3	0.0537	LLLLGAGESGK	K	S	0.95	62.6	44.2	0	0	0	2	0	0	2	1057.63	36	46	TRUE
hPSF	2	Guanine nucleotide-binding protein G(t) subunit alpha-2	IPI00217269,IPI00218488,IPI00220578,IPI00248911,IPI00337415,IPI00748145,IPI00926935	40515.4	0.998	2	2	3	0.0537	MFDVGGQR	K	S	0.95	35.3	43.4	0	1.52	0	1	0	0	2	925.42	198	205	TRUE
hPSF	2	Actin, cytoplasmic 1	IPI00021439,IPI00021440,IPI00894365,IPI00894498,IPI00930226	41719.8	1	12	16	81	0.349	AGFAGDDAPR	K	A	0.95	73.6	44.7	0	1.38	0	12	0	0	2	976.448	19	28	TRUE	IPI00930343,IPI00023006,IPI00021428
hPSF	2	Actin, cytoplasmic 1	IPI00021439,IPI00021440,IPI00894365,IPI00894498,IPI00930226	41719.8	1	12	16	81	0.349	AVFPSIVGRPR	R	H	0.95	44.6	44	0	0.796	0	1	0	0	2	1198.71	29	39	TRUE	IPI00930343,IPI00023006,IPI00021428
hPSF	2	Actin, cytoplasmic 1	IPI00021439,IPI00021440,IPI00894365,IPI00894498,IPI00930226	41719.8	1	12	16	81	0.349	DSYVGDEAQSK	K	R	0.95	59.1	44	0	1.49	0	2	0	0	2	1198.52	51	61	TRUE	IPI00930343,IPI00023006,IPI00021428
hPSF	2	Actin, cytoplasmic 1	IPI00021439,IPI00021440,IPI00894365,IPI00894498,IPI00930226	41719.8	1	12	16	81	0.349	DSYVGDEAQSKR	K	G	0.95	96.6	44	0	5.39	0	3	2	0	2	1354.62	51	62	TRUE	IPI00930343,IPI00023006,IPI00021428
hPSF	2	Actin, cytoplasmic 1	IPI00021439,IPI00021440,IPI00894365,IPI00894498,IPI00930226	41719.8	1	12	16	81	0.349	EITALAPSTMK	K	I	0.95	56.7	44.5	0	0	0	12	0	0	2	1161.62	316	326	TRUE	IPI00930343,IPI00023006,IPI00021428
hPSF	2	Actin, cytoplasmic 1	IPI00021439,IPI00021440,IPI00894365,IPI00894498,IPI00930226	41719.8	1	12	16	81	0.349	GYSFTTTAER	R	E	0.95	57.6	44.5	0	3.85	0	19	0	0	2	1132.53	197	206	TRUE
hPSF	2	Actin, cytoplasmic 1	IPI00021439,IPI00021440,IPI00894365,IPI00894498,IPI00930226	41719.8	1	12	16	81	0.349	HQGVMVGMGQK	R	D	0.95	55.4	44.4	0	4.85	0	5	0	0	2	1187.57	40	50	TRUE	IPI00930343,IPI00023006,IPI00021428
hPSF	2	Actin, cytoplasmic 1	IPI00021439,IPI00021440,IPI00894365,IPI00894498,IPI00930226	41719.8	1	12	16	81	0.349	MQKEITALAPSTMK	R	I	0.95	34.1	43.7	0	0.854	0	0	1	0	2	1580.8	313	326	TRUE	IPI00930343,IPI00023006,IPI00021428
hPSF	2	Actin, cytoplasmic 1	IPI00021439,IPI00021440,IPI00894365,IPI00894498,IPI00930226	41719.8	1	12	16	81	0.349	QEYDESGPSIVHR	K	K	0.95	82.2	44.1	0	4.96	0	3	11	0	2	1516.7	360	372	TRUE
hPSF	2	Actin, cytoplasmic 1	IPI00021439,IPI00021440,IPI00894365,IPI00894498,IPI00930226	41719.8	1	12	16	81	0.349	SYELPDGQVITIGNER	K	F	0.95	73.4	44	0	5.42	0	4	1	0	2	1790.89	239	254	TRUE	IPI00930343,IPI00023006,IPI00021428
hPSF	2	Actin, cytoplasmic 1	IPI00021439,IPI00021440,IPI00894365,IPI00894498,IPI00930226	41719.8	1	12	16	81	0.349	VAPEEHPVLLTEAPLNPK	R	A	0.95	46.1	43.6	0	0	0	1	3	0	2	1954.06	96	113	TRUE
hPSF	2	Actin, cytoplasmic 1	IPI00021439,IPI00021440,IPI00894365,IPI00894498,IPI00930226	41719.8	1	12	16	81	0.349	YPIEHGIVTNWDDMEK	K	I	0.95	56.5	43.7	0	0	0	0	1	0	2	1962.89	69	84	TRUE
hPSF	2	Serum albumin precursor	IPI00708398	69276.2	1	27	29	137	0.456	AEFVEVTK	K	L	0.95	60.5	44.1	0	0	0	13	0	0	2	922.488	249	256	TRUE
hPSF	2	Serum albumin precursor	IPI00708398	69276.2	1	27	29	137	0.456	CCAADDKEACFAVEGPK	K	L	0.95	49	43.6	0	4.15	0	0	6	0	2	1927.8	581	597	TRUE
hPSF	2	Serum albumin precursor	IPI00708398	69276.2	1	27	29	137	0.456	CCTESLVNR	K	R	0.95	63.2	44.1	0	2.06	0	10	0	0	2	1138.5	499	507	TRUE
hPSF	2	Serum albumin precursor	IPI00708398	69276.2	1	27	29	137	0.456	DDPHACYSTVFDK	K	L	0.95	65.6	43.9	0	3.24	0	1	2	0	2	1554.65	387	399	TRUE
hPSF	2	Serum albumin precursor	IPI00708398	69276.2	1	27	29	137	0.456	DTHKSEIAHR	R	F	0.95	60.7	44.1	0	3.32	0	3	0	0	2	1193.6	25	34	TRUE
hPSF	2	Serum albumin precursor	IPI00708398	69276.2	1	27	29	137	0.456	EACFAVEGPK	K	L	0.95	55.8	44.4	0	0	0	1	0	0	2	1107.51	588	597	TRUE
hPSF	2	Serum albumin precursor	IPI00708398	69276.2	1	27	29	137	0.456	EYEATLEECCAK	K	D	0.95	67.5	44.2	0	3.09	0	3	0	0	2	1502.61	375	386	TRUE
hPSF	2	Serum albumin precursor	IPI00708398	69276.2	1	27	29	137	0.456	FKDLGEEHFK	R	G	0.95	41.2	44.3	0	2.16	0	2	0	0	2	1249.62	35	44	TRUE
hPSF	2	Serum albumin precursor	IPI00708398	69276.2	1	27	29	137	0.456	HLVDEPQNLIK	K	Q	0.95	60.4	44.1	0	3.17	0	9	0	0	2	1305.72	402	412	TRUE
hPSF	2	Serum albumin precursor	IPI00708398	69276.2	1	27	29	137	0.456	KQTALVELLK	K	H	0.95	69.2	44.1	0	2.11	0	4	0	0	2	1142.71	548	557	TRUE
hPSF	2	Serum albumin precursor	IPI00708398	69276.2	1	27	29	137	0.456	KVPQVSTPTLVEVSR	R	S	0.95	75.8	43.9	0	3.54	0	0	2	0	2	1639.94	437	451	TRUE
hPSF	2	Serum albumin precursor	IPI00708398	69276.2	1	27	29	137	0.456	LCVLHEKTPVSEK	R	V	0.95	37.1	44	0	1.08	0	0	2	0	2	1539.82	483	495	TRUE
hPSF	2	Serum albumin precursor	IPI00708398	69276.2	1	27	29	137	0.456	LGEYGFQNALIVR	K	Y	0.95	93.8	43.9	0	3.8	0	2	0	0	2	1479.8	421	433	TRUE
hPSF	2	Serum albumin precursor	IPI00708398	69276.2	1	27	29	137	0.456	LKECCDKPLLEK	K	S	0.95	29.7	44.1	0	2.01	0	1	0	0	2	1532.78	298	309	TRUE
hPSF	2	Serum albumin precursor	IPI00708398	69276.2	1	27	29	137	0.456	LKPDPNTLCDEFK	K	A	0.95	48.9	43.9	0	0	0	0	1	0	2	1576.77	139	151	TRUE
hPSF	2	Serum albumin precursor	IPI00708398	69276.2	1	27	29	137	0.456	LVNELTEFAK	K	T	0.95	69.8	44.2	0	0.824	0	10	0	0	2	1163.63	66	75	TRUE
hPSF	2	Serum albumin precursor	IPI00708398	69276.2	1	27	29	137	0.456	QTALVELLK	K	H	0.95	57.6	44	0	0	0	11	0	0	2	1014.62	549	557	TRUE
hPSF	2	Serum albumin precursor	IPI00708398	69276.2	1	27	29	137	0.456	RPCFSALTPDETYVPK	R	A	0.95	45.6	43.9	0	1.07	0	0	1	0	2	1880.92	508	523	TRUE
hPSF	2	Serum albumin precursor	IPI00708398	69276.2	1	27	29	137	0.456	SHCIAEVEK	K	D	0.95	42.2	44.5	0	2.29	0	1	0	0	2	1072.51	310	318	TRUE
hPSF	2	Serum albumin precursor	IPI00708398	69276.2	1	27	29	137	0.456	SLHTLFGDELCK	K	V	0.95	53.8	44.2	0	0	0	0	6	0	2	1419.69	89	100	TRUE
hPSF	2	Serum albumin precursor	IPI00708398	69276.2	1	27	29	137	0.456	TCVADESHAGCEK	K	S	0.95	74.9	44	0	2.12	0	2	3	0	2	1463.59	76	88	TRUE
hPSF	2	Serum albumin precursor	IPI00708398	69276.2	1	27	29	137	0.456	TPVSEKVTK	K	C	0.95	44.1	44.7	0	2.3	0	1	0	0	2	988.567	490	498	TRUE
hPSF	2	Serum albumin precursor	IPI00708398	69276.2	1	27	29	137	0.456	TVMENFVAFVDK	K	C	0.95	101	44.2	0	1.72	0	12	0	0	2	1399.69	569	580	TRUE
hPSF	2	Serum albumin precursor	IPI00708398	69276.2	1	27	29	137	0.456	VASLRETYGDMADCCEK	K	Q	0.95	52.3	43.5	0	3.12	0	0	1	0	2	2020.84	101	117	TRUE
hPSF	2	Serum albumin precursor	IPI00708398	69276.2	1	27	29	137	0.456	VPQVSTPTLVEVSR	K	S	0.95	57.4	43.9	0	4.64	0	1	0	0	2	1511.84	438	451	TRUE
hPSF	2	Serum albumin precursor	IPI00708398	69276.2	1	27	29	137	0.456	YICDNQDTISSK	K	L	0.95	69.6	44.1	0	0	0	18	0	0	2	1443.64	286	297	TRUE
hPSF	2	Serum albumin precursor	IPI00708398	69276.2	1	27	29	137	0.456	YLYEIAR	K	R	0.95	48.8	43.6	0	0	0	8	0	0	2	927.493	161	167	TRUE
hPSF	2	HSPA5 protein	IPI00003362	72405.6	1	5	5	6	0.0824	ITITNDQNR	K	L	0.95	53.7	44.7	0	0	0	1	0	0	2	1074.55	525	533	TRUE
hPSF	2	HSPA5 protein	IPI00003362	72405.6	1	5	5	6	0.0824	ITPSYVAFTPEGER	R	L	0.95	59.1	44	0	3.04	0	1	0	0	2	1566.78	62	75	TRUE
hPSF	2	HSPA5 protein	IPI00003362	72405.6	1	5	5	6	0.0824	LTPEEIER	R	M	0.95	55.4	44.2	0	0	0	1	0	0	2	986.515	534	541	TRUE
hPSF	2	HSPA5 protein	IPI00003362	72405.6	1	5	5	6	0.0824	TWNDPSVQQDIK	R	F	0.95	50.7	44.2	0	2.68	0	1	0	0	2	1430.69	103	114	TRUE
hPSF	2	HSPA5 protein	IPI00003362	72405.6	1	5	5	6	0.0824	VEIIANDQGNR	R	I	0.95	58.8	44.2	0	1.82	0	2	0	0	2	1228.63	51	61	TRUE
hPSF	2	Fructose-bisphosphate aldolase A	IPI00465439,IPI00796333	39402.6	1	4	4	5	0.115	AAQEEYVKR	K	A	0.95	65.8	44.2	0	2.11	0	1	0	0	2	1093.56	323	331	TRUE
hPSF	2	Fructose-bisphosphate aldolase A	IPI00465439,IPI00796333	39402.6	1	4	4	5	0.115	ALANSLACQGK	R	Y	0.95	49.5	44.4	0	3.4	0	1	0	0	2	1132.58	332	342	TRUE
hPSF	2	Fructose-bisphosphate aldolase A	IPI00465439,IPI00796333	39402.6	1	4	4	5	0.115	ELSDIAHR	K	I	0.95	48.2	43.5	0	0	0	1	0	0	2	940.485	15	22	TRUE
hPSF	2	Fructose-bisphosphate aldolase A	IPI00465439,IPI00796333	39402.6	1	4	4	5	0.115	GILAADESTGSIAK	K	R	0.95	67.9	44.3	0	2.38	0	2	0	0	2	1332.7	29	42	TRUE
hPSF	2	Keratin, type I cytoskeletal 9	IPI00019359	62047.8	1	9	9	76	0.202	DIENQYETQITQIEHEVSSSGQEVQSSAK	K	E	0.95	48	42.2	0	1.29	0	0	1	0	2	3264.51	340	368	TRUE
hPSF	2	Keratin, type I cytoskeletal 9	IPI00019359	62047.8	1	9	9	76	0.202	EIETYHNLLEGGQEDFESSGAGK	K	I	0.95	90.3	43.3	0	3.07	0	0	2	0	2	2510.13	450	472	TRUE
hPSF	2	Keratin, type I cytoskeletal 9	IPI00019359	62047.8	1	9	9	76	0.202	FSSSSGYGGGSSR	R	V	0.95	99.8	44.3	0	4.77	0	18	0	0	2	1235.53	47	59	TRUE
hPSF	2	Keratin, type I cytoskeletal 9	IPI00019359	62047.8	1	9	9	76	0.202	MTLDDFR	R	I	0.933	42.6	43.6	0	0	0	1	0	0	2	913.409	234	240	TRUE
hPSF	2	Keratin, type I cytoskeletal 9	IPI00019359	62047.8	1	9	9	76	0.202	QEYEQLIAK	R	N	0.943	44.4	44.5	0	0	0	1	0	0	2	1121.58	328	336	TRUE
hPSF	2	Keratin, type I cytoskeletal 9	IPI00019359	62047.8	1	9	9	76	0.202	QGVDADINGLR	R	Q	0.95	74.6	44.2	0	2.57	0	11	0	0	2	1157.59	251	261	TRUE
hPSF	2	Keratin, type I cytoskeletal 9	IPI00019359	62047.8	1	9	9	76	0.202	SGGGGGGGLGSGGSIR	R	S	0.95	101	44.6	0	5.54	0	21	0	0	2	1232.6	14	29	TRUE
hPSF	2	Keratin, type I cytoskeletal 9	IPI00019359	62047.8	1	9	9	76	0.202	STMQELNSR	K	L	0.95	52.3	44.1	0	1.11	0	5	0	0	2	1065.5	155	163	TRUE
hPSF	2	Keratin, type I cytoskeletal 9	IPI00019359	62047.8	1	9	9	76	0.202	TLLDIDNTR	K	M	0.95	79.3	44.5	0	0	0	16	0	0	2	1060.56	225	233	TRUE
hPSF	2	Tissue factor pathway inhibitor 2	IPI00009198	26916.9	1	3	3	8	0.145	DEGLCSANVTR	K	Y	0.95	75.7	44.3	0	4.21	0	4	0	0	2	1221.55	163	173	TRUE
hPSF	2	Tissue factor pathway inhibitor 2	IPI00009198	26916.9	1	3	3	8	0.145	FFSGGCHR	K	N	0.947	43.8	43.5	0	0	0	2	0	0	2	967.42	125	132	TRUE
hPSF	2	Tissue factor pathway inhibitor 2	IPI00009198	26916.9	1	3	3	8	0.145	LQVSVDDQCEGSTEK	R	Y	0.95	59.9	43.8	0	1.18	0	2	0	0	2	1694.75	98	112	TRUE
hPSF	2	Annexin A1	IPI00218918	38697.9	1	5	5	6	0.188	ALYEAGER	R	R	0.911	41.2	43.7	0	0	0	1	0	0	2	908.447	205	212	TRUE
hPSF	2	Annexin A1	IPI00218918	38697.9	1	5	5	6	0.188	DITSDTSGDFR	K	N	0.95	62.2	44.1	0	1.82	0	1	0	0	2	1213.53	167	177	TRUE
hPSF	2	Annexin A1	IPI00218918	38697.9	1	5	5	6	0.188	GDRSEDFGVNEDLADSDAR	K	A	0.95	64.4	43.6	0	2.22	0	0	1	0	2	2067.89	186	204	TRUE
hPSF	2	Annexin A1	IPI00218918	38697.9	1	5	5	6	0.188	GLGTDEDTLIEILASR	K	T	0.95	61.2	44	0	0	0	1	0	0	2	1702.89	129	144	TRUE
hPSF	2	Annexin A1	IPI00218918	38697.9	1	5	5	6	0.188	TPAQFDADELR	K	A	0.95	86.7	44.2	0	3.48	0	2	0	0	2	1262.6	114	124	TRUE
hPSF	2	Isoform Non-muscle of Myosin light polypeptide 6	IPI00335168,IPI00789605,IPI00796366,IPI00930599	16911.8	1	5	5	7	0.371	ALGQNPTNAEVLK	R	V	0.95	67.3	44	0	3.59	0	2	0	0	2	1354.73	38	50	TRUE
hPSF	2	Isoform Non-muscle of Myosin light polypeptide 6	IPI00335168,IPI00789605,IPI00796366,IPI00930599	16911.8	1	5	5	7	0.371	EAFQLFDR	K	T	0.95	50.6	43.7	0	0	0	1	0	0	2	1025.51	14	21	TRUE
hPSF	2	Isoform Non-muscle of Myosin light polypeptide 6	IPI00335168,IPI00789605,IPI00796366,IPI00930599	16911.8	1	5	5	7	0.371	HVLVTLGEK	R	M	0.95	41.2	43.7	0	2.37	0	1	0	0	2	995.588	111	119	TRUE
hPSF	2	Isoform Non-muscle of Myosin light polypeptide 6	IPI00335168,IPI00789605,IPI00796366,IPI00930599	16911.8	1	5	5	7	0.371	ILYSQCGDVMR	K	A	0.95	71.1	44.2	0	1.51	0	2	0	0	2	1357.62	27	37	TRUE
hPSF	2	Isoform Non-muscle of Myosin light polypeptide 6	IPI00335168,IPI00789605,IPI00796366,IPI00930599	16911.8	1	5	5	7	0.371	NKDQGTYEDYVEGLR	K	V	0.95	62.1	44.1	0	2.19	0	0	1	0	2	1786.82	80	94	TRUE
hPSF	2	Plasminogen activator inhibitor 1	IPI00007118	45042.2	1	4	4	5	0.104	KPLENLGMTDMFR	R	Q	0.95	55.5	44	0	0	0	0	1	0	2	1583.76	311	323	TRUE
hPSF	2	Plasminogen activator inhibitor 1	IPI00007118	45042.2	1	4	4	5	0.104	QVDFSEVER	K	A	0.95	60.6	44.1	0	0	0	1	0	0	2	1108.53	146	154	TRUE
hPSF	2	Plasminogen activator inhibitor 1	IPI00007118	45042.2	1	4	4	5	0.104	TPFPDSSTHR	K	R	0.95	36	44.4	0	1.31	0	1	0	0	2	1144.54	200	209	TRUE
hPSF	2	Plasminogen activator inhibitor 1	IPI00007118	45042.2	1	4	4	5	0.104	VFQQVAQASK	R	D	0.95	57.4	44.8	0	0.921	0	2	0	0	2	1105.6	42	51	TRUE
hPSF	2	Growth/differentiation factor 15	IPI00306543	34136.8	1	7	7	32	0.214	AALPEGLPEASR	R	L	0.95	60.2	43.9	0	2.62	0	18	0	0	2	1210.64	108	119	TRUE
hPSF	2	Growth/differentiation factor 15	IPI00306543	34136.8	1	7	7	32	0.214	AANMHAQIK	R	T	0.95	53.7	43.5	0	2.96	0	6	0	0	2	983.509	250	258	TRUE
hPSF	2	Growth/differentiation factor 15	IPI00306543	34136.8	1	7	7	32	0.214	LGSGGHLHLR	R	I	0.95	67.6	44.5	0	1.82	0	1	0	0	2	1046.59	95	104	TRUE
hPSF	2	Growth/differentiation factor 15	IPI00306543	34136.8	1	7	7	32	0.214	NGDHCPLGPGR	R	C	0.945	44.1	44.1	0	0	0	1	0	0	2	1179.53	199	209	TRUE
hPSF	2	Growth/differentiation factor 15	IPI00306543	34136.8	1	7	7	32	0.214	RYEDLLTR	K	L	0.95	47.5	44.1	0	0	0	1	0	0	2	1065.57	59	66	TRUE
hPSF	2	Growth/differentiation factor 15	IPI00306543	34136.8	1	7	7	32	0.214	TDTGVSLQTYDDLLAK	K	D	0.95	55.2	43.8	0	2.66	0	1	0	0	2	1739.87	288	303	TRUE
hPSF	2	Growth/differentiation factor 15	IPI00306543	34136.8	1	7	7	32	0.214	YEDLLTR	R	L	0.95	48.1	43.7	0	0	0	4	0	0	2	909.468	60	66	TRUE
hPSF	2	Protein S100-A11	IPI00013895	11723.1	1	3	3	5	0.267	DGYNYTLSK	K	T	0.95	49.9	44.5	0	0	0	1	0	0	2	1060.49	28	36	TRUE
hPSF	2	Protein S100-A11	IPI00013895	11723.1	1	3	3	5	0.267	ISSPTETER	K	C	0.95	64.3	44.7	0	1.6	0	3	0	0	2	1019.5	4	12	TRUE
hPSF	2	Protein S100-A11	IPI00013895	11723.1	1	3	3	5	0.267	NQKDPGVLDR	K	M	0.95	39.5	43.9	0	1.6	0	1	0	0	2	1141.6	53	62	TRUE
hPSF	2	Protein CYR61	IPI00299219	42008	1	7	7	24	0.194	CCTPQLTR	R	T	0.95	47.5	44.4	0	2.28	0	6	0	0	2	1035.47	322	329	TRUE
hPSF	2	Protein CYR61	IPI00299219	42008	1	7	7	24	0.194	ELGFDASEVELTR	K	N	0.95	70.3	44	0	4.72	0	4	0	0	2	1465.72	182	194	TRUE
hPSF	2	Protein CYR61	IPI00299219	42008	1	7	7	24	0.194	FRCEDGETFSK	R	N	0.95	54.2	44.3	0	0.77	0	0	7	0	2	1375.59	335	345	TRUE
hPSF	2	Protein CYR61	IPI00299219	42008	1	7	7	24	0.194	GLECNFGASSTALK	K	G	0.95	45.5	44	0	4.46	0	1	0	0	2	1454.69	75	88	TRUE
hPSF	2	Protein CYR61	IPI00299219	42008	1	7	7	24	0.194	ILYNPLQGQK	R	C	0.95	51.4	44.3	0	0	0	1	0	0	2	1173.66	219	228	TRUE
hPSF	2	Protein CYR61	IPI00299219	42008	1	7	7	24	0.194	NNELIAVGK	R	G	0.95	54.2	44	0	0	0	1	0	0	2	957.536	195	203	TRUE
hPSF	2	Protein CYR61	IPI00299219	42008	1	7	7	24	0.194	YCGSCVDGR	K	C	0.95	57.5	44.7	0	3.48	0	4	0	0	2	1073.41	313	321	TRUE
hPSF	2	Endoplasmin	IPI00027230	92453.7	1	10	10	13	0.164	DISTNYYASQK	K	K	0.917	42.1	44.2	0	0	0	1	0	0	2	1289.6	672	682	TRUE
hPSF	2	Endoplasmin	IPI00027230	92453.7	1	10	10	13	0.164	EAESSPFVER	K	L	0.95	67.4	44.3	0	2.66	0	1	0	0	2	1150.54	548	557	TRUE
hPSF	2	Endoplasmin	IPI00027230	92453.7	1	10	10	13	0.164	ELISNASDALDK	R	I	0.95	66.8	44.5	0	0	0	1	0	0	2	1275.64	103	114	TRUE	IPI00414676
hPSF	2	Endoplasmin	IPI00027230	92453.7	1	10	10	13	0.164	GTTITLVLKEEASDYLELDTIK	R	N	0.95	46.7	43	0	0	0	0	3	0	2	2452.31	244	265	TRUE
hPSF	2	Endoplasmin	IPI00027230	92453.7	1	10	10	13	0.164	GVVDSDDLPLNVSR	K	E	0.95	121	44.2	0	3.82	0	1	0	0	2	1485.75	435	448	TRUE
hPSF	2	Endoplasmin	IPI00027230	92453.7	1	10	10	13	0.164	LGVIEDHSNR	K	T	0.95	82.2	44	0	0	0	1	0	0	2	1139.58	494	503	TRUE
hPSF	2	Endoplasmin	IPI00027230	92453.7	1	10	10	13	0.164	SGTSEFLNK	K	M	0.95	59.2	43.6	0	0	0	1	0	0	2	982.484	169	177	TRUE
hPSF	2	Endoplasmin	IPI00027230	92453.7	1	10	10	13	0.164	SGYLLPDTK	R	A	0.95	53.4	44.3	0	1.29	0	1	0	0	2	993.525	725	733	TRUE
hPSF	2	Endoplasmin	IPI00027230	92453.7	1	10	10	13	0.164	SILFVPTSAPR	K	G	0.95	40.9	44.4	0	2.6	0	1	0	0	2	1187.68	385	395	TRUE
hPSF	2	Endoplasmin	IPI00027230	92453.7	1	10	10	13	0.164	TDDEVVQREEEAIQLDGLNASQIR	R	E	0.95	51	42.9	0	0.824	0	0	2	0	2	2728.34	44	67	TRUE
hPSF	2	Isoform 2 of Annexin A2	IPI00418169,IPI00455315	40395.3	1	4	4	4	0.148	QDIAFAYQR	R	R	0.95	55.5	43.7	0	0	0	1	0	0	2	1111.55	87	95	TRUE
hPSF	2	Isoform 2 of Annexin A2	IPI00418169,IPI00455315	40395.3	1	4	4	4	0.148	RAEDGSVIDYELIDQDAR	R	D	0.95	90.5	43.7	0	3.34	0	0	1	0	2	2064.98	197	214	TRUE
hPSF	2	Isoform 2 of Annexin A2	IPI00418169,IPI00455315	40395.3	1	4	4	4	0.148	TDLEKDIISDTSGDFR	K	K	0.95	38.1	43.9	0	2.47	0	0	1	0	2	1811.87	171	186	TRUE
hPSF	2	Isoform 2 of Annexin A2	IPI00418169,IPI00455315	40395.3	1	4	4	4	0.148	TNQELQEINR	R	V	0.95	67.2	44.5	0	0.921	0	1	0	0	2	1244.62	154	163	TRUE
hPSF	2	Aminopeptidase N	IPI00221224	109524	0.999	2	2	2	0.0228	DLTALSNMLPK	K	G	0.95	42.2	44.6	0	2.34	0	1	0	0	2	1218.64	242	252	TRUE
hPSF	2	Aminopeptidase N	IPI00221224	109524	0.999	2	2	2	0.0228	QQQDYWLIDVR	R	A	0.95	59.7	44	0	0	0	1	0	0	2	1463.73	596	606	TRUE
hPSF	2	Erythrocyte band 7 integral membrane protein	IPI00219682	31714.1	1	3	3	7	0.0764	AKVIAAEGEMNASR	R	A	0.95	73.1	44.1	0	2.62	0	0	2	0	2	1462.73	219	232	TRUE
hPSF	2	Erythrocyte band 7 integral membrane protein	IPI00219682	31714.1	1	3	3	7	0.0764	LLAQTTLR	R	N	0.95	51.3	44.2	0	0	0	2	0	0	2	915.562	145	152	TRUE
hPSF	2	Erythrocyte band 7 integral membrane protein	IPI00219682	31714.1	1	3	3	7	0.0764	VIAAEGEMNASR	K	A	0.95	73.1	44.3	0	2.44	0	3	0	0	2	1247.6	221	232	TRUE
hPSF	2	Myosin regulatory light chain 12B	IPI00033494,IPI00220573,IPI00604523,IPI00921274	19762.3	0.998	2	2	2	0.174	ELLTTMGDRFTDEEVDELYR	R	E	0.95	52.4	43.2	0	1.28	0	0	1	0	2	2448.12	125	144	TRUE
hPSF	2	Myosin regulatory light chain 12B	IPI00033494,IPI00220573,IPI00604523,IPI00921274	19762.3	0.998	2	2	2	0.174	GNFNYIEFTR	K	I	0.95	48.2	44.5	0	2.11	0	1	0	0	2	1260.6	152	161	TRUE
hPSF	2	Isoform 1 of Cytoskeleton-associated protein 4	IPI00141318,IPI00604713,IPI00883950,IPI00939370	67800.6	1	4	4	6	0.0833	IETNENNLESAK	K	G	0.95	53	44.2	0	1.12	0	1	0	0	2	1361.65	565	576	TRUE
hPSF	2	Isoform 1 of Cytoskeleton-associated protein 4	IPI00141318,IPI00604713,IPI00883950,IPI00939370	67800.6	1	4	4	6	0.0833	LALQALTEK	R	L	0.95	57.9	44.2	0	0	0	3	0	0	2	986.588	345	353	TRUE
hPSF	2	Isoform 1 of Cytoskeleton-associated protein 4	IPI00141318,IPI00604713,IPI00883950,IPI00939370	67800.6	1	4	4	6	0.0833	QTESLESLLSK	R	S	0.95	66.7	44.4	0	1.17	0	1	0	0	2	1234.65	428	438	TRUE
hPSF	2	Isoform 1 of Cytoskeleton-associated protein 4	IPI00141318,IPI00604713,IPI00883950,IPI00939370	67800.6	1	4	4	6	0.0833	VQEQVHTLLSQDQAQAAR	K	L	0.926	42.5	43.6	0	0	0	0	1	0	2	2022.04	504	521	TRUE
hPSF	2	Hemoglobin subunit alpha	IPI00410714	15239.6	0.998	2	2	14	0.169	MFLSFPTTK	R	T	0.95	43.8	44.8	0	1.38	0	1	0	0	2	1087.55	33	41	TRUE
hPSF	2	Hemoglobin subunit alpha	IPI00410714	15239.6	0.998	2	2	14	0.169	VGAHAGEYGAEALER	K	M	0.95	73.6	44	0	2.64	0	0	13	0	2	1529.73	18	32	TRUE
hPSF	2	A disintegrin and metalloproteinase with thrombospondin motifs 4	IPI00307276	90207.3	1	3	3	3	0.0514	FVETLVVADDK	R	M	0.95	62.7	44.3	0	1.42	0	1	0	0	2	1235.65	219	229	TRUE
hPSF	2	A disintegrin and metalloproteinase with thrombospondin motifs 4	IPI00307276	90207.3	1	3	3	3	0.0514	GLNTPEDSDPDHFDTAILFTR	R	Q	0.95	37.1	43.3	0	2.62	0	0	1	0	2	2361.1	298	318	TRUE
hPSF	2	A disintegrin and metalloproteinase with thrombospondin motifs 4	IPI00307276	90207.3	1	3	3	3	0.0514	YTGVAPQDQCK	R	L	0.95	38.3	43.9	0	2.92	0	1	0	0	2	1266.58	610	620	TRUE
hPSF	2	Isoform 1 of Integrin alpha-V	IPI00027505,IPI00555991,IPI00922108	116023	1	3	3	3	0.0239	LNGFEVFAR	K	F	0.95	51	43.7	0	0	0	1	0	0	2	1052.55	361	369	TRUE
hPSF	2	Isoform 1 of Integrin alpha-V	IPI00027505,IPI00555991,IPI00922108	116023	1	3	3	3	0.0239	TVEYAPCR	K	S	0.95	50.9	43.7	0	0	0	1	0	0	2	995.462	166	173	TRUE
hPSF	2	Isoform 1 of Integrin alpha-V	IPI00027505,IPI00555991,IPI00922108	116023	1	3	3	3	0.0239	YNNQLATR	K	T	0.95	47.1	44	0	1.33	0	1	0	0	2	979.495	234	241	TRUE
hPSF	2	Human GST-HIS-MOB1A2 (pET41)	MAN00000004	56448.1	0.998	2	2	28	0.0325	AEISMLEGAVLDIR	R	Y	0.95	77.1	44.1	0	1.33	0	5	0	0	2	1516.8	90	103	TRUE
hPSF	2	Human GST-HIS-MOB1A2 (pET41)	MAN00000004	56448.1	0.998	2	2	28	0.0325	ERAEISMLEGAVLDIR	K	Y	0.95	92	43.9	0	4.11	0	0	23	0	2	1801.95	88	103	TRUE
hPSF	2	Isoform 2C2 of Collagen alpha-2(VI) chain	IPI00304840	108563	1	3	3	3	0.0314	GPQGALGEPGK	R	Q	0.95	50.9	43.7	0	1.77	0	1	0	0	2	1026.52	475	485	TRUE
hPSF	2	Isoform 2C2 of Collagen alpha-2(VI) chain	IPI00304840	108563	1	3	3	3	0.0314	LFAVAPNQNLK	R	E	0.95	35.1	44.5	0	1.17	0	1	0	0	2	1214.69	187	197	TRUE
hPSF	2	Isoform 2C2 of Collagen alpha-2(VI) chain	IPI00304840	108563	1	3	3	3	0.0314	VFAVVITDGR	R	H	0.95	38.3	44.5	0	2.26	0	1	0	0	2	1076.61	725	734	TRUE
hPSF	2	Isoform 1 of Caldesmon	IPI00014516,IPI00218694,IPI00218695,IPI00218696,IPI00333771,IPI00816770,IPI00925125,IPI00926274	93232.8	1	4	4	4	0.0441	KVLEEEEQR	R	R	0.95	58.1	44.6	0	0	0	1	0	0	2	1159.6	577	585	TRUE
hPSF	2	Isoform 1 of Caldesmon	IPI00014516,IPI00218694,IPI00218695,IPI00218696,IPI00333771,IPI00816770,IPI00925125,IPI00926274	93232.8	1	4	4	4	0.0441	LKEEIER	R	R	0.933	43.5	44.5	0	0	0	1	0	0	2	916.51	604	610	TRUE
hPSF	2	Isoform 1 of Caldesmon	IPI00014516,IPI00218694,IPI00218695,IPI00218696,IPI00333771,IPI00816770,IPI00925125,IPI00926274	93232.8	1	4	4	4	0.0441	TTTTNTQVEGDDEAAFLER	K	L	0.95	58.6	43.6	0	0	0	0	1	0	2	2097.96	81	99	TRUE
hPSF	2	Isoform 1 of Caldesmon	IPI00014516,IPI00218694,IPI00218695,IPI00218696,IPI00333771,IPI00816770,IPI00925125,IPI00926274	93232.8	1	4	4	4	0.0441	VLEEEEQR	K	R	0.95	44.8	44.6	0	0.854	0	1	0	0	2	1031.5	578	585	TRUE
hPSF	2	Alpha-2-macroglobulin	IPI00478003	163273	1	3	3	8	0.0204	ATVLNYLPK	K	C	0.95	56.6	44.6	0	0.921	0	1	0	0	2	1018.59	812	820	TRUE
hPSF	2	Alpha-2-macroglobulin	IPI00478003	163273	1	3	3	8	0.0204	LPPNVVEESAR	K	A	0.95	59.6	43.9	0	1.92	0	4	0	0	2	1210.64	935	945	TRUE
hPSF	2	Alpha-2-macroglobulin	IPI00478003	163273	1	3	3	8	0.0204	QTVSWAVTPK	R	S	0.95	67.9	44.4	0	2.35	0	3	0	0	2	1116.6	854	863	TRUE
hPSF	2	ATP synthase subunit alpha, mitochondrial	IPI00440493	59734.1	1	4	4	5	0.094	HALIIYDDLSK	K	Q	0.95	54.5	44.3	0	4	0	1	0	0	2	1287.69	306	316	TRUE
hPSF	2	ATP synthase subunit alpha, mitochondrial	IPI00440493	59734.1	1	4	4	5	0.094	TGAIVDVPVGEELLGR	R	V	0.95	75.8	43.9	0	3.92	0	2	0	0	2	1624.89	134	149	TRUE
hPSF	2	ATP synthase subunit alpha, mitochondrial	IPI00440493	59734.1	1	4	4	5	0.094	TGTAEMSSILEER	K	I	0.95	72.7	44	0	4.57	0	1	0	0	2	1423.67	46	58	TRUE
hPSF	2	ATP synthase subunit alpha, mitochondrial	IPI00440493	59734.1	1	4	4	5	0.094	VVDALGNAIDGK	R	G	0.95	83.9	44.2	0	3.64	0	1	0	0	2	1171.63	150	161	TRUE
hPSF	2	Keratin, type II cytoskeletal 5	IPI00009867	62361.6	0.999	2	2	2	0.0356	ISISTSGGSFR	R	N	0.95	65.7	43.7	0	2.41	0	1	0	0	2	1111.57	74	84	TRUE
hPSF	2	Keratin, type II cytoskeletal 5	IPI00009867	62361.6	0.999	2	2	2	0.0356	YEELQQTAGR	K	H	0.95	57.1	44.1	0	3.55	0	1	0	0	2	1194.58	365	374	TRUE
hPSF	2	fibronectin 1 isoform 2 preproprotein	IPI00845263	266182	1	10	10	16	0.0442	DLQFVEVTDVK	R	V	0.95	58	44.3	0	0	0	1	0	0	2	1292.67	912	922	TRUE
hPSF	2	fibronectin 1 isoform 2 preproprotein	IPI00845263	266182	1	10	10	16	0.0442	ESKPLTAQQTTK	R	L	0.915	42	44.3	0	0	0	1	0	0	2	1331.72	985	996	TRUE
hPSF	2	fibronectin 1 isoform 2 preproprotein	IPI00845263	266182	1	10	10	16	0.0442	FTNIGPDTMR	R	V	0.95	66.4	44.2	0	2.06	0	1	0	0	2	1151.55	1366	1375	TRUE
hPSF	2	fibronectin 1 isoform 2 preproprotein	IPI00845263	266182	1	10	10	16	0.0442	GLAFTDVDVDSIK	K	I	0.95	93.4	44.2	0	2.85	0	3	0	0	2	1379.71	1728	1740	TRUE
hPSF	2	fibronectin 1 isoform 2 preproprotein	IPI00845263	266182	1	10	10	16	0.0442	IAWESPQGQVSR	K	Y	0.95	56.8	44.2	0	2.09	0	1	0	0	2	1357.69	1741	1752	TRUE
hPSF	2	fibronectin 1 isoform 2 preproprotein	IPI00845263	266182	1	10	10	16	0.0442	ISCTIANR	R	C	0.95	66.4	44.7	0	0.959	0	3	0	0	2	934.477	133	140	TRUE
hPSF	2	fibronectin 1 isoform 2 preproprotein	IPI00845263	266182	1	10	10	16	0.0442	IYLYTLNDNAR	K	S	0.95	57	44	0	2.17	0	1	0	0	2	1355.7	1972	1982	TRUE
hPSF	2	fibronectin 1 isoform 2 preproprotein	IPI00845263	266182	1	10	10	16	0.0442	QYNVGPSVSK	R	Y	0.914	42	44.4	0	0	0	1	0	0	2	1078.55	1041	1050	TRUE
hPSF	2	fibronectin 1 isoform 2 preproprotein	IPI00845263	266182	1	10	10	16	0.0442	STTPDITGYR	R	I	0.95	45.6	43.7	0	0	0	1	0	0	2	1110.54	1198	1207	TRUE
hPSF	2	fibronectin 1 isoform 2 preproprotein	IPI00845263	266182	1	10	10	16	0.0442	TFYSCTTEGR	R	Q	0.95	42.4	44.3	0	2.92	0	3	0	0	2	1221.52	370	379	TRUE
hPSF	2	ATP synthase subunit beta, mitochondrial	IPI00303476	56542.5	1	3	3	3	0.0643	IMNVIGEPIDER	R	G	0.95	52.9	44.1	0	2.03	0	1	0	0	2	1385.71	144	155	TRUE
hPSF	2	ATP synthase subunit beta, mitochondrial	IPI00303476	56542.5	1	3	3	3	0.0643	TIAMDGTEGLVR	R	G	0.95	69.8	44.3	0	2.1	0	1	0	0	2	1262.64	110	121	TRUE
hPSF	2	ATP synthase subunit beta, mitochondrial	IPI00303476	56542.5	1	3	3	3	0.0643	VVDLLAPYAK	K	G	0.95	44.7	44.9	0	2.43	0	1	0	0	2	1088.64	189	198	TRUE
hPSF	2	Isoform 1 of Gelsolin	IPI00026314,IPI00377087,IPI00646773,IPI00647556,IPI00796316	85679.8	0.998	2	2	2	0.0281	AGALNSNDAFVLK	K	T	0.95	91.6	44.3	0	2.21	0	1	0	0	2	1319.7	585	597	TRUE
hPSF	2	Isoform 1 of Gelsolin	IPI00026314,IPI00377087,IPI00646773,IPI00647556,IPI00796316	85679.8	0.998	2	2	2	0.0281	YIETDPANR	R	D	0.95	62.3	44.4	0	2.64	0	1	0	0	2	1078.52	730	738	TRUE
hPSF	2	Thrombospondin-1	IPI00296099	129364	1	4	4	5	0.0368	GPDPSSPAFR	K	I	0.95	29.4	44.4	0	2.49	0	1	0	0	2	1030.5	51	60	TRUE
hPSF	2	Thrombospondin-1	IPI00296099	129364	1	4	4	5	0.0368	GTSQNDPNWVVR	K	H	0.95	54.7	44.2	0	1.39	0	2	0	0	2	1372.66	969	980	TRUE
hPSF	2	Thrombospondin-1	IPI00296099	129364	1	4	4	5	0.0368	SITLFVQEDR	K	A	0.95	49.4	44.2	0	1.77	0	1	0	0	2	1207.63	155	164	TRUE
hPSF	2	Thrombospondin-1	IPI00296099	129364	1	4	4	5	0.0368	TIVTTLQDSIR	R	K	0.949	44.9	44.4	0	0	0	1	0	0	2	1246.7	289	299	TRUE
hPSF	2	Serine protease HTRA1	IPI00003176	51269.3	1	9	12	64	0.208	CPPQPEHCEGGR	R	A	0.95	36.3	44	0	1.96	0	1	2	0	2	1423.58	46	57	TRUE
hPSF	2	Serine protease HTRA1	IPI00003176	51269.3	1	9	12	64	0.208	ESTLNMVVR	R	R	0.95	93.2	44.5	0	0	0	20	0	0	2	1048.55	455	463	TRUE
hPSF	2	Serine protease HTRA1	IPI00003176	51269.3	1	9	12	64	0.208	FLTESHDR	K	Q	0.95	55.8	44.6	0	1.11	0	6	0	0	2	1004.48	363	370	TRUE
hPSF	2	Serine protease HTRA1	IPI00003176	51269.3	1	9	12	64	0.208	GACGQGQEDPNSLR	R	H	0.95	87.6	43.9	0	2	0	9	1	0	2	1488.65	153	166	TRUE
hPSF	2	Serine protease HTRA1	IPI00003176	51269.3	1	9	12	64	0.208	IDHQGKLPVLLLGR	K	S	0.95	37.2	44.1	0	2.6	0	0	1	0	2	1558.94	256	269	TRUE
hPSF	2	Serine protease HTRA1	IPI00003176	51269.3	1	9	12	64	0.208	RGNEDIMITVIPEEIDP	R	-	0.95	42.5	43.9	0	1.34	0	6	1	0	2	1940.96	464	480	TRUE
hPSF	2	Serine protease HTRA1	IPI00003176	51269.3	1	9	12	64	0.208	SAPLAAGCPDR	R	C	0.95	54.4	44.1	0	0.921	0	6	0	0	2	1114.53	30	40	TRUE
hPSF	2	Serine protease HTRA1	IPI00003176	51269.3	1	9	12	64	0.208	SAPLAAGCPDRCEPAR	R	C	0.95	40.5	43.9	0	1.77	0	0	1	0	2	1727.8	30	45	TRUE
hPSF	2	Serine protease HTRA1	IPI00003176	51269.3	1	9	12	64	0.208	YNFIADVVEK	K	I	0.95	63.7	43.9	0	2.06	0	10	0	0	2	1197.62	169	178	TRUE
hPSF	2	72 kDa type IV collagenase	IPI00027780,IPI00895858	73867.1	0.999	2	2	2	0.0318	AFQVWSDVTPLR	R	F	0.95	56.5	44.1	0	1.64	0	1	0	0	2	1418.74	147	158	TRUE
hPSF	2	72 kDa type IV collagenase	IPI00027780,IPI00895858	73867.1	0.999	2	2	2	0.0318	VDAAFNWSK	R	N	0.95	34.5	44	0	2.07	0	1	0	0	2	1037.51	568	576	TRUE
hPSF	2	Transgelin	IPI00216138,IPI00556415	22592.9	1	5	5	8	0.254	AAEDYGVIK	K	T	0.95	53.6	44.1	0	1.82	0	1	0	0	2	965.494	100	108	TRUE
hPSF	2	Transgelin	IPI00216138,IPI00556415	22592.9	1	5	5	8	0.254	QMEQVAQFLK	K	A	0.903	41	44	0	0	0	1	0	0	2	1237.62	90	99	TRUE
hPSF	2	Transgelin	IPI00216138,IPI00556415	22592.9	1	5	5	8	0.254	TDMFQTVDLFEGK	K	D	0.95	46.3	44.1	0	4.6	0	3	0	0	2	1530.71	109	121	TRUE
hPSF	2	Transgelin	IPI00216138,IPI00556415	22592.9	1	5	5	8	0.254	VPENPPSMVFK	K	Q	0.911	42	44.5	0	0	0	1	0	0	2	1244.63	79	89	TRUE
hPSF	2	Transgelin	IPI00216138,IPI00556415	22592.9	1	5	5	8	0.254	YDEELEER	K	L	0.95	56.8	43.8	0	1.6	0	2	0	0	2	1082.46	22	29	TRUE
hPSF	2	Isoform 2 of Voltage-dependent anion-selective channel protein 2	IPI00024145,IPI00216026,IPI00455531,IPI00737171,IPI00902560,IPI00917420	30395	0.998	2	2	2	0.0777	LTLSALVDGK	K	S	0.95	58.1	44.5	0	0	0	1	0	0	2	1016.6	257	266	TRUE
hPSF	2	Isoform 2 of Voltage-dependent anion-selective channel protein 2	IPI00024145,IPI00216026,IPI00455531,IPI00737171,IPI00902560,IPI00917420	30395	0.998	2	2	2	0.0777	YQLDPTASISAK	K	V	0.95	49.5	44.3	0	0.854	0	1	0	0	2	1293.67	225	236	TRUE
hPSF	2	Protein disulfide-isomerase	IPI00010796	57100.1	0.998	2	2	2	0.0394	EADDIVNWLK	R	K	0.95	50.5	44.6	0	0	0	1	0	0	2	1202.61	121	130	TRUE
hPSF	2	Protein disulfide-isomerase	IPI00010796	57100.1	0.998	2	2	2	0.0394	LITLEEEMTK	R	Y	0.95	33.5	44.2	0	1.13	0	1	0	0	2	1206.63	317	326	TRUE

## Sheet: (C) Spectrum Report
Supplemental File S2
(C) Spectrum report for ihPSF and hPSF ECM datasets
Cell type	Biological replicate	Protein name	Protein accession numbers	Protein molecular weight (Da)	Protein identification probability	Number of unique peptides	Number of unique spectra	Number of total spectra	Percentage sequence coverage	Assigned	Spectrum name	Peptide sequence	Previous amino acid	Next amino acid	Peptide identification probability	Mascot Ion score	Mascot Identity score	Mascot Delta Ion Score	X! Tandem -log(e) score	Number of enzymatic termini	Fixed modifications identified by spectrum	Variable modifications identified by spectrum	Observed m/z	Actual peptide mass (AMU)	Calculated +1H Peptide Mass (AMU)	Spectrum charge	Actual minus calculated peptide mass (AMU)	Actual minus calculated peptide mass (PPM)	Peptide start index	Peptide stop index	Exclusive	Other Proteins
ihPSF	1	Keratin, type II cytoskeletal 2 epidermal	IPI00021304	65848.4	1	6	6	11	0.158	TRUE	File: 030709_Banu111_IDASET1.wiff, Sample: Banu111_IDA012 (sample number 1), Elution: 12.543 min, Period: 1, Cycle(s): 619 (Experiment 5)	AQYEEIAQR	K	S	0.939	45.1	44.4	0	0	2			554.336	1106.66	1107.54	2	0.1211	109.3	360	368	TRUE
ihPSF	1	Keratin, type II cytoskeletal 2 epidermal	IPI00021304	65848.4	1	6	6	11	0.158	TRUE	File: 030709_Banu126_IDASET1.wiff, Sample: Banu126_IDA027 (sample number 1), Elution: 12.508 min, Period: 1, Cycle(s): 715 (Experiment 4) (Charge not auto determined)	AQYEEIAQR	K	S	0.95	58.5	44.4	0	2.64	2			554.315	1106.62	1107.54	2	0.07955	71.82	360	368	TRUE
ihPSF	1	Keratin, type II cytoskeletal 2 epidermal	IPI00021304	65848.4	1	6	6	11	0.158	FALSE	File: 030709_Banu129_IDASET1.wiff, Sample: Banu129_IDA030 (sample number 1), Elution: 17.68 to 18.079 min, Period: 1, Cycle(s): 780, 782, 787 (Experiment 3), 786 (Experiment 5)	FASFIDKVR	K	F	0.95	61.1	43.8	0	0.886	2			541.878	1081.74	1082.6	2	0.1498	138.3	195	203	FALSE	IPI00220327
ihPSF	1	Keratin, type II cytoskeletal 2 epidermal	IPI00021304	65848.4	1	6	6	11	0.158	FALSE	File: 030709_Banu116_IDASET1.wiff, Sample: Banu116_IDA017 (sample number 1), Elution: 14.631 min, Period: 1, Cycle(s): 649 (Experiment 5)	FLEQQNQVLQTK	R	W	0.95	34.4	44.3	0	1.02	2			738.465	1474.92	1475.79	2	0.1378	93.4	204	215	FALSE	IPI00220327
ihPSF	1	Keratin, type II cytoskeletal 2 epidermal	IPI00021304	65848.4	1	6	6	11	0.158	FALSE	File: 030709_Banu111_IDASET1.wiff, Sample: Banu111_IDA012 (sample number 1), Elution: 14.577 to 14.747 min, Period: 1, Cycle(s): 651 (Experiment 3), 653 (Experiment 5)	FLEQQNQVLQTK	R	W	0.95	45.7	44.3	0	1.74	2			738.434	1474.85	1475.79	2	0.07533	51.04	204	215	FALSE	IPI00220327
ihPSF	1	Keratin, type II cytoskeletal 2 epidermal	IPI00021304	65848.4	1	6	6	11	0.158	FALSE	File: 030709_Banu101_IDASET1.wiff, Sample: Banu1_IDA002 (sample number 1), Elution: 14.54 to 14.616 min, Period: 1, Cycle(s): 695 (Experiment 3), 696 (Experiment 4)	FLEQQNQVLQTK	R	W	0.95	49.9	44.3	0	0.854	2			738.478	1474.94	1475.79	2	0.1634	110.7	204	215	FALSE	IPI00220327
ihPSF	1	Keratin, type II cytoskeletal 2 epidermal	IPI00021304	65848.4	1	6	6	11	0.158	FALSE	File: 030709_Banu123_IDASET1.wiff, Sample: Banu123_IDA024 (sample number 1), Elution: 14.605 to 14.668 min, Period: 1, Cycle(s): 729 (Experiment 4), 728 (Experiment 5)	FLEQQNQVLQTK	R	W	0.95	60.6	44.3	0	0	2			738.437	1474.86	1475.79	2	0.08071	54.68	204	215	FALSE	IPI00220327
ihPSF	1	Keratin, type II cytoskeletal 2 epidermal	IPI00021304	65848.4	1	6	6	11	0.158	FALSE	File: 030709_Banu129_IDASET1.wiff, Sample: Banu129_IDA030 (sample number 1), Elution: 14.587 to 14.64 min, Period: 1, Cycle(s): 736 (Experiment 3), 735 (Experiment 4)	FLEQQNQVLQTK	R	W	0.95	64.8	44.3	0	0	2			738.47	1474.93	1475.79	2	0.1476	100	204	215	FALSE	IPI00220327
ihPSF	1	Keratin, type II cytoskeletal 2 epidermal	IPI00021304	65848.4	1	6	6	11	0.158	TRUE	File: 030709_Banu127_IDASET1.wiff, Sample: Banu127_IDA028 (sample number 1), Elution: 12.98 min, Period: 1, Cycle(s): 737 (Experiment 5)	GFSSGSAVVSGGSR	R	R	0.95	50	43.9	0	1.72	2			627.89	1253.76	1254.61	2	0.1647	131.3	21	34	TRUE
ihPSF	1	Keratin, type II cytoskeletal 2 epidermal	IPI00021304	65848.4	1	6	6	11	0.158	TRUE	File: 030709_Banu129_IDASET1.wiff, Sample: Banu129_IDA030 (sample number 1), Elution: 12.928 min, Period: 1, Cycle(s): 710 (Experiment 4)	GFSSGSAVVSGGSR	R	R	0.95	82.8	43.9	0	7.77	2			627.879	1253.74	1254.61	2	0.1426	113.7	21	34	TRUE
ihPSF	1	Keratin, type II cytoskeletal 2 epidermal	IPI00021304	65848.4	1	6	6	11	0.158	TRUE	File: 030709_Banu129_IDASET1.wiff, Sample: Banu129_IDA030 (sample number 1), Elution: 11.287 to 11.382 min, Period: 1, Cycle(s): 686 (Experiment 3), 687 (Experiment 5)	GSSSGGGYSSGSSSYGSGGR	R	Q	0.95	99.5	43.8	0	8.1	2			870.985	1739.95	1740.71	2	0.2566	147.4	531	550	TRUE
ihPSF	1	Keratin, type II cytoskeletal 2 epidermal	IPI00021304	65848.4	1	6	6	11	0.158	FALSE	File: 030709_Banu101_IDASET1.wiff, Sample: Banu1_IDA002 (sample number 1), Elution: 14.778 to 14.855 min, Period: 1, Cycle(s): 698-699 (Experiment 5)	IEISELNR	K	V	0.935	44.8	44.5	0	0	2			487.417	972.819	973.531	2	0.2955	303.4	400	407	FALSE	IPI00220327
ihPSF	1	Keratin, type II cytoskeletal 2 epidermal	IPI00021304	65848.4	1	6	6	11	0.158	FALSE	File: 030709_Banu111_IDASET1.wiff, Sample: Banu111_IDA012 (sample number 1), Elution: 14.8 to 14.885 min, Period: 1, Cycle(s): 654 (Experiment 3), 655 (Experiment 4)	IEISELNR	K	V	0.95	47.8	44.5	0	0	2			487.314	972.613	973.531	2	0.08883	91.23	400	407	FALSE	IPI00220327
ihPSF	1	Keratin, type II cytoskeletal 2 epidermal	IPI00021304	65848.4	1	6	6	11	0.158	FALSE	File: 030709_Banu129_IDASET1.wiff, Sample: Banu129_IDA030 (sample number 1), Elution: 14.904 to 14.978 min, Period: 1, Cycle(s): 740-741 (Experiment 4)	IEISELNR	K	V	0.95	59.6	44.5	0	0.921	2			487.296	972.577	973.531	2	0.05243	53.85	400	407	FALSE	IPI00220327
ihPSF	1	Keratin, type II cytoskeletal 2 epidermal	IPI00021304	65848.4	1	6	6	11	0.158	TRUE	File: 030709_Banu115_IDASET1.wiff, Sample: Banu115_IDA016 (sample number 1), Elution: 25.006 min, Period: 1, Cycle(s): 887 (Experiment 5)	NLDLDSIIAEVK	R	A	0.95	35.5	44.1	0	0.796	2			665.408	1328.8	1329.73	2	0.08186	61.56	348	359	TRUE
ihPSF	1	Keratin, type II cytoskeletal 2 epidermal	IPI00021304	65848.4	1	6	6	11	0.158	TRUE	File: 030709_Banu111_IDASET1.wiff, Sample: Banu111_IDA012 (sample number 1), Elution: 25.001 min, Period: 1, Cycle(s): 794 (Experiment 4)	NLDLDSIIAEVK	R	A	0.95	36.8	44.1	0	0.959	2			665.411	1328.81	1329.73	2	0.08928	67.14	348	359	TRUE
ihPSF	1	Keratin, type II cytoskeletal 2 epidermal	IPI00021304	65848.4	1	6	6	11	0.158	TRUE	File: 030709_Banu113_IDASET1.wiff, Sample: Banu113_IDA014 (sample number 1), Elution: 24.957 min, Period: 1, Cycle(s): 792 (Experiment 4)	NLDLDSIIAEVK	R	A	0.95	39.8	44.1	0	3.41	2			665.426	1328.84	1329.73	2	0.1183	88.93	348	359	TRUE
ihPSF	1	Keratin, type II cytoskeletal 2 epidermal	IPI00021304	65848.4	1	6	6	11	0.158	TRUE	File: 030709_Banu107_IDASET1.wiff, Sample: Banu107_IDA008 (sample number 1), Elution: 25.044 min, Period: 1, Cycle(s): 843 (Experiment 5) (Charge not auto determined)	NLDLDSIIAEVK	R	A	0.95	41.9	44.1	0	1.89	2			665.345	1328.67	1329.73	2	-0.04429	-33.31	348	359	TRUE
ihPSF	1	Keratin, type II cytoskeletal 2 epidermal	IPI00021304	65848.4	1	6	6	11	0.158	TRUE	File: 030709_Banu102_IDASET1.wiff, Sample: Banu102_IDA003 (sample number 1), Elution: 24.845 to 24.909 min, Period: 1, Cycle(s): 850-851 (Experiment 3)	NLDLDSIIAEVK	R	A	0.95	43.1	44.1	0	1	2			665.445	1328.88	1329.73	2	0.1565	117.7	348	359	TRUE
ihPSF	1	Keratin, type II cytoskeletal 2 epidermal	IPI00021304	65848.4	1	6	6	11	0.158	TRUE	File: 030709_Banu127_IDASET1.wiff, Sample: Banu127_IDA028 (sample number 1), Elution: 25.021 to 25.106 min, Period: 1, Cycle(s): 912 (Experiment 3), 913 (Experiment 4)	NLDLDSIIAEVK	R	A	0.95	47.7	44.1	0	2.72	2			665.435	1328.86	1329.73	2	0.136	102.3	348	359	TRUE
ihPSF	1	Keratin, type II cytoskeletal 2 epidermal	IPI00021304	65848.4	1	6	6	11	0.158	TRUE	File: 030709_Banu127_IDASET1.wiff, Sample: Banu127_IDA028 (sample number 1), Elution: 13.748 to 13.832 min, Period: 1, Cycle(s): 748 (Experiment 4), 749 (Experiment 5)	STSSFScLSR	R	H	0.95	46.1	44.4	0	0.921	2		c7: Carbamidomethyl (+57.02)	566.331	1130.65	1131.51	2	0.1455	128.6	36	45	TRUE
ihPSF	1	Keratin, type II cytoskeletal 2 epidermal	IPI00021304	65848.4	1	6	6	11	0.158	TRUE	File: 030709_Banu129_IDASET1.wiff, Sample: Banu129_IDA030 (sample number 1), Elution: 13.678 to 13.741 min, Period: 1, Cycle(s): 722 (Experiment 3), 721 (Experiment 4)	STSSFScLSR	R	H	0.95	52	44.4	0	0	2		c7: Carbamidomethyl (+57.02)	566.333	1130.65	1131.51	2	0.1482	130.9	36	45	TRUE
ihPSF	1	Keratin, type II cytoskeletal 2 epidermal	IPI00021304	65848.4	1	6	6	11	0.158	TRUE	File: 030709_Banu125_IDASET1.wiff, Sample: Banu125_IDA026 (sample number 1), Elution: 13.787 min, Period: 1, Cycle(s): 724 (Experiment 5)	STSSFScLSR	R	H	0.95	67.9	44.4	0	1.6	2		c7: Carbamidomethyl (+57.02)	566.331	1130.65	1131.51	2	0.1458	128.8	36	45	TRUE
ihPSF	1	Keratin, type II cytoskeletal 2 epidermal	IPI00021304	65848.4	1	6	6	11	0.158	TRUE	File: 030709_Banu128_IDASET1.wiff, Sample: Banu128_IDA029 (sample number 1), Elution: 13.861 min, Period: 1, Cycle(s): 745 (Experiment 5)	STSSFScLSR	R	H	0.95	74.9	44.4	0	3.06	2		c7: Carbamidomethyl (+57.02)	566.317	1130.62	1131.51	2	0.116	102.5	36	45	TRUE
ihPSF	1	Keratin, type II cytoskeletal 2 epidermal	IPI00021304	65848.4	1	6	6	11	0.158	TRUE	File: 030709_Banu129_IDASET1.wiff, Sample: Banu129_IDA030 (sample number 1), Elution: 16.058 to 16.121 min, Period: 1, Cycle(s): 757 (Experiment 3), 756 (Experiment 4)	TAAENDFVTLK	R	K	0.95	89.6	43.9	0	2.85	2			604.874	1207.73	1208.62	2	0.1242	102.8	282	292	TRUE
ihPSF	1	Keratin, type II cytoskeletal 2 epidermal	IPI00021304	65848.4	1	6	6	11	0.158	TRUE	File: 030709_Banu129_IDASET1.wiff, Sample: Banu129_IDA030 (sample number 1), Elution: 15.126 to 15.189 min, Period: 1, Cycle(s): 744 (Experiment 3), 743 (Experiment 4)	YLDGLTAER	R	T	0.95	52.1	44	0	1.96	2			519.33	1036.65	1037.53	2	0.1264	121.8	245	253	TRUE
ihPSF	1	40S ribosomal protein S17	IPI00221093,IPI00478114,IPI00791157,IPI00878027	15532.5	0.998	2	2	3	0.0889	TRUE	File: 030709_Banu122_IDASET1.wiff, Sample: Banu122_IDA023 (sample number 1), Elution: 17.223 min, Period: 1, Cycle(s): 710 (Experiment 5) (Charge not auto determined)	VcEEIAIIPSK	R	K	0.95	40.4	44.3	0	1.28	2		c2: Carbamidomethyl (+57.02)	629.931	1257.85	1258.67	2	0.1834	145.7	34	44	TRUE
ihPSF	1	40S ribosomal protein S17	IPI00221093,IPI00478114,IPI00791157,IPI00878027	15532.5	0.998	2	2	3	0.0889	TRUE	File: 030709_Banu123_IDASET1.wiff, Sample: Banu123_IDA024 (sample number 1), Elution: 17.04 to 17.093 min, Period: 1, Cycle(s): 764 (Experiment 3), 763 (Experiment 5)	VcEEIAIIPSK	R	K	0.95	53.7	44.3	0	2.64	2		c2: Carbamidomethyl (+57.02)	629.895	1257.78	1258.67	2	0.1111	88.26	34	44	TRUE
ihPSF	1	40S ribosomal protein S17	IPI00221093,IPI00478114,IPI00791157,IPI00878027	15532.5	0.998	2	2	3	0.0889	TRUE	File: 030709_Banu123_IDASET1.wiff, Sample: Banu123_IDA024 (sample number 1), Elution: 15.928 to 15.992 min, Period: 1, Cycle(s): 748 (Experiment 3), 747 (Experiment 4)	VcEEIAIIPSKK	R	L	0.95	29.3	44.1	0	1.64	2		c2: Carbamidomethyl (+57.02)	463.01	1386.01	1386.77	3	0.2484	179.1	34	45	TRUE
ihPSF	1	Keratin, type II cytoskeletal 1	IPI00220327	66022.3	1	17	17	83	0.242	TRUE	File: 030709_Banu123_IDASET1.wiff, Sample: Banu123_IDA024 (sample number 1), Elution: 12.218 to 12.27 min, Period: 1, Cycle(s): 695 (Experiment 3), 694 (Experiment 5)	AQYEDIAQK	K	S	0.939	29	44.1	0	1.07	2			533.355	1064.69	1065.52	2	0.1804	169.3	356	364	TRUE
ihPSF	1	Keratin, type II cytoskeletal 1	IPI00220327	66022.3	1	17	17	83	0.242	TRUE	File: 030709_Banu103_IDASET1.wiff, Sample: Banu103_IDA004 (sample number 1), Elution: 12.15 to 12.214 min, Period: 1, Cycle(s): 680 (Experiment 3), 679 (Experiment 4)	AQYEDIAQK	K	S	0.95	38.2	44.1	0	1.82	2			533.348	1064.68	1065.52	2	0.1683	157.9	356	364	TRUE
ihPSF	1	Keratin, type II cytoskeletal 1	IPI00220327	66022.3	1	17	17	83	0.242	TRUE	File: 030709_Banu129_IDASET1.wiff, Sample: Banu129_IDA030 (sample number 1), Elution: 12.716 to 12.865 min, Period: 1, Cycle(s): 708 (Experiment 3), 707 (Experiment 4), 709 (Experiment 5)	DVDGAYMTK	K	V	0.95	52.9	43.8	0	0	2			500.285	998.556	999.445	2	0.1175	117.6	290	298	TRUE
ihPSF	1	Keratin, type II cytoskeletal 1	IPI00220327	66022.3	1	17	17	83	0.242	TRUE	File: 030709_Banu129_IDASET1.wiff, Sample: Banu129_IDA030 (sample number 1), Elution: 17.68 to 18.079 min, Period: 1, Cycle(s): 780, 782, 787 (Experiment 3), 786 (Experiment 5)	FASFIDKVR	Q	F	0.95	61.1	43.8	0	0.886	1			541.878	1081.74	1082.6	2	0.1498	138.3	191	199	TRUE
ihPSF	1	Keratin, type II cytoskeletal 1	IPI00220327	66022.3	1	17	17	83	0.242	TRUE	File: 030709_Banu116_IDASET1.wiff, Sample: Banu116_IDA017 (sample number 1), Elution: 14.631 min, Period: 1, Cycle(s): 649 (Experiment 5)	FLEQQNQVLQTK	R	W	0.95	34.4	44.3	0	1.02	2			738.465	1474.92	1475.79	2	0.1378	93.4	200	211	TRUE
ihPSF	1	Keratin, type II cytoskeletal 1	IPI00220327	66022.3	1	17	17	83	0.242	TRUE	File: 030709_Banu111_IDASET1.wiff, Sample: Banu111_IDA012 (sample number 1), Elution: 14.577 to 14.747 min, Period: 1, Cycle(s): 651 (Experiment 3), 653 (Experiment 5)	FLEQQNQVLQTK	R	W	0.95	45.7	44.3	0	1.74	2			738.434	1474.85	1475.79	2	0.07533	51.04	200	211	TRUE
ihPSF	1	Keratin, type II cytoskeletal 1	IPI00220327	66022.3	1	17	17	83	0.242	TRUE	File: 030709_Banu101_IDASET1.wiff, Sample: Banu1_IDA002 (sample number 1), Elution: 14.54 to 14.616 min, Period: 1, Cycle(s): 695 (Experiment 3), 696 (Experiment 4)	FLEQQNQVLQTK	R	W	0.95	49.9	44.3	0	0.854	2			738.478	1474.94	1475.79	2	0.1634	110.7	200	211	TRUE
ihPSF	1	Keratin, type II cytoskeletal 1	IPI00220327	66022.3	1	17	17	83	0.242	TRUE	File: 030709_Banu123_IDASET1.wiff, Sample: Banu123_IDA024 (sample number 1), Elution: 14.605 to 14.668 min, Period: 1, Cycle(s): 729 (Experiment 4), 728 (Experiment 5)	FLEQQNQVLQTK	R	W	0.95	60.6	44.3	0	0	2			738.437	1474.86	1475.79	2	0.08071	54.68	200	211	TRUE
ihPSF	1	Keratin, type II cytoskeletal 1	IPI00220327	66022.3	1	17	17	83	0.242	TRUE	File: 030709_Banu129_IDASET1.wiff, Sample: Banu129_IDA030 (sample number 1), Elution: 14.587 to 14.64 min, Period: 1, Cycle(s): 736 (Experiment 3), 735 (Experiment 4)	FLEQQNQVLQTK	R	W	0.95	64.8	44.3	0	0	2			738.47	1474.93	1475.79	2	0.1476	100	200	211	TRUE
ihPSF	1	Keratin, type II cytoskeletal 1	IPI00220327	66022.3	1	17	17	83	0.242	TRUE	File: 030709_Banu101_IDASET1.wiff, Sample: Banu1_IDA002 (sample number 1), Elution: 14.778 to 14.855 min, Period: 1, Cycle(s): 698-699 (Experiment 5)	IEISELNR	K	V	0.935	44.8	44.5	0	0	2			487.417	972.819	973.531	2	0.2955	303.4	396	403	TRUE
ihPSF	1	Keratin, type II cytoskeletal 1	IPI00220327	66022.3	1	17	17	83	0.242	TRUE	File: 030709_Banu111_IDASET1.wiff, Sample: Banu111_IDA012 (sample number 1), Elution: 14.8 to 14.885 min, Period: 1, Cycle(s): 654 (Experiment 3), 655 (Experiment 4)	IEISELNR	K	V	0.95	47.8	44.5	0	0	2			487.314	972.613	973.531	2	0.08883	91.23	396	403	TRUE
ihPSF	1	Keratin, type II cytoskeletal 1	IPI00220327	66022.3	1	17	17	83	0.242	TRUE	File: 030709_Banu129_IDASET1.wiff, Sample: Banu129_IDA030 (sample number 1), Elution: 14.904 to 14.978 min, Period: 1, Cycle(s): 740-741 (Experiment 4)	IEISELNR	K	V	0.95	59.6	44.5	0	0.921	2			487.296	972.577	973.531	2	0.05243	53.85	396	403	TRUE
ihPSF	1	Keratin, type II cytoskeletal 1	IPI00220327	66022.3	1	17	17	83	0.242	TRUE	File: 030709_Banu111_IDASET1.wiff, Sample: Banu111_IDA012 (sample number 1), Elution: 22.591 min, Period: 1, Cycle(s): 761 (Experiment 4)	LALDLEIATYR	K	T	0.95	42.9	44.2	0	0.959	2			639.938	1277.86	1277.71	2	1.159	122.1	473	483	TRUE
ihPSF	1	Keratin, type II cytoskeletal 1	IPI00220327	66022.3	1	17	17	83	0.242	TRUE	File: 030709_Banu111_IDASET1.wiff, Sample: Banu111_IDA012 (sample number 1), Elution: 22.294 to 23.111 min, Period: 1, Cycle(s): 757, 762, 768 (Experiment 4)	LALDLEIATYR	K	T	0.95	61.2	44.4	0	1.36	2			639.396	1276.78	1277.71	2	0.07514	58.8	473	483	TRUE
ihPSF	1	Keratin, type II cytoskeletal 1	IPI00220327	66022.3	1	17	17	83	0.242	TRUE	File: 030709_Banu112_IDASET1.wiff, Sample: Banu112_IDA013 (sample number 1), Elution: 22.208 to 22.283 min, Period: 1, Cycle(s): 758-759 (Experiment 5) (Charge not auto determined)	LALDLEIATYR	K	T	0.95	62.5	44.4	0	3.13	2			639.427	1276.84	1277.71	2	0.1359	106.4	473	483	TRUE
ihPSF	1	Keratin, type II cytoskeletal 1	IPI00220327	66022.3	1	17	17	83	0.242	TRUE	File: 030709_Banu129_IDASET1.wiff, Sample: Banu129_IDA030 (sample number 1), Elution: 13.551 min, Period: 1, Cycle(s): 719 (Experiment 3) (Charge not auto determined)	NMQDmVEDYR	K	N	0.95	43.6	44.2	0	1.27	2		m5: Oxidation (+15.99)	659.304	1316.59	1316.52	2	1.076	55.95	258	267	TRUE
ihPSF	1	Keratin, type II cytoskeletal 1	IPI00220327	66022.3	1	17	17	83	0.242	TRUE	File: 030709_Banu123_IDASET1.wiff, Sample: Banu123_IDA024 (sample number 1), Elution: 15.79 min, Period: 1, Cycle(s): 745 (Experiment 5)	NMQDMVEDYR	K	N	0.95	47.4	44	0	1.21	2			650.81	1299.61	1300.53	2	0.08281	63.67	258	267	TRUE
ihPSF	1	Keratin, type II cytoskeletal 1	IPI00220327	66022.3	1	17	17	83	0.242	TRUE	File: 030709_Banu129_IDASET1.wiff, Sample: Banu129_IDA030 (sample number 1), Elution: 12.165 min, Period: 1, Cycle(s): 699 (Experiment 3)	NmQDmVEDYR	K	N	0.95	49.7	44.3	0	2.62	2		m2: Oxidation (+15.99), m5: Oxidation (+15.99)	666.824	1331.63	1332.52	2	0.1203	90.29	258	267	TRUE
ihPSF	1	Keratin, type II cytoskeletal 1	IPI00220327	66022.3	1	17	17	83	0.242	TRUE	File: 030709_Banu129_IDASET1.wiff, Sample: Banu129_IDA030 (sample number 1), Elution: 13.424 min, Period: 1, Cycle(s): 717 (Experiment 4)	NMQDmVEDYR	K	N	0.95	51.9	44.2	0	1.36	2		m5: Oxidation (+15.99)	658.822	1315.63	1316.52	2	0.1111	84.4	258	267	TRUE
ihPSF	1	Keratin, type II cytoskeletal 1	IPI00220327	66022.3	1	17	17	83	0.242	TRUE	File: 030709_Banu129_IDASET1.wiff, Sample: Banu129_IDA030 (sample number 1), Elution: 12.589 to 12.652 min, Period: 1, Cycle(s): 705-706 (Experiment 5)	SKAEAESLYQSK	K	Y	0.95	66.4	44	0	2.49	2			670.871	1339.73	1340.67	2	0.06547	48.83	365	376	TRUE
ihPSF	1	Keratin, type II cytoskeletal 1	IPI00220327	66022.3	1	17	17	83	0.242	TRUE	File: 030709_Banu106_IDASET1.wiff, Sample: Banu106_IDA007 (sample number 1), Elution: 25.266 to 25.33 min, Period: 1, Cycle(s): 856 (Experiment 3), 855 (Experiment 4)	SLDLDSIIAEVK	R	A	0.95	39.1	44.2	0	0.854	2			651.93	1301.85	1302.72	2	0.1374	105.4	344	355	TRUE
ihPSF	1	Keratin, type II cytoskeletal 1	IPI00220327	66022.3	1	17	17	83	0.242	TRUE	File: 030709_Banu107_IDASET1.wiff, Sample: Banu107_IDA008 (sample number 1), Elution: 25.224 min, Period: 1, Cycle(s): 846 (Experiment 3) (Charge not auto determined)	SLDLDSIIAEVK	R	A	0.95	42.9	44.2	0	1.62	2			651.887	1301.76	1302.72	2	0.05166	39.66	344	355	TRUE
ihPSF	1	Keratin, type II cytoskeletal 1	IPI00220327	66022.3	1	17	17	83	0.242	TRUE	File: 030709_Banu130_IDASET1.wiff, Sample: Banu130_IDA031 (sample number 1), Elution: 25.071 to 25.14 min, Period: 1, Cycle(s): 971-972 (Experiment 3)	SLDLDSIIAEVK	R	A	0.95	45.8	44.2	0	1.59	2			651.955	1301.89	1302.72	2	0.1866	143.2	344	355	TRUE
ihPSF	1	Keratin, type II cytoskeletal 1	IPI00220327	66022.3	1	17	17	83	0.242	TRUE	File: 030709_Banu111_IDASET1.wiff, Sample: Banu111_IDA012 (sample number 1), Elution: 24.499 min, Period: 1, Cycle(s): 787 (Experiment 5)	SLDLDSIIAEVK	R	A	0.95	47.9	44.1	0	2.55	2			651.437	1300.86	1302.72	2	-0.8483	118.6	344	355	TRUE
ihPSF	1	Keratin, type II cytoskeletal 1	IPI00220327	66022.3	1	17	17	83	0.242	TRUE	File: 030709_Banu113_IDASET1.wiff, Sample: Banu113_IDA014 (sample number 1), Elution: 24.946 min, Period: 1, Cycle(s): 792 (Experiment 3)	SLDLDSIIAEVK	R	A	0.95	51.8	44.3	0	2.41	2			652.407	1302.8	1302.72	2	1.092	68.62	344	355	TRUE
ihPSF	1	Keratin, type II cytoskeletal 1	IPI00220327	66022.3	1	17	17	83	0.242	TRUE	File: 030709_Banu105_IDASET1.wiff, Sample: Banu105_IDA006 (sample number 1), Elution: 25.2 min, Period: 1, Cycle(s): 874 (Experiment 3)	SLDLDSIIAEVK	R	A	0.95	52.2	44.3	0	1.96	2			652.426	1302.84	1302.72	2	1.129	97.22	344	355	TRUE
ihPSF	1	Keratin, type II cytoskeletal 1	IPI00220327	66022.3	1	17	17	83	0.242	TRUE	File: 030709_Banu119_IDASET1.wiff, Sample: Banu119_IDA020 (sample number 1), Elution: 25.052 to 25.344 min, Period: 1, Cycle(s): 906 (Experiment 3), 905, 909 (Experiment 4)	SLDLDSIIAEVK	R	A	0.95	52.1	44.2	0	1.22	2			651.917	1301.82	1302.72	2	0.1113	85.4	344	355	TRUE
ihPSF	1	Keratin, type II cytoskeletal 1	IPI00220327	66022.3	1	17	17	83	0.242	TRUE	File: 030709_Banu103_IDASET1.wiff, Sample: Banu103_IDA004 (sample number 1), Elution: 24.964 to 25.038 min, Period: 1, Cycle(s): 857-858 (Experiment 3)	SLDLDSIIAEVK	R	A	0.95	52.5	44.2	0	1.39	2			651.949	1301.88	1302.72	2	0.1765	135.4	344	355	TRUE
ihPSF	1	Keratin, type II cytoskeletal 1	IPI00220327	66022.3	1	17	17	83	0.242	TRUE	File: 030709_Banu112_IDASET1.wiff, Sample: Banu112_IDA013 (sample number 1), Elution: 24.169 min, Period: 1, Cycle(s): 785 (Experiment 5) (Charge not auto determined)	SLDLDSIIAEVK	R	A	0.95	53.8	44.1	0	1.89	2			651.324	1300.63	1302.72	2	-1.075	-55.72	344	355	TRUE
ihPSF	1	Keratin, type II cytoskeletal 1	IPI00220327	66022.3	1	17	17	83	0.242	TRUE	File: 030709_Banu105_IDASET1.wiff, Sample: Banu105_IDA006 (sample number 1), Elution: 25.146 to 25.413 min, Period: 1, Cycle(s): 873, 877 (Experiment 4) (Charge not auto determined)	SLDLDSIIAEVK	R	A	0.95	54.5	44.2	0	2.48	2			651.998	1301.98	1302.72	2	0.2729	209.4	344	355	TRUE
ihPSF	1	Keratin, type II cytoskeletal 1	IPI00220327	66022.3	1	17	17	83	0.242	TRUE	File: 030709_Banu107_IDASET1.wiff, Sample: Banu107_IDA008 (sample number 1), Elution: 24.368 to 25.15 min, Period: 1, Cycle(s): 845 (Experiment 3), 832 (Experiment 4), 842 (Experiment 5)	SLDLDSIIAEVK	R	A	0.95	55.6	44.2	0	2.59	2			652.02	1302.03	1302.72	2	0.3174	243.6	344	355	TRUE
ihPSF	1	Keratin, type II cytoskeletal 1	IPI00220327	66022.3	1	17	17	83	0.242	TRUE	File: 030709_Banu114_IDASET1.wiff, Sample: Banu114_IDA015 (sample number 1), Elution: 25.046 to 25.321 min, Period: 1, Cycle(s): 819, 821 (Experiment 3), 823 (Experiment 5)	SLDLDSIIAEVK	R	A	0.95	56.1	44.2	0	4	2			651.915	1301.82	1302.72	2	0.1074	82.42	344	355	TRUE
ihPSF	1	Keratin, type II cytoskeletal 1	IPI00220327	66022.3	1	17	17	83	0.242	TRUE	File: 030709_Banu127_IDASET1.wiff, Sample: Banu127_IDA028 (sample number 1), Elution: 25.032 to 25.371 min, Period: 1, Cycle(s): 913, 916-917 (Experiment 3), 912 (Experiment 4)	SLDLDSIIAEVK	R	A	0.95	56.4	44.2	0	2.57	2			651.9	1301.79	1302.72	2	0.07802	59.88	344	355	TRUE
ihPSF	1	Keratin, type II cytoskeletal 1	IPI00220327	66022.3	1	17	17	83	0.242	TRUE	File: 030709_Banu113_IDASET1.wiff, Sample: Banu113_IDA014 (sample number 1), Elution: 24.892 min, Period: 1, Cycle(s): 791 (Experiment 5)	SLDLDSIIAEVK	R	A	0.95	56.7	44.2	0	2.68	2			651.918	1301.82	1302.72	2	0.1139	87.45	344	355	TRUE
ihPSF	1	Keratin, type II cytoskeletal 1	IPI00220327	66022.3	1	17	17	83	0.242	TRUE	File: 030709_Banu117_IDASET1.wiff, Sample: Banu117_IDA018 (sample number 1), Elution: 24.833 to 25.131 min, Period: 1, Cycle(s): 820, 823-824 (Experiment 3)	SLDLDSIIAEVK	R	A	0.95	57.2	44.2	0	2.15	2			651.904	1301.79	1302.72	2	0.08549	65.62	344	355	TRUE
ihPSF	1	Keratin, type II cytoskeletal 1	IPI00220327	66022.3	1	17	17	83	0.242	TRUE	File: 030709_Banu102_IDASET1.wiff, Sample: Banu102_IDA003 (sample number 1), Elution: 24.983 to 25.269 min, Period: 1, Cycle(s): 852, 854 (Experiment 3), 856 (Experiment 4)	SLDLDSIIAEVK	R	A	0.95	57.4	44.2	0	2.74	2			651.935	1301.86	1302.72	2	0.1481	113.7	344	355	TRUE
ihPSF	1	Keratin, type II cytoskeletal 1	IPI00220327	66022.3	1	17	17	83	0.242	TRUE	File: 030709_Banu112_IDASET1.wiff, Sample: Banu112_IDA013 (sample number 1), Elution: 24.297 to 25.102 min, Period: 1, Cycle(s): 787, 797-798 (Experiment 3), 789-790 (Experiment 4)	SLDLDSIIAEVK	R	A	0.95	59.2	44.2	0	2.43	2			651.939	1301.86	1302.72	2	0.1563	120	344	355	TRUE
ihPSF	1	Keratin, type II cytoskeletal 1	IPI00220327	66022.3	1	17	17	83	0.242	TRUE	File: 030709_Banu110_IDASET1.wiff, Sample: Banu110_IDA011 (sample number 1), Elution: 25.089 to 25.163 min, Period: 1, Cycle(s): 889-890 (Experiment 4)	SLDLDSIIAEVK	R	A	0.95	61.2	44.2	0	1.51	2			651.928	1301.84	1302.72	2	0.1333	102.3	344	355	TRUE
ihPSF	1	Keratin, type II cytoskeletal 1	IPI00220327	66022.3	1	17	17	83	0.242	TRUE	File: 030709_Banu111_IDASET1.wiff, Sample: Banu111_IDA012 (sample number 1), Elution: 24.275 to 25.214 min, Period: 1, Cycle(s): 795-797 (Experiment 3), 784 (Experiment 4), 788 (Experiment 5)	SLDLDSIIAEVK	R	A	0.95	64.5	44.2	0	3.66	2			651.923	1301.83	1302.72	2	0.1234	94.7	344	355	TRUE
ihPSF	1	Keratin, type II cytoskeletal 1	IPI00220327	66022.3	1	17	17	83	0.242	TRUE	File: 030709_Banu124_IDASET1.wiff, Sample: Banu124_IDA025 (sample number 1), Elution: 25.083 to 25.147 min, Period: 1, Cycle(s): 906 (Experiment 3), 905 (Experiment 4)	SLDLDSIIAEVK	R	A	0.95	65.1	44.2	0	1.77	2			651.917	1301.82	1302.72	2	0.1106	84.86	344	355	TRUE
ihPSF	1	Keratin, type II cytoskeletal 1	IPI00220327	66022.3	1	17	17	83	0.242	TRUE	File: 030709_Banu109_IDASET1.wiff, Sample: Banu109_IDA010 (sample number 1), Elution: 24.818 to 25.083 min, Period: 1, Cycle(s): 861 (Experiment 3), 865 (Experiment 4)	SLDLDSIIAEVK	R	A	0.95	66.9	44.2	0	2.2	2			651.913	1301.81	1302.72	2	0.1024	78.58	344	355	TRUE
ihPSF	1	Keratin, type II cytoskeletal 1	IPI00220327	66022.3	1	17	17	83	0.242	TRUE	File: 030709_Banu101_IDASET1.wiff, Sample: Banu1_IDA002 (sample number 1), Elution: 24.859 to 24.913 min, Period: 1, Cycle(s): 835 (Experiment 3), 834 (Experiment 5)	SLDLDSIIAEVK	R	A	0.95	72.4	44.2	0	3.21	2			651.96	1301.91	1302.72	2	0.198	151.9	344	355	TRUE
ihPSF	1	Keratin, type II cytoskeletal 1	IPI00220327	66022.3	1	17	17	83	0.242	TRUE	File: 030709_Banu127_IDASET1.wiff, Sample: Banu127_IDA028 (sample number 1), Elution: 20.512 to 20.565 min, Period: 1, Cycle(s): 848 (Experiment 3), 847 (Experiment 5)	SLNNQFASFIDK	K	V	0.913	42.9	44.1	0	0	2			692.447	1382.88	1383.69	2	0.1955	141.3	186	197	TRUE
ihPSF	1	Keratin, type II cytoskeletal 1	IPI00220327	66022.3	1	17	17	83	0.242	TRUE	File: 030709_Banu129_IDASET1.wiff, Sample: Banu129_IDA030 (sample number 1), Elution: 20.386 to 20.442 min, Period: 1, Cycle(s): 837 (Experiment 3), 836 (Experiment 4)	SLNNQFASFIDK	K	V	0.943	45.2	44.1	0	0	2			692.44	1382.86	1383.69	2	0.1819	131.4	186	197	TRUE
ihPSF	1	Keratin, type II cytoskeletal 1	IPI00220327	66022.3	1	17	17	83	0.242	TRUE	File: 030709_Banu102_IDASET1.wiff, Sample: Banu102_IDA003 (sample number 1), Elution: 20.228 min, Period: 1, Cycle(s): 785 (Experiment 5)	SLNNQFASFIDK	K	V	0.95	54.1	44.1	0	0	2			692.422	1382.83	1383.69	2	0.1466	105.9	186	197	TRUE
ihPSF	1	Keratin, type II cytoskeletal 1	IPI00220327	66022.3	1	17	17	83	0.242	TRUE	File: 030709_Banu103_IDASET1.wiff, Sample: Banu103_IDA004 (sample number 1), Elution: 20.038 to 20.134 min, Period: 1, Cycle(s): 789 (Experiment 3), 790 (Experiment 5)	SLNNQFASFIDK	K	V	0.95	77.1	44.1	0	1.41	2			692.411	1382.81	1383.69	2	0.1242	89.75	186	197	TRUE
ihPSF	1	Keratin, type II cytoskeletal 1	IPI00220327	66022.3	1	17	17	83	0.242	TRUE	File: 030709_Banu111_IDASET1.wiff, Sample: Banu111_IDA012 (sample number 1), Elution: 20.236 to 20.301 min, Period: 1, Cycle(s): 729 (Experiment 4), 728 (Experiment 5)	SLNNQFASFIDK	K	V	0.95	90.4	44.1	0	0	2			692.378	1382.74	1383.69	2	0.05838	42.19	186	197	TRUE
ihPSF	1	Keratin, type II cytoskeletal 1	IPI00220327	66022.3	1	17	17	83	0.242	TRUE	File: 030709_Banu103_IDASET1.wiff, Sample: Banu103_IDA004 (sample number 1), Elution: 23.885 to 24.245 min, Period: 1, Cycle(s): 847 (Experiment 4), 842 (Experiment 5) (Charge not auto determined)	SLNNQFASFIDKVR	K	F	0.95	43.8	43.8	0	1	2			547.11	1638.31	1638.86	3	0.4556	277.9	186	199	TRUE
ihPSF	1	Keratin, type II cytoskeletal 1	IPI00220327	66022.3	1	17	17	83	0.242	TRUE	File: 030709_Banu105_IDASET1.wiff, Sample: Banu105_IDA006 (sample number 1), Elution: 25.476 to 26.125 min, Period: 1, Cycle(s): 878, 882 (Experiment 4), 879, 887 (Experiment 5)	SLNNQFASFIDKVR	K	F	0.95	60.2	43.9	0	0	2			547.36	1639.06	1638.86	3	1.204	122.7	186	199	TRUE
ihPSF	1	Keratin, type II cytoskeletal 1	IPI00220327	66022.3	1	17	17	83	0.242	TRUE	File: 030709_Banu101_IDASET1.wiff, Sample: Banu1_IDA002 (sample number 1), Elution: 30.642 to 31.291 min, Period: 1, Cycle(s): 925-926 (Experiment 3), 917 (Experiment 4) (Charge not auto determined)	THNLEPYFESFINNLR	R	R	0.95	52.6	43.8	0	1.52	2			665.814	1994.42	1993.98	3	1.45	224.2	224	239	TRUE
ihPSF	1	Keratin, type II cytoskeletal 1	IPI00220327	66022.3	1	17	17	83	0.242	TRUE	File: 030709_Banu111_IDASET1.wiff, Sample: Banu111_IDA012 (sample number 1), Elution: 29.962 min, Period: 1, Cycle(s): 874 (Experiment 5) (Charge not auto determined)	THNLEPYFESFINNLR	R	R	0.95	52.7	43.7	0	1.19	2			665.745	1994.21	1993.98	3	1.244	120.8	224	239	TRUE
ihPSF	1	Keratin, type II cytoskeletal 1	IPI00220327	66022.3	1	17	17	83	0.242	TRUE	File: 030709_Banu111_IDASET1.wiff, Sample: Banu111_IDA012 (sample number 1), Elution: 30.068 to 32.046 min, Period: 1, Cycle(s): 885, 903, 911 (Experiment 4), 876, 898 (Experiment 5)	THNLEPYFESFINNLR	R	R	0.95	57.9	43.6	0	3.52	2			665.414	1993.22	1993.98	3	0.2503	125.5	224	239	TRUE
ihPSF	1	Keratin, type II cytoskeletal 1	IPI00220327	66022.3	1	17	17	83	0.242	TRUE	File: 030709_Banu101_IDASET1.wiff, Sample: Banu1_IDA002 (sample number 1), Elution: 30.945 min, Period: 1, Cycle(s): 921 (Experiment 4) (Charge not auto determined)	THNLEPYFESFINNLR	R	R	0.95	62.2	43.7	0	1.1	2			665.697	1994.07	1993.98	3	1.099	48.16	224	239	TRUE
ihPSF	1	Keratin, type II cytoskeletal 1	IPI00220327	66022.3	1	17	17	83	0.242	TRUE	File: 030709_Banu121_IDASET1.wiff, Sample: Banu121_IDA022 (sample number 1), Elution: 13.351 min, Period: 1, Cycle(s): 636 (Experiment 4) (Charge not auto determined)	TLLEGEESR	R	M	0.941	45.5	44.6	0	0	2			517.325	1032.64	1033.52	2	0.127	122.9	484	492	TRUE
ihPSF	1	Keratin, type II cytoskeletal 1	IPI00220327	66022.3	1	17	17	83	0.242	TRUE	File: 030709_Banu105_IDASET1.wiff, Sample: Banu105_IDA006 (sample number 1), Elution: 13.451 to 13.525 min, Period: 1, Cycle(s): 706-707 (Experiment 4)	TLLEGEESR	R	M	0.945	45.9	44.6	0	0	2			517.361	1032.71	1033.52	2	0.1995	193	484	492	TRUE
ihPSF	1	Keratin, type II cytoskeletal 1	IPI00220327	66022.3	1	17	17	83	0.242	TRUE	File: 030709_Banu112_IDASET1.wiff, Sample: Banu112_IDA013 (sample number 1), Elution: 13.332 min, Period: 1, Cycle(s): 635 (Experiment 4)	TLLEGEESR	R	M	0.949	46.4	44.6	0	0	2			517.306	1032.6	1033.52	2	0.08788	85.02	484	492	TRUE
ihPSF	1	Keratin, type II cytoskeletal 1	IPI00220327	66022.3	1	17	17	83	0.242	TRUE	File: 030709_Banu128_IDASET1.wiff, Sample: Banu128_IDA029 (sample number 1), Elution: 13.325 to 13.4 min, Period: 1, Cycle(s): 737-738 (Experiment 4)	TLLEGEESR	R	M	0.95	50.4	44.6	0	0	2			517.327	1032.64	1033.52	2	0.1302	125.9	484	492	TRUE
ihPSF	1	Keratin, type II cytoskeletal 1	IPI00220327	66022.3	1	17	17	83	0.242	TRUE	File: 030709_Banu119_IDASET1.wiff, Sample: Banu119_IDA020 (sample number 1), Elution: 13.332 to 13.386 min, Period: 1, Cycle(s): 741 (Experiment 3), 740 (Experiment 5)	TLLEGEESR	R	M	0.95	51.9	44.6	0	0	2			517.332	1032.65	1033.52	2	0.14	135.4	484	492	TRUE
ihPSF	1	Keratin, type II cytoskeletal 1	IPI00220327	66022.3	1	17	17	83	0.242	TRUE	File: 030709_Banu108_IDASET1.wiff, Sample: Banu108_IDA009 (sample number 1), Elution: 13.316 min, Period: 1, Cycle(s): 643 (Experiment 3) (Charge not auto determined)	TLLEGEESR	R	M	0.95	53.3	44.6	0	1.01	2			517.309	1032.6	1033.52	2	0.09421	91.14	484	492	TRUE
ihPSF	1	Keratin, type II cytoskeletal 1	IPI00220327	66022.3	1	17	17	83	0.242	TRUE	File: 030709_Banu101_IDASET1.wiff, Sample: Banu1_IDA002 (sample number 1), Elution: 13.2 to 13.275 min, Period: 1, Cycle(s): 676-677 (Experiment 4)	TLLEGEESR	R	M	0.95	54.2	44.6	0	0	2			517.322	1032.63	1033.52	2	0.12	116.1	484	492	TRUE
ihPSF	1	Keratin, type II cytoskeletal 1	IPI00220327	66022.3	1	17	17	83	0.242	TRUE	File: 030709_Banu103_IDASET1.wiff, Sample: Banu103_IDA004 (sample number 1), Elution: 13.067 to 13.152 min, Period: 1, Cycle(s): 692 (Experiment 3), 693 (Experiment 4)	TLLEGEESR	R	M	0.95	58.2	44.6	0	0	2			517.332	1032.65	1033.52	2	0.1414	136.8	484	492	TRUE
ihPSF	1	Keratin, type II cytoskeletal 1	IPI00220327	66022.3	1	17	17	83	0.242	TRUE	File: 030709_Banu116_IDASET1.wiff, Sample: Banu116_IDA017 (sample number 1), Elution: 13.374 to 13.681 min, Period: 1, Cycle(s): 630-631 (Experiment 3), 634 (Experiment 5)	TLLEGEESR	R	M	0.95	58.7	44.6	0	1	2			517.322	1032.63	1033.52	2	0.1208	116.9	484	492	TRUE
ihPSF	1	Keratin, type II cytoskeletal 1	IPI00220327	66022.3	1	17	17	83	0.242	TRUE	File: 030709_Banu107_IDASET1.wiff, Sample: Banu107_IDA008 (sample number 1), Elution: 13.277 to 13.361 min, Period: 1, Cycle(s): 672 (Experiment 3), 673 (Experiment 4) (Charge not auto determined)	TLLEGEESR	R	M	0.95	58.9	44.6	0	1.06	2			517.336	1032.66	1033.52	2	0.1483	143.5	484	492	TRUE
ihPSF	1	Keratin, type II cytoskeletal 1	IPI00220327	66022.3	1	17	17	83	0.242	TRUE	File: 030709_Banu123_IDASET1.wiff, Sample: Banu123_IDA024 (sample number 1), Elution: 13.205 to 13.343 min, Period: 1, Cycle(s): 708-710 (Experiment 3)	TLLEGEESR	R	M	0.95	59.5	44.6	0	0.959	2			517.305	1032.6	1033.52	2	0.08735	84.51	484	492	TRUE
ihPSF	1	Keratin, type II cytoskeletal 1	IPI00220327	66022.3	1	17	17	83	0.242	TRUE	File: 030709_Banu129_IDASET1.wiff, Sample: Banu129_IDA030 (sample number 1), Elution: 13.266 to 13.625 min, Period: 1, Cycle(s): 715-716 (Experiment 3), 720 (Experiment 5)	TLLEGEESR	R	M	0.95	79	44.6	0	1.37	2			517.292	1032.57	1033.52	2	0.0599	57.96	484	492	TRUE
ihPSF	1	Keratin, type II cytoskeletal 1	IPI00220327	66022.3	1	17	17	83	0.242	TRUE	File: 030709_Banu111_IDASET1.wiff, Sample: Banu111_IDA012 (sample number 1), Elution: 13.167 to 13.421 min, Period: 1, Cycle(s): 629 (Experiment 4), 628, 632 (Experiment 5)	TLLEGEESR	R	M	0.95	79.1	44.6	0	0	2			517.324	1032.63	1033.52	2	0.1248	120.7	484	492	TRUE
ihPSF	1	Keratin, type II cytoskeletal 1	IPI00220327	66022.3	1	17	17	83	0.242	TRUE	File: 030709_Banu129_IDASET1.wiff, Sample: Banu129_IDA030 (sample number 1), Elution: 15.761 to 15.835 min, Period: 1, Cycle(s): 752-753 (Experiment 3)	TNAENEFVTIK	R	K	0.95	52.8	44	0	2.38	2			633.371	1264.73	1265.64	2	0.09695	76.6	278	288	TRUE
ihPSF	1	Keratin, type II cytoskeletal 1	IPI00220327	66022.3	1	17	17	83	0.242	TRUE	File: 030709_Banu116_IDASET1.wiff, Sample: Banu116_IDA017 (sample number 1), Elution: 15.865 to 15.95 min, Period: 1, Cycle(s): 667 (Experiment 4), 668 (Experiment 5)	TNAENEFVTIK	R	K	0.95	61	44	0	1.89	2			633.383	1264.75	1265.64	2	0.1221	96.5	278	288	TRUE
ihPSF	1	Keratin, type II cytoskeletal 1	IPI00220327	66022.3	1	17	17	83	0.242	TRUE	File: 030709_Banu129_IDASET1.wiff, Sample: Banu129_IDA030 (sample number 1), Elution: 14.47 to 15.496 min, Period: 1, Cycle(s): 739 (Experiment 3), 742 (Experiment 4), 733-734, 744, 747-748 (Experiment 5)	TNAENEFVTIKK	R	D	0.95	53	44.2	0	2.52	2			465.334	1392.98	1393.73	3	0.2548	182.8	278	289	TRUE
ihPSF	1	Keratin, type II cytoskeletal 1	IPI00220327	66022.3	1	17	17	83	0.242	TRUE	File: 030709_Banu111_IDASET1.wiff, Sample: Banu111_IDA012 (sample number 1), Elution: 14.673 to 14.726 min, Period: 1, Cycle(s): 653 (Experiment 3), 652 (Experiment 5)	TNAENEFVTIKK	R	D	0.95	54	44.2	0	3.23	2			465.351	1393.03	1393.73	3	0.3046	218.5	278	289	TRUE
ihPSF	1	Keratin, type II cytoskeletal 1	IPI00220327	66022.3	1	17	17	83	0.242	TRUE	File: 030709_Banu101_IDASET1.wiff, Sample: Banu1_IDA002 (sample number 1), Elution: 19.752 min, Period: 1, Cycle(s): 765 (Experiment 3) (Charge not auto determined)	WELLQQVDTSTR	K	T	0.95	29.9	44.3	0	1.77	2			738.45	1474.89	1475.75	2	0.1437	97.35	212	223	TRUE
ihPSF	1	Keratin, type II cytoskeletal 1	IPI00220327	66022.3	1	17	17	83	0.242	TRUE	File: 030709_Banu109_IDASET1.wiff, Sample: Banu109_IDA010 (sample number 1), Elution: 13.875 to 15.135 min, Period: 1, Cycle(s): 699 (Experiment 3), 718 (Experiment 4)	YEELQITAGR	K	H	0.95	43.5	44.1	0	2.33	2			590.34	1178.67	1179.6	2	0.07218	61.18	377	386	TRUE
ihPSF	1	Keratin, type II cytoskeletal 1	IPI00220327	66022.3	1	17	17	83	0.242	TRUE	File: 030709_Banu119_IDASET1.wiff, Sample: Banu119_IDA020 (sample number 1), Elution: 15.217 to 15.313 min, Period: 1, Cycle(s): 769 (Experiment 3), 770 (Experiment 5)	YEELQITAGR	K	H	0.95	45.6	44.1	0	0.959	2			590.371	1178.73	1179.6	2	0.1334	113.1	377	386	TRUE
ihPSF	1	Keratin, type II cytoskeletal 1	IPI00220327	66022.3	1	17	17	83	0.242	TRUE	File: 030709_Banu123_IDASET1.wiff, Sample: Banu123_IDA024 (sample number 1), Elution: 15.049 to 15.187 min, Period: 1, Cycle(s): 735, 737 (Experiment 3)	YEELQITAGR	K	H	0.95	47.9	44.1	0	1.49	2			590.364	1178.71	1179.6	2	0.1205	102.1	377	386	TRUE
ihPSF	1	Keratin, type II cytoskeletal 1	IPI00220327	66022.3	1	17	17	83	0.242	TRUE	File: 030709_Banu114_IDASET1.wiff, Sample: Banu114_IDA015 (sample number 1), Elution: 15.125 min, Period: 1, Cycle(s): 681 (Experiment 4)	YEELQITAGR	K	H	0.95	52.5	44.1	0	0.959	2			590.356	1178.7	1179.6	2	0.1031	87.38	377	386	TRUE
ihPSF	1	Keratin, type II cytoskeletal 1	IPI00220327	66022.3	1	17	17	83	0.242	TRUE	File: 030709_Banu117_IDASET1.wiff, Sample: Banu117_IDA018 (sample number 1), Elution: 15.096 min, Period: 1, Cycle(s): 687 (Experiment 3)	YEELQITAGR	K	H	0.95	54.1	44.1	0	1.89	2			590.35	1178.68	1179.6	2	0.09153	77.59	377	386	TRUE
ihPSF	1	Keratin, type II cytoskeletal 1	IPI00220327	66022.3	1	17	17	83	0.242	TRUE	File: 030709_Banu126_IDASET1.wiff, Sample: Banu126_IDA027 (sample number 1), Elution: 15.172 min, Period: 1, Cycle(s): 757 (Experiment 3)	YEELQITAGR	K	H	0.95	56	44.1	0	0	2			590.348	1178.68	1179.6	2	0.08909	75.52	377	386	TRUE
ihPSF	1	Keratin, type II cytoskeletal 1	IPI00220327	66022.3	1	17	17	83	0.242	TRUE	File: 030709_Banu129_IDASET1.wiff, Sample: Banu129_IDA030 (sample number 1), Elution: 15.041 to 15.401 min, Period: 1, Cycle(s): 742-743, 747 (Experiment 3), 746 (Experiment 4)	YEELQITAGR	K	H	0.95	61.2	44.1	0	2.31	2			590.345	1178.68	1179.6	2	0.08218	69.66	377	386	TRUE
ihPSF	1	Keratin, type II cytoskeletal 1	IPI00220327	66022.3	1	17	17	83	0.242	TRUE	File: 030709_Banu127_IDASET1.wiff, Sample: Banu127_IDA028 (sample number 1), Elution: 14.893 to 15.229 min, Period: 1, Cycle(s): 770-771 (Experiment 3), 766, 769 (Experiment 5)	YEELQITAGR	K	H	0.95	61.5	44.1	0	3.05	2			590.386	1178.76	1179.6	2	0.1637	138.7	377	386	TRUE
ihPSF	1	Keratin, type II cytoskeletal 1	IPI00220327	66022.3	1	17	17	83	0.242	TRUE	File: 030709_Banu107_IDASET1.wiff, Sample: Banu107_IDA008 (sample number 1), Elution: 15.123 to 15.197 min, Period: 1, Cycle(s): 699 (Experiment 3), 700 (Experiment 4) (Charge not auto determined)	YEELQITAGR	K	H	0.95	69.3	44.1	0	1.4	2			590.865	1179.72	1179.6	2	1.122	101.2	377	386	TRUE
ihPSF	1	Keratin, type II cytoskeletal 1	IPI00220327	66022.3	1	17	17	83	0.242	TRUE	File: 030709_Banu112_IDASET1.wiff, Sample: Banu112_IDA013 (sample number 1), Elution: 15.149 min, Period: 1, Cycle(s): 661 (Experiment 4)	YEELQITAGR	K	H	0.95	72.5	44.1	0	3.2	2			590.382	1178.75	1179.6	2	0.1554	131.7	377	386	TRUE
ihPSF	1	Keratin, type II cytoskeletal 1	IPI00220327	66022.3	1	17	17	83	0.242	TRUE	File: 030709_Banu111_IDASET1.wiff, Sample: Banu111_IDA012 (sample number 1), Elution: 14.97 to 15.267 min, Period: 1, Cycle(s): 658 (Experiment 3), 656, 660 (Experiment 5)	YEELQITAGR	K	H	0.95	73.2	44.1	0	2.66	2			590.394	1178.77	1179.6	2	0.1804	152.9	377	386	TRUE
ihPSF	1	Keratin, type II cytoskeletal 1	IPI00220327	66022.3	1	17	17	83	0.242	TRUE	File: 030709_Banu130_IDASET1.wiff, Sample: Banu130_IDA031 (sample number 1), Elution: 14.718 to 15.334 min, Period: 1, Cycle(s): 805-806, 811, 813 (Experiment 3), 809, 814 (Experiment 5)	YEELQITAGR	K	H	0.95	75.1	44.1	0	2.11	2			590.378	1178.74	1179.6	2	0.1475	125	377	386	TRUE
ihPSF	1	40S ribosomal protein S13	IPI00221089	17205.3	1	4	4	6	0.212	TRUE	File: 030709_Banu122_IDASET1.wiff, Sample: Banu122_IDA023 (sample number 1), Elution: 11.348 to 11.431 min, Period: 1, Cycle(s): 620 (Experiment 3), 621 (Experiment 4) (Charge not auto determined)	DSHGVAQVR	R	F	0.925	43	43.5	0	0	2			484.817	967.62	968.491	2	0.1369	141.3	56	64	TRUE
ihPSF	1	40S ribosomal protein S13	IPI00221089	17205.3	1	4	4	6	0.212	TRUE	File: 030709_Banu123_IDASET1.wiff, Sample: Banu123_IDA024 (sample number 1), Elution: 11.274 to 11.338 min, Period: 1, Cycle(s): 682 (Experiment 3), 681 (Experiment 4)	DSHGVAQVR	R	F	0.95	42.1	43.5	0	1.19	2			484.842	967.669	968.491	2	0.185	191	56	64	TRUE
ihPSF	1	40S ribosomal protein S13	IPI00221089	17205.3	1	4	4	6	0.212	TRUE	File: 030709_Banu123_IDASET1.wiff, Sample: Banu123_IDA024 (sample number 1), Elution: 14.594 min, Period: 1, Cycle(s): 728 (Experiment 4)	GLSQSALPYR	K	R	0.95	62.9	44.7	0	0	2			546.369	1090.72	1091.58	2	0.1468	134.5	10	19	TRUE
ihPSF	1	40S ribosomal protein S13	IPI00221089	17205.3	1	4	4	6	0.212	TRUE	File: 030709_Banu123_IDASET1.wiff, Sample: Banu123_IDA024 (sample number 1), Elution: 20.859 to 20.935 min, Period: 1, Cycle(s): 818-819 (Experiment 3)	GLTPSQIGVILR	K	D	0.95	47.4	43.8	0	0	2			627.417	1252.82	1253.76	2	0.06853	54.66	44	55	TRUE
ihPSF	1	40S ribosomal protein S13	IPI00221089	17205.3	1	4	4	6	0.212	TRUE	File: 030709_Banu123_IDASET1.wiff, Sample: Banu123_IDA024 (sample number 1), Elution: 20.806 to 21.451 min, Period: 1, Cycle(s): 822 (Experiment 4), 817, 826 (Experiment 5)	KGLTPSQIGVILR	K	D	0.95	51.9	44.2	0	0.921	2			461.34	1381	1381.85	3	0.1522	110.2	43	55	TRUE
ihPSF	1	40S ribosomal protein S13	IPI00221089	17205.3	1	4	4	6	0.212	TRUE	File: 030709_Banu123_IDASET1.wiff, Sample: Banu123_IDA024 (sample number 1), Elution: 21.106 min, Period: 1, Cycle(s): 821 (Experiment 5)	KGLTPSQIGVILR	K	D	0.95	60	44.1	0	0.854	2			461.717	1382.13	1381.85	3	1.285	204.1	43	55	TRUE
ihPSF	1	40S ribosomal protein S14	IPI00026271	16254.9	1	4	4	6	0.318	TRUE	File: 030709_Banu123_IDASET1.wiff, Sample: Banu123_IDA024 (sample number 1), Elution: 15.557 min, Period: 1, Cycle(s): 742 (Experiment 4)	ADRDESSPYAAmLAAQDVAQR	K	C	0.95	81.7	43.3	0	3.47	2		m12: Oxidation (+15.99)	761.092	2280.25	2281.05	3	0.2089	91.58	64	84	TRUE
ihPSF	1	40S ribosomal protein S14	IPI00026271	16254.9	1	4	4	6	0.318	TRUE	File: 030709_Banu123_IDASET1.wiff, Sample: Banu123_IDA024 (sample number 1), Elution: 14.414 to 14.478 min, Period: 1, Cycle(s): 725 (Experiment 4), 726 (Experiment 5)	IEDVTPIPSDSTR	R	R	0.95	59.7	44.1	0	6.26	2			715.418	1428.82	1429.72	2	0.1118	78.18	129	141	TRUE
ihPSF	1	40S ribosomal protein S14	IPI00026271	16254.9	1	4	4	6	0.318	TRUE	File: 030709_Banu123_IDASET1.wiff, Sample: Banu123_IDA024 (sample number 1), Elution: 15.493 to 15.62 min, Period: 1, Cycle(s): 743 (Experiment 3), 741 (Experiment 5)	IGRIEDVTPIPSDSTR	K	R	0.95	34.2	43.9	0	1.01	2			586.049	1755.13	1755.92	3	0.2091	119	126	141	TRUE
ihPSF	1	40S ribosomal protein S14	IPI00026271	16254.9	1	4	4	6	0.318	TRUE	File: 030709_Banu124_IDASET1.wiff, Sample: Banu124_IDA025 (sample number 1), Elution: 12.379 min, Period: 1, Cycle(s): 726 (Experiment 4)	TPGPGAQSALR	K	A	0.95	61.8	43.7	0	3.04	2			527.836	1053.66	1054.56	2	0.1011	95.86	107	117	TRUE
ihPSF	1	40S ribosomal protein S14	IPI00026271	16254.9	1	4	4	6	0.318	TRUE	File: 030709_Banu123_IDASET1.wiff, Sample: Banu123_IDA024 (sample number 1), Elution: 12.281 to 12.345 min, Period: 1, Cycle(s): 696 (Experiment 3), 695 (Experiment 4)	TPGPGAQSALR	K	A	0.95	70.6	43.7	0	2.68	2			527.865	1053.72	1054.56	2	0.1595	151.2	107	117	TRUE
ihPSF	1	40S ribosomal protein S14	IPI00026271	16254.9	1	4	4	6	0.318	TRUE	File: 030709_Banu122_IDASET1.wiff, Sample: Banu122_IDA023 (sample number 1), Elution: 12.371 to 12.423 min, Period: 1, Cycle(s): 636 (Experiment 3), 635 (Experiment 5)	TPGPGAQSALR	K	A	0.95	83.2	43.7	0	4.89	2			527.852	1053.69	1054.56	2	0.1336	126.7	107	117	TRUE
ihPSF	1	Vimentin	IPI00418471	53634.6	1	38	47	192	0.704	TRUE	File: 030709_Banu112_IDASET1.wiff, Sample: Banu112_IDA013 (sample number 1), Elution: 18.527 to 18.592 min, Period: 1, Cycle(s): 709 (Experiment 4), 708 (Experiment 5)	DNLAEDIMR	R	L	0.95	42.4	44.5	0	1.51	2			538.811	1075.61	1076.5	2	0.1113	103.4	176	184	TRUE
ihPSF	1	Vimentin	IPI00418471	53634.6	1	38	47	192	0.704	TRUE	File: 030709_Banu114_IDASET1.wiff, Sample: Banu114_IDA015 (sample number 1), Elution: 18.622 min, Period: 1, Cycle(s): 729 (Experiment 5) (Charge not auto determined)	DNLAEDIMR	R	L	0.95	46.5	44.5	0	0.854	2			538.807	1075.6	1076.5	2	0.1023	95.04	176	184	TRUE
ihPSF	1	Vimentin	IPI00418471	53634.6	1	38	47	192	0.704	TRUE	File: 030709_Banu115_IDASET1.wiff, Sample: Banu115_IDA016 (sample number 1), Elution: 14.921 min, Period: 1, Cycle(s): 748 (Experiment 4)	EEAENTLQSFR	R	Q	0.95	52.1	43.9	0	1.27	2			662.37	1322.73	1323.62	2	0.1152	87.01	197	207	TRUE
ihPSF	1	Vimentin	IPI00418471	53634.6	1	38	47	192	0.704	TRUE	File: 030709_Banu114_IDASET1.wiff, Sample: Banu114_IDA015 (sample number 1), Elution: 14.83 to 14.893 min, Period: 1, Cycle(s): 678 (Experiment 3), 677 (Experiment 4)	EEAENTLQSFR	R	Q	0.95	61.7	43.9	0	2.85	2			662.368	1322.72	1323.62	2	0.1114	84.15	197	207	TRUE
ihPSF	1	Vimentin	IPI00418471	53634.6	1	38	47	192	0.704	TRUE	File: 030709_Banu112_IDASET1.wiff, Sample: Banu112_IDA013 (sample number 1), Elution: 14.851 to 15.074 min, Period: 1, Cycle(s): 657, 660 (Experiment 4)	EEAENTLQSFR	R	Q	0.95	72.3	43.9	0	3.12	2			662.394	1322.77	1323.62	2	0.1639	123.8	197	207	TRUE
ihPSF	1	Vimentin	IPI00418471	53634.6	1	38	47	192	0.704	TRUE	File: 030709_Banu113_IDASET1.wiff, Sample: Banu113_IDA014 (sample number 1), Elution: 19.877 to 19.952 min, Period: 1, Cycle(s): 723 (Experiment 4), 724 (Experiment 5)	EEAENTLQSFRQDVDNASLAR	R	L	0.896	39.6	43.1	0	0	2			798.466	2392.38	2393.13	3	0.2497	104.3	197	217	TRUE
ihPSF	1	Vimentin	IPI00418471	53634.6	1	38	47	192	0.704	TRUE	File: 030709_Banu113_IDASET1.wiff, Sample: Banu113_IDA014 (sample number 1), Elution: 13.766 to 13.832 min, Period: 1, Cycle(s): 639-640 (Experiment 3)	EKLQEEMLQR	R	E	0.946	45.7	44.3	0	0	2			652.401	1302.79	1303.67	2	0.1276	97.84	187	196	TRUE
ihPSF	1	Vimentin	IPI00418471	53634.6	1	38	47	192	0.704	TRUE	File: 030709_Banu112_IDASET1.wiff, Sample: Banu112_IDA013 (sample number 1), Elution: 19.128 min, Period: 1, Cycle(s): 716 (Experiment 5)	EMEENFAVEAANYQDTIGR	R	L	0.95	44.2	43.4	0	2.57	2			1094.13	2186.25	2186.97	2	0.2938	134.3	346	364	TRUE
ihPSF	1	Vimentin	IPI00418471	53634.6	1	38	47	192	0.704	TRUE	File: 030709_Banu113_IDASET1.wiff, Sample: Banu113_IDA014 (sample number 1), Elution: 17.777 min, Period: 1, Cycle(s): 695 (Experiment 4)	EmEENFAVEAANYQDTIGR	R	L	0.95	45.3	43.5	0	3.25	2		m2: Oxidation (+15.99)	1102.14	2202.26	2202.96	2	0.3091	140.3	346	364	TRUE
ihPSF	1	Vimentin	IPI00418471	53634.6	1	38	47	192	0.704	TRUE	File: 030709_Banu113_IDASET1.wiff, Sample: Banu113_IDA014 (sample number 1), Elution: 18.75 min, Period: 1, Cycle(s): 708 (Experiment 3)	EMEENFAVEAANYQDTIGR	R	L	0.95	47	43.4	0	0	2			729.769	2186.29	2186.97	3	0.3276	149.8	346	364	TRUE
ihPSF	1	Vimentin	IPI00418471	53634.6	1	38	47	192	0.704	TRUE	File: 030709_Banu114_IDASET1.wiff, Sample: Banu114_IDA015 (sample number 1), Elution: 19.12 min, Period: 1, Cycle(s): 736 (Experiment 3) (Charge not auto determined)	EMEENFAVEAANYQDTIGR	R	L	0.95	51.5	43.5	0	0	2			730.09	2187.25	2186.97	3	1.29	131.1	346	364	TRUE
ihPSF	1	Vimentin	IPI00418471	53634.6	1	38	47	192	0.704	TRUE	File: 030709_Banu113_IDASET1.wiff, Sample: Banu113_IDA014 (sample number 1), Elution: 18.85 to 18.904 min, Period: 1, Cycle(s): 710 (Experiment 3), 709 (Experiment 5)	EMEENFAVEAANYQDTIGR	R	L	0.95	52.5	43.4	0	4.92	2			1094.13	2186.24	2186.97	2	0.2796	127.8	346	364	TRUE
ihPSF	1	Vimentin	IPI00418471	53634.6	1	38	47	192	0.704	TRUE	File: 030709_Banu112_IDASET1.wiff, Sample: Banu112_IDA013 (sample number 1), Elution: 17.702 min, Period: 1, Cycle(s): 697 (Experiment 5) (Charge not auto determined)	EmEENFAVEAANYQDTIGR	R	L	0.95	53.5	43.5	0	2.34	2		m2: Oxidation (+15.99)	735.362	2203.06	2202.96	3	1.11	48.85	346	364	TRUE
ihPSF	1	Vimentin	IPI00418471	53634.6	1	38	47	192	0.704	TRUE	File: 030709_Banu114_IDASET1.wiff, Sample: Banu114_IDA015 (sample number 1), Elution: 18.039 min, Period: 1, Cycle(s): 721 (Experiment 4) (Charge not auto determined)	EmEENFAVEAANYQDTIGR	R	L	0.95	53.5	43.5	0	2.51	2		m2: Oxidation (+15.99)	735.065	2202.17	2202.96	3	0.219	99.4	346	364	TRUE
ihPSF	1	Vimentin	IPI00418471	53634.6	1	38	47	192	0.704	TRUE	File: 030709_Banu114_IDASET1.wiff, Sample: Banu114_IDA015 (sample number 1), Elution: 17.891 min, Period: 1, Cycle(s): 719 (Experiment 3) (Charge not auto determined)	EmEENFAVEAANYQDTIGR	R	L	0.95	55.1	43.5	0	0.921	2		m2: Oxidation (+15.99)	735.398	2203.17	2202.96	3	1.219	98.08	346	364	TRUE
ihPSF	1	Vimentin	IPI00418471	53634.6	1	38	47	192	0.704	TRUE	File: 030709_Banu112_IDASET1.wiff, Sample: Banu112_IDA013 (sample number 1), Elution: 17.841 min, Period: 1, Cycle(s): 699 (Experiment 4) (Charge not auto determined)	EmEENFAVEAANYQDTIGR	R	L	0.95	61.5	43.5	0	1.96	2		m2: Oxidation (+15.99)	735.08	2202.22	2202.96	3	0.2637	119.7	346	364	TRUE
ihPSF	1	Vimentin	IPI00418471	53634.6	1	38	47	192	0.704	TRUE	File: 030709_Banu113_IDASET1.wiff, Sample: Banu113_IDA014 (sample number 1), Elution: 17.765 min, Period: 1, Cycle(s): 695 (Experiment 3)	EmEENFAVEAANYQDTIGR	R	L	0.95	68.6	43.5	0	0	2		m2: Oxidation (+15.99)	735.421	2203.24	2202.96	3	1.287	129.2	346	364	TRUE
ihPSF	1	Vimentin	IPI00418471	53634.6	1	38	47	192	0.704	TRUE	File: 030709_Banu112_IDASET1.wiff, Sample: Banu112_IDA013 (sample number 1), Elution: 19.031 to 19.117 min, Period: 1, Cycle(s): 715 (Experiment 3), 716 (Experiment 4)	EMEENFAVEAANYQDTIGR	R	L	0.95	71	43.4	0	3.08	2			729.729	2186.17	2186.97	3	0.2076	94.93	346	364	TRUE
ihPSF	1	Vimentin	IPI00418471	53634.6	1	38	47	192	0.704	TRUE	File: 030709_Banu112_IDASET1.wiff, Sample: Banu112_IDA013 (sample number 1), Elution: 16.606 to 18.302 min, Period: 1, Cycle(s): 681, 693, 701 (Experiment 4), 705 (Experiment 5)	ETNLDSLPLVDTHSK	R	R	0.9	40.7	44	0	0	2			557.343	1669.01	1668.84	3	1.169	99.85	425	439	TRUE
ihPSF	1	Vimentin	IPI00418471	53634.6	1	38	47	192	0.704	TRUE	File: 030709_Banu112_IDASET1.wiff, Sample: Banu112_IDA013 (sample number 1), Elution: 20.392 to 20.616 min, Period: 1, Cycle(s): 733 (Experiment 4), 736 (Experiment 5) (Charge not auto determined)	ETNLDSLPLVDTHSKR	R	T	0.95	33.7	43.9	0	2.59	2			609.398	1825.17	1824.95	3	1.235	127.4	425	440	TRUE
ihPSF	1	Vimentin	IPI00418471	53634.6	1	38	47	192	0.704	TRUE	File: 030709_Banu112_IDASET1.wiff, Sample: Banu112_IDA013 (sample number 1), Elution: 19.878 to 20.093 min, Period: 1, Cycle(s): 729 (Experiment 4), 726 (Experiment 5)	ETNLDSLPLVDTHSKR	R	T	0.95	46	44	0	2.52	2			609.049	1824.12	1824.95	3	0.187	102.5	425	440	TRUE
ihPSF	1	Vimentin	IPI00418471	53634.6	1	38	47	192	0.704	TRUE	File: 030709_Banu118_IDASET1.wiff, Sample: Banu118_IDA019 (sample number 1), Elution: 13.978 min, Period: 1, Cycle(s): 708 (Experiment 5)	FADLSEAANR	K	N	0.95	34.3	44.2	0	0.959	2			547.318	1092.62	1093.53	2	0.101	92.37	295	304	TRUE
ihPSF	1	Vimentin	IPI00418471	53634.6	1	38	47	192	0.704	TRUE	File: 030709_Banu117_IDASET1.wiff, Sample: Banu117_IDA018 (sample number 1), Elution: 13.875 min, Period: 1, Cycle(s): 667 (Experiment 4)	FADLSEAANR	K	N	0.95	54.5	44.2	0	2.27	2			547.365	1092.72	1093.53	2	0.1957	179	295	304	TRUE
ihPSF	1	Vimentin	IPI00418471	53634.6	1	38	47	192	0.704	TRUE	File: 030709_Banu114_IDASET1.wiff, Sample: Banu114_IDA015 (sample number 1), Elution: 2.42 to 2.495 min, Period: 1, Cycle(s): 105-106 (Experiment 3)	FADLSEAANR	K	N	0.95	60	44.2	0	1.44	2			547.364	1092.71	1093.53	2	0.1942	177.5	295	304	TRUE
ihPSF	1	Vimentin	IPI00418471	53634.6	1	38	47	192	0.704	TRUE	File: 030709_Banu116_IDASET1.wiff, Sample: Banu116_IDA017 (sample number 1), Elution: 13.955 min, Period: 1, Cycle(s): 638 (Experiment 5) (Charge not auto determined)	FADLSEAANR	K	N	0.95	71.1	44.2	0	2.89	2			547.328	1092.64	1093.53	2	0.1207	110.3	295	304	TRUE
ihPSF	1	Vimentin	IPI00418471	53634.6	1	38	47	192	0.704	TRUE	File: 030709_Banu108_IDASET1.wiff, Sample: Banu108_IDA009 (sample number 1), Elution: 13.898 to 13.962 min, Period: 1, Cycle(s): 652 (Experiment 3), 651 (Experiment 4)	FADLSEAANR	K	N	0.95	74.1	44.2	0	2.28	2			547.317	1092.62	1093.53	2	0.1004	91.84	295	304	TRUE
ihPSF	1	Vimentin	IPI00418471	53634.6	1	38	47	192	0.704	TRUE	File: 030709_Banu115_IDASET1.wiff, Sample: Banu115_IDA016 (sample number 1), Elution: 13.49 to 13.927 min, Period: 1, Cycle(s): 725, 730 (Experiment 3), 727 (Experiment 4), 731 (Experiment 5)	FADLSEAANR	K	N	0.95	76.2	44.2	0	2.74	2			547.322	1092.63	1093.53	2	0.1085	99.19	295	304	TRUE
ihPSF	1	Vimentin	IPI00418471	53634.6	1	38	47	192	0.704	TRUE	File: 030709_Banu112_IDASET1.wiff, Sample: Banu112_IDA013 (sample number 1), Elution: 13.481 to 15.52 min, Period: 1, Cycle(s): 641-642, 645-646 (Experiment 3), 637-638 (Experiment 4), 666 (Experiment 5)	FADLSEAANR	K	N	0.95	76.4	44.2	0	1.89	2			547.344	1092.67	1093.53	2	0.1542	141	295	304	TRUE
ihPSF	1	Vimentin	IPI00418471	53634.6	1	38	47	192	0.704	TRUE	File: 030709_Banu121_IDASET1.wiff, Sample: Banu121_IDA022 (sample number 1), Elution: 13.981 min, Period: 1, Cycle(s): 645 (Experiment 5) (Charge not auto determined)	FADLSEAANR	K	N	0.95	77.1	44	0	2.8	2			547.789	1093.56	1093.53	2	1.044	37.98	295	304	TRUE
ihPSF	1	Vimentin	IPI00418471	53634.6	1	38	47	192	0.704	TRUE	File: 030709_Banu114_IDASET1.wiff, Sample: Banu114_IDA015 (sample number 1), Elution: 13.544 to 14.102 min, Period: 1, Cycle(s): 662, 664 (Experiment 3), 666 (Experiment 4), 658-659 (Experiment 5)	FADLSEAANR	K	N	0.95	82.3	44.2	0	2.36	2			547.309	1092.6	1093.53	2	0.08353	76.38	295	304	TRUE
ihPSF	1	Vimentin	IPI00418471	53634.6	1	38	47	192	0.704	TRUE	File: 030709_Banu107_IDASET1.wiff, Sample: Banu107_IDA008 (sample number 1), Elution: 13.887 to 13.972 min, Period: 1, Cycle(s): 681 (Experiment 3), 682 (Experiment 4)	FADLSEAANR	K	N	0.95	83.1	44.2	0	2.6	2			547.356	1092.7	1093.53	2	0.1769	161.7	295	304	TRUE
ihPSF	1	Vimentin	IPI00418471	53634.6	1	38	47	192	0.704	TRUE	File: 030709_Banu115_IDASET1.wiff, Sample: Banu115_IDA016 (sample number 1), Elution: 14.932 min, Period: 1, Cycle(s): 748 (Experiment 5) (Charge not auto determined)	FADLSEAANRNNDALR	K	Q	0.919	41.6	43.9	0	0	2			593.341	1777	1776.86	3	1.146	80.4	295	310	TRUE
ihPSF	1	Vimentin	IPI00418471	53634.6	1	38	47	192	0.704	TRUE	File: 030709_Banu114_IDASET1.wiff, Sample: Banu114_IDA015 (sample number 1), Elution: 14.977 to 15.346 min, Period: 1, Cycle(s): 679-680, 684 (Experiment 4)	FADLSEAANRNNDALR	K	Q	0.95	44.8	43.9	0	0	2			593.369	1777.09	1776.86	3	1.231	128.2	295	310	TRUE
ihPSF	1	Vimentin	IPI00418471	53634.6	1	38	47	192	0.704	TRUE	File: 030709_Banu112_IDASET1.wiff, Sample: Banu112_IDA013 (sample number 1), Elution: 15.234 min, Period: 1, Cycle(s): 662 (Experiment 5)	FANYIDKVR	R	F	0.95	38	43.8	0	1.51	2			563.341	1124.67	1125.61	2	0.07044	62.57	114	122	TRUE
ihPSF	1	Vimentin	IPI00418471	53634.6	1	38	47	192	0.704	TRUE	File: 030709_Banu114_IDASET1.wiff, Sample: Banu114_IDA015 (sample number 1), Elution: 15.42 to 15.494 min, Period: 1, Cycle(s): 685-686 (Experiment 5)	FANYIDKVR	R	F	0.95	62.9	43.8	0	2.04	2			563.361	1124.71	1125.61	2	0.1091	96.93	114	122	TRUE
ihPSF	1	Vimentin	IPI00418471	53634.6	1	38	47	192	0.704	TRUE	File: 030709_Banu113_IDASET1.wiff, Sample: Banu113_IDA014 (sample number 1), Elution: 14.754 to 14.829 min, Period: 1, Cycle(s): 653-654 (Experiment 4)	FANYIDKVR	R	F	0.95	69.1	43.8	0	2.85	2			563.43	1124.84	1125.61	2	0.2469	219.3	114	122	TRUE
ihPSF	1	Vimentin	IPI00418471	53634.6	1	38	47	192	0.704	TRUE	File: 030709_Banu107_IDASET1.wiff, Sample: Banu107_IDA008 (sample number 1), Elution: 22.784 min, Period: 1, Cycle(s): 808 (Experiment 3) (Charge not auto determined)	ILLAELEQLK	K	G	0.931	44.1	44.1	0	0	2			585.382	1168.75	1169.71	2	0.04263	36.44	130	139	TRUE
ihPSF	1	Vimentin	IPI00418471	53634.6	1	38	47	192	0.704	TRUE	File: 030709_Banu115_IDASET1.wiff, Sample: Banu115_IDA016 (sample number 1), Elution: 22.592 to 22.656 min, Period: 1, Cycle(s): 855 (Experiment 3), 854 (Experiment 4)	ILLAELEQLK	K	G	0.95	50	44.1	0	0	2			585.442	1168.87	1169.71	2	0.1615	138	130	139	TRUE
ihPSF	1	Vimentin	IPI00418471	53634.6	1	38	47	192	0.704	TRUE	File: 030709_Banu112_IDASET1.wiff, Sample: Banu112_IDA013 (sample number 1), Elution: 21.107 to 22.818 min, Period: 1, Cycle(s): 752, 759, 761, 763-764, 767 (Experiment 3), 743-744, 747-748, 755, 757 (Experiment 4), 751 (Experiment 5)	ILLAELEQLK	K	G	0.95	54.9	44.1	0	0	2			585.402	1168.79	1169.71	2	0.08299	70.95	130	139	TRUE
ihPSF	1	Vimentin	IPI00418471	53634.6	1	38	47	192	0.704	TRUE	File: 030709_Banu114_IDASET1.wiff, Sample: Banu114_IDA015 (sample number 1), Elution: 21.897 to 22.862 min, Period: 1, Cycle(s): 774, 776, 784-785, 788 (Experiment 3), 780 (Experiment 4), 781 (Experiment 5)	ILLAELEQLK	K	G	0.95	62.2	44.1	0	0	2			585.413	1168.81	1169.71	2	0.1042	89.11	130	139	TRUE
ihPSF	1	Vimentin	IPI00418471	53634.6	1	38	47	192	0.704	TRUE	File: 030709_Banu112_IDASET1.wiff, Sample: Banu112_IDA013 (sample number 1), Elution: 18.666 to 21.096 min, Period: 1, Cycle(s): 730-731, 734-735, 738-739, 742-743 (Experiment 3), 710, 714, 719, 726 (Experiment 4), 717-718, 722, 724, 727 (Experiment 5)	ILLAELEQLKGQGK	K	S	0.942	43.3	43.9	0	0	2			514.039	1539.1	1539.91	3	0.1927	125.1	130	143	TRUE
ihPSF	1	Vimentin	IPI00418471	53634.6	1	38	47	192	0.704	TRUE	File: 030709_Banu114_IDASET1.wiff, Sample: Banu114_IDA015 (sample number 1), Elution: 19.989 to 21.24 min, Period: 1, Cycle(s): 748, 754, 756-757, 760-761, 764-765 (Experiment 3), 752 (Experiment 4)	ILLAELEQLKGQGK	K	S	0.944	43.4	43.9	0	0	2			513.993	1538.96	1539.91	3	0.05226	33.94	130	143	TRUE
ihPSF	1	Vimentin	IPI00418471	53634.6	1	38	47	192	0.704	TRUE	File: 030709_Banu118_IDASET1.wiff, Sample: Banu118_IDA019 (sample number 1), Elution: 20.872 to 21.153 min, Period: 1, Cycle(s): 804, 807 (Experiment 3), 803 (Experiment 5)	ILLAELEQLKGQGK	K	S	0.944	43.5	44	0	0	2			514.067	1539.18	1539.91	3	0.2765	179.5	130	143	TRUE
ihPSF	1	Vimentin	IPI00418471	53634.6	1	38	47	192	0.704	TRUE	File: 030709_Banu112_IDASET1.wiff, Sample: Banu112_IDA013 (sample number 1), Elution: 20.531 to 20.905 min, Period: 1, Cycle(s): 736 (Experiment 3), 735 (Experiment 4), 740 (Experiment 5)	ILLAELEQLKGQGK	K	S	0.95	73.8	43.9	0	1.89	2			770.528	1539.04	1539.91	2	0.1386	90.01	130	143	TRUE
ihPSF	1	Vimentin	IPI00418471	53634.6	1	38	47	192	0.704	TRUE	File: 030709_Banu113_IDASET1.wiff, Sample: Banu113_IDA014 (sample number 1), Elution: 19.725 to 20.384 min, Period: 1, Cycle(s): 721-722, 726 (Experiment 4), 727, 730 (Experiment 5)	ILLAELEQLKGQGK	K	S	0.95	74.4	43.9	0	0	2			770.545	1539.08	1539.91	2	0.1728	112.2	130	143	TRUE
ihPSF	1	Vimentin	IPI00418471	53634.6	1	38	47	192	0.704	TRUE	File: 030709_Banu118_IDASET1.wiff, Sample: Banu118_IDA019 (sample number 1), Elution: 26.667 to 27.035 min, Period: 1, Cycle(s): 889 (Experiment 4), 893, 895 (Experiment 5)	ISLPLPNFSSLNLR	R	E	0.95	30	44	0	1.38	2			786.028	1570.04	1570.9	2	0.1527	97.18	411	424	TRUE
ihPSF	1	Vimentin	IPI00418471	53634.6	1	38	47	192	0.704	TRUE	File: 030709_Banu124_IDASET1.wiff, Sample: Banu124_IDA025 (sample number 1), Elution: 26.786 min, Period: 1, Cycle(s): 929 (Experiment 5)	ISLPLPNFSSLNLR	R	E	0.95	40.5	44	0	1.23	2			785.997	1569.98	1570.9	2	0.09234	58.78	411	424	TRUE
ihPSF	1	Vimentin	IPI00418471	53634.6	1	38	47	192	0.704	TRUE	File: 030709_Banu115_IDASET1.wiff, Sample: Banu115_IDA016 (sample number 1), Elution: 26.788 to 26.852 min, Period: 1, Cycle(s): 912-913 (Experiment 3)	ISLPLPNFSSLNLR	R	E	0.95	48.4	44	0	1.66	2			786.064	1570.11	1570.9	2	0.2261	143.9	411	424	TRUE
ihPSF	1	Vimentin	IPI00418471	53634.6	1	38	47	192	0.704	TRUE	File: 030709_Banu113_IDASET1.wiff, Sample: Banu113_IDA014 (sample number 1), Elution: 26.324 to 29.452 min, Period: 1, Cycle(s): 816, 819, 824, 829 (Experiment 3), 841, 859 (Experiment 4), 811, 821, 828, 833, 860 (Experiment 5)	ISLPLPNFSSLNLR	R	E	0.95	52.8	44	0	0.796	2			785.966	1569.92	1570.9	2	0.02848	18.13	411	424	TRUE
ihPSF	1	Vimentin	IPI00418471	53634.6	1	38	47	192	0.704	TRUE	File: 030709_Banu117_IDASET1.wiff, Sample: Banu117_IDA018 (sample number 1), Elution: 26.567 to 26.907 min, Period: 1, Cycle(s): 846, 848 (Experiment 3), 844 (Experiment 4), 849 (Experiment 5)	ISLPLPNFSSLNLR	R	E	0.95	53	44	0	2.82	2			785.975	1569.94	1570.9	2	0.04782	30.44	411	424	TRUE
ihPSF	1	Vimentin	IPI00418471	53634.6	1	38	47	192	0.704	TRUE	File: 030709_Banu113_IDASET1.wiff, Sample: Banu113_IDA014 (sample number 1), Elution: 26.592 min, Period: 1, Cycle(s): 815 (Experiment 3)	ISLPLPNFSSLNLR	R	E	0.95	53.1	44	0	1.35	2			786.08	1570.15	1570.9	2	0.2572	163.7	411	424	TRUE
ihPSF	1	Vimentin	IPI00418471	53634.6	1	38	47	192	0.704	TRUE	File: 030709_Banu112_IDASET1.wiff, Sample: Banu112_IDA013 (sample number 1), Elution: 26.211 to 26.933 min, Period: 1, Cycle(s): 823 (Experiment 3), 815 (Experiment 4), 813 (Experiment 5)	ISLPLPNFSSLNLR	R	E	0.95	59.3	44	0	1.13	2			524.394	1570.16	1570.9	3	0.2709	172.4	411	424	TRUE
ihPSF	1	Vimentin	IPI00418471	53634.6	1	38	47	192	0.704	TRUE	File: 030709_Banu107_IDASET1.wiff, Sample: Banu107_IDA008 (sample number 1), Elution: 26.834 to 26.898 min, Period: 1, Cycle(s): 873 (Experiment 4), 872 (Experiment 5) (Charge not auto determined)	ISLPLPNFSSLNLR	R	E	0.95	61.3	44	0	0	2			524.317	1569.93	1570.9	3	0.04138	26.34	411	424	TRUE
ihPSF	1	Vimentin	IPI00418471	53634.6	1	38	47	192	0.704	TRUE	File: 030709_Banu112_IDASET1.wiff, Sample: Banu112_IDA013 (sample number 1), Elution: 27.317 to 28.267 min, Period: 1, Cycle(s): 841 (Experiment 3), 828 (Experiment 4)	ISLPLPNFSSLNLR	R	E	0.95	62.9	44	0	1.51	2			786.52	1571.03	1570.9	2	1.137	85.72	411	424	TRUE
ihPSF	1	Vimentin	IPI00418471	53634.6	1	38	47	192	0.704	TRUE	File: 030709_Banu107_IDASET1.wiff, Sample: Banu107_IDA008 (sample number 1), Elution: 25.796 to 26.908 min, Period: 1, Cycle(s): 859 (Experiment 4), 855, 873 (Experiment 5)	ISLPLPNFSSLNLR	R	E	0.95	64.9	44	0	2.6	2			786.515	1571.01	1570.9	2	1.127	78.87	411	424	TRUE
ihPSF	1	Vimentin	IPI00418471	53634.6	1	38	47	192	0.704	TRUE	File: 030709_Banu101_IDASET1.wiff, Sample: Banu1_IDA002 (sample number 1), Elution: 26.588 to 26.664 min, Period: 1, Cycle(s): 859-860 (Experiment 5)	ISLPLPNFSSLNLR	R	E	0.95	65.3	44	0	3.82	2			786.064	1570.11	1570.9	2	0.2262	144	411	424	TRUE
ihPSF	1	Vimentin	IPI00418471	53634.6	1	38	47	192	0.704	TRUE	File: 030709_Banu114_IDASET1.wiff, Sample: Banu114_IDA015 (sample number 1), Elution: 25.533 to 27.208 min, Period: 1, Cycle(s): 827, 830-831, 834, 836, 839-840, 844, 846, 850 (Experiment 3), 826 (Experiment 4)	ISLPLPNFSSLNLR	R	E	0.95	70.3	44	0	2.07	2			785.953	1569.89	1570.9	2	0.00366	2.33	411	424	TRUE
ihPSF	1	Vimentin	IPI00418471	53634.6	1	38	47	192	0.704	TRUE	File: 030709_Banu112_IDASET1.wiff, Sample: Banu112_IDA013 (sample number 1), Elution: 26.868 min, Period: 1, Cycle(s): 822 (Experiment 4) (Charge not auto determined)	ISLPLPNFSSLNLR	R	E	0.95	72	44	0	0	2			524.694	1571.06	1570.9	3	1.171	107.2	411	424	TRUE
ihPSF	1	Vimentin	IPI00418471	53634.6	1	38	47	192	0.704	TRUE	File: 030709_Banu113_IDASET1.wiff, Sample: Banu113_IDA014 (sample number 1), Elution: 26.516 to 27.466 min, Period: 1, Cycle(s): 814, 821 (Experiment 3), 818 (Experiment 4), 822, 827 (Experiment 5)	ISLPLPNFSSLNLR	R	E	0.95	78.3	44	0	0	2			524.343	1570.01	1570.9	3	0.1186	75.48	411	424	TRUE
ihPSF	1	Vimentin	IPI00418471	53634.6	1	38	47	192	0.704	TRUE	File: 030709_Banu115_IDASET1.wiff, Sample: Banu115_IDA016 (sample number 1), Elution: 23.687 min, Period: 1, Cycle(s): 869 (Experiment 5) (Charge not auto determined)	KVESLQEEIAFLK	R	K	0.916	41.5	44	0	0	2			512.358	1534.05	1533.85	3	1.206	132.3	223	235	TRUE
ihPSF	1	Vimentin	IPI00418471	53634.6	1	38	47	192	0.704	TRUE	File: 030709_Banu114_IDASET1.wiff, Sample: Banu114_IDA015 (sample number 1), Elution: 22.81 to 24.009 min, Period: 1, Cycle(s): 799 (Experiment 4), 787, 801, 804 (Experiment 5) (Charge not auto determined)	KVESLQEEIAFLK	R	K	0.936	44.4	44	0	0	2			768.018	1534.02	1533.85	2	1.176	113.1	223	235	TRUE
ihPSF	1	Vimentin	IPI00418471	53634.6	1	38	47	192	0.704	TRUE	File: 030709_Banu114_IDASET1.wiff, Sample: Banu114_IDA015 (sample number 1), Elution: 24.623 min, Period: 1, Cycle(s): 813 (Experiment 4) (Charge not auto determined)	KVESLQEEIAFLK	R	K	0.937	43	44	0	0	2			512.35	1534.03	1533.85	3	1.182	116.5	223	235	TRUE
ihPSF	1	Vimentin	IPI00418471	53634.6	1	38	47	192	0.704	TRUE	File: 030709_Banu114_IDASET1.wiff, Sample: Banu114_IDA015 (sample number 1), Elution: 24.21 to 24.38 min, Period: 1, Cycle(s): 807 (Experiment 3), 809 (Experiment 5)	KVESLQEEIAFLK	R	K	0.95	35.8	44.1	0	2.46	2			767.525	1533.03	1533.85	2	0.1895	123.5	223	235	TRUE
ihPSF	1	Vimentin	IPI00418471	53634.6	1	38	47	192	0.704	TRUE	File: 030709_Banu113_IDASET1.wiff, Sample: Banu113_IDA014 (sample number 1), Elution: 23.474 to 23.709 min, Period: 1, Cycle(s): 772 (Experiment 4), 775 (Experiment 5) (Charge not auto determined)	KVESLQEEIAFLK	R	K	0.95	49.1	44	0	1.85	2			512.36	1534.06	1533.85	3	1.214	137.8	223	235	TRUE
ihPSF	1	Vimentin	IPI00418471	53634.6	1	38	47	192	0.704	TRUE	File: 030709_Banu115_IDASET1.wiff, Sample: Banu115_IDA016 (sample number 1), Elution: 23.762 to 24.431 min, Period: 1, Cycle(s): 873 (Experiment 4), 870, 877, 879 (Experiment 5)	KVESLQEEIAFLK	R	K	0.95	57.5	44.1	0	1.72	2			512.003	1532.99	1533.85	3	0.1419	92.53	223	235	TRUE
ihPSF	1	Vimentin	IPI00418471	53634.6	1	38	47	192	0.704	TRUE	File: 030709_Banu112_IDASET1.wiff, Sample: Banu112_IDA013 (sample number 1), Elution: 22.336 to 24.072 min, Period: 1, Cycle(s): 770, 775, 779-780, 784 (Experiment 3), 760, 771-772 (Experiment 4), 776 (Experiment 5)	KVESLQEEIAFLK	R	K	0.95	61.1	44.1	0	1.7	2			512.039	1533.1	1533.85	3	0.2508	163.5	223	235	TRUE
ihPSF	1	Vimentin	IPI00418471	53634.6	1	38	47	192	0.704	TRUE	File: 030709_Banu112_IDASET1.wiff, Sample: Banu112_IDA013 (sample number 1), Elution: 23.128 to 23.708 min, Period: 1, Cycle(s): 775-776, 779 (Experiment 4), 771-772 (Experiment 5)	KVESLQEEIAFLK	R	K	0.95	62.5	44.1	0	6.74	2			767.522	1533.03	1533.85	2	0.1837	119.8	223	235	TRUE
ihPSF	1	Vimentin	IPI00418471	53634.6	1	38	47	192	0.704	TRUE	File: 030709_Banu113_IDASET1.wiff, Sample: Banu113_IDA014 (sample number 1), Elution: 21.039 to 23.173 min, Period: 1, Cycle(s): 763-764 (Experiment 3), 739, 756, 759-760, 767-768 (Experiment 4), 755 (Experiment 5)	KVESLQEEIAFLK	R	K	0.95	65.9	44.1	0	0	2			512.047	1533.12	1533.85	3	0.2734	178.2	223	235	TRUE
ihPSF	1	Vimentin	IPI00418471	53634.6	1	38	47	192	0.704	TRUE	File: 030709_Banu114_IDASET1.wiff, Sample: Banu114_IDA015 (sample number 1), Elution: 24.358 to 24.433 min, Period: 1, Cycle(s): 809-810 (Experiment 3)	KVESLQEEIAFLK	R	K	0.95	76.9	44.1	0	3.74	2			512.03	1533.07	1533.85	3	0.2218	144.6	223	235	TRUE
ihPSF	1	Vimentin	IPI00418471	53634.6	1	38	47	192	0.704	TRUE	File: 030709_Banu113_IDASET1.wiff, Sample: Banu113_IDA014 (sample number 1), Elution: 22.198 to 23.549 min, Period: 1, Cycle(s): 759-760 (Experiment 3), 755, 757, 769, 773 (Experiment 4), 763-764, 770 (Experiment 5)	KVESLQEEIAFLK	R	K	0.95	82.2	44.1	0	6.64	2			767.531	1533.05	1533.85	2	0.2023	131.9	223	235	TRUE
ihPSF	1	Vimentin	IPI00418471	53634.6	1	38	47	192	0.704	TRUE	File: 030709_Banu108_IDASET1.wiff, Sample: Banu108_IDA009 (sample number 1), Elution: 15.983 to 16.057 min, Period: 1, Cycle(s): 681 (Experiment 3), 682 (Experiment 4)	LGDLYEEEMR	R	E	0.95	32	43.9	0	1.77	2			627.836	1253.66	1254.57	2	0.09706	77.36	146	155	TRUE
ihPSF	1	Vimentin	IPI00418471	53634.6	1	38	47	192	0.704	TRUE	File: 030709_Banu114_IDASET1.wiff, Sample: Banu114_IDA015 (sample number 1), Elution: 15.989 min, Period: 1, Cycle(s): 693 (Experiment 3)	LGDLYEEEMR	R	E	0.95	43	43.8	0	1.85	2			627.356	1252.7	1254.57	2	-0.8621	112.1	146	155	TRUE
ihPSF	1	Vimentin	IPI00418471	53634.6	1	38	47	192	0.704	TRUE	File: 030709_Banu113_IDASET1.wiff, Sample: Banu113_IDA014 (sample number 1), Elution: 15.69 to 15.917 min, Period: 1, Cycle(s): 666 (Experiment 3), 669 (Experiment 4)	LGDLYEEEMR	R	E	0.95	44	43.9	0	0.886	2			627.903	1253.79	1254.57	2	0.2313	184.3	146	155	TRUE
ihPSF	1	Vimentin	IPI00418471	53634.6	1	38	47	192	0.704	TRUE	File: 030709_Banu115_IDASET1.wiff, Sample: Banu115_IDA016 (sample number 1), Elution: 15.836 min, Period: 1, Cycle(s): 761 (Experiment 3) (Charge not auto determined)	LGDLYEEEMR	R	E	0.95	47.4	43.9	0	2.47	2			627.803	1253.59	1254.57	2	0.03204	25.54	146	155	TRUE
ihPSF	1	Vimentin	IPI00418471	53634.6	1	38	47	192	0.704	TRUE	File: 030709_Banu112_IDASET1.wiff, Sample: Banu112_IDA013 (sample number 1), Elution: 15.372 to 16.169 min, Period: 1, Cycle(s): 671, 674 (Experiment 3), 670, 675 (Experiment 4), 664 (Experiment 5)	LGDLYEEEMR	R	E	0.95	56.1	43.9	0	2.6	2			627.831	1253.65	1254.57	2	0.08761	69.82	146	155	TRUE
ihPSF	1	Vimentin	IPI00418471	53634.6	1	38	47	192	0.704	TRUE	File: 030709_Banu114_IDASET1.wiff, Sample: Banu114_IDA015 (sample number 1), Elution: 15.568 to 16.232 min, Period: 1, Cycle(s): 692 (Experiment 3), 689 (Experiment 4), 687, 696 (Experiment 5)	LGDLYEEEMR	R	E	0.95	58.1	43.9	0	2.64	2			627.843	1253.67	1254.57	2	0.1107	88.23	146	155	TRUE
ihPSF	1	Vimentin	IPI00418471	53634.6	1	38	47	192	0.704	TRUE	File: 030709_Banu114_IDASET1.wiff, Sample: Banu114_IDA015 (sample number 1), Elution: 14.113 to 14.176 min, Period: 1, Cycle(s): 667 (Experiment 4), 666 (Experiment 5)	LGDLYEEEmR	R	E	0.95	59.5	44.1	0	1.46	2		m9: Oxidation (+15.99)	635.855	1269.69	1270.56	2	0.1396	109.8	146	155	TRUE
ihPSF	1	Vimentin	IPI00418471	53634.6	1	38	47	192	0.704	TRUE	File: 030709_Banu101_IDASET1.wiff, Sample: Banu1_IDA002 (sample number 1), Elution: 15.804 min, Period: 1, Cycle(s): 712 (Experiment 5)	LGDLYEEEMR	R	E	0.95	63.7	43.9	0	2.38	2			627.907	1253.8	1254.57	2	0.239	190.5	146	155	TRUE
ihPSF	1	Vimentin	IPI00418471	53634.6	1	38	47	192	0.704	TRUE	File: 030709_Banu113_IDASET1.wiff, Sample: Banu113_IDA014 (sample number 1), Elution: 13.253 to 14.125 min, Period: 1, Cycle(s): 641 (Experiment 3), 644 (Experiment 4), 631, 640 (Experiment 5)	LGDLYEEEmR	R	E	0.95	65.6	44.1	0	3.05	2		m9: Oxidation (+15.99)	635.885	1269.76	1270.56	2	0.2015	158.6	146	155	TRUE
ihPSF	1	Vimentin	IPI00418471	53634.6	1	38	47	192	0.704	TRUE	File: 030709_Banu112_IDASET1.wiff, Sample: Banu112_IDA013 (sample number 1), Elution: 13.417 to 14.244 min, Period: 1, Cycle(s): 647 (Experiment 3), 648 (Experiment 4), 636-637, 643 (Experiment 5)	LGDLYEEEmR	R	E	0.95	68.4	44.1	0	2.96	2		m9: Oxidation (+15.99)	635.875	1269.74	1270.56	2	0.1812	142.6	146	155	TRUE
ihPSF	1	Vimentin	IPI00418471	53634.6	1	38	47	192	0.704	TRUE	File: 030709_Banu112_IDASET1.wiff, Sample: Banu112_IDA013 (sample number 1), Elution: 15.435 min, Period: 1, Cycle(s): 665 (Experiment 4)	LGDLYEEEMR	R	E	0.95	69	44	0	1.7	2			628.362	1254.71	1254.57	2	1.149	116.2	146	155	TRUE
ihPSF	1	Vimentin	IPI00418471	53634.6	1	38	47	192	0.704	TRUE	File: 030709_Banu121_IDASET1.wiff, Sample: Banu121_IDA022 (sample number 1), Elution: 15.954 min, Period: 1, Cycle(s): 676 (Experiment 5) (Charge not auto determined)	LGDLYEEEMR	R	E	0.95	79	43.9	0	3.41	2			627.838	1253.66	1254.57	2	0.1017	81.08	146	155	TRUE
ihPSF	1	Vimentin	IPI00418471	53634.6	1	38	47	192	0.704	FALSE	File: 030709_Banu124_IDASET1.wiff, Sample: Banu124_IDA025 (sample number 1), Elution: 12.165 to 12.463 min, Period: 1, Cycle(s): 724 (Experiment 3), 723 (Experiment 4), 727 (Experiment 5)	LLEGEESR	K	I	0.907	43.1	44.6	0	0	2			466.829	931.644	932.468	2	0.1828	196	403	410	FALSE	IPI00220327
ihPSF	1	Vimentin	IPI00418471	53634.6	1	38	47	192	0.704	FALSE	File: 030709_Banu121_IDASET1.wiff, Sample: Banu121_IDA022 (sample number 1), Elution: 12.179 min, Period: 1, Cycle(s): 619 (Experiment 5)	LLEGEESR	K	I	0.95	53.9	44.6	0	0	2			467.259	932.503	932.468	2	1.042	42.37	403	410	FALSE	IPI00220327
ihPSF	1	Vimentin	IPI00418471	53634.6	1	38	47	192	0.704	FALSE	File: 030709_Banu112_IDASET1.wiff, Sample: Banu112_IDA013 (sample number 1), Elution: 12.219 to 12.293 min, Period: 1, Cycle(s): 619-620 (Experiment 3)	LLEGEESR	K	I	0.95	60.4	44.6	0	0	2			466.828	931.642	932.468	2	0.1805	193.5	403	410	FALSE	IPI00220327
[truncated: 7,378 more rows]
