# Supplementary material for: Comparative Proteomic Analysis of Supportive and Unsupportive Extracellular Matrix Substrates for Human Embryonic Stem Cell Maintenance
Source: J Biol Chem. 2013 May 8;288(26):18716–31. doi: 10.1074/jbc.M113.463372 (PMC3696646; doi:10.1074/jbc.M113.463372)
Supplement: Supplemental Data [file supp_M113.463372_jbc.M113.463372-4.xlsx]

## Sheet: (A) Protein Report
Supplemental File S3
(A) Protein report for HUES1 ECM dataset
Cell type	Biological replicate	Protein name	Protein accession numbers	Protein molecular weight (Da)	Protein identification probability	Number of unique peptides	Number of unique spectra	Number of total spectra	Percentage sequence coverage
HUES1	1	Isoform 1 of Nidogen-1	IPI00026944,IPI00384542	136358	0.998	2	2	3	0.0225
HUES1	1	Isoform 1 of Heterogeneous nuclear ribonucleoprotein M	IPI00171903,IPI00383296	77499.3	1	4	4	6	0.0548
HUES1	1	Keratin, type I cytoskeletal 18	IPI00554788	48041	0.998	2	2	8	0.0395
HUES1	1	Keratin, type II cytoskeletal 1	IPI00220327	66022.3	1	4	4	6	0.0699
HUES1	1	Collagen alpha-1(I) chain	IPI00297646	138893	1	8	8	30	0.0827
HUES1	1	cDNA FLJ56912, highly similar to Fibulin-2	IPI00023824,IPI00465038,IPI00927720	129362	1	3	3	4	0.0231
HUES1	1	Isoform V0 of Versican core protein	IPI00009802,IPI00215628,IPI00215629,IPI00215630	372795	1	4	4	5	0.0121
HUES1	1	Isoform 1 of Clusterin	IPI00291262,IPI00400826,IPI00795633,IPI00954954	52347.8	1	8	8	15	0.172
HUES1	1	Isoform 1 of Fibrillin-2	IPI00019439	314744	1	7	7	13	0.0264
HUES1	1	Left-right determination factor 2	IPI00010893,IPI00604473,IPI00930554	40901.8	1	3	3	4	0.0628
HUES1	1	Isoform 2 of Collagen alpha-1(XVIII) chain	IPI00022822,IPI00414694,IPI00783931	178170	1	3	3	4	0.0194
HUES1	1	Trypsin - Sus scrofa (Pig).	MAN00000761	24391.3	0.998	2	2	30	0.13
HUES1	1	Laminin subunit gamma-1	IPI00298281	177583	1	8	9	10	0.0727
HUES1	1	Laminin subunit alpha-5	IPI00783665	399769	1	3	3	3	0.00812
HUES1	1	EMILIN-1	IPI00013079	106649	0.998	2	2	2	0.0315
HUES1	1	Apolipoprotein E	IPI00021842	36135.5	1	13	13	59	0.442
HUES1	1	Collagen alpha-2(IV) chain	IPI00306322,IPI00936857	167540	1	6	6	15	0.0456
HUES1	1	Laminin subunit alpha-1	IPI00375294	337060	0.999	2	2	2	0.00748
HUES1	1	200 kDa protein	IPI00853454	200457	1	4	4	4	0.021
HUES1	1	Collagen alpha-2(I) chain	IPI00304962	129271	0.999	2	2	3	0.0212
HUES1	1	Keratin, type II cytoskeletal 8	IPI00554648	53688.2	0.998	2	2	4	0.0476
HUES1	1	fibronectin 1 isoform 2 preproprotein	IPI00845263	266182	1	19	20	77	0.0925
HUES1	1	Actin, cytoplasmic 1	IPI00021439,IPI00021440,IPI00894365,IPI00894498,IPI00930226	41719.8	1	6	7	23	0.125
HUES1	1	Isoform 1 of Collagen alpha-1(IV) chain	IPI00743696	160600	1	3	3	3	0.021
HUES1	1	Agrin	IPI00374563	214820	1	11	11	12	0.0675
HUES1	1	Basement membrane-specific heparan sulfate proteoglycan core protein	IPI00024284	468760	1	22	22	32	0.0572
HUES1	1	Keratin, type I cytoskeletal 9	IPI00019359	62047.8	1	3	3	7	0.061
HUES1	1	Serum albumin precursor	IPI00708398	69276.2	1	14	15	42	0.239
HUES1	2	40S ribosomal protein S14	IPI00026271	16254.9	1	3	3	9	0.185
HUES1	2	Agrin	IPI00374563	214820	1	9	10	14	0.0592
HUES1	2	Trypsin - Sus scrofa (Pig).	MAN00000761	24391.3	1	3	3	49	0.216
HUES1	2	Keratin, type II cytoskeletal 1	IPI00220327	66022.3	1	4	4	4	0.0699
HUES1	2	Keratin, type II cytoskeletal 8	IPI00554648	53688.2	0.998	2	3	3	0.0476
HUES1	2	Laminin subunit alpha-1	IPI00375294	337060	1	6	6	8	0.0234
HUES1	2	Isoform 1 of Heterogeneous nuclear ribonucleoprotein M	IPI00171903,IPI00383296	77499.3	1	8	8	10	0.136
HUES1	2	fibronectin 1 isoform 2 preproprotein	IPI00845263	266182	1	37	41	238	0.205
HUES1	2	Isoform V0 of Versican core protein	IPI00009802,IPI00215628,IPI00215629,IPI00215630	372795	1	8	8	13	0.0286
HUES1	2	EMILIN-2	IPI00012510	115598	1	3	3	3	0.0437
HUES1	2	Glyceraldehyde-3-phosphate dehydrogenase	IPI00219018,IPI00789134,IPI00795257	36035.3	1	4	5	7	0.161
HUES1	2	Fibroblast growth factor-binding protein 3	IPI00301201	27572.7	1	2	2	3	0.132
HUES1	2	Fibrillin-1	IPI00328113	312268	1	8	8	13	0.0387
HUES1	2	Laminin subunit alpha-5	IPI00783665	399769	1	6	6	7	0.0162
HUES1	2	EMILIN-1	IPI00013079	106649	1	11	11	22	0.138
HUES1	2	Actin, cytoplasmic 1	IPI00021439,IPI00021440,IPI00894365,IPI00894498,IPI00930226	41719.8	1	10	11	36	0.259
HUES1	2	Isoform 1 of Fibrillin-2	IPI00019439	314744	1	17	17	36	0.0742
HUES1	2	Isoform 2 of Collagen alpha-1(XVIII) chain	IPI00022822,IPI00414694,IPI00783931	178170	1	6	6	8	0.0416
HUES1	2	Collagen alpha-1(I) chain	IPI00297646	138893	1	21	23	75	0.225
HUES1	2	200 kDa protein	IPI00853454	200457	1	9	9	11	0.0652
HUES1	2	Collagen alpha-2(I) chain	IPI00304962	129271	1	14	14	37	0.192
HUES1	2	Serum albumin precursor	IPI00708398	69276.2	1	14	15	87	0.232
HUES1	2	Elongation factor 2	IPI00186290,IPI00909570	95322.1	0.998	2	2	3	0.0221
HUES1	2	Keratin, type I cytoskeletal 9	IPI00019359	62047.8	1	3	3	7	0.061
HUES1	2	ATP-dependent RNA helicase A	IPI00844578	140944	0.998	2	2	3	0.0142
HUES1	2	C-1-tetrahydrofolate synthase, cytoplasmic	IPI00218342	101544	0.998	2	2	2	0.0289
HUES1	2	cDNA FLJ56912, highly similar to Fibulin-2	IPI00023824,IPI00465038,IPI00927720	129362	1	5	5	6	0.0479
HUES1	2	Isoform 1 of Nidogen-2	IPI00028908,IPI00955436	151235	1	3	3	3	0.0327
HUES1	2	59 kDa protein	IPI00302925,IPI00784090	59460.9	0.998	2	2	2	0.053
HUES1	2	Isoform 1 of Collagen alpha-1(II) chain	IPI00186460,IPI00936892	134372	0.998	2	2	2	0.043
HUES1	2	D-3-phosphoglycerate dehydrogenase	IPI00011200,IPI00642548	56632.6	0.998	2	2	2	0.0638
HUES1	2	A disintegrin and metalloproteinase with thrombospondin motifs 4	IPI00307276	90207.3	1	3	3	8	0.055
HUES1	2	Laminin subunit gamma-1	IPI00298281	177583	1	11	13	14	0.0895
HUES1	2	Left-right determination factor 2	IPI00010893,IPI00604473,IPI00930554	40901.8	0.999	2	2	4	0.041
HUES1	2	Basement membrane-specific heparan sulfate proteoglycan core protein	IPI00024284	468760	1	43	43	67	0.138
HUES1	2	Isoform 1 of Collagen alpha-1(IV) chain	IPI00743696	160600	1	6	6	10	0.0665
HUES1	2	Apolipoprotein E	IPI00021842	36135.5	1	5	5	15	0.155
HUES1	2	Endoplasmin	IPI00027230	92453.7	1	6	6	7	0.0772
HUES1	2	Isoform M1 of Pyruvate kinase isozymes M1/M2	IPI00220644,IPI00479186,IPI00909560,IPI00941899	58044.6	1	4	4	5	0.081
HUES1	2	40S ribosomal protein S18	IPI00013296	17701.3	1	2	2	2	0.132
HUES1	2	Collagen alpha-2(IV) chain	IPI00306322,IPI00936857	167540	1	10	10	25	0.09
HUES1	2	Thrombospondin-1	IPI00296099	129364	0.998	2	2	3	0.0222
HUES1	2	Bifunctional aminoacyl-tRNA synthetase	IPI00013452,IPI00909383	170575	0.999	2	2	2	0.0152
HUES1	2	Epidermal growth factor-like protein 7	IPI00383960	29598.8	1	4	4	7	0.253
HUES1	2	Protein CYR61	IPI00299219,IPI00909871	42008	0.999	2	2	2	0.0472
HUES1	2	Isoform 1 of Clusterin	IPI00291262,IPI00400826,IPI00795633,IPI00954954	57814.6	1	5	5	9	0.136
HUES1	2	Isoform 1 of Tenascin	IPI00031008,IPI00220213,IPI00867560	240832	1	12	12	19	0.0654
HUES1	2	Isoform 2 of Collagen alpha-1(XXVI) chain	IPI00374096	45112.8	1	5	5	6	0.15
HUES1	2	cDNA FLJ11352 fis, clone HEMBA1000020, highly similar to Tubulin beta-2C chain	IPI00930130	44584.1	1	4	4	5	0.111

## Sheet: (B) Peptide Report
Supplemental File S3
(B) Peptide report for HUES1 ECM dataset
Cell type	Biological replicate	Protein name	Protein accession numbers	Protein molecular weight (Da)	Protein identification probability	Number of unique peptides	Number of unique spectra	Number of total spectra	Percentage sequence coverage	Peptide sequence	Previous amino acid	Next amino acid	Best Peptide identification probability	Best Mascot Ion score	Best Mascot Identity score	Best Mascot Delta Ion score	Best X! Tandem -log(e) score	Number of identified +1H spectra	Number of identified +2H spectra	Number of identified +3H spectra	Number of identified +4H spectra	Number of enzymatic termini	Calculated +1H Peptide Mass (AMU)	Peptide start index	Peptide stop index	Assigned	Other Proteins
HUES1	1	Isoform 1 of Nidogen-1	IPI00026944,IPI00384542	136358	0.998	2	2	3	0.0225	TCRCPDNTLGVDCIEQK	R	-	0.95	47	43.6	0	0	0	0	1	0	2	2065.91	1231	1247	TRUE
HUES1	1	Isoform 1 of Nidogen-1	IPI00026944,IPI00384542	136358	0.998	2	2	3	0.0225	VLFETDLVNPR	R	G	0.95	69.6	44.2	0	3.72	0	2	0	0	2	1302.71	1057	1067	TRUE
HUES1	1	Isoform 1 of Heterogeneous nuclear ribonucleoprotein M	IPI00171903,IPI00383296	77499.3	1	4	4	6	0.0548	FGSGMNMGR	R	I	0.95	36.7	44.3	0	1.51	0	1	0	0	2	972.403	363	371	TRUE
HUES1	1	Isoform 1 of Heterogeneous nuclear ribonucleoprotein M	IPI00171903,IPI00383296	77499.3	1	4	4	6	0.0548	MGAGMGFGLER	R	M	0.95	56.9	44.2	0	3.57	0	2	0	0	2	1157.51	486	496	TRUE
HUES1	1	Isoform 1 of Heterogeneous nuclear ribonucleoprotein M	IPI00171903,IPI00383296	77499.3	1	4	4	6	0.0548	MGANNLER	R	M	0.95	67.9	45	0	0	0	1	0	0	2	904.431	558	565	TRUE
HUES1	1	Isoform 1 of Heterogeneous nuclear ribonucleoprotein M	IPI00171903,IPI00383296	77499.3	1	4	4	6	0.0548	MVPAGMGAGLER	R	M	0.95	38.1	44.4	0	0.824	0	2	0	0	2	1220.58	532	543	TRUE
HUES1	1	Keratin, type I cytoskeletal 18	IPI00554788	48041	0.998	2	2	8	0.0395	IVLQIDNAR	R	L	0.95	54	43.8	0	1.32	0	7	0	0	2	1041.61	150	158	TRUE
HUES1	1	Keratin, type I cytoskeletal 18	IPI00554788	48041	0.998	2	2	8	0.0395	STFSTNYR	R	S	0.95	58.9	44.6	0	0	0	1	0	0	2	975.453	7	14	TRUE
HUES1	1	Keratin, type II cytoskeletal 1	IPI00220327	66022.3	1	4	4	6	0.0699	AQYEDIAQK	K	S	0.95	40.4	44.1	0	0	0	3	0	0	2	1065.52	356	364	TRUE
HUES1	1	Keratin, type II cytoskeletal 1	IPI00220327	66022.3	1	4	4	6	0.0699	SLDLDSIIAEVK	R	A	0.95	58.2	44.2	0	2.85	0	1	0	0	2	1302.72	344	355	TRUE
HUES1	1	Keratin, type II cytoskeletal 1	IPI00220327	66022.3	1	4	4	6	0.0699	SLNNQFASFIDKVR	K	F	0.95	47.2	43.9	0	0	0	0	1	0	2	1638.86	186	199	TRUE
HUES1	1	Keratin, type II cytoskeletal 1	IPI00220327	66022.3	1	4	4	6	0.0699	YEELQITAGR	K	H	0.95	46.7	44.1	0	0.77	0	1	0	0	2	1179.6	377	386	TRUE
HUES1	1	Collagen alpha-1(I) chain	IPI00297646	138893	1	8	8	30	0.0827	GEPGPTGLPGPPGER	R	G	0.95	41	44.1	0	0	0	1	0	0	2	1465.69	473	487	TRUE
HUES1	1	Collagen alpha-1(I) chain	IPI00297646	138893	1	8	8	30	0.0827	GFPGADGVAGPK	R	G	0.95	53.1	44.9	0	1	0	3	0	0	2	1088.54	494	505	TRUE
HUES1	1	Collagen alpha-1(I) chain	IPI00297646	138893	1	8	8	30	0.0827	GLTGSPGSPGPDGK	K	T	0.95	96.9	44.3	0	6.12	0	5	0	0	2	1258.59	539	552	TRUE
HUES1	1	Collagen alpha-1(I) chain	IPI00297646	138893	1	8	8	30	0.0827	GPSGPQGPGGPPGPK	R	G	0.95	79.5	44.4	0	4.17	0	1	0	0	2	1318.64	416	430	TRUE
HUES1	1	Collagen alpha-1(I) chain	IPI00297646	138893	1	8	8	30	0.0827	GSAGPPGATGFPGAAGR	R	V	0.95	94.1	44.2	0	5.49	0	8	0	0	2	1459.69	866	882	TRUE
HUES1	1	Collagen alpha-1(I) chain	IPI00297646	138893	1	8	8	30	0.0827	GVPGPPGAVGPAGK	R	D	0.95	47.9	44.1	0	4.33	0	1	0	0	2	1192.63	599	612	TRUE
HUES1	1	Collagen alpha-1(I) chain	IPI00297646	138893	1	8	8	30	0.0827	GVQGPPGPAGPR	R	G	0.95	55.4	44.9	0	3.02	0	5	0	0	2	1089.58	686	697	TRUE
HUES1	1	Collagen alpha-1(I) chain	IPI00297646	138893	1	8	8	30	0.0827	SGDRGETGPAGPAGPVGPVGAR	K	G	0.95	57	43.9	0	5	0	0	6	0	2	1961.98	1063	1084	TRUE
HUES1	1	cDNA FLJ56912, highly similar to Fibulin-2	IPI00023824,IPI00465038,IPI00927720	129362	1	3	3	4	0.0231	GSFYCQAR	K	Q	0.95	42.1	44.7	0	0	0	1	0	0	2	988.431	812	819	TRUE
HUES1	1	cDNA FLJ56912, highly similar to Fibulin-2	IPI00023824,IPI00465038,IPI00927720	129362	1	3	3	4	0.0231	RPPEPAAAPR	R	R	0.95	48	44.6	0	3.64	0	2	0	0	2	1061.59	592	601	TRUE
HUES1	1	cDNA FLJ56912, highly similar to Fibulin-2	IPI00023824,IPI00465038,IPI00927720	129362	1	3	3	4	0.0231	SCMAGVLGAK	K	E	0.95	52.6	43.9	0	1.39	0	1	0	0	2	1009.48	514	523	TRUE
HUES1	1	Isoform V0 of Versican core protein	IPI00009802,IPI00215628,IPI00215629,IPI00215630	372795	1	4	4	5	0.0121	AQCGGGLLGVR	R	T	0.95	66.2	44.9	0	1.41	0	2	0	0	2	1087.57	313	323	TRUE
HUES1	1	Isoform V0 of Versican core protein	IPI00009802,IPI00215628,IPI00215629,IPI00215630	372795	1	4	4	5	0.0121	LATVGELQAAWR	R	N	0.95	83.7	44.2	0	3.48	0	1	0	0	2	1314.72	277	288	TRUE
HUES1	1	Isoform V0 of Versican core protein	IPI00009802,IPI00215628,IPI00215629,IPI00215630	372795	1	4	4	5	0.0121	LLASDAGLYR	K	C	0.95	48.1	44.2	0	1.09	0	1	0	0	2	1078.59	120	129	TRUE
HUES1	1	Isoform V0 of Versican core protein	IPI00009802,IPI00215628,IPI00215629,IPI00215630	372795	1	4	4	5	0.0121	YEINSLIR	R	Y	0.897	37.4	44.2	0	0	0	1	0	0	2	1007.55	3315	3322	TRUE
HUES1	1	Isoform 1 of Clusterin	IPI00291262,IPI00400826,IPI00795633,IPI00954954	52347.8	1	8	8	15	0.172	EILSVDCSTNNPSQAK	R	L	0.95	41.3	44	0	1.96	0	1	0	0	2	1762.83	306	321	TRUE
HUES1	1	Isoform 1 of Clusterin	IPI00291262,IPI00400826,IPI00795633,IPI00954954	52347.8	1	8	8	15	0.172	ELDESLQVAER	R	L	0.95	68.7	44.4	0	1.96	0	4	0	0	2	1288.64	325	335	TRUE
HUES1	1	Isoform 1 of Clusterin	IPI00291262,IPI00400826,IPI00795633,IPI00954954	52347.8	1	8	8	15	0.172	FMETVAEK	K	A	0.95	53.2	43.7	0	1.54	0	3	0	0	2	970.455	429	436	TRUE
HUES1	1	Isoform 1 of Clusterin	IPI00291262,IPI00400826,IPI00795633,IPI00954954	52347.8	1	8	8	15	0.172	FMETVAEKALQEYR	K	K	0.95	53.1	43.9	0	1.31	0	0	1	0	2	1730.84	429	442	TRUE
HUES1	1	Isoform 1 of Clusterin	IPI00291262,IPI00400826,IPI00795633,IPI00954954	52347.8	1	8	8	15	0.172	IDSLLENDR	R	Q	0.95	42.6	44.7	0	1.19	0	1	0	0	2	1074.54	159	167	TRUE
HUES1	1	Isoform 1 of Clusterin	IPI00291262,IPI00400826,IPI00795633,IPI00954954	52347.8	1	8	8	15	0.172	KYNELLK	R	S	0.95	44.5	44.2	0	0	0	1	0	0	2	907.525	339	345	TRUE
HUES1	1	Isoform 1 of Clusterin	IPI00291262,IPI00400826,IPI00795633,IPI00954954	52347.8	1	8	8	15	0.172	TLIEKTNEER	K	K	0.95	57	44.6	0	1.49	0	3	0	0	2	1232.65	58	67	TRUE
HUES1	1	Isoform 1 of Clusterin	IPI00291262,IPI00400826,IPI00795633,IPI00954954	52347.8	1	8	8	15	0.172	TLLSNLEEAK	K	K	0.95	40.5	44.5	0	0	0	1	0	0	2	1117.61	69	78	TRUE
HUES1	1	Isoform 1 of Fibrillin-2	IPI00019439	314744	1	7	7	13	0.0264	AFPGMCTYGK	K	C	0.95	44.1	44.3	0	0.824	0	1	0	0	2	1147.49	1079	1088	TRUE
HUES1	1	Isoform 1 of Fibrillin-2	IPI00019439	314744	1	7	7	13	0.0264	CAQELPGR	R	M	0.95	57.4	44.1	0	0	0	2	0	0	2	930.446	375	382	TRUE
HUES1	1	Isoform 1 of Fibrillin-2	IPI00019439	314744	1	7	7	13	0.0264	GYVTSTDGSR	R	C	0.95	41.8	44	0	1.89	0	3	0	0	2	1042.48	348	357	TRUE
HUES1	1	Isoform 1 of Fibrillin-2	IPI00019439	314744	1	7	7	13	0.0264	LLCDNGLCR	R	N	0.95	60.1	44.5	0	0	0	4	0	0	2	1120.52	819	827	TRUE
HUES1	1	Isoform 1 of Fibrillin-2	IPI00019439	314744	1	7	7	13	0.0264	NCIDIDECLVNR	R	L	0.95	65	44	0	2.72	0	1	0	0	2	1520.68	807	818	TRUE
HUES1	1	Isoform 1 of Fibrillin-2	IPI00019439	314744	1	7	7	13	0.0264	RPDGEGCVDENECR	R	T	0.95	51.9	43.9	0	3.62	0	0	1	0	2	1692.67	2330	2343	TRUE
HUES1	1	Isoform 1 of Fibrillin-2	IPI00019439	314744	1	7	7	13	0.0264	TLPGGNQCIVPICR	K	N	0.95	80.6	44.1	0	3.57	0	1	0	0	2	1584.8	103	116	TRUE	IPI00328113
HUES1	1	Left-right determination factor 2	IPI00010893,IPI00604473,IPI00930554	40901.8	1	3	3	4	0.0628	CSCASDGALVPR	K	R	0.95	74.9	44.3	0	3.92	0	1	0	0	2	1292.57	351	362	TRUE
HUES1	1	Left-right determination factor 2	IPI00010893,IPI00604473,IPI00930554	40901.8	1	3	3	4	0.0628	LFQEPVPK	R	A	0.95	35.3	44	0	0.77	0	1	0	0	2	957.54	120	127	TRUE
HUES1	1	Left-right determination factor 2	IPI00010893,IPI00604473,IPI00930554	40901.8	1	3	3	4	0.0628	VQKCSCASDGALVPR	R	R	0.95	44.2	44.1	0	1.48	0	0	2	0	2	1647.79	348	362	TRUE
HUES1	1	Isoform 2 of Collagen alpha-1(XVIII) chain	IPI00022822,IPI00414694,IPI00783931	178170	1	3	3	4	0.0194	ELLREETGAALKPR	R	L	0.95	50.5	43.8	0	2.77	0	0	1	0	2	1582.89	675	688	TRUE
HUES1	1	Isoform 2 of Collagen alpha-1(XVIII) chain	IPI00022822,IPI00414694,IPI00783931	178170	1	3	3	4	0.0194	GADFQCFQQAR	R	A	0.95	64	44.1	0	0	0	1	0	0	2	1327.58	1599	1609	TRUE
HUES1	1	Isoform 2 of Collagen alpha-1(XVIII) chain	IPI00022822,IPI00414694,IPI00783931	178170	1	3	3	4	0.0194	LQDLYSIVR	R	R	0.95	58	44.6	0	1.66	0	2	0	0	2	1106.62	1625	1633	TRUE
HUES1	1	Trypsin - Sus scrofa (Pig).	MAN00000761	24391.3	0.998	2	2	30	0.13	LGEHNIDVLEGNEQFINAAK	R	I	0.95	82	43.2	0	3.66	0	0	8	0	2	2211.1	58	77	TRUE
HUES1	1	Trypsin - Sus scrofa (Pig).	MAN00000761	24391.3	0.998	2	2	30	0.13	LSSPATLNSR	K	V	0.95	59.5	44.5	0	1.62	0	22	0	0	2	1045.56	98	107	TRUE
HUES1	1	Laminin subunit gamma-1	IPI00298281	177583	1	8	9	10	0.0727	CVCKDNVEGFNCER	R	C	0.95	32.4	44.1	0	2.05	0	0	1	0	2	1786.73	463	476	TRUE
HUES1	1	Laminin subunit gamma-1	IPI00298281	177583	1	8	9	10	0.0727	EAQQALGSAAADATEAK	R	N	0.95	70	44	0	7.17	0	1	1	0	2	1631.79	1407	1423	TRUE
HUES1	1	Laminin subunit gamma-1	IPI00298281	177583	1	8	9	10	0.0727	GKTEQQTADQLLAR	K	A	0.95	62.9	44	0	0.959	0	0	1	0	2	1558.82	1328	1341	TRUE
HUES1	1	Laminin subunit gamma-1	IPI00298281	177583	1	8	9	10	0.0727	LSAEDLVLEGAGLR	R	V	0.95	84.4	44.2	0	3.62	0	1	0	0	2	1442.79	590	603	TRUE
HUES1	1	Laminin subunit gamma-1	IPI00298281	177583	1	8	9	10	0.0727	SQECYFDPELYR	R	S	0.95	60.9	43.9	0	3.96	0	2	0	0	2	1606.68	348	359	TRUE
HUES1	1	Laminin subunit gamma-1	IPI00298281	177583	1	8	9	10	0.0727	SYYYAISDFAVGGR	K	C	0.95	32.2	44	0	2.6	0	1	0	0	2	1568.74	272	285	TRUE
HUES1	1	Laminin subunit gamma-1	IPI00298281	177583	1	8	9	10	0.0727	TGQCECQPGITGQHCER	R	C	0.95	49.9	43.8	0	4.11	0	0	1	0	2	2017.83	951	967	TRUE
HUES1	1	Laminin subunit gamma-1	IPI00298281	177583	1	8	9	10	0.0727	TLPSGCFNTPSIEKP	K	-	0.95	33.6	44.1	0	1.85	0	1	0	0	2	1647.8	1595	1609	TRUE
HUES1	1	Laminin subunit alpha-5	IPI00783665	399769	1	3	3	3	0.00812	AIEASNAYSR	R	I	0.943	28.4	43.8	0	1.04	0	1	0	0	2	1081.53	2518	2527	TRUE
HUES1	1	Laminin subunit alpha-5	IPI00783665	399769	1	3	3	3	0.00812	FGPQTLER	R	I	0.95	42	44.5	0	1.7	0	1	0	0	2	947.495	199	206	TRUE
HUES1	1	Laminin subunit alpha-5	IPI00783665	399769	1	3	3	3	0.00812	LGLVWAALQGAR	R	T	0.95	51.4	44	0	1.48	0	1	0	0	2	1254.73	2583	2594	TRUE
HUES1	1	EMILIN-1	IPI00013079	106649	0.998	2	2	2	0.0315	GTELGGAAGQGGHPPGYTSLASR	R	L	0.95	41.3	43.8	0	2.46	0	0	1	0	2	2141.04	384	406	TRUE
HUES1	1	EMILIN-1	IPI00013079	106649	0.998	2	2	2	0.0315	VLDSEGQLR	R	L	0.95	61.7	44.5	0	1.19	0	1	0	0	2	1016.54	504	512	TRUE
HUES1	1	Apolipoprotein E	IPI00021842	36135.5	1	13	13	59	0.442	AATVGSLAGQPLQER	R	A	0.95	78.7	43.9	0	4.43	0	2	0	0	2	1497.8	210	224	TRUE
HUES1	1	Apolipoprotein E	IPI00021842	36135.5	1	13	13	59	0.442	AKLEEQAQQIR	R	L	0.95	74.5	43.9	0	3.34	0	2	0	0	2	1313.72	259	269	TRUE
HUES1	1	Apolipoprotein E	IPI00021842	36135.5	1	13	13	59	0.442	AYKSELEEQLTPVAEETR	K	A	0.95	37.2	43.8	0	1.28	0	0	2	0	2	2093.04	91	108	TRUE
HUES1	1	Apolipoprotein E	IPI00021842	36135.5	1	13	13	59	0.442	GEVQAMLGQSTEELR	R	V	0.95	64.3	44	0	4.31	0	1	0	0	2	1663.8	138	152	TRUE
HUES1	1	Apolipoprotein E	IPI00021842	36135.5	1	13	13	59	0.442	LAVYQAGAR	R	E	0.95	45.7	44.5	0	0	0	13	0	0	2	948.526	177	185	TRUE
HUES1	1	Apolipoprotein E	IPI00021842	36135.5	1	13	13	59	0.442	LAVYQAGAREGAER	R	G	0.94	46.4	44.1	0	0	0	0	1	0	2	1490.77	177	190	TRUE
HUES1	1	Apolipoprotein E	IPI00021842	36135.5	1	13	13	59	0.442	LEEQAQQIR	K	L	0.95	62.7	44.1	0	1.02	0	2	0	0	2	1114.59	261	269	TRUE
HUES1	1	Apolipoprotein E	IPI00021842	36135.5	1	13	13	59	0.442	LGADMEDVCGR	R	L	0.95	83.7	44	0	4.74	0	10	0	0	2	1238.51	122	132	TRUE
HUES1	1	Apolipoprotein E	IPI00021842	36135.5	1	13	13	59	0.442	LGPLVEQGR	R	V	0.95	60.3	43.4	0	1.96	0	14	0	0	2	968.553	199	207	TRUE
HUES1	1	Apolipoprotein E	IPI00021842	36135.5	1	13	13	59	0.442	LQAEAFQAR	R	L	0.95	53.8	44.6	0	0	0	4	0	0	2	1033.54	270	278	TRUE
HUES1	1	Apolipoprotein E	IPI00021842	36135.5	1	13	13	59	0.442	LSKELQAAQAR	R	L	0.95	85.3	44.3	0	2.28	0	5	0	0	2	1214.69	111	121	TRUE
HUES1	1	Apolipoprotein E	IPI00021842	36135.5	1	13	13	59	0.442	QQTEWQSGQR	R	W	0.95	30.1	44.3	0	0.921	0	1	0	0	2	1247.58	34	43	TRUE
HUES1	1	Apolipoprotein E	IPI00021842	36135.5	1	13	13	59	0.442	VQAAVGTSAAPVPSDNH	K	-	0.95	102	44	0	7.32	0	2	0	0	2	1620.8	301	317	TRUE
HUES1	1	Collagen alpha-2(IV) chain	IPI00306322,IPI00936857	167540	1	6	6	15	0.0456	AGFPGLPGSPGAR	R	G	0.95	31.5	44.6	0	0.77	0	1	0	0	2	1231.61	459	471	TRUE
HUES1	1	Collagen alpha-2(IV) chain	IPI00306322,IPI00936857	167540	1	6	6	15	0.0456	EGFPGPPGFIGPR	R	G	0.95	50.6	44.3	0	1.49	0	4	0	0	2	1375.66	728	740	TRUE
HUES1	1	Collagen alpha-2(IV) chain	IPI00306322,IPI00936857	167540	1	6	6	15	0.0456	GIPGFAGADGGPGPR	R	G	0.95	34.9	44.2	0	1.8	0	1	0	0	2	1357.65	705	719	TRUE
HUES1	1	Collagen alpha-2(IV) chain	IPI00306322,IPI00936857	167540	1	6	6	15	0.0456	GLPGEVLGAQPGPR	R	G	0.95	66.2	44.2	0	2.74	0	3	0	0	2	1379.73	771	784	TRUE
HUES1	1	Collagen alpha-2(IV) chain	IPI00306322,IPI00936857	167540	1	6	6	15	0.0456	IAVQPGTVGPQGR	K	R	0.95	78.7	44.1	0	2.8	0	5	0	0	2	1279.71	1397	1409	TRUE
HUES1	1	Collagen alpha-2(IV) chain	IPI00306322,IPI00936857	167540	1	6	6	15	0.0456	SVSIGYLLVK	R	H	0.95	31.9	44.4	0	0.854	0	1	0	0	2	1078.65	1485	1494	TRUE
HUES1	1	Laminin subunit alpha-1	IPI00375294	337060	0.999	2	2	2	0.00748	ISDISMEVGR	R	K	0.95	52.7	44.6	0	1.47	0	1	0	0	2	1106.55	1335	1344	TRUE
HUES1	1	Laminin subunit alpha-1	IPI00375294	337060	0.999	2	2	2	0.00748	TPVTLGSDQPLLR	R	V	0.95	79.2	44.2	0	3.82	0	1	0	0	2	1396.78	1168	1180	TRUE
HUES1	1	200 kDa protein	IPI00853454	200457	1	4	4	4	0.021	FGYYGDALQQDCR	R	K	0.934	38.9	44	0	0	0	1	0	0	2	1592.68	1038	1050	TRUE
HUES1	1	200 kDa protein	IPI00853454	200457	1	4	4	4	0.021	KVDDIICDSR	K	Y	0.95	37.1	44.3	0	1.82	0	1	0	0	2	1220.59	208	217	TRUE
HUES1	1	200 kDa protein	IPI00853454	200457	1	4	4	4	0.021	VDDIICDSR	K	Y	0.95	48	44.4	0	1.37	0	1	0	0	2	1092.5	209	217	TRUE
HUES1	1	200 kDa protein	IPI00853454	200457	1	4	4	4	0.021	YSDIEPSTEGEVIFR	R	A	0.95	48.8	43.7	0	3.36	0	1	0	0	2	1741.83	218	232	TRUE
HUES1	1	Collagen alpha-2(I) chain	IPI00304962	129271	0.999	2	2	3	0.0212	GIPGPVGAAGATGAR	R	G	0.95	40.2	43.9	0	3.89	0	2	0	0	2	1267.68	328	342	TRUE
HUES1	1	Collagen alpha-2(I) chain	IPI00304962	129271	0.999	2	2	3	0.0212	GLPGSPGNIGPAGK	R	E	0.95	62.2	43.9	0	1.89	0	1	0	0	2	1253.65	451	464	TRUE
HUES1	1	Keratin, type II cytoskeletal 8	IPI00554648	53688.2	0.998	2	2	4	0.0476	AQYEDIANR	K	S	0.95	55.1	44.2	0	0.824	0	2	0	0	2	1079.51	265	273	TRUE
HUES1	1	Keratin, type II cytoskeletal 8	IPI00554648	53688.2	0.998	2	2	4	0.0476	DGKLVSESSDVLPK	R	-	0.95	56.5	44.1	0	2.14	0	0	2	0	2	1473.78	470	483	TRUE
HUES1	1	fibronectin 1 isoform 2 preproprotein	IPI00845263	266182	1	19	20	77	0.0925	FTNIGPDTMR	R	V	0.95	60.8	44.2	0	1.57	0	10	0	0	2	1151.55	1366	1375	TRUE
HUES1	1	fibronectin 1 isoform 2 preproprotein	IPI00845263	266182	1	19	20	77	0.0925	GATYNIIVEALKDQQR	R	H	0.95	49	44.1	0	1.66	0	0	2	0	2	1818.97	2200	2215	TRUE
HUES1	1	fibronectin 1 isoform 2 preproprotein	IPI00845263	266182	1	19	20	77	0.0925	GLAFTDVDVDSIK	K	I	0.95	88.3	44.2	0	2.22	0	5	0	0	2	1379.71	1728	1740	TRUE
HUES1	1	fibronectin 1 isoform 2 preproprotein	IPI00845263	266182	1	19	20	77	0.0925	GRISCTIANR	R	C	0.95	42.3	44.3	0	1.64	0	1	0	0	2	1147.6	131	140	TRUE
HUES1	1	fibronectin 1 isoform 2 preproprotein	IPI00845263	266182	1	19	20	77	0.0925	IAWESPQGQVSR	K	Y	0.95	43.6	44.2	0	0	0	3	0	0	2	1357.69	1741	1752	TRUE
HUES1	1	fibronectin 1 isoform 2 preproprotein	IPI00845263	266182	1	19	20	77	0.0925	IGEKWDR	K	Q	0.95	49.3	45.1	0	0	0	1	0	0	2	903.468	2295	2301	TRUE
HUES1	1	fibronectin 1 isoform 2 preproprotein	IPI00845263	266182	1	19	20	77	0.0925	ISCTIANR	R	C	0.95	60.7	44.7	0	0.959	0	12	0	0	2	934.477	133	140	TRUE
HUES1	1	fibronectin 1 isoform 2 preproprotein	IPI00845263	266182	1	19	20	77	0.0925	IYLYTLNDNAR	K	S	0.95	80.1	44.1	0	3.15	0	4	0	0	2	1355.7	1972	1982	TRUE
HUES1	1	fibronectin 1 isoform 2 preproprotein	IPI00845263	266182	1	19	20	77	0.0925	LLCQCLGFGSGHFR	K	C	0.95	62.6	43.9	0	3.29	0	0	2	0	2	1651.78	2266	2279	TRUE
HUES1	1	fibronectin 1 isoform 2 preproprotein	IPI00845263	266182	1	19	20	77	0.0925	NLQPASEYTVSLVAIK	R	G	0.95	65.7	43.9	0	3.92	0	2	0	0	2	1732.95	1055	1070	TRUE
HUES1	1	fibronectin 1 isoform 2 preproprotein	IPI00845263	266182	1	19	20	77	0.0925	SSPVVIDASTAIDAPSNLR	R	F	0.95	57.9	43.8	0	4.07	0	1	0	0	2	1913	1983	2001	TRUE
HUES1	1	fibronectin 1 isoform 2 preproprotein	IPI00845263	266182	1	19	20	77	0.0925	STTPDITGYR	R	I	0.95	52	43.7	0	0	0	14	0	0	2	1110.54	1198	1207	TRUE
HUES1	1	fibronectin 1 isoform 2 preproprotein	IPI00845263	266182	1	19	20	77	0.0925	SYTITGLQPGTDYK	R	I	0.95	52.9	44	0	5.47	0	5	0	0	2	1543.76	1958	1971	TRUE
HUES1	1	fibronectin 1 isoform 2 preproprotein	IPI00845263	266182	1	19	20	77	0.0925	TFYSCTTEGR	R	Q	0.95	48.5	44.3	0	1.37	0	2	0	0	2	1221.52	370	379	TRUE
HUES1	1	fibronectin 1 isoform 2 preproprotein	IPI00845263	266182	1	19	20	77	0.0925	TTPPTTATPIR	R	H	0.95	49.7	44	0	0	0	2	0	0	2	1155.64	2126	2136	TRUE
HUES1	1	fibronectin 1 isoform 2 preproprotein	IPI00845263	266182	1	19	20	77	0.0925	TYLGNALVCTCYGGSR	R	G	0.95	50	44.1	0	4.57	0	1	1	0	2	1791.82	68	83	TRUE
HUES1	1	fibronectin 1 isoform 2 preproprotein	IPI00845263	266182	1	19	20	77	0.0925	VPGTSTSATLTGLTR	R	G	0.95	70.6	44.1	0	6.28	0	1	0	0	2	1461.79	2185	2199	TRUE
HUES1	1	fibronectin 1 isoform 2 preproprotein	IPI00845263	266182	1	19	20	77	0.0925	WLPSSSPVTGYR	K	V	0.95	61.9	44.4	0	2.77	0	7	0	0	2	1349.68	1653	1664	TRUE
HUES1	1	fibronectin 1 isoform 2 preproprotein	IPI00845263	266182	1	19	20	77	0.0925	YQCYCYGR	R	G	0.95	45.6	44.2	0	1.01	0	1	0	0	2	1169.45	585	592	TRUE
HUES1	1	Actin, cytoplasmic 1	IPI00021439,IPI00021440,IPI00894365,IPI00894498,IPI00930226	41719.8	1	6	7	23	0.125	AGFAGDDAPR	K	A	0.95	80.5	44.6	0	1.19	0	14	0	0	2	976.448	19	28	TRUE
HUES1	1	Actin, cytoplasmic 1	IPI00021439,IPI00021440,IPI00894365,IPI00894498,IPI00930226	41719.8	1	6	7	23	0.125	AVFPSIVGRPR	R	H	0.95	43.6	44	0	0	0	1	0	0	2	1198.71	29	39	TRUE
HUES1	1	Actin, cytoplasmic 1	IPI00021439,IPI00021440,IPI00894365,IPI00894498,IPI00930226	41719.8	1	6	7	23	0.125	DSYVGDEAQSK	K	R	0.95	65.8	44	0	2.35	0	2	0	0	2	1198.52	51	61	TRUE
HUES1	1	Actin, cytoplasmic 1	IPI00021439,IPI00021440,IPI00894365,IPI00894498,IPI00930226	41719.8	1	6	7	23	0.125	DSYVGDEAQSKR	K	G	0.95	64.6	44	0	4.23	0	1	1	0	2	1354.62	51	62	TRUE
HUES1	1	Actin, cytoplasmic 1	IPI00021439,IPI00021440,IPI00894365,IPI00894498,IPI00930226	41719.8	1	6	7	23	0.125	EITALAPSTMK	K	I	0.95	57.7	44.5	0	0	0	3	0	0	2	1161.62	316	326	TRUE
HUES1	1	Actin, cytoplasmic 1	IPI00021439,IPI00021440,IPI00894365,IPI00894498,IPI00930226	41719.8	1	6	7	23	0.125	MQKEITALAPSTMK	R	I	0.95	37.5	43.9	0	1.8	0	0	1	0	2	1564.81	313	326	TRUE
HUES1	1	Isoform 1 of Collagen alpha-1(IV) chain	IPI00743696	160600	1	3	3	3	0.021	GFPGTSLPGPSGR	R	D	0.95	46.9	44.3	0	1.55	0	1	0	0	2	1261.62	397	409	TRUE
HUES1	1	Isoform 1 of Collagen alpha-1(IV) chain	IPI00743696	160600	1	3	3	3	0.021	GPPGGVGFPGSR	R	G	0.95	43.6	44.5	0	2.72	0	1	0	0	2	1116.54	586	597	TRUE
HUES1	1	Isoform 1 of Collagen alpha-1(IV) chain	IPI00743696	160600	1	3	3	3	0.021	SAPFIECHGR	R	G	0.95	37.7	44.4	0	1.39	0	1	0	0	2	1173.55	1610	1619	TRUE
HUES1	1	Agrin	IPI00374563	214820	1	11	11	12	0.0675	AAAVSSGFDGAIQLVSLGGR	R	Q	0.95	120	43.9	0	7.68	0	1	0	0	2	1875.99	1777	1796	TRUE
HUES1	1	Agrin	IPI00374563	214820	1	11	11	12	0.0675	EAACLQQTQIEEAR	R	A	0.95	83.1	44.1	0	3.44	0	1	0	0	2	1646.78	647	660	TRUE
HUES1	1	Agrin	IPI00374563	214820	1	11	11	12	0.0675	FGALCEAETGR	R	C	0.95	78.1	43.9	0	1.52	0	2	0	0	2	1210.55	542	552	TRUE
HUES1	1	Agrin	IPI00374563	214820	1	11	11	12	0.0675	GPSGLLLYNGQK	R	T	0.95	59	44.3	0	1.89	0	1	0	0	2	1246.68	1672	1683	TRUE
HUES1	1	Agrin	IPI00374563	214820	1	11	11	12	0.0675	LELGIGPGAATR	R	G	0.95	49.7	44.1	0	2.7	0	1	0	0	2	1154.65	1530	1541	TRUE
HUES1	1	Agrin	IPI00374563	214820	1	11	11	12	0.0675	LLDVNNQR	R	L	0.95	52.5	44.3	0	0	0	1	0	0	2	971.527	1522	1529	TRUE
HUES1	1	Agrin	IPI00374563	214820	1	11	11	12	0.0675	MALEVVFLAR	K	G	0.95	51.3	44.2	0	0	0	1	0	0	2	1164.64	1662	1671	TRUE
HUES1	1	Agrin	IPI00374563	214820	1	11	11	12	0.0675	SAGDVDTLAFDGR	K	T	0.95	92.8	44	0	6.16	0	1	0	0	2	1323.62	1860	1872	TRUE
HUES1	1	Agrin	IPI00374563	214820	1	11	11	12	0.0675	SIESTLDDLFR	R	N	0.95	38.8	44	0	1.92	0	1	0	0	2	1295.65	1168	1178	TRUE
HUES1	1	Agrin	IPI00374563	214820	1	11	11	12	0.0675	VLGAPVPAFEGR	K	S	0.95	54.8	44.1	0	3.68	0	1	0	0	2	1212.67	1369	1380	TRUE
HUES1	1	Agrin	IPI00374563	214820	1	11	11	12	0.0675	VLPEGGAQCECPLGR	R	E	0.95	49.4	43.9	0	0	0	1	0	0	2	1642.77	1605	1619	TRUE
HUES1	1	Basement membrane-specific heparan sulfate proteoglycan core protein	IPI00024284	468760	1	22	22	32	0.0572	AGFFGDAMK	K	A	0.95	52	44	0	0	0	2	0	0	2	943.434	797	805	TRUE
HUES1	1	Basement membrane-specific heparan sulfate proteoglycan core protein	IPI00024284	468760	1	22	22	32	0.0572	AGLSSGFIGCVR	K	E	0.95	96.5	43.8	0	1.96	0	2	0	0	2	1223.62	3810	3821	TRUE
HUES1	1	Basement membrane-specific heparan sulfate proteoglycan core protein	IPI00024284	468760	1	22	22	32	0.0572	AMDFNGILTIR	R	N	0.95	63.2	43.9	0	2.64	0	1	0	0	2	1266.65	1818	1828	TRUE
HUES1	1	Basement membrane-specific heparan sulfate proteoglycan core protein	IPI00024284	468760	1	22	22	32	0.0572	ASYAQQPAESR	R	V	0.95	64.6	44.2	0	2.74	0	1	0	0	2	1207.57	1091	1101	TRUE
HUES1	1	Basement membrane-specific heparan sulfate proteoglycan core protein	IPI00024284	468760	1	22	22	32	0.0572	AVTLECVSAGEPR	K	S	0.95	74.2	44.3	0	4.06	0	2	0	0	2	1388.68	3129	3141	TRUE
HUES1	1	Basement membrane-specific heparan sulfate proteoglycan core protein	IPI00024284	468760	1	22	22	32	0.0572	EGGSLPPQAR	K	S	0.95	52.4	43.6	0	2.64	0	1	0	0	2	1011.52	1992	2001	TRUE
HUES1	1	Basement membrane-specific heparan sulfate proteoglycan core protein	IPI00024284	468760	1	22	22	32	0.0572	FSSGITGCVK	R	N	0.95	42.7	43.8	0	0	0	1	0	0	2	1055.52	4348	4357	TRUE
HUES1	1	Basement membrane-specific heparan sulfate proteoglycan core protein	IPI00024284	468760	1	22	22	32	0.0572	LEGDTLIIPR	R	V	0.95	83.6	43.9	0	2.72	0	2	0	0	2	1126.65	3258	3267	TRUE
HUES1	1	Basement membrane-specific heparan sulfate proteoglycan core protein	IPI00024284	468760	1	22	22	32	0.0572	LGTVPQFPR	R	A	0.95	70	44.4	0	0.959	0	4	0	0	2	1014.57	189	197	TRUE
HUES1	1	Basement membrane-specific heparan sulfate proteoglycan core protein	IPI00024284	468760	1	22	22	32	0.0572	LLQVTPADSGEYVCR	R	V	0.95	60.7	43.9	0	5.15	0	1	0	0	2	1707.84	2490	2504	TRUE
HUES1	1	Basement membrane-specific heparan sulfate proteoglycan core protein	IPI00024284	468760	1	22	22	32	0.0572	LLSGPYFWSLPSR	R	F	0.95	64.2	44	0	1.35	0	1	0	0	2	1522.81	984	996	TRUE
HUES1	1	Basement membrane-specific heparan sulfate proteoglycan core protein	IPI00024284	468760	1	22	22	32	0.0572	LPAVEPTDQAQYLCR	R	A	0.95	46.6	44	0	4.37	0	1	0	0	2	1760.86	1920	1934	TRUE
HUES1	1	Basement membrane-specific heparan sulfate proteoglycan core protein	IPI00024284	468760	1	22	22	32	0.0572	LRLPQVSPADSGEYVCR	R	V	0.95	62.3	43.9	0	4.64	0	0	1	0	2	1946.98	2102	2118	TRUE
HUES1	1	Basement membrane-specific heparan sulfate proteoglycan core protein	IPI00024284	468760	1	22	22	32	0.0572	QPQAIITWYK	R	R	0.95	44	44.3	0	0.796	0	1	0	0	2	1247.68	2656	2665	TRUE
HUES1	1	Basement membrane-specific heparan sulfate proteoglycan core protein	IPI00024284	468760	1	22	22	32	0.0572	SAEPLALGR	R	W	0.95	49.8	43.8	0	0	0	1	0	0	2	913.51	4004	4012	TRUE
HUES1	1	Basement membrane-specific heparan sulfate proteoglycan core protein	IPI00024284	468760	1	22	22	32	0.0572	SIEYSPQLEDAGSR	R	E	0.95	73.5	44	0	5.11	0	1	0	0	2	1551.73	93	106	TRUE
HUES1	1	Basement membrane-specific heparan sulfate proteoglycan core protein	IPI00024284	468760	1	22	22	32	0.0572	SPAYTLVWTR	K	L	0.95	48.3	44.1	0	2.82	0	1	0	0	2	1193.63	1799	1808	TRUE
HUES1	1	Basement membrane-specific heparan sulfate proteoglycan core protein	IPI00024284	468760	1	22	22	32	0.0572	SPGPNVAVNAK	R	G	0.95	58.8	43.7	0	2.09	0	1	0	0	2	1053.57	4319	4329	TRUE
HUES1	1	Basement membrane-specific heparan sulfate proteoglycan core protein	IPI00024284	468760	1	22	22	32	0.0572	TCESLGAGGYR	R	C	0.95	41.4	44.2	0	0	0	1	0	0	2	1170.52	1627	1637	TRUE
HUES1	1	Basement membrane-specific heparan sulfate proteoglycan core protein	IPI00024284	468760	1	22	22	32	0.0572	TPSGLYLGTCER	R	C	0.95	59.8	43.8	0	3.74	0	1	0	0	2	1353.65	1147	1158	TRUE
HUES1	1	Basement membrane-specific heparan sulfate proteoglycan core protein	IPI00024284	468760	1	22	22	32	0.0572	VAEGQTLDLK	R	C	0.95	71	44.7	0	1.89	0	4	0	0	2	1073.58	2838	2847	TRUE
HUES1	1	Basement membrane-specific heparan sulfate proteoglycan core protein	IPI00024284	468760	1	22	22	32	0.0572	YQLGSGEAR	R	L	0.95	57.4	43.7	0	1.18	0	1	0	0	2	980.48	4273	4281	TRUE
HUES1	1	Keratin, type I cytoskeletal 9	IPI00019359	62047.8	1	3	3	7	0.061	FSSSSGYGGGSSR	R	V	0.95	63.9	44.3	0	2.72	0	2	0	0	2	1235.53	47	59	TRUE
HUES1	1	Keratin, type I cytoskeletal 9	IPI00019359	62047.8	1	3	3	7	0.061	SGGGGGGGLGSGGSIR	R	S	0.95	78.4	44.6	0	5.4	0	4	0	0	2	1232.6	14	29	TRUE
HUES1	1	Keratin, type I cytoskeletal 9	IPI00019359	62047.8	1	3	3	7	0.061	STMQELNSR	K	L	0.95	32.3	44.1	0	1.29	0	1	0	0	2	1065.5	155	163	TRUE
HUES1	1	Serum albumin precursor	IPI00708398	69276.2	1	14	15	42	0.239	AEFVEVTK	K	L	0.95	43.2	44.1	0	0	0	3	0	0	2	922.488	249	256	TRUE
HUES1	1	Serum albumin precursor	IPI00708398	69276.2	1	14	15	42	0.239	ALKAWSVAR	R	L	0.95	44.2	44.3	0	1.44	0	1	0	0	2	1001.59	233	241	TRUE
HUES1	1	Serum albumin precursor	IPI00708398	69276.2	1	14	15	42	0.239	DAFLGSFLYEYSR	K	R	0.95	66.8	44	0	2.3	0	1	0	0	2	1567.74	347	359	TRUE
HUES1	1	Serum albumin precursor	IPI00708398	69276.2	1	14	15	42	0.239	HLVDEPQNLIK	K	Q	0.95	53.2	44.1	0	3.41	0	2	0	0	2	1305.72	402	412	TRUE
HUES1	1	Serum albumin precursor	IPI00708398	69276.2	1	14	15	42	0.239	KQTALVELLK	K	H	0.95	76.8	44.1	0	1.59	0	2	0	0	2	1142.71	548	557	TRUE
HUES1	1	Serum albumin precursor	IPI00708398	69276.2	1	14	15	42	0.239	KVPQVSTPTLVEVSR	R	S	0.95	39.7	43.9	0	1.49	0	0	2	0	2	1639.94	437	451	TRUE
HUES1	1	Serum albumin precursor	IPI00708398	69276.2	1	14	15	42	0.239	LGEYGFQNALIVR	K	Y	0.95	107	43.9	0	4.38	0	1	0	0	2	1479.8	421	433	TRUE
HUES1	1	Serum albumin precursor	IPI00708398	69276.2	1	14	15	42	0.239	LVNELTEFAK	K	T	0.95	58.7	44.2	0	1.03	0	3	0	0	2	1163.63	66	75	TRUE
HUES1	1	Serum albumin precursor	IPI00708398	69276.2	1	14	15	42	0.239	QTALVELLK	K	H	0.95	57.7	44	0	0	0	4	0	0	2	1014.62	549	557	TRUE
HUES1	1	Serum albumin precursor	IPI00708398	69276.2	1	14	15	42	0.239	RHPEYAVSVLLR	R	L	0.95	67.2	43.9	0	3.07	0	0	1	0	2	1439.81	360	371	TRUE
HUES1	1	Serum albumin precursor	IPI00708398	69276.2	1	14	15	42	0.239	SLHTLFGDELCK	K	V	0.95	57.4	44.1	0	0	0	3	3	0	2	1419.69	89	100	TRUE
HUES1	1	Serum albumin precursor	IPI00708398	69276.2	1	14	15	42	0.239	TCVADESHAGCEK	K	S	0.95	53.4	44	0	3.43	0	0	3	0	2	1463.59	76	88	TRUE
HUES1	1	Serum albumin precursor	IPI00708398	69276.2	1	14	15	42	0.239	YICDNQDTISSK	K	L	0.95	88.5	44.1	0	2.21	0	11	0	0	2	1443.64	286	297	TRUE
HUES1	1	Serum albumin precursor	IPI00708398	69276.2	1	14	15	42	0.239	YLYEIAR	K	R	0.95	48	43.6	0	0	0	2	0	0	2	927.493	161	167	TRUE
HUES1	2	40S ribosomal protein S14	IPI00026271	16254.9	1	3	3	9	0.185	IEDVTPIPSDSTRR	R	K	0.95	45.5	44.1	0	0	0	0	1	0	2	1585.82	129	142	TRUE
HUES1	2	40S ribosomal protein S14	IPI00026271	16254.9	1	3	3	9	0.185	IGRIEDVTPIPSDSTR	K	R	0.95	42.2	43.8	0	1.74	0	0	2	0	2	1755.92	126	141	TRUE
HUES1	2	40S ribosomal protein S14	IPI00026271	16254.9	1	3	3	9	0.185	TPGPGAQSALR	K	A	0.95	77.8	43.7	0	1.72	0	6	0	0	2	1054.56	107	117	TRUE
HUES1	2	Agrin	IPI00374563	214820	1	9	10	14	0.0592	EAACLQQTQIEEAR	R	A	0.95	69.1	44.1	0	3.89	0	2	0	0	2	1646.78	647	660	TRUE
HUES1	2	Agrin	IPI00374563	214820	1	9	10	14	0.0592	FGALCEAETGR	R	C	0.95	64.2	43.9	0	1.96	0	2	0	0	2	1210.55	542	552	TRUE
HUES1	2	Agrin	IPI00374563	214820	1	9	10	14	0.0592	KFDGPCDPCQGALPDPSR	K	S	0.95	46.4	43.7	0	2.26	0	0	1	0	2	2016.89	312	329	TRUE
HUES1	2	Agrin	IPI00374563	214820	1	9	10	14	0.0592	LELGIGPGAATR	R	G	0.95	54.4	44.1	0	1.49	0	1	0	0	2	1154.65	1530	1541	TRUE
HUES1	2	Agrin	IPI00374563	214820	1	9	10	14	0.0592	LLDVNNQRLELGIGPGAATR	R	G	0.95	59.8	43.7	0	1.22	0	0	2	0	2	2107.16	1522	1541	TRUE
HUES1	2	Agrin	IPI00374563	214820	1	9	10	14	0.0592	SADGLTASCLCPATCR	R	G	0.95	60.6	43.8	0	7.02	0	2	0	0	2	1739.75	262	277	TRUE
HUES1	2	Agrin	IPI00374563	214820	1	9	10	14	0.0592	SREPVTLGAWTR	R	V	0.95	63.4	44.3	0	1.92	0	1	1	0	2	1372.73	1715	1726	TRUE
HUES1	2	Agrin	IPI00374563	214820	1	9	10	14	0.0592	TYDSDCWRQQAECR	R	Q	0.95	36.6	43.9	0	1.92	0	0	1	0	2	1874.75	435	448	TRUE
HUES1	2	Agrin	IPI00374563	214820	1	9	10	14	0.0592	VTCDGAYRPVCAQDGR	R	T	0.898	23.1	44	0	1.64	0	0	1	0	2	1824.81	419	434	TRUE
HUES1	2	Trypsin - Sus scrofa (Pig).	MAN00000761	24391.3	1	3	3	49	0.216	IITHPNFNGNTLDNDIMLIK	K	L	0.95	52.8	43.2	0	0	0	0	2	0	2	2299.18	78	97	TRUE
HUES1	2	Trypsin - Sus scrofa (Pig).	MAN00000761	24391.3	1	3	3	49	0.216	LGEHNIDVLEGNEQFINAAK	R	I	0.95	73.3	43.4	0	4.22	0	0	22	0	2	2211.1	58	77	TRUE
HUES1	2	Trypsin - Sus scrofa (Pig).	MAN00000761	24391.3	1	3	3	49	0.216	LSSPATLNSR	K	V	0.95	62.7	44.5	0	2.12	0	25	0	0	2	1045.56	98	107	TRUE
HUES1	2	Keratin, type II cytoskeletal 1	IPI00220327	66022.3	1	4	4	4	0.0699	FLEQQNQVLQTK	R	W	0.95	70.9	44.3	0	2.21	0	1	0	0	2	1475.79	200	211	TRUE
HUES1	2	Keratin, type II cytoskeletal 1	IPI00220327	66022.3	1	4	4	4	0.0699	SLNNQFASFIDK	K	V	0.95	86.8	44.1	0	1.54	0	1	0	0	2	1383.69	186	197	TRUE
HUES1	2	Keratin, type II cytoskeletal 1	IPI00220327	66022.3	1	4	4	4	0.0699	TLLEGEESR	R	M	0.95	51	44.6	0	0	0	1	0	0	2	1033.52	484	492	TRUE
HUES1	2	Keratin, type II cytoskeletal 1	IPI00220327	66022.3	1	4	4	4	0.0699	TNAENEFVTIKK	R	D	0.95	68.8	44.2	0	0	0	0	1	0	2	1393.73	278	289	TRUE
HUES1	2	Keratin, type II cytoskeletal 8	IPI00554648	53688.2	0.998	2	3	3	0.0476	AQYEDIANR	K	S	0.95	35.9	44.2	0	1.28	0	1	0	0	2	1079.51	265	273	TRUE
HUES1	2	Keratin, type II cytoskeletal 8	IPI00554648	53688.2	0.998	2	3	3	0.0476	DGKLVSESSDVLPK	R	-	0.95	57.6	44	0	0	0	1	1	0	2	1473.78	470	483	TRUE
HUES1	2	Laminin subunit alpha-1	IPI00375294	337060	1	6	6	8	0.0234	CADGFYGDAVTAK	R	N	0.928	39.9	44.3	0	0	0	1	0	0	2	1374.6	885	897	TRUE
HUES1	2	Laminin subunit alpha-1	IPI00375294	337060	1	6	6	8	0.0234	CLGNTDGAHCER	K	C	0.94	0	0	0	5.33	0	1	0	0	2	1372.54	873	884	TRUE
HUES1	2	Laminin subunit alpha-1	IPI00375294	337060	1	6	6	8	0.0234	ISDISMEVGR	R	K	0.95	66.7	44.5	0	2.55	0	3	0	0	2	1106.55	1335	1344	TRUE
HUES1	2	Laminin subunit alpha-1	IPI00375294	337060	1	6	6	8	0.0234	LAPDAEDSKLLPEPR	K	A	0.95	53.7	43.8	0	0	0	0	1	0	2	1650.87	2681	2695	TRUE
HUES1	2	Laminin subunit alpha-1	IPI00375294	337060	1	6	6	8	0.0234	SLNTAGQFR	K	G	0.95	44.7	44.3	0	0	0	1	0	0	2	993.511	348	356	TRUE
HUES1	2	Laminin subunit alpha-1	IPI00375294	337060	1	6	6	8	0.0234	TPVTLGSDQPLLR	R	V	0.95	70.8	44.2	0	2.92	0	1	0	0	2	1396.78	1168	1180	TRUE
HUES1	2	Isoform 1 of Heterogeneous nuclear ribonucleoprotein M	IPI00171903,IPI00383296	77499.3	1	8	8	10	0.136	FGSGMNMGR	R	I	0.95	47.7	43.8	0	0	0	1	0	0	2	956.408	363	371	TRUE
HUES1	2	Isoform 1 of Heterogeneous nuclear ribonucleoprotein M	IPI00171903,IPI00383296	77499.3	1	8	8	10	0.136	GCGVVKFESPEVAER	K	A	0.95	57.6	44	0	0	0	0	1	0	2	1663.81	693	707	TRUE
HUES1	2	Isoform 1 of Heterogeneous nuclear ribonucleoprotein M	IPI00171903,IPI00383296	77499.3	1	8	8	10	0.136	MAAPIDRVGQTIER	R	M	0.95	32.2	44	0	1.05	0	0	1	0	2	1572.82	497	510	TRUE
HUES1	2	Isoform 1 of Heterogeneous nuclear ribonucleoprotein M	IPI00171903,IPI00383296	77499.3	1	8	8	10	0.136	MGAGMGFGLER	R	M	0.95	76.4	44.2	0	2.01	0	1	0	0	2	1157.51	486	496	TRUE
HUES1	2	Isoform 1 of Heterogeneous nuclear ribonucleoprotein M	IPI00171903,IPI00383296	77499.3	1	8	8	10	0.136	MGANNLER	R	M	0.95	72.5	45	0	0	0	2	0	0	2	904.431	558	565	TRUE
HUES1	2	Isoform 1 of Heterogeneous nuclear ribonucleoprotein M	IPI00171903,IPI00383296	77499.3	1	8	8	10	0.136	MGPAMGPALGAGIER	R	M	0.95	75.1	44.2	0	5	0	1	0	0	2	1459.7	592	606	TRUE
HUES1	2	Isoform 1 of Heterogeneous nuclear ribonucleoprotein M	IPI00171903,IPI00383296	77499.3	1	8	8	10	0.136	MVPAGMGAGLER	R	M	0.95	53.4	44.4	0	3.13	0	1	0	0	2	1220.58	532	543	TRUE
HUES1	2	Isoform 1 of Heterogeneous nuclear ribonucleoprotein M	IPI00171903,IPI00383296	77499.3	1	8	8	10	0.136	QGGGGGGGSVPGIER	K	M	0.95	105	44	0	6.43	0	2	0	0	2	1284.63	389	403	TRUE
HUES1	2	fibronectin 1 isoform 2 preproprotein	IPI00845263	266182	1	37	41	238	0.205	DLQFVEVTDVK	R	V	0.95	56.7	44.3	0	3	0	2	0	0	2	1292.67	912	922	TRUE
HUES1	2	fibronectin 1 isoform 2 preproprotein	IPI00845263	266182	1	37	41	238	0.205	DNMKWCGTTQNYDADQK	R	F	0.95	78.3	43.6	0	3.77	0	0	1	0	2	2074.86	441	457	TRUE
HUES1	2	fibronectin 1 isoform 2 preproprotein	IPI00845263	266182	1	37	41	238	0.205	EYLGAICSCTCFGGQR	K	G	0.95	68.8	43.7	0	2.44	0	1	0	0	2	1878.79	2346	2361	TRUE
HUES1	2	fibronectin 1 isoform 2 preproprotein	IPI00845263	266182	1	37	41	238	0.205	FGFCPMAAHEEICTTNEGVMYR	K	I	0.95	46.9	42.9	0	0	0	0	2	0	2	2652.1	458	479	TRUE
HUES1	2	fibronectin 1 isoform 2 preproprotein	IPI00845263	266182	1	37	41	238	0.205	FTNIGPDTMR	R	V	0.95	67	44.2	0	0.959	0	23	0	0	2	1151.55	1366	1375	TRUE
HUES1	2	fibronectin 1 isoform 2 preproprotein	IPI00845263	266182	1	37	41	238	0.205	GDSPASSKPISINYR	R	T	0.95	49.8	44	0	1.52	0	0	4	0	2	1591.81	1616	1630	TRUE
HUES1	2	fibronectin 1 isoform 2 preproprotein	IPI00845263	266182	1	37	41	238	0.205	GLAFTDVDVDSIK	K	I	0.95	87.5	44.2	0	2.66	0	2	0	0	2	1379.71	1728	1740	TRUE
HUES1	2	fibronectin 1 isoform 2 preproprotein	IPI00845263	266182	1	37	41	238	0.205	GRISCTIANR	R	C	0.95	37.4	44.3	0	1.19	0	1	0	0	2	1147.6	131	140	TRUE
HUES1	2	fibronectin 1 isoform 2 preproprotein	IPI00845263	266182	1	37	41	238	0.205	HTSVQTTSSGSGPFTDVR	R	A	0.95	82.5	43.8	0	6.7	0	0	9	0	2	1863.88	273	290	TRUE
HUES1	2	fibronectin 1 isoform 2 preproprotein	IPI00845263	266182	1	37	41	238	0.205	IAWESPQGQVSR	K	Y	0.95	60.4	44.2	0	2.62	0	4	0	0	2	1357.69	1741	1752	TRUE
HUES1	2	fibronectin 1 isoform 2 preproprotein	IPI00845263	266182	1	37	41	238	0.205	IGDQWDKQHDMGHMMR	R	C	0.95	37.1	43.6	0	2.44	0	0	1	0	2	1984.86	480	495	TRUE
HUES1	2	fibronectin 1 isoform 2 preproprotein	IPI00845263	266182	1	37	41	238	0.205	IGEKWDR	K	Q	0.95	61	44.9	0	0	0	4	0	0	2	903.468	2295	2301	TRUE
HUES1	2	fibronectin 1 isoform 2 preproprotein	IPI00845263	266182	1	37	41	238	0.205	ISCTIANR	R	C	0.95	68.5	44.7	0	0	0	26	0	0	2	934.477	133	140	TRUE
HUES1	2	fibronectin 1 isoform 2 preproprotein	IPI00845263	266182	1	37	41	238	0.205	ITGYIIKYEKPGSPPR	R	E	0.95	50.5	44.1	0	2.11	0	0	3	0	2	1819.01	2021	2036	TRUE
HUES1	2	fibronectin 1 isoform 2 preproprotein	IPI00845263	266182	1	37	41	238	0.205	ITYGETGGNSPVQEFTVPGSK	R	S	0.95	48.8	43.5	0	1.1	0	2	1	0	2	2168.05	1571	1591	TRUE
HUES1	2	fibronectin 1 isoform 2 preproprotein	IPI00845263	266182	1	37	41	238	0.205	IYLYTLNDNAR	K	S	0.95	75.8	44	0	2.37	0	5	0	0	2	1355.7	1972	1982	TRUE
HUES1	2	fibronectin 1 isoform 2 preproprotein	IPI00845263	266182	1	37	41	238	0.205	LGVRPSQGGEAPR	K	E	0.95	56.2	43.9	0	1.89	0	5	0	0	2	1323.71	1117	1129	TRUE
HUES1	2	fibronectin 1 isoform 2 preproprotein	IPI00845263	266182	1	37	41	238	0.205	LLCQCLGFGSGHFR	K	C	0.95	45.9	43.9	0	3.28	0	0	6	0	2	1651.78	2266	2279	TRUE
HUES1	2	fibronectin 1 isoform 2 preproprotein	IPI00845263	266182	1	37	41	238	0.205	NLQPASEYTVSLVAIK	R	G	0.95	54.3	43.9	0	3.92	0	3	0	0	2	1732.95	1055	1070	TRUE
HUES1	2	fibronectin 1 isoform 2 preproprotein	IPI00845263	266182	1	37	41	238	0.205	NNQKSEPLIGR	K	K	0.95	45.2	44	0	0	0	1	0	0	2	1255.68	2069	2079	TRUE
HUES1	2	fibronectin 1 isoform 2 preproprotein	IPI00845263	266182	1	37	41	238	0.205	QYNVGPSVSK	R	Y	0.942	40.8	44.4	0	0	0	2	0	0	2	1078.55	1041	1050	TRUE
HUES1	2	fibronectin 1 isoform 2 preproprotein	IPI00845263	266182	1	37	41	238	0.205	QYNVGPSVSKYPLR	R	N	0.95	94.6	44	0	3.96	0	5	12	0	2	1607.85	1041	1054	TRUE
HUES1	2	fibronectin 1 isoform 2 preproprotein	IPI00845263	266182	1	37	41	238	0.205	RPGGEPSPEGTTGQSYNQYSQR	R	Y	0.95	95.2	43.3	0	3.17	0	0	4	0	2	2396.09	2370	2391	TRUE
HUES1	2	fibronectin 1 isoform 2 preproprotein	IPI00845263	266182	1	37	41	238	0.205	SSPVVIDASTAIDAPSNLR	R	F	0.95	66.6	43.7	0	6.1	0	8	3	0	2	1913	1983	2001	TRUE
HUES1	2	fibronectin 1 isoform 2 preproprotein	IPI00845263	266182	1	37	41	238	0.205	STTPDITGYR	R	I	0.95	56.9	43.7	0	0	0	17	0	0	2	1110.54	1198	1207	TRUE
HUES1	2	fibronectin 1 isoform 2 preproprotein	IPI00845263	266182	1	37	41	238	0.205	SYTITGLQPGTDYK	R	I	0.95	69.3	43.9	0	4.96	0	10	0	0	2	1543.76	1958	1971	TRUE
HUES1	2	fibronectin 1 isoform 2 preproprotein	IPI00845263	266182	1	37	41	238	0.205	TEIDKPSQMQVTDVQDNSISVK	R	W	0.95	77.2	43.3	0	3.47	0	0	17	0	2	2462.21	1631	1652	TRUE
HUES1	2	fibronectin 1 isoform 2 preproprotein	IPI00845263	266182	1	37	41	238	0.205	TFYSCTTEGR	R	Q	0.95	57.8	44.3	0	3.04	0	6	0	0	2	1221.52	370	379	TRUE
HUES1	2	fibronectin 1 isoform 2 preproprotein	IPI00845263	266182	1	37	41	238	0.205	TKTETITGFQVDAVPANGQTPIQR	R	T	0.95	51.7	43.2	0	1.42	0	0	3	0	2	2572.34	1927	1950	TRUE
HUES1	2	fibronectin 1 isoform 2 preproprotein	IPI00845263	266182	1	37	41	238	0.205	TYLGNALVCTCYGGSR	R	G	0.95	48.9	43.9	0	0	0	1	0	0	2	1791.82	68	83	TRUE
HUES1	2	fibronectin 1 isoform 2 preproprotein	IPI00845263	266182	1	37	41	238	0.205	VPGTSTSATLTGLTR	R	G	0.95	88.9	44.1	0	8.34	0	5	0	0	2	1461.79	2185	2199	TRUE
HUES1	2	fibronectin 1 isoform 2 preproprotein	IPI00845263	266182	1	37	41	238	0.205	WCGTTQNYDADQK	K	F	0.95	53.7	44.1	0	3.54	0	2	0	0	2	1586.65	445	457	TRUE
HUES1	2	fibronectin 1 isoform 2 preproprotein	IPI00845263	266182	1	37	41	238	0.205	WKEATIPGHLNSYTIK	R	G	0.95	33.1	43.9	0	1	0	0	1	0	2	1857.99	654	669	TRUE
HUES1	2	fibronectin 1 isoform 2 preproprotein	IPI00845263	266182	1	37	41	238	0.205	WLPSSSPVTGYR	K	V	0.95	69.6	44.4	0	3.1	0	10	0	0	2	1349.68	1653	1664	TRUE
HUES1	2	fibronectin 1 isoform 2 preproprotein	IPI00845263	266182	1	37	41	238	0.205	WSRPQAPITGYR	R	I	0.95	49.3	44.2	0	2.74	0	2	11	0	2	1431.75	831	842	TRUE
HUES1	2	fibronectin 1 isoform 2 preproprotein	IPI00845263	266182	1	37	41	238	0.205	YQCYCYGR	R	G	0.95	45.8	44.1	0	0.959	0	10	0	0	2	1169.45	585	592	TRUE
HUES1	2	fibronectin 1 isoform 2 preproprotein	IPI00845263	266182	1	37	41	238	0.205	YSFCTDHTVLVQTR	K	G	0.95	86.5	43.9	0	2.21	0	0	3	0	2	1726.82	398	411	TRUE
HUES1	2	Isoform V0 of Versican core protein	IPI00009802,IPI00215628,IPI00215629,IPI00215630	372795	1	8	8	13	0.0286	AQCGGGLLGVR	R	T	0.95	75.9	44.8	0	3.38	0	2	0	0	2	1087.57	313	323	TRUE
HUES1	2	Isoform V0 of Versican core protein	IPI00009802,IPI00215628,IPI00215629,IPI00215630	372795	1	8	8	13	0.0286	ITCMNPSAYQR	K	T	0.95	57.3	44	0	1.96	0	1	0	0	2	1340.61	3350	3360	TRUE
HUES1	2	Isoform V0 of Versican core protein	IPI00009802,IPI00215628,IPI00215629,IPI00215630	372795	1	8	8	13	0.0286	KGTVACGQPPVVENAK	K	T	0.95	48.6	43.8	0	0	0	0	1	0	2	1654.86	3291	3306	TRUE
HUES1	2	Isoform V0 of Versican core protein	IPI00009802,IPI00215628,IPI00215629,IPI00215630	372795	1	8	8	13	0.0286	LATVGELQAAWR	R	N	0.95	81.5	43.9	0	3.7	0	3	0	0	2	1314.72	277	288	TRUE
HUES1	2	Isoform V0 of Versican core protein	IPI00009802,IPI00215628,IPI00215629,IPI00215630	372795	1	8	8	13	0.0286	LLASDAGLYR	K	C	0.95	49.3	44.4	0	0	0	1	0	0	2	1078.59	120	129	TRUE
HUES1	2	Isoform V0 of Versican core protein	IPI00009802,IPI00215628,IPI00215629,IPI00215630	372795	1	8	8	13	0.0286	VSVPTHPEAVGDASLTVVK	R	L	0.95	46.3	43.8	0	0	0	0	3	0	2	1906.03	101	119	TRUE
HUES1	2	Isoform V0 of Versican core protein	IPI00009802,IPI00215628,IPI00215629,IPI00215630	372795	1	8	8	13	0.0286	YEINSLIR	R	Y	0.95	43.3	44.1	0	0	0	1	0	0	2	1007.55	3315	3322	TRUE
HUES1	2	Isoform V0 of Versican core protein	IPI00009802,IPI00215628,IPI00215629,IPI00215630	372795	1	8	8	13	0.0286	YTLNFEAAQK	R	A	0.95	43	44.1	0	2.96	0	1	0	0	2	1184.59	161	170	TRUE
HUES1	2	EMILIN-2	IPI00012510	115598	1	3	3	3	0.0437	ATDNEPSQFSEPR	K	K	0.917	39	44	0	0	0	1	0	0	2	1477.66	143	155	TRUE
HUES1	2	EMILIN-2	IPI00012510	115598	1	3	3	3	0.0437	GVDGQTGSGTVPGAEGFAGAPGYPK	R	S	0.95	49.2	43.4	0	0	0	0	1	0	2	2293.07	867	891	TRUE
HUES1	2	EMILIN-2	IPI00012510	115598	1	3	3	3	0.0437	TLDQKIER	K	V	0.95	48.2	44.4	0	0	0	1	0	0	2	1002.56	411	418	TRUE
HUES1	2	Glyceraldehyde-3-phosphate dehydrogenase	IPI00219018,IPI00789134,IPI00795257	36035.3	1	4	5	7	0.161	IISNASCTTNCLAPLAK	K	V	0.95	75.3	44	0	4.54	0	2	0	0	2	1833.92	146	162	TRUE
HUES1	2	Glyceraldehyde-3-phosphate dehydrogenase	IPI00219018,IPI00789134,IPI00795257	36035.3	1	4	5	7	0.161	LISWYDNEFGYSNR	K	V	0.95	60.6	43.9	0	1.89	0	1	0	0	2	1763.8	310	323	TRUE
HUES1	2	Glyceraldehyde-3-phosphate dehydrogenase	IPI00219018,IPI00789134,IPI00795257	36035.3	1	4	5	7	0.161	TVDGPSGKLWR	K	D	0.95	56.7	44.5	0	1.24	0	2	0	0	2	1215.65	187	197	TRUE
HUES1	2	Glyceraldehyde-3-phosphate dehydrogenase	IPI00219018,IPI00789134,IPI00795257	36035.3	1	4	5	7	0.161	VVDLMAHMASKE	R	-	0.95	38.8	44.3	0	1.77	0	1	1	0	2	1346.64	324	335	TRUE
HUES1	2	Fibroblast growth factor-binding protein 3	IPI00301201	27572.7	1	2	2	3	0.132	EKGAASNVAEPVPGPTGGSSGR	R	F	0.95	40.3	43.7	0	1.6	0	0	1	0	2	2025	29	50	TRUE
HUES1	2	Fibroblast growth factor-binding protein 3	IPI00301201	27572.7	1	2	2	3	0.132	RPCHDPAPLQAR	R	L	0.95	41.8	44.2	0	2.96	0	0	2	0	2	1417.71	122	133	TRUE
HUES1	2	Fibrillin-1	IPI00328113	312268	1	8	8	13	0.0387	AGYQSTLTR	R	T	0.95	75.7	43.6	0	0	0	4	0	0	2	996.511	517	525	TRUE
HUES1	2	Fibrillin-1	IPI00328113	312268	1	8	8	13	0.0387	CPPGFYTSPDGTR	K	C	0.95	42.5	44	0	4.68	0	1	0	0	2	1454.64	315	327	TRUE
HUES1	2	Fibrillin-1	IPI00328113	312268	1	8	8	13	0.0387	GFIYKPDLK	K	T	0.95	40.5	44	0	0.886	0	1	0	0	2	1080.61	795	803	TRUE
HUES1	2	Fibrillin-1	IPI00328113	312268	1	8	8	13	0.0387	GYILQEDGR	K	S	0.95	50.1	44.2	0	1.14	0	2	0	0	2	1050.52	2473	2481	TRUE
HUES1	2	Fibrillin-1	IPI00328113	312268	1	8	8	13	0.0387	IGQGHCVSGMGMGR	R	G	0.95	54.3	44.1	0	0	0	0	2	0	2	1462.63	2681	2694	TRUE
HUES1	2	Fibrillin-1	IPI00328113	312268	1	8	8	13	0.0387	ISPDLCGR	R	G	0.903	39	44.7	0	0	0	1	0	0	2	917.451	1076	1083	TRUE
HUES1	2	Fibrillin-1	IPI00328113	312268	1	8	8	13	0.0387	NCMDIDECQRDPLLCR	K	G	0.913	41.5	43.7	0	0	0	0	1	0	2	2094.88	1110	1125	TRUE
HUES1	2	Fibrillin-1	IPI00328113	312268	1	8	8	13	0.0387	NTPEYEELCPR	R	G	0.95	33.1	44	0	1.8	0	1	0	0	2	1407.62	1000	1010	TRUE
HUES1	2	Fibrillin-1	IPI00328113	312268	1	8	8	13	0.0387	TLPGGNQCIVPICR	K	H	0.95	81.8	44	0	1.34	0	4	0	0	2	1584.8	73	86	FALSE	IPI00019439
HUES1	2	Fibrillin-1	IPI00328113	312268	1	8	8	13	0.0387	VCVDTHMR	R	S	0.92	39.8	44.6	0	0	0	1	0	0	2	1017.46	651	658	FALSE	IPI00019439
HUES1	2	Laminin subunit alpha-5	IPI00783665	399769	1	6	6	7	0.0162	AIEASNAYSR	R	I	0.95	67.8	43.8	0	3.18	0	1	0	0	2	1081.53	2518	2527	TRUE
HUES1	2	Laminin subunit alpha-5	IPI00783665	399769	1	6	6	7	0.0162	CDIGGALGQSCEPR	R	T	0.95	70.2	44.1	0	3.68	0	1	0	0	2	1519.66	831	844	TRUE
HUES1	2	Laminin subunit alpha-5	IPI00783665	399769	1	6	6	7	0.0162	FGPQTLER	R	I	0.95	60.2	44.5	0	1.48	0	2	0	0	2	947.495	199	206	TRUE
HUES1	2	Laminin subunit alpha-5	IPI00783665	399769	1	6	6	7	0.0162	MQTFSPAGSK	R	L	0.95	38.9	43.7	0	1.4	0	1	0	0	2	1069.5	2472	2481	TRUE
HUES1	2	Laminin subunit alpha-5	IPI00783665	399769	1	6	6	7	0.0162	QPGTEMLR	R	A	0.95	56.1	44.5	0	0	0	1	0	0	2	931.467	1668	1675	TRUE
HUES1	2	Laminin subunit alpha-5	IPI00783665	399769	1	6	6	7	0.0162	VGFEGATCDR	R	C	0.95	44	43.7	0	2.82	0	1	0	0	2	1111.48	564	573	TRUE
HUES1	2	EMILIN-1	IPI00013079	106649	1	11	11	22	0.138	APAPASAPPGPSEELLR	R	Q	0.95	53.5	43.9	0	5.15	0	1	0	0	2	1659.87	276	292	TRUE
HUES1	2	EMILIN-1	IPI00013079	106649	1	11	11	22	0.138	FRGLEEGQAQAGQCPSLEGR	R	L	0.95	62.5	43.5	0	4.8	0	0	1	0	2	2190.04	707	726	TRUE
HUES1	2	EMILIN-1	IPI00013079	106649	1	11	11	22	0.138	GTELGGAAGQGGHPPGYTSLASR	R	L	0.95	44	43.7	0	2.04	0	0	1	0	2	2141.04	384	406	TRUE
HUES1	2	EMILIN-1	IPI00013079	106649	1	11	11	22	0.138	LLASVEER	K	Q	0.95	67.1	44.5	0	0.921	0	3	0	0	2	916.51	329	336	TRUE
HUES1	2	EMILIN-1	IPI00013079	106649	1	11	11	22	0.138	LVGGQAGLGR	K	R	0.95	61.9	43.6	0	0.959	0	2	0	0	2	927.537	779	788	TRUE
HUES1	2	EMILIN-1	IPI00013079	106649	1	11	11	22	0.138	LVGSGLHTVEAAGEAR	R	Q	0.95	56	43.9	0	3.05	0	0	4	0	2	1566.82	513	528	TRUE
HUES1	2	EMILIN-1	IPI00013079	106649	1	11	11	22	0.138	QATLEGLQEVVGR	R	L	0.95	88.1	44.2	0	5.57	0	1	0	0	2	1399.75	529	541	TRUE
HUES1	2	EMILIN-1	IPI00013079	106649	1	11	11	22	0.138	RPPQECCSPELGR	R	R	0.95	49.2	44.1	0	2.82	0	0	2	0	2	1585.72	348	360	TRUE
HUES1	2	EMILIN-1	IPI00013079	106649	1	11	11	22	0.138	RVLDSEGQLR	R	L	0.95	39.1	44.2	0	1.34	0	1	0	0	2	1172.64	503	512	TRUE
HUES1	2	EMILIN-1	IPI00013079	106649	1	11	11	22	0.138	SEPGTVPFDR	R	V	0.95	52.9	44.9	0	0	0	3	0	0	2	1104.53	882	891	TRUE
HUES1	2	EMILIN-1	IPI00013079	106649	1	11	11	22	0.138	VLDSEGQLR	R	L	0.95	41.9	44.5	0	0	0	3	0	0	2	1016.54	504	512	TRUE
HUES1	2	Actin, cytoplasmic 1	IPI00021439,IPI00021440,IPI00894365,IPI00894498,IPI00930226	41719.8	1	10	11	36	0.259	AGFAGDDAPR	K	A	0.95	73	44.7	0	2.66	0	12	0	0	2	976.448	19	28	TRUE
HUES1	2	Actin, cytoplasmic 1	IPI00021439,IPI00021440,IPI00894365,IPI00894498,IPI00930226	41719.8	1	10	11	36	0.259	AVFPSIVGRPR	R	H	0.95	58.3	44	0	0	0	1	0	0	2	1198.71	29	39	TRUE
HUES1	2	Actin, cytoplasmic 1	IPI00021439,IPI00021440,IPI00894365,IPI00894498,IPI00930226	41719.8	1	10	11	36	0.259	DSYVGDEAQSK	K	R	0.95	53.5	44	0	1.68	0	2	0	0	2	1198.52	51	61	TRUE
HUES1	2	Actin, cytoplasmic 1	IPI00021439,IPI00021440,IPI00894365,IPI00894498,IPI00930226	41719.8	1	10	11	36	0.259	DSYVGDEAQSKR	K	G	0.95	81.9	44	0	5.14	0	2	0	0	2	1354.62	51	62	TRUE
HUES1	2	Actin, cytoplasmic 1	IPI00021439,IPI00021440,IPI00894365,IPI00894498,IPI00930226	41719.8	1	10	11	36	0.259	EITALAPSTMK	K	I	0.95	56.5	44.5	0	0	0	6	0	0	2	1161.62	316	326	TRUE
HUES1	2	Actin, cytoplasmic 1	IPI00021439,IPI00021440,IPI00894365,IPI00894498,IPI00930226	41719.8	1	10	11	36	0.259	GYSFTTTAER	R	E	0.95	56.3	44.4	0	2.41	0	2	0	0	2	1132.53	197	206	TRUE
HUES1	2	Actin, cytoplasmic 1	IPI00021439,IPI00021440,IPI00894365,IPI00894498,IPI00930226	41719.8	1	10	11	36	0.259	HQGVMVGMGQKDSYVGDEAQSK	R	R	0.95	57.3	43.4	0	1.51	0	0	1	0	2	2383.07	40	61	TRUE
HUES1	2	Actin, cytoplasmic 1	IPI00021439,IPI00021440,IPI00894365,IPI00894498,IPI00930226	41719.8	1	10	11	36	0.259	MQKEITALAPSTMK	R	I	0.95	57.8	43.9	0	1.22	0	0	6	0	2	1564.81	313	326	TRUE
HUES1	2	Actin, cytoplasmic 1	IPI00021439,IPI00021440,IPI00894365,IPI00894498,IPI00930226	41719.8	1	10	11	36	0.259	QEYDESGPSIVHR	K	K	0.95	89.3	44.2	0	1.74	0	0	2	0	2	1516.7	360	372	TRUE
HUES1	2	Actin, cytoplasmic 1	IPI00021439,IPI00021440,IPI00894365,IPI00894498,IPI00930226	41719.8	1	10	11	36	0.259	SYELPDGQVITIGNER	K	F	0.95	69.4	44	0	0	0	1	1	0	2	1790.89	239	254	TRUE
HUES1	2	Isoform 1 of Fibrillin-2	IPI00019439	314744	1	17	17	36	0.0742	AFPGMCTYGK	K	C	0.95	47.5	44.4	0	0	0	1	0	0	2	1131.5	1079	1088	TRUE
HUES1	2	Isoform 1 of Fibrillin-2	IPI00019439	314744	1	17	17	36	0.0742	AWGHPCEMCPAQPQPCR	R	R	0.95	44.1	43.6	0	1.52	0	0	1	0	2	2081.86	246	262	TRUE
HUES1	2	Isoform 1 of Fibrillin-2	IPI00019439	314744	1	17	17	36	0.0742	CAQELPGR	R	M	0.95	55.6	44.5	0	2.08	0	4	0	0	2	930.446	375	382	TRUE
HUES1	2	Isoform 1 of Fibrillin-2	IPI00019439	314744	1	17	17	36	0.0742	CELDTACPR	R	G	0.95	51	44.5	0	3.05	0	3	0	0	2	1121.47	935	943	TRUE
HUES1	2	Isoform 1 of Fibrillin-2	IPI00019439	314744	1	17	17	36	0.0742	CICKPGFVLAPNGR	K	Y	0.95	34.6	44.1	0	1.06	0	0	1	0	2	1588.81	641	654	TRUE
HUES1	2	Isoform 1 of Fibrillin-2	IPI00019439	314744	1	17	17	36	0.0742	DLDECAEGLHDCESR	K	G	0.95	53.6	43.8	0	0	0	0	1	0	2	1805.71	2294	2308	TRUE
HUES1	2	Isoform 1 of Fibrillin-2	IPI00019439	314744	1	17	17	36	0.0742	GYVLQEDGK	R	T	0.95	44.5	44.1	0	0	0	2	0	0	2	1008.5	2520	2528	TRUE
HUES1	2	Isoform 1 of Fibrillin-2	IPI00019439	314744	1	17	17	36	0.0742	GYVTSTDGSR	R	C	0.95	56.1	44	0	2.54	0	3	0	0	2	1042.48	348	357	TRUE
HUES1	2	Isoform 1 of Fibrillin-2	IPI00019439	314744	1	17	17	36	0.0742	ICPHGPGYTTDGR	K	D	0.95	60.5	44.2	0	0	0	0	2	0	2	1430.65	2436	2448	TRUE
HUES1	2	Isoform 1 of Fibrillin-2	IPI00019439	314744	1	17	17	36	0.0742	LLCDNGLCR	R	N	0.95	65.5	44.7	0	0.824	0	1	0	0	2	1120.52	819	827	TRUE
HUES1	2	Isoform 1 of Fibrillin-2	IPI00019439	314744	1	17	17	36	0.0742	LSSTGLICIDSLK	K	G	0.95	81.7	44.1	0	4.28	0	1	0	0	2	1406.76	883	895	TRUE
HUES1	2	Isoform 1 of Fibrillin-2	IPI00019439	314744	1	17	17	36	0.0742	NCIDIDECLVNR	R	L	0.95	55.4	44	0	4.33	0	1	0	0	2	1520.68	807	818	TRUE
HUES1	2	Isoform 1 of Fibrillin-2	IPI00019439	314744	1	17	17	36	0.0742	NCMDIDECERNPLLCR	K	G	0.95	40.7	43.7	0	1.77	0	0	2	0	2	2110.88	1155	1170	TRUE
HUES1	2	Isoform 1 of Fibrillin-2	IPI00019439	314744	1	17	17	36	0.0742	RPDGEGCVDENECR	R	T	0.95	68.9	43.8	0	1.68	0	0	6	0	2	1692.67	2330	2343	TRUE
HUES1	2	Isoform 1 of Fibrillin-2	IPI00019439	314744	1	17	17	36	0.0742	SATAGSEGGFLAPEYREEGAAVASR	R	V	0.95	57.5	43.1	0	3.59	0	0	2	0	2	2483.18	49	73	TRUE
HUES1	2	Isoform 1 of Fibrillin-2	IPI00019439	314744	1	17	17	36	0.0742	TLPGGNQCIVPICR	K	N	0.95	81.8	44	0	1.34	0	4	0	0	2	1584.8	103	116	TRUE	IPI00328113
HUES1	2	Isoform 1 of Fibrillin-2	IPI00019439	314744	1	17	17	36	0.0742	VCVDTHMR	R	S	0.92	39.8	44.6	0	0	0	1	0	0	2	1017.46	696	703	TRUE	IPI00328113
HUES1	2	Isoform 2 of Collagen alpha-1(XVIII) chain	IPI00022822,IPI00414694,IPI00783931	178170	1	6	6	8	0.0416	GADFQCFQQAR	R	A	0.95	75	44.1	0	0	0	3	0	0	2	1327.58	1599	1609	TRUE
HUES1	2	Isoform 2 of Collagen alpha-1(XVIII) chain	IPI00022822,IPI00414694,IPI00783931	178170	1	6	6	8	0.0416	GPPGPPGPPGPR	P	G	0.95	41.3	43.8	0	6.54	0	1	0	0	1	1082.57	1354	1365	TRUE	IPI00374096
HUES1	2	Isoform 2 of Collagen alpha-1(XVIII) chain	IPI00022822,IPI00414694,IPI00783931	178170	1	6	6	8	0.0416	GQKGEPGVPGPPGR	K	A	0.95	46.6	44.2	0	1.06	0	1	0	0	2	1380.69	755	768	TRUE
HUES1	2	Isoform 2 of Collagen alpha-1(XVIII) chain	IPI00022822,IPI00414694,IPI00783931	178170	1	6	6	8	0.0416	LQDLYSIVR	R	R	0.95	58.1	44.5	0	0.959	0	1	0	0	2	1106.62	1625	1633	TRUE
HUES1	2	Isoform 2 of Collagen alpha-1(XVIII) chain	IPI00022822,IPI00414694,IPI00783931	178170	1	6	6	8	0.0416	LTESYCETWR	R	T	0.95	54.2	44.1	0	2.32	0	1	0	0	2	1344.59	1701	1710	TRUE
HUES1	2	Isoform 2 of Collagen alpha-1(XVIII) chain	IPI00022822,IPI00414694,IPI00783931	178170	1	6	6	8	0.0416	TEAPSATGQASSLLGGR	R	L	0.95	109	44.1	0	6.85	0	1	0	0	2	1602.81	1711	1727	TRUE
HUES1	2	Collagen alpha-1(I) chain	IPI00297646	138893	1	21	23	75	0.225	DRDLEVDTTLK	R	S	0.95	63.9	44.3	0	3	0	1	0	0	2	1304.67	1226	1236	TRUE
HUES1	2	Collagen alpha-1(I) chain	IPI00297646	138893	1	21	23	75	0.225	GANGAPGIAGAPGFPGAR	K	G	0.95	64.4	44.1	0	2.89	0	1	0	0	2	1585.77	398	415	TRUE
HUES1	2	Collagen alpha-1(I) chain	IPI00297646	138893	1	21	23	75	0.225	GARGEPGPTGLPGPPGER	R	G	0.95	47.9	43.9	0	2.49	0	0	3	0	2	1749.85	470	487	TRUE
HUES1	2	Collagen alpha-1(I) chain	IPI00297646	138893	1	21	23	75	0.225	GEPGPTGLPGPPGER	R	G	0.95	68.1	44	0	1.32	0	4	0	0	2	1465.69	473	487	TRUE
HUES1	2	Collagen alpha-1(I) chain	IPI00297646	138893	1	21	23	75	0.225	GEPGPVGVQGPPGPAGEEGKR	K	G	0.95	48.4	43.7	0	0	0	0	1	0	2	2003.98	449	469	TRUE
HUES1	2	Collagen alpha-1(I) chain	IPI00297646	138893	1	21	23	75	0.225	GFPGADGVAGPK	R	G	0.95	63.9	44.9	0	0	0	5	0	0	2	1088.54	494	505	TRUE
HUES1	2	Collagen alpha-1(I) chain	IPI00297646	138893	1	21	23	75	0.225	GFPGADGVAGPKGPAGER	R	G	0.95	62.6	43.9	0	2.02	0	0	5	0	2	1655.81	494	511	TRUE
HUES1	2	Collagen alpha-1(I) chain	IPI00297646	138893	1	21	23	75	0.225	GFPGLPGPSGEPGK	R	Q	0.95	49.9	44.1	0	1.28	0	1	0	0	2	1328.65	971	984	TRUE	IPI00936892,IPI00186460
HUES1	2	Collagen alpha-1(I) chain	IPI00297646	138893	1	21	23	75	0.225	GFSGLQGPPGPPGSPGEQGPSGASGPAGPR	R	G	0.911	40.5	42.8	0	0	0	0	1	0	2	2721.25	1112	1141	TRUE
HUES1	2	Collagen alpha-1(I) chain	IPI00297646	138893	1	21	23	75	0.225	GLTGPIGPPGPAGAPGDKGESGPSGPAGPTGAR	R	G	0.95	48.6	42.8	0	0	0	0	1	0	2	2885.4	764	796	TRUE
HUES1	2	Collagen alpha-1(I) chain	IPI00297646	138893	1	21	23	75	0.225	GLTGSPGSPGPDGK	K	T	0.95	80.2	44.1	0	2.33	0	5	0	0	2	1242.6	539	552	TRUE
HUES1	2	Collagen alpha-1(I) chain	IPI00297646	138893	1	21	23	75	0.225	GPSGPQGPGGPPGPK	R	G	0.95	79.1	44.2	0	7.44	0	6	0	0	2	1302.64	416	430	TRUE
HUES1	2	Collagen alpha-1(I) chain	IPI00297646	138893	1	21	23	75	0.225	GQAGVMGFPGPK	R	G	0.95	62.6	44.4	0	4	0	3	0	0	2	1145.58	575	586	TRUE
HUES1	2	Collagen alpha-1(I) chain	IPI00297646	138893	1	21	23	75	0.225	GSAGPPGATGFPGAAGR	R	V	0.95	89.4	44.2	0	6.33	0	10	0	0	2	1459.69	866	882	TRUE
HUES1	2	Collagen alpha-1(I) chain	IPI00297646	138893	1	21	23	75	0.225	GVPGPPGAVGPAGK	R	D	0.95	54.3	44.2	0	3.27	0	1	0	0	2	1192.63	599	612	TRUE
HUES1	2	Collagen alpha-1(I) chain	IPI00297646	138893	1	21	23	75	0.225	GVQGPPGPAGPR	R	G	0.95	76.7	44.5	0	1.68	0	12	0	0	2	1121.57	686	697	TRUE
HUES1	2	Collagen alpha-1(I) chain	IPI00297646	138893	1	21	23	75	0.225	SGDRGETGPAGPAGPVGPVGAR	K	G	0.95	70.2	43.7	0	5.29	0	1	8	0	2	1961.98	1063	1084	TRUE
HUES1	2	Collagen alpha-1(I) chain	IPI00297646	138893	1	21	23	75	0.225	SLSQQIENIR	K	S	0.95	57.2	44.4	0	0.854	0	1	0	0	2	1187.64	1237	1246	TRUE
HUES1	2	Collagen alpha-1(I) chain	IPI00297646	138893	1	21	23	75	0.225	STGGISVPGPMGPSGPR	K	G	0.95	48.1	44	0	2.26	0	1	0	0	2	1553.77	171	187	TRUE
HUES1	2	Collagen alpha-1(I) chain	IPI00297646	138893	1	21	23	75	0.225	VGPPGPSGNAGPPGPPGPAGK	R	E	0.95	28	43.9	0	3.02	0	1	2	0	2	1860.87	883	903	TRUE
HUES1	2	Collagen alpha-1(I) chain	IPI00297646	138893	1	21	23	75	0.225	YHDRDVWKPEPCR	R	I	0.95	35.8	43.8	0	1.08	0	0	1	0	2	1757.82	47	59	TRUE
HUES1	2	200 kDa protein	IPI00853454	200457	1	9	9	11	0.0652	ALDPAFKIEDPYSPR	R	I	0.95	48	43.9	0	2.92	0	0	1	0	2	1718.88	233	247	TRUE
HUES1	2	200 kDa protein	IPI00853454	200457	1	9	9	11	0.0652	CGGPGCGGLVTVAHNAWQK	K	A	0.95	70.7	43.6	0	0	0	0	1	0	2	1968.92	1449	1467	TRUE
HUES1	2	200 kDa protein	IPI00853454	200457	1	9	9	11	0.0652	FGYYGDALQQDCR	R	K	0.95	84.1	43.9	0	4.77	0	1	0	0	2	1592.68	1038	1050	TRUE
HUES1	2	200 kDa protein	IPI00853454	200457	1	9	9	11	0.0652	GIETPQCDQSTGQCVCVEGVEGPR	R	C	0.95	67.3	43	0	2.39	0	0	1	0	2	2663.15	1162	1185	TRUE
HUES1	2	200 kDa protein	IPI00853454	200457	1	9	9	11	0.0652	IEDPYSPR	K	I	0.95	46.4	44.7	0	0	0	1	0	0	2	976.473	240	247	TRUE
HUES1	2	200 kDa protein	IPI00853454	200457	1	9	9	11	0.0652	KAAQNSGEAEYIEK	R	V	0.95	55	44	0	0	0	0	1	0	2	1537.75	1685	1698	TRUE
HUES1	2	200 kDa protein	IPI00853454	200457	1	9	9	11	0.0652	TLLAQANSK	K	L	0.95	53.4	44.6	0	0	0	1	0	0	2	945.536	1752	1760	TRUE
HUES1	2	200 kDa protein	IPI00853454	200457	1	9	9	11	0.0652	VDDIICDSR	K	Y	0.95	50.7	44.4	0	0	0	3	0	0	2	1092.5	209	217	TRUE
HUES1	2	200 kDa protein	IPI00853454	200457	1	9	9	11	0.0652	YSDIEPSTEGEVIFR	R	A	0.95	63.7	43.7	0	2.21	0	1	0	0	2	1741.83	218	232	TRUE
HUES1	2	Collagen alpha-2(I) chain	IPI00304962	129271	1	14	14	37	0.192	GAAGLPGVAGAPGLPGPR	K	G	0.95	47.9	44	0	2.77	0	1	0	0	2	1562.83	310	327	TRUE
HUES1	2	Collagen alpha-2(I) chain	IPI00304962	129271	1	14	14	37	0.192	GAPGAVGAPGPAGATGDRGEAGAAGPAGPAGPR	R	G	0.95	27.4	42.9	0	2.7	0	0	2	0	2	2727.32	676	708	TRUE
HUES1	2	Collagen alpha-2(I) chain	IPI00304962	129271	1	14	14	37	0.192	GDGGPPGMTGFPGAAGR	R	T	0.95	54.6	44	0	2.8	0	2	0	0	2	1549.67	778	794	TRUE
HUES1	2	Collagen alpha-2(I) chain	IPI00304962	129271	1	14	14	37	0.192	GEPGNIGFPGPK	R	G	0.95	61.8	44.6	0	1.31	0	2	0	0	2	1201.59	487	498	TRUE
HUES1	2	Collagen alpha-2(I) chain	IPI00304962	129271	1	14	14	37	0.192	GERGPPGESGAAGPTGPIGSR	R	G	0.95	73.5	43.7	0	5.77	0	0	3	0	2	1922.93	589	609	TRUE
HUES1	2	Collagen alpha-2(I) chain	IPI00304962	129271	1	14	14	37	0.192	GFPGTPGLPGFK	R	G	0.95	51.8	44.2	0	2.2	0	1	0	0	2	1222.61	166	177	TRUE
HUES1	2	Collagen alpha-2(I) chain	IPI00304962	129271	1	14	14	37	0.192	GIPGPVGAAGATGAR	R	G	0.95	79.1	43.9	0	5.8	0	9	0	0	2	1267.68	328	342	TRUE
HUES1	2	Collagen alpha-2(I) chain	IPI00304962	129271	1	14	14	37	0.192	GLHGEFGLPGPAGPR	R	G	0.95	40.5	44.1	0	1.31	0	0	1	0	2	1477.76	574	588	TRUE
HUES1	2	Collagen alpha-2(I) chain	IPI00304962	129271	1	14	14	37	0.192	GLPGSPGNIGPAGK	R	E	0.95	80.7	43.8	0	3.09	0	6	0	0	2	1253.65	451	464	TRUE
HUES1	2	Collagen alpha-2(I) chain	IPI00304962	129271	1	14	14	37	0.192	GLPGVAGAVGEPGPLGIAGPPGAR	R	G	0.95	61.2	43.6	0	3.35	0	0	3	0	2	2099.12	883	906	TRUE
HUES1	2	Collagen alpha-2(I) chain	IPI00304962	129271	1	14	14	37	0.192	GPPGAAGAPGPQGFQGPAGEPGEPGQTGPAGAR	R	G	0.95	20.8	42.7	0	6.8	0	0	2	0	2	2959.36	100	132	TRUE
HUES1	2	Collagen alpha-2(I) chain	IPI00304962	129271	1	14	14	37	0.192	GPPGESGAAGPTGPIGSR	R	G	0.95	93.5	43.8	0	8.68	0	1	0	0	2	1580.77	592	609	TRUE
HUES1	2	Collagen alpha-2(I) chain	IPI00304962	129271	1	14	14	37	0.192	GYPGNIGPVGAAGAPGPHGPVGPAGK	R	H	0.95	40.1	43.3	0	3.24	0	0	1	0	2	2284.15	949	974	TRUE
HUES1	2	Collagen alpha-2(I) chain	IPI00304962	129271	1	14	14	37	0.192	HGNRGETGPSGPVGPAGAVGPR	K	G	0.95	65.6	43.5	0	5.44	0	0	3	0	2	2027.02	975	996	TRUE
HUES1	2	Serum albumin precursor	IPI00708398	69276.2	1	14	15	87	0.232	AEFVEVTK	K	L	0.95	60	44.1	0	0	0	8	0	0	2	922.488	249	256	TRUE
HUES1	2	Serum albumin precursor	IPI00708398	69276.2	1	14	15	87	0.232	ALKAWSVAR	R	L	0.95	43	44.4	0	0.886	0	2	0	0	2	1001.59	233	241	TRUE
HUES1	2	Serum albumin precursor	IPI00708398	69276.2	1	14	15	87	0.232	CCTESLVNR	K	R	0.95	36.2	44.1	0	1.57	0	1	0	0	2	1138.5	499	507	TRUE
HUES1	2	Serum albumin precursor	IPI00708398	69276.2	1	14	15	87	0.232	HLVDEPQNLIK	K	Q	0.95	73.8	44.1	0	3.96	0	10	0	0	2	1305.72	402	412	TRUE
HUES1	2	Serum albumin precursor	IPI00708398	69276.2	1	14	15	87	0.232	KQTALVELLK	K	H	0.95	55.1	43.9	0	0	0	2	0	0	2	1142.71	548	557	TRUE
HUES1	2	Serum albumin precursor	IPI00708398	69276.2	1	14	15	87	0.232	KVPQVSTPTLVEVSR	R	S	0.95	91.8	43.9	0	4.96	0	5	27	0	2	1639.94	437	451	TRUE
HUES1	2	Serum albumin precursor	IPI00708398	69276.2	1	14	15	87	0.232	LGEYGFQNALIVR	K	Y	0.95	80.1	43.9	0	4.07	0	1	0	0	2	1479.8	421	433	TRUE
HUES1	2	Serum albumin precursor	IPI00708398	69276.2	1	14	15	87	0.232	LKECCDKPLLEK	K	S	0.95	47.8	44.1	0	0	0	0	2	0	2	1532.78	298	309	TRUE
HUES1	2	Serum albumin precursor	IPI00708398	69276.2	1	14	15	87	0.232	LVNELTEFAK	K	T	0.95	64.8	44.2	0	1	0	1	0	0	2	1163.63	66	75	TRUE
HUES1	2	Serum albumin precursor	IPI00708398	69276.2	1	14	15	87	0.232	QTALVELLK	K	H	0.95	57.5	44	0	0	0	3	0	0	2	1014.62	549	557	TRUE
HUES1	2	Serum albumin precursor	IPI00708398	69276.2	1	14	15	87	0.232	SLHTLFGDELCK	K	V	0.95	45.8	44.2	0	1.15	0	0	5	0	2	1419.69	89	100	TRUE
HUES1	2	Serum albumin precursor	IPI00708398	69276.2	1	14	15	87	0.232	TCVADESHAGCEK	K	S	0.95	38.3	44	0	1.03	0	0	1	0	2	1463.59	76	88	TRUE
HUES1	2	Serum albumin precursor	IPI00708398	69276.2	1	14	15	87	0.232	YICDNQDTISSK	K	L	0.95	88.1	44.1	0	1.6	0	18	0	0	2	1443.64	286	297	TRUE
HUES1	2	Serum albumin precursor	IPI00708398	69276.2	1	14	15	87	0.232	YLYEIAR	K	R	0.95	41.9	43.6	0	0	0	1	0	0	2	927.493	161	167	TRUE
HUES1	2	Elongation factor 2	IPI00186290,IPI00909570	95322.1	0.998	2	2	3	0.0221	EGALCEENMR	K	G	0.95	30.9	43.9	0	1.51	0	1	0	0	2	1208.5	689	698	TRUE
HUES1	2	Elongation factor 2	IPI00186290,IPI00909570	95322.1	0.998	2	2	3	0.0221	VNFTVDQIR	M	A	0.95	64.5	44.7	0	0	0	2	0	0	1	1091.58	2	10	TRUE
HUES1	2	Keratin, type I cytoskeletal 9	IPI00019359	62047.8	1	3	3	7	0.061	FSSSSGYGGGSSR	R	V	0.95	74.4	44.3	0	6.08	0	1	0	0	2	1235.53	47	59	TRUE
HUES1	2	Keratin, type I cytoskeletal 9	IPI00019359	62047.8	1	3	3	7	0.061	SGGGGGGGLGSGGSIR	R	S	0.95	59.5	44.6	0	2.7	0	4	0	0	2	1232.6	14	29	TRUE
HUES1	2	Keratin, type I cytoskeletal 9	IPI00019359	62047.8	1	3	3	7	0.061	STMQELNSR	K	L	0.95	50.3	43.9	0	0.921	0	2	0	0	2	1065.5	155	163	TRUE
HUES1	2	ATP-dependent RNA helicase A	IPI00844578	140944	0.998	2	2	3	0.0142	LAQFEPSQR	K	Q	0.95	45.5	44.7	0	2.66	0	2	0	0	2	1075.55	315	323	TRUE
HUES1	2	ATP-dependent RNA helicase A	IPI00844578	140944	0.998	2	2	3	0.0142	MGGEEAEIR	R	F	0.95	47.8	44.6	0	0	0	1	0	0	2	991.451	930	938	TRUE
HUES1	2	C-1-tetrahydrofolate synthase, cytoplasmic	IPI00218342	101544	0.998	2	2	2	0.0289	APAEILNGKEISAQIR	M	A	0.95	31.3	43.8	0	1.14	0	0	1	0	1	1709.95	2	17	TRUE
HUES1	2	C-1-tetrahydrofolate synthase, cytoplasmic	IPI00218342	101544	0.998	2	2	2	0.0289	TPVPSDIDISR	K	S	0.95	64	44.2	0	3.82	0	1	0	0	2	1199.63	314	324	TRUE
HUES1	2	cDNA FLJ56912, highly similar to Fibulin-2	IPI00023824,IPI00465038,IPI00927720	129362	1	5	5	6	0.0479	CSCASGFLLAADGKR	R	C	0.95	78.9	43.9	0	2.92	0	0	1	0	2	1612.76	952	966	TRUE
HUES1	2	cDNA FLJ56912, highly similar to Fibulin-2	IPI00023824,IPI00465038,IPI00927720	129362	1	5	5	6	0.0479	GSFYCQAR	K	Q	0.95	42.2	44.7	0	0	0	2	0	0	2	988.431	812	819	TRUE
HUES1	2	cDNA FLJ56912, highly similar to Fibulin-2	IPI00023824,IPI00465038,IPI00927720	129362	1	5	5	6	0.0479	QGSVTTFLAK	R	M	0.95	45.1	44.1	0	1.31	0	1	0	0	2	1051.58	1191	1200	TRUE
HUES1	2	cDNA FLJ56912, highly similar to Fibulin-2	IPI00023824,IPI00465038,IPI00927720	129362	1	5	5	6	0.0479	SCMAGVLGAK	K	E	0.95	42.3	44.3	0	0	0	1	0	0	2	993.486	514	523	TRUE
HUES1	2	cDNA FLJ56912, highly similar to Fibulin-2	IPI00023824,IPI00465038,IPI00927720	129362	1	5	5	6	0.0479	TTCHDFLECQNSPAR	R	I	0.95	54.4	44.2	0	0	0	0	1	0	2	1835.78	1097	1111	TRUE
HUES1	2	Isoform 1 of Nidogen-2	IPI00028908,IPI00955436	151235	1	3	3	3	0.0327	HSGQFTDEYLPEQR	K	S	0.95	58.5	43.9	0	0	0	0	1	0	2	1706.78	1344	1357	TRUE
HUES1	2	Isoform 1 of Nidogen-2	IPI00028908,IPI00955436	151235	1	3	3	3	0.0327	NCVDENECATGFHR	R	C	0.937	43.2	43.9	0	0	0	0	1	0	2	1708.68	798	811	TRUE
HUES1	2	Isoform 1 of Nidogen-2	IPI00028908,IPI00955436	151235	1	3	3	3	0.0327	VLYREDTSPAVLGLAAR	R	Y	0.95	36.3	43.9	0	1.72	0	0	1	0	2	1831.01	122	138	TRUE
HUES1	2	cDNA FLJ11352 fis, clone HEMBA1000020, highly similar to Tubulin beta-2C chain	IPI00930130	44584.1	1	4	4	5	0.111	INVYYNEATGGKYVPR	R	A	0.95	34.9	43.9	0	1.42	0	0	1	0	2	1843.93	47	62	TRUE
HUES1	2	cDNA FLJ11352 fis, clone HEMBA1000020, highly similar to Tubulin beta-2C chain	IPI00930130	44584.1	1	4	4	5	0.111	LAVNMVPFPR	K	L	0.95	51.3	44.5	0	2.33	0	2	0	0	2	1143.63	205	214	TRUE	IPI00930715,IPI00013475
HUES1	2	cDNA FLJ11352 fis, clone HEMBA1000020, highly similar to Tubulin beta-2C chain	IPI00930130	44584.1	1	4	4	5	0.111	NMMAACDPR	K	H	0.935	39.8	43.8	0	0	0	1	0	0	2	1081.42	250	258	TRUE	IPI00930715,IPI00013475
HUES1	2	cDNA FLJ11352 fis, clone HEMBA1000020, highly similar to Tubulin beta-2C chain	IPI00930130	44584.1	1	4	4	5	0.111	TAVCDIPPR	K	G	0.95	33.4	43.8	0	2.03	0	1	0	0	2	1028.52	303	311	TRUE	IPI00930715,IPI00013475
HUES1	2	59 kDa protein	IPI00302925,IPI00784090	59460.9	0.998	2	2	2	0.053	AIADTGANVVVTGGK	K	V	0.95	103	44.2	0	5.14	0	1	0	0	2	1372.74	281	295	TRUE
HUES1	2	59 kDa protein	IPI00302925,IPI00784090	59460.9	0.998	2	2	2	0.053	LVPGGGATEIELAK	R	Q	0.95	49.5	44	0	2.17	0	1	0	0	2	1354.76	407	420	TRUE
HUES1	2	Isoform 1 of Collagen alpha-1(II) chain	IPI00186460,IPI00936892	134372	0.998	2	2	2	0.043	GAQGPPGATGFPGAAGR	R	V	0.95	50.2	44.1	0	1.68	0	1	0	0	2	1500.72	819	835	TRUE
HUES1	2	Isoform 1 of Collagen alpha-1(II) chain	IPI00186460,IPI00936892	134372	0.998	2	2	2	0.043	GFPGLPGPSGEPGK	R	Q	0.95	49.9	44.1	0	1.28	0	1	0	0	2	1328.65	924	937	FALSE	IPI00297646
HUES1	2	Isoform 1 of Collagen alpha-1(II) chain	IPI00186460,IPI00936892	134372	0.998	2	2	2	0.043	GFTGLQGLPGPPGPSGDQGASGPAGPSGPR	R	G	0.95	66.8	42.6	0	4.43	0	0	1	0	2	2689.3	1065	1094	TRUE
HUES1	2	D-3-phosphoglycerate dehydrogenase	IPI00011200,IPI00642548	56632.6	0.998	2	2	2	0.0638	AGTGVDNVDLEAATR	R	K	0.95	57.4	43.9	0	4.39	0	1	0	0	2	1488.73	76	90	TRUE
HUES1	2	D-3-phosphoglycerate dehydrogenase	IPI00011200,IPI00642548	56632.6	0.998	2	2	2	0.0638	ALVDHENVISCPHLGASTK	R	E	0.95	44.8	43.7	0	0	0	0	1	0	2	2048.02	271	289	TRUE
HUES1	2	A disintegrin and metalloproteinase with thrombospondin motifs 4	IPI00307276	90207.3	1	3	3	8	0.055	HSPWADGTPCGPAQACMGGR	K	C	0.95	69	43.5	0	1	0	0	3	0	2	2128.87	486	505	TRUE
HUES1	2	A disintegrin and metalloproteinase with thrombospondin motifs 4	IPI00307276	90207.3	1	3	3	8	0.055	SFCAWQR	R	G	0.95	41.9	43.4	0	0	0	1	0	0	2	954.425	291	297	TRUE
HUES1	2	A disintegrin and metalloproteinase with thrombospondin motifs 4	IPI00307276	90207.3	1	3	3	8	0.055	VVDGTPCSPDSSSVCVQGR	R	C	0.95	90.2	43.7	0	1.37	0	0	4	0	2	2006.89	638	656	TRUE
HUES1	2	Laminin subunit gamma-1	IPI00298281	177583	1	11	13	14	0.0895	CVCKDNVEGFNCER	R	C	0.95	61	44.1	0	0	0	0	1	0	2	1786.73	463	476	TRUE
HUES1	2	Laminin subunit gamma-1	IPI00298281	177583	1	11	13	14	0.0895	EAQQALGSAAADATEAK	R	N	0.95	104	44	0	6.59	0	1	1	0	2	1631.79	1407	1423	TRUE
HUES1	2	Laminin subunit gamma-1	IPI00298281	177583	1	11	13	14	0.0895	EAQQALGSAAADATEAKNK	R	A	0.95	82.6	43.9	0	2.02	0	0	2	0	2	1873.93	1407	1425	TRUE
HUES1	2	Laminin subunit gamma-1	IPI00298281	177583	1	11	13	14	0.0895	GKTEQQTADQLLAR	K	A	0.95	90.5	44.1	0	2.66	0	1	1	0	2	1558.82	1328	1341	TRUE
HUES1	2	Laminin subunit gamma-1	IPI00298281	177583	1	11	13	14	0.0895	LCQCSDNIDPNAVGNCNR	R	L	0.95	49.8	43.7	0	0	0	0	1	0	2	2106.88	827	844	TRUE
HUES1	2	Laminin subunit gamma-1	IPI00298281	177583	1	11	13	14	0.0895	LQNIRNTIEETGNLAEQAR	R	A	0.95	65	43.4	0	2.08	0	0	1	0	2	2170.12	1117	1135	TRUE
HUES1	2	Laminin subunit gamma-1	IPI00298281	177583	1	11	13	14	0.0895	NTIEETGNLAEQAR	R	A	0.95	98.4	44	0	7.1	0	1	0	0	2	1545.75	1122	1135	TRUE
HUES1	2	Laminin subunit gamma-1	IPI00298281	177583	1	11	13	14	0.0895	SQECYFDPELYR	R	S	0.95	56	44	0	3.07	0	1	0	0	2	1606.68	348	359	TRUE
HUES1	2	Laminin subunit gamma-1	IPI00298281	177583	1	11	13	14	0.0895	TGQCECQPGITGQHCER	R	C	0.95	43.5	43.8	0	1.59	0	0	1	0	2	2017.83	951	967	TRUE
HUES1	2	Laminin subunit gamma-1	IPI00298281	177583	1	11	13	14	0.0895	TKEVVCTNCPTGTTGK	K	R	0.95	44.1	44	0	3.24	0	0	1	0	2	1752.83	787	802	TRUE
HUES1	2	Laminin subunit gamma-1	IPI00298281	177583	1	11	13	14	0.0895	TLPSGCFNTPSIEKP	K	-	0.95	52.4	44.1	0	1.82	0	1	0	0	2	1647.8	1595	1609	TRUE
HUES1	2	Left-right determination factor 2	IPI00010893,IPI00604473,IPI00930554	40901.8	0.999	2	2	4	0.041	CSCASDGALVPR	K	R	0.95	93.7	44.3	0	5.14	0	2	0	0	2	1292.57	351	362	TRUE
HUES1	2	Left-right determination factor 2	IPI00010893,IPI00604473,IPI00930554	40901.8	0.999	2	2	4	0.041	VQKCSCASDGALVPR	R	R	0.95	47.1	44.1	0	2.24	0	0	2	0	2	1647.79	348	362	TRUE
HUES1	2	Basement membrane-specific heparan sulfate proteoglycan core protein	IPI00024284	468760	1	43	43	67	0.138	AAGVPSATITWR	R	K	0.95	51	44.4	0	3.62	0	1	0	0	2	1229.66	1979	1990	TRUE
HUES1	2	Basement membrane-specific heparan sulfate proteoglycan core protein	IPI00024284	468760	1	43	43	67	0.138	AGFFGDAMK	K	A	0.95	56.5	44	0	0	0	1	0	0	2	943.434	797	805	TRUE
HUES1	2	Basement membrane-specific heparan sulfate proteoglycan core protein	IPI00024284	468760	1	43	43	67	0.138	AGLSSGFIGCVR	K	E	0.95	81.1	44.1	0	1.32	0	2	0	0	2	1223.62	3810	3821	TRUE
HUES1	2	Basement membrane-specific heparan sulfate proteoglycan core protein	IPI00024284	468760	1	43	43	67	0.138	ALEVEECRCPPGYIGLSCQDCAPGYTR	R	T	0.95	51.5	42.3	0	4.77	0	0	2	0	2	3158.38	1524	1550	TRUE
HUES1	2	Basement membrane-specific heparan sulfate proteoglycan core protein	IPI00024284	468760	1	43	43	67	0.138	ASYAQQPAESR	R	V	0.95	73	44.2	0	4.96	0	3	0	0	2	1207.57	1091	1101	TRUE
HUES1	2	Basement membrane-specific heparan sulfate proteoglycan core protein	IPI00024284	468760	1	43	43	67	0.138	ATATSCRPCPCPYIDASR	K	R	0.95	23.6	43.6	0	3.55	0	0	1	0	2	2082.92	806	823	TRUE
HUES1	2	Basement membrane-specific heparan sulfate proteoglycan core protein	IPI00024284	468760	1	43	43	67	0.138	AVLHVHGGGGPR	R	V	0.95	30.8	44	0	3.35	0	1	0	0	2	1156.63	1946	1957	TRUE
HUES1	2	Basement membrane-specific heparan sulfate proteoglycan core protein	IPI00024284	468760	1	43	43	67	0.138	AVTLECVSAGEPR	K	S	0.95	71	44.3	0	3.25	0	1	0	0	2	1388.68	3129	3141	TRUE
HUES1	2	Basement membrane-specific heparan sulfate proteoglycan core protein	IPI00024284	468760	1	43	43	67	0.138	CAPGYYGNPSQGQPCQR	R	D	0.95	60.5	43.9	0	3.08	0	0	1	0	2	1939.82	1249	1265	TRUE
HUES1	2	Basement membrane-specific heparan sulfate proteoglycan core protein	IPI00024284	468760	1	43	43	67	0.138	CLCLPGFSGPR	R	C	0.95	47.6	44.2	0	2.39	0	1	0	0	2	1263.6	4164	4174	TRUE
HUES1	2	Basement membrane-specific heparan sulfate proteoglycan core protein	IPI00024284	468760	1	43	43	67	0.138	CLIHDGAAPISLEWK	K	T	0.95	36.2	43.8	0	0.854	0	0	1	0	2	1709.87	3043	3057	TRUE
HUES1	2	Basement membrane-specific heparan sulfate proteoglycan core protein	IPI00024284	468760	1	43	43	67	0.138	CRPVNQEIVR	K	C	0.909	38.8	44.2	0	0	0	1	0	0	2	1270.67	869	878	TRUE
HUES1	2	Basement membrane-specific heparan sulfate proteoglycan core protein	IPI00024284	468760	1	43	43	67	0.138	CSATGSPAPTIHWSK	R	L	0.95	55.8	43.9	0	0	0	0	1	0	2	1599.76	3233	3247	TRUE
HUES1	2	Basement membrane-specific heparan sulfate proteoglycan core protein	IPI00024284	468760	1	43	43	67	0.138	FLGDKVTSYGGELR	R	F	0.95	51	43.9	0	0	0	0	1	0	2	1541.8	997	1010	TRUE
HUES1	2	Basement membrane-specific heparan sulfate proteoglycan core protein	IPI00024284	468760	1	43	43	67	0.138	FSDTCFLDTDGQATCDACAPGYTGRR	R	C	0.95	58.4	42.7	0	4.01	0	0	1	0	2	2942.21	825	850	TRUE
HUES1	2	Basement membrane-specific heparan sulfate proteoglycan core protein	IPI00024284	468760	1	43	43	67	0.138	GMLEPVQRPDVVLVGAGYR	R	L	0.95	32.2	43.5	0	0.886	0	0	1	0	2	2056.1	625	643	TRUE
HUES1	2	Basement membrane-specific heparan sulfate proteoglycan core protein	IPI00024284	468760	1	43	43	67	0.138	ISSTPAKLEQR	R	T	0.95	67.7	44.4	0	2.82	0	1	0	0	2	1229.68	3149	3159	TRUE
HUES1	2	Basement membrane-specific heparan sulfate proteoglycan core protein	IPI00024284	468760	1	43	43	67	0.138	LCNECADGSFHLSTR	R	N	0.95	67.4	44	0	2.38	0	0	1	0	2	1766.76	902	916	TRUE
HUES1	2	Basement membrane-specific heparan sulfate proteoglycan core protein	IPI00024284	468760	1	43	43	67	0.138	LDGSLPPDSR	K	L	0.95	58.9	44	0	2.19	0	1	0	0	2	1056.53	3611	3620	TRUE
HUES1	2	Basement membrane-specific heparan sulfate proteoglycan core protein	IPI00024284	468760	1	43	43	67	0.138	LEGDTLIIPR	R	V	0.95	84.5	43.7	0	2.72	0	1	0	0	2	1126.65	3258	3267	TRUE
HUES1	2	Basement membrane-specific heparan sulfate proteoglycan core protein	IPI00024284	468760	1	43	43	67	0.138	LGTVPQFPR	R	A	0.95	56.3	44	0	0	0	3	0	0	2	1014.57	189	197	TRUE
HUES1	2	Basement membrane-specific heparan sulfate proteoglycan core protein	IPI00024284	468760	1	43	43	67	0.138	LHHVSPADSGEYVCR	R	V	0.95	84.8	43.8	0	1.64	0	0	2	0	2	1726.8	2780	2794	TRUE
HUES1	2	Basement membrane-specific heparan sulfate proteoglycan core protein	IPI00024284	468760	1	43	43	67	0.138	LHLVSPADSGEYVCR	R	A	0.95	91.2	44	0	2	0	0	6	0	2	1702.82	2978	2992	TRUE
HUES1	2	Basement membrane-specific heparan sulfate proteoglycan core protein	IPI00024284	468760	1	43	43	67	0.138	LHQMSVADSGEYVCR	R	A	0.95	82.8	44	0	3.22	0	0	2	0	2	1751.78	2683	2697	TRUE
HUES1	2	Basement membrane-specific heparan sulfate proteoglycan core protein	IPI00024284	468760	1	43	43	67	0.138	LLQVTPADSGEYVCR	R	V	0.95	53.1	43.9	0	3.32	0	1	0	0	2	1707.84	2490	2504	TRUE
HUES1	2	Basement membrane-specific heparan sulfate proteoglycan core protein	IPI00024284	468760	1	43	43	67	0.138	LPAVEPTDQAQYLCR	R	A	0.95	51	44	0	3.74	0	1	0	0	2	1760.86	1920	1934	TRUE
HUES1	2	Basement membrane-specific heparan sulfate proteoglycan core protein	IPI00024284	468760	1	43	43	67	0.138	LRSPVISIDPPSSTVQQGQDASFK	R	C	0.95	55.3	43.2	0	0	0	0	1	0	2	2557.33	3019	3042	TRUE
HUES1	2	Basement membrane-specific heparan sulfate proteoglycan core protein	IPI00024284	468760	1	43	43	67	0.138	LSGSHSQGVAYPVR	R	I	0.95	52.5	44	0	2.14	0	0	1	0	2	1457.75	2524	2537	TRUE
HUES1	2	Basement membrane-specific heparan sulfate proteoglycan core protein	IPI00024284	468760	1	43	43	67	0.138	LVSEDPINDGEWHR	R	V	0.95	51.1	43.8	0	4.96	0	0	1	0	2	1666.78	4282	4295	TRUE
HUES1	2	Basement membrane-specific heparan sulfate proteoglycan core protein	IPI00024284	468760	1	43	43	67	0.138	LYIFQASPADAGQYVCR	R	A	0.95	43.6	43.6	0	1.96	0	1	0	0	2	1958.94	2296	2312	TRUE
HUES1	2	Basement membrane-specific heparan sulfate proteoglycan core protein	IPI00024284	468760	1	43	43	67	0.138	LYQASPADSGEYVCR	R	V	0.95	65.3	43.9	0	6.24	0	2	0	0	2	1715.77	2394	2408	TRUE
HUES1	2	Basement membrane-specific heparan sulfate proteoglycan core protein	IPI00024284	468760	1	43	43	67	0.138	RCESCAPGYEGNPIQPGGK	R	C	0.941	43.3	43.7	0	0	0	0	1	0	2	2076.92	850	868	TRUE
HUES1	2	Basement membrane-specific heparan sulfate proteoglycan core protein	IPI00024284	468760	1	43	43	67	0.138	SAEPLALGR	R	W	0.95	61.6	43.6	0	0	0	3	0	0	2	913.51	4004	4012	TRUE
HUES1	2	Basement membrane-specific heparan sulfate proteoglycan core protein	IPI00024284	468760	1	43	43	67	0.138	SIEYSPQLEDAGSR	R	E	0.95	66.3	44	0	4.01	0	2	0	0	2	1551.73	93	106	TRUE
HUES1	2	Basement membrane-specific heparan sulfate proteoglycan core protein	IPI00024284	468760	1	43	43	67	0.138	SIVPQGGSHSLR	R	C	0.95	65.8	44	0	0.824	0	1	0	0	2	1237.66	1686	1697	TRUE
HUES1	2	Basement membrane-specific heparan sulfate proteoglycan core protein	IPI00024284	468760	1	43	43	67	0.138	SPGPNVAVNAK	R	G	0.95	53.7	43.7	0	1.66	0	1	0	0	2	1053.57	4319	4329	TRUE
HUES1	2	Basement membrane-specific heparan sulfate proteoglycan core protein	IPI00024284	468760	1	43	43	67	0.138	SQSVRPGADVTFICTAK	R	S	0.95	46.6	44	0	0	0	0	1	0	2	1836.93	1780	1796	TRUE
HUES1	2	Basement membrane-specific heparan sulfate proteoglycan core protein	IPI00024284	468760	1	43	43	67	0.138	TCESLGAGGYR	R	C	0.95	60.9	44.2	0	2.14	0	3	0	0	2	1170.52	1627	1637	TRUE
HUES1	2	Basement membrane-specific heparan sulfate proteoglycan core protein	IPI00024284	468760	1	43	43	67	0.138	TPSGLYLGTCER	R	C	0.95	69.6	44	0	3.27	0	3	0	0	2	1353.65	1147	1158	TRUE
HUES1	2	Basement membrane-specific heparan sulfate proteoglycan core protein	IPI00024284	468760	1	43	43	67	0.138	VAEGQTLDLK	R	C	0.95	86.6	44.7	0	1.52	0	3	0	0	2	1073.58	2838	2847	TRUE
HUES1	2	Basement membrane-specific heparan sulfate proteoglycan core protein	IPI00024284	468760	1	43	43	67	0.138	VGGHLRPGIVQSGGVVR	K	I	0.95	55.5	44	0	2.89	0	0	2	0	2	1687.97	3525	3541	TRUE
HUES1	2	Basement membrane-specific heparan sulfate proteoglycan core protein	IPI00024284	468760	1	43	43	67	0.138	VPGSPTNLANR	R	Q	0.95	44.5	43.8	0	2.6	0	1	0	0	2	1125.6	3709	3719	TRUE
HUES1	2	Basement membrane-specific heparan sulfate proteoglycan core protein	IPI00024284	468760	1	43	43	67	0.138	YQLGSGEAR	R	L	0.95	55.4	43.9	0	1.31	0	1	0	0	2	980.48	4273	4281	TRUE
HUES1	2	Isoform 1 of Collagen alpha-1(IV) chain	IPI00743696	160600	1	6	6	10	0.0665	GEPGPPGLPGSVGSPGVPGIGPPGAR	R	G	0.95	38.9	43.2	0	1.96	0	0	2	0	2	2343.16	782	807	TRUE
HUES1	2	Isoform 1 of Collagen alpha-1(IV) chain	IPI00743696	160600	1	6	6	10	0.0665	GFPGTSLPGPSGR	R	D	0.95	55.7	44.5	0	2.24	0	4	0	0	2	1261.62	397	409	TRUE
HUES1	2	Isoform 1 of Collagen alpha-1(IV) chain	IPI00743696	160600	1	6	6	10	0.0665	GPPGGVGFPGSR	R	G	0.95	41.5	44.4	0	2.01	0	1	0	0	2	1116.54	586	597	TRUE
HUES1	2	Isoform 1 of Collagen alpha-1(IV) chain	IPI00743696	160600	1	6	6	10	0.0665	IVPLPGPPGAEGLPGSPGFPGPQGDR	K	G	0.95	45.4	43.1	0	0	0	0	1	0	2	2530.26	641	666	TRUE
HUES1	2	Isoform 1 of Collagen alpha-1(IV) chain	IPI00743696	160600	1	6	6	10	0.0665	KFSTMPFLFCNINNVCNFASR	R	N	0.95	79.3	43	0	1.4	0	0	1	0	2	2583.19	1496	1516	TRUE
HUES1	2	Isoform 1 of Collagen alpha-1(IV) chain	IPI00743696	160600	1	6	6	10	0.0665	KPTPSTLKAGELR	K	T	0.95	52.5	44.1	0	2.25	0	0	1	0	2	1413.81	1644	1656	TRUE
HUES1	2	Apolipoprotein E	IPI00021842	36135.5	1	5	5	15	0.155	LAVYQAGAR	R	E	0.95	49.9	44.5	0	2.09	0	2	0	0	2	948.526	177	185	TRUE
HUES1	2	Apolipoprotein E	IPI00021842	36135.5	1	5	5	15	0.155	LGADMEDVCGR	R	L	0.95	64.6	44.2	0	1.92	0	3	0	0	2	1222.52	122	132	TRUE
HUES1	2	Apolipoprotein E	IPI00021842	36135.5	1	5	5	15	0.155	LGPLVEQGR	R	V	0.95	49.7	43.5	0	1.47	0	4	0	0	2	968.553	199	207	TRUE
HUES1	2	Apolipoprotein E	IPI00021842	36135.5	1	5	5	15	0.155	LQAEAFQAR	R	L	0.95	53.9	44.6	0	0	0	4	0	0	2	1033.54	270	278	TRUE
HUES1	2	Apolipoprotein E	IPI00021842	36135.5	1	5	5	15	0.155	LSKELQAAQAR	R	L	0.95	51.8	44.3	0	1.41	0	2	0	0	2	1214.69	111	121	TRUE
HUES1	2	Endoplasmin	IPI00027230	92453.7	1	6	6	7	0.0772	EAESSPFVER	K	L	0.95	70.5	44.3	0	2.41	0	1	0	0	2	1150.54	548	557	TRUE
HUES1	2	Endoplasmin	IPI00027230	92453.7	1	6	6	7	0.0772	FQSSHHPTDITSLDQYVER	R	M	0.95	58.8	43.3	0	3.6	0	0	1	0	2	2260.06	512	530	TRUE
HUES1	2	Endoplasmin	IPI00027230	92453.7	1	6	6	7	0.0772	GVVDSDDLPLNVSR	K	E	0.95	99.1	44.2	0	2.89	0	1	0	0	2	1485.75	435	448	TRUE
HUES1	2	Endoplasmin	IPI00027230	92453.7	1	6	6	7	0.0772	KEAESSPFVER	R	L	0.95	45.7	44.2	0	0	0	1	0	0	2	1278.63	547	557	TRUE
HUES1	2	Endoplasmin	IPI00027230	92453.7	1	6	6	7	0.0772	SGTSEFLNK	K	M	0.95	67.5	43.6	0	0	0	2	0	0	2	982.484	169	177	TRUE
HUES1	2	Endoplasmin	IPI00027230	92453.7	1	6	6	7	0.0772	SGYLLPDTK	R	A	0.95	61.2	44.3	0	1.8	0	1	0	0	2	993.525	725	733	TRUE
HUES1	2	Isoform M1 of Pyruvate kinase isozymes M1/M2	IPI00220644,IPI00479186,IPI00909560,IPI00941899	58044.6	1	4	4	5	0.081	APIIAVTRNPQTAR	R	Q	0.95	47.1	44.2	0	3.41	0	0	1	0	2	1507.87	448	461	TRUE
HUES1	2	Isoform M1 of Pyruvate kinase isozymes M1/M2	IPI00220644,IPI00479186,IPI00909560,IPI00941899	58044.6	1	4	4	5	0.081	IISKIENHEGVR	K	R	0.949	44.5	44.2	0	0	0	0	1	0	2	1394.78	267	278	TRUE
HUES1	2	Isoform M1 of Pyruvate kinase isozymes M1/M2	IPI00220644,IPI00479186,IPI00909560,IPI00941899	58044.6	1	4	4	5	0.081	NTGIICTIGPASR	R	S	0.95	69.3	44.2	0	4.66	0	2	0	0	2	1359.71	44	56	TRUE
HUES1	2	Isoform M1 of Pyruvate kinase isozymes M1/M2	IPI00220644,IPI00479186,IPI00909560,IPI00941899	58044.6	1	4	4	5	0.081	YRPRAPIIAVTR	R	N	0.95	31	44	0	1.25	0	0	1	0	2	1412.85	444	455	TRUE
HUES1	2	40S ribosomal protein S18	IPI00013296	17701.3	1	2	2	2	0.132	AGELTEDEVER	R	V	0.95	53.3	44.3	0	1.77	0	1	0	0	2	1247.58	56	66	TRUE
HUES1	2	40S ribosomal protein S18	IPI00013296	17701.3	1	2	2	2	0.132	VITIMQNPR	R	Q	0.95	50.1	44.8	0	0	0	1	0	0	2	1087.59	67	75	TRUE
HUES1	2	Collagen alpha-2(IV) chain	IPI00306322,IPI00936857	167540	1	10	10	25	0.09	AGFPGLPGSPGAR	R	G	0.95	45.2	44.6	0	0	0	5	0	0	2	1231.61	459	471	TRUE
HUES1	2	Collagen alpha-2(IV) chain	IPI00306322,IPI00936857	167540	1	10	10	25	0.09	EGFPGPPGFIGPR	R	G	0.95	68.6	44.3	0	2.57	0	3	0	0	2	1375.66	728	740	TRUE
HUES1	2	Collagen alpha-2(IV) chain	IPI00306322,IPI00936857	167540	1	10	10	25	0.09	GDPGPPGPPPVILPGMK	R	D	0.95	41.8	43.9	0	0.921	0	1	0	0	2	1657.86	971	987	TRUE
HUES1	2	Collagen alpha-2(IV) chain	IPI00306322,IPI00936857	167540	1	10	10	25	0.09	GIPGFAGADGGPGPR	R	G	0.95	66.6	44.2	0	3.34	0	4	0	0	2	1357.65	705	719	TRUE
HUES1	2	Collagen alpha-2(IV) chain	IPI00306322,IPI00936857	167540	1	10	10	25	0.09	GLDGYQGPDGPR	R	G	0.95	62.9	44.6	0	4	0	1	0	0	2	1231.57	323	334	TRUE
HUES1	2	Collagen alpha-2(IV) chain	IPI00306322,IPI00936857	167540	1	10	10	25	0.09	GLPGEVLGAQPGPR	R	G	0.95	59.2	44.4	0	3.17	0	3	0	0	2	1347.74	771	784	TRUE
HUES1	2	Collagen alpha-2(IV) chain	IPI00306322,IPI00936857	167540	1	10	10	25	0.09	GQPGPVGPQGYNGPPGLQGFPGLQGR	R	K	0.95	51.6	42.7	0	0	0	0	1	0	2	2564.26	61	86	TRUE
HUES1	2	Collagen alpha-2(IV) chain	IPI00306322,IPI00936857	167540	1	10	10	25	0.09	GVSGFPGADGIPGHPGQGGPR	R	G	0.95	25.3	43.9	0	3.05	0	0	1	0	2	1964.92	109	129	TRUE
HUES1	2	Collagen alpha-2(IV) chain	IPI00306322,IPI00936857	167540	1	10	10	25	0.09	IAVQPGTVGPQGR	K	R	0.95	65.7	44.1	0	2.57	0	5	0	0	2	1279.71	1397	1409	TRUE
HUES1	2	Collagen alpha-2(IV) chain	IPI00306322,IPI00936857	167540	1	10	10	25	0.09	SVSIGYLLVK	R	H	0.95	46.7	44.4	0	0	0	1	0	0	2	1078.65	1485	1494	TRUE
HUES1	2	Thrombospondin-1	IPI00296099	129364	0.998	2	2	3	0.0222	GTSQNDPNWVVR	K	H	0.95	93.1	44.2	0	1.47	0	1	0	0	2	1372.66	969	980	TRUE
HUES1	2	Thrombospondin-1	IPI00296099	129364	0.998	2	2	3	0.0222	NALWHTGNTPGQVR	R	T	0.95	61.2	44	0	2.52	0	0	2	0	2	1550.78	1078	1091	TRUE
HUES1	2	Bifunctional aminoacyl-tRNA synthetase	IPI00013452,IPI00909383	170575	0.999	2	2	2	0.0152	LNLNNTVLSK	R	R	0.95	49.8	44.3	0	0.921	0	1	0	0	2	1115.64	426	435	TRUE
HUES1	2	Bifunctional aminoacyl-tRNA synthetase	IPI00013452,IPI00909383	170575	0.999	2	2	2	0.0152	NSEPAGLETPEAK	R	V	0.95	56.5	44.2	0	1	0	1	0	0	2	1342.65	890	902	TRUE
HUES1	2	Epidermal growth factor-like protein 7	IPI00383960	29598.8	1	4	4	7	0.253	CPAGWRGDTCQSDVDECSAR	R	R	0.95	52.4	43.2	0	3	0	0	1	0	2	2326.92	125	144	TRUE
HUES1	2	Epidermal growth factor-like protein 7	IPI00383960	29598.8	1	4	4	7	0.253	TSGLPGACGAAICQPPCR	R	N	0.95	47.3	43.9	0	2.2	0	0	1	0	2	1872.85	95	112	TRUE
HUES1	2	Epidermal growth factor-like protein 7	IPI00383960	29598.8	1	4	4	7	0.253	VAPNPTGVDSAMKEEVQR	R	L	0.95	55.2	43.6	0	2.6	0	0	2	0	2	1927.95	185	202	TRUE
HUES1	2	Epidermal growth factor-like protein 7	IPI00383960	29598.8	1	4	4	7	0.253	VYQPFLTTCDGHR	R	A	0.95	45	43.9	0	3.74	0	0	3	0	2	1593.75	48	60	TRUE
HUES1	2	Protein CYR61	IPI00299219,IPI00909871	42008	0.999	2	2	2	0.0472	CCTPQLTR	R	T	0.95	36.4	44.4	0	2.09	0	1	0	0	2	1035.47	322	329	TRUE
HUES1	2	Protein CYR61	IPI00299219,IPI00909871	42008	0.999	2	2	2	0.0472	ILYNPLQGQK	R	C	0.95	53.1	44.3	0	1.14	0	1	0	0	2	1173.66	219	228	TRUE
HUES1	2	Isoform 1 of Clusterin	IPI00291262,IPI00400826,IPI00795633,IPI00954954	57814.6	1	5	5	9	0.136	EILSVDCSTNNPSQAK	R	L	0.95	57	43.9	0	2.2	0	1	0	0	2	1762.83	359	374	TRUE
HUES1	2	Isoform 1 of Clusterin	IPI00291262,IPI00400826,IPI00795633,IPI00954954	57814.6	1	5	5	9	0.136	ELDESLQVAER	R	L	0.95	73.5	44.4	0	2.72	0	3	0	0	2	1288.64	378	388	TRUE
HUES1	2	Isoform 1 of Clusterin	IPI00291262,IPI00400826,IPI00795633,IPI00954954	57814.6	1	5	5	9	0.136	FMETVAEK	K	A	0.95	55	43.7	0	0	0	3	0	0	2	970.455	482	489	TRUE
HUES1	2	Isoform 1 of Clusterin	IPI00291262,IPI00400826,IPI00795633,IPI00954954	57814.6	1	5	5	9	0.136	TLIEKTNEER	K	K	0.95	48.2	44.6	0	0	0	1	0	0	2	1232.65	110	119	TRUE
HUES1	2	Isoform 1 of Clusterin	IPI00291262,IPI00400826,IPI00795633,IPI00954954	57814.6	1	5	5	9	0.136	VTTVASHTSDSDVPSGVTEVVVK	R	L	0.95	36.3	43.2	0	0.921	0	0	1	0	2	2314.18	438	460	TRUE
HUES1	2	Isoform 1 of Tenascin	IPI00031008,IPI00220213,IPI00867560	240832	1	12	12	19	0.0654	APTAQVESFR	R	I	0.95	66.6	44.8	0	1.36	0	2	0	0	2	1105.56	1732	1741	TRUE
HUES1	2	Isoform 1 of Tenascin	IPI00031008,IPI00220213,IPI00867560	240832	1	12	12	19	0.0654	AVDIPGLEAATPYR	R	V	0.95	74.3	44	0	3.3	0	1	0	0	2	1472.77	1401	1414	TRUE
HUES1	2	Isoform 1 of Tenascin	IPI00031008,IPI00220213,IPI00867560	240832	1	12	12	19	0.0654	ETFTTGLDAPR	K	N	0.95	64.4	44.2	0	1.96	0	1	0	0	2	1207.6	887	897	TRUE
HUES1	2	Isoform 1 of Tenascin	IPI00031008,IPI00220213,IPI00867560	240832	1	12	12	19	0.0654	FTTDLDSPR	K	D	0.95	66	44.1	0	0	0	4	0	0	2	1051.51	1883	1891	TRUE
HUES1	2	Isoform 1 of Tenascin	IPI00031008,IPI00220213,IPI00867560	240832	1	12	12	19	0.0654	GHEHSIQFAEMK	K	L	0.95	56.5	44.1	0	0.854	0	0	2	0	2	1413.66	2174	2185	TRUE
HUES1	2	Isoform 1 of Tenascin	IPI00031008,IPI00220213,IPI00867560	240832	1	12	12	19	0.0654	GLEPGQEYNVLLTAEKGR	R	H	0.95	44.1	43.7	0	0	0	0	1	0	2	1974.03	1042	1059	TRUE
HUES1	2	Isoform 1 of Tenascin	IPI00031008,IPI00220213,IPI00867560	240832	1	12	12	19	0.0654	IKYAPISGGDHAEVDVPK	R	S	0.95	22.5	43.7	0	3.09	0	0	2	0	2	1895.99	925	942	TRUE
HUES1	2	Isoform 1 of Tenascin	IPI00031008,IPI00220213,IPI00867560	240832	1	12	12	19	0.0654	IQALNGPLR	K	S	0.95	49.3	43.7	0	1.39	0	2	0	0	2	981.584	1955	1963	TRUE
HUES1	2	Isoform 1 of Tenascin	IPI00031008,IPI00220213,IPI00867560	240832	1	12	12	19	0.0654	NGKAAIDSYR	R	I	0.95	47.3	43.9	0	0	0	1	0	0	2	1094.56	915	924	TRUE
HUES1	2	Isoform 1 of Tenascin	IPI00031008,IPI00220213,IPI00867560	240832	1	12	12	19	0.0654	NMNKEDEGEITK	R	S	0.95	42.4	44	0	1.1	0	0	1	0	2	1407.64	748	759	TRUE
HUES1	2	Isoform 1 of Tenascin	IPI00031008,IPI00220213,IPI00867560	240832	1	12	12	19	0.0654	SFSTFDKDTDSAITNCALSYK	R	G	0.95	58	43.3	0	0	0	0	1	0	2	2371.08	2121	2141	TRUE
HUES1	2	Isoform 1 of Tenascin	IPI00031008,IPI00220213,IPI00867560	240832	1	12	12	19	0.0654	YAPISGGDHAEVDVPK	K	S	0.904	17.1	43.8	0	1.68	0	0	1	0	2	1654.81	927	942	TRUE
HUES1	2	Isoform 2 of Collagen alpha-1(XXVI) chain	IPI00374096	45112.8	1	5	5	6	0.15	EALKILAER	R	V	0.95	52	44	0	0	0	1	0	0	2	1042.63	367	375	TRUE
HUES1	2	Isoform 2 of Collagen alpha-1(XXVI) chain	IPI00374096	45112.8	1	5	5	6	0.15	GPAGPPGLLGPPGPR	K	G	0.95	72.1	44.1	0	6.59	0	2	0	0	2	1371.74	227	241	TRUE
HUES1	2	Isoform 2 of Collagen alpha-1(XXVI) chain	IPI00374096	45112.8	1	5	5	6	0.15	GPPGPPGPPGPR	R	G	0.95	41.3	43.8	0	6.54	0	1	0	0	2	1082.57	306	317	FALSE	IPI00022822,IPI00414694,IPI00783931
HUES1	2	Isoform 2 of Collagen alpha-1(XXVI) chain	IPI00374096	45112.8	1	5	5	6	0.15	GQTGEKGPAGPPGLLGPPGPR	R	G	0.95	41.8	43.8	0	1.47	0	0	1	0	2	1972.03	221	241	TRUE
HUES1	2	Isoform 2 of Collagen alpha-1(XXVI) chain	IPI00374096	45112.8	1	5	5	6	0.15	LSDMSERLTTLEAK	R	V	0.9	41	43.9	0	0	0	0	1	0	2	1609.81	134	147	TRUE
HUES1	2	Isoform 2 of Collagen alpha-1(XXVI) chain	IPI00374096	45112.8	1	5	5	6	0.15	WPGPCANLVR	R	T	0.95	46.7	44.1	0	1.77	0	1	0	0	2	1169.59	85	94	TRUE

## Sheet: (C) Spectrum Report
Supplemental File S3
(C) Spectrum report for HUES1 ECM dataset
Cell type	Biological replicate	Protein name	Protein accession numbers	Protein molecular weight (Da)	Protein identification probability	Number of unique peptides	Number of unique spectra	Number of total spectra	Percentage sequence coverage	Assigned	Spectrum name	Peptide sequence	Previous amino acid	Next amino acid	Peptide identification probability	Mascot Ion score	Mascot Identity score	Mascot Delta Ion Score	X! Tandem -log(e) score	Number of enzymatic termini	Fixed modifications identified by spectrum	Variable modifications identified by spectrum	Observed m/z	Actual peptide mass (AMU)	Calculated +1H Peptide Mass (AMU)	Spectrum charge	Actual minus calculated peptide mass (AMU)	Actual minus calculated peptide mass (PPM)	Peptide start index	Peptide stop index	Exclusive	Other Proteins
HUES1	1	Isoform 1 of Nidogen-1	IPI00026944,IPI00384542	136358	0.998	2	2	3	0.0225	TRUE	File: 171210_DS106_IDASET1.wiff, Sample: DS106_IDA008 (sample number 1), Elution: 24.59 to 24.65 min, Period: 1, Cycle(s): 777-778 (Experiment 4)	TcRcPDNTLGVDcIEQK	R	-	0.95	47	43.6	0	0	2		c2: Carbamidomethyl (+57.02), c4: Carbamidomethyl (+57.02), c13: Carbamidomethyl (+57.02)	689.688	2066.04	2065.91	3	1.139	66.12	1231	1247	TRUE
HUES1	1	Isoform 1 of Nidogen-1	IPI00026944,IPI00384542	136358	0.998	2	2	3	0.0225	TRUE	File: 171210_DS109_IDASET1.wiff, Sample: DS109_IDA011 (sample number 1), Elution: 31.33 to 31.4 min, Period: 1, Cycle(s): 916 (Experiment 4), 915 (Experiment 5)	VLFETDLVNPR	R	G	0.95	55.1	44.2	0	1.89	2			651.903	1301.79	1302.71	2	0.09269	71.15	1057	1067	TRUE
HUES1	1	Isoform 1 of Nidogen-1	IPI00026944,IPI00384542	136358	0.998	2	2	3	0.0225	TRUE	File: 171210_DS106_IDASET1.wiff, Sample: DS106_IDA008 (sample number 1), Elution: 31.16 to 31.23 min, Period: 1, Cycle(s): 891 (Experiment 4), 890 (Experiment 5)	VLFETDLVNPR	R	G	0.95	69.6	44.2	0	3.72	2			651.925	1301.83	1302.71	2	0.1368	105	1057	1067	TRUE
HUES1	1	Isoform 1 of Heterogeneous nuclear ribonucleoprotein M	IPI00171903,IPI00383296	77499.3	1	4	4	6	0.0548	TRUE	File: 171210_DS111_IDASET1.wiff, Sample: DS111_IDA013 (sample number 1), Elution: 20.83 to 20.98 min, Period: 1, Cycle(s): 602 (Experiment 3), 600 (Experiment 4), 601 (Experiment 5)	FGSGmNMGR	R	I	0.95	36.7	44.3	0	1.51	2		m5: Oxidation (+15.99)	486.742	971.47	972.403	2	0.07486	76.98	363	371	TRUE
HUES1	1	Isoform 1 of Heterogeneous nuclear ribonucleoprotein M	IPI00171903,IPI00383296	77499.3	1	4	4	6	0.0548	TRUE	File: 171210_DS114_IDASET1.wiff, Sample: DS114_IDA016 (sample number 1), Elution: 24.7 min, Period: 1, Cycle(s): 742 (Experiment 5)	mGAGmGFGLER	R	M	0.934	39.1	44.2	0	0	2		m1: Oxidation (+15.99), m5: Oxidation (+15.99)	579.276	1156.54	1157.51	2	0.03619	31.26	486	496	TRUE
HUES1	1	Isoform 1 of Heterogeneous nuclear ribonucleoprotein M	IPI00171903,IPI00383296	77499.3	1	4	4	6	0.0548	TRUE	File: 171210_DS111_IDASET1.wiff, Sample: DS111_IDA013 (sample number 1), Elution: 24.74 to 24.82 min, Period: 1, Cycle(s): 653 (Experiment 3), 654 (Experiment 5)	mGAGmGFGLER	R	M	0.95	56.9	44.2	0	3.57	2		m1: Oxidation (+15.99), m5: Oxidation (+15.99)	579.28	1156.55	1157.51	2	0.04552	39.33	486	496	TRUE
HUES1	1	Isoform 1 of Heterogeneous nuclear ribonucleoprotein M	IPI00171903,IPI00383296	77499.3	1	4	4	6	0.0548	TRUE	File: 171210_DS111_IDASET1.wiff, Sample: DS111_IDA013 (sample number 1), Elution: 20.75 to 20.82 min, Period: 1, Cycle(s): 600 (Experiment 3), 599 (Experiment 5)	MGANNLER	R	M	0.95	67.9	45	0	0	2			452.776	903.537	904.431	2	0.1134	125.4	558	565	TRUE
HUES1	1	Isoform 1 of Heterogeneous nuclear ribonucleoprotein M	IPI00171903,IPI00383296	77499.3	1	4	4	6	0.0548	TRUE	File: 171210_DS111_IDASET1.wiff, Sample: DS111_IDA013 (sample number 1), Elution: 21.27 to 21.64 min, Period: 1, Cycle(s): 606-607, 610-611 (Experiment 3)	mVPAGmGAGLER	R	M	0.943	39.8	44.4	0	0	2		m1: Oxidation (+15.99), m6: Oxidation (+15.99)	610.842	1219.67	1220.58	2	0.1013	82.96	532	543	TRUE
HUES1	1	Isoform 1 of Heterogeneous nuclear ribonucleoprotein M	IPI00171903,IPI00383296	77499.3	1	4	4	6	0.0548	TRUE	File: 171210_DS113_IDASET1.wiff, Sample: DS113_IDA015 (sample number 1), Elution: 21.38 to 21.64 min, Period: 1, Cycle(s): 756 (Experiment 3), 759 (Experiment 5)	mVPAGmGAGLER	R	M	0.95	38.1	44.4	0	0.824	2		m1: Oxidation (+15.99), m6: Oxidation (+15.99)	610.827	1219.64	1220.58	2	0.07073	57.94	532	543	TRUE
HUES1	1	Keratin, type I cytoskeletal 18	IPI00554788	48041	0.998	2	2	8	0.0395	TRUE	File: 171210_DS124_IDASET1.wiff, Sample: DS124_IDA026 (sample number 1), Elution: 26.42 to 26.56 min, Period: 1, Cycle(s): 736, 738 (Experiment 4)	IVLQIDNAR	R	L	0.899	37.1	43.8	0	0	2			521.394	1040.77	1041.61	2	0.1747	167.7	150	158	TRUE
HUES1	1	Keratin, type I cytoskeletal 18	IPI00554788	48041	0.998	2	2	8	0.0395	TRUE	File: 171210_DS118_IDASET1.wiff, Sample: DS118_IDA020 (sample number 1), Elution: 26.4 to 26.47 min, Period: 1, Cycle(s): 764 (Experiment 3), 763 (Experiment 4)	IVLQIDNAR	R	L	0.924	38.2	43.8	0	0	2			521.384	1040.75	1041.61	2	0.1556	149.4	150	158	TRUE
HUES1	1	Keratin, type I cytoskeletal 18	IPI00554788	48041	0.998	2	2	8	0.0395	TRUE	File: 171210_DS125_IDASET1.wiff, Sample: DS125_IDA027 (sample number 1), Elution: 26.46 to 26.54 min, Period: 1, Cycle(s): 773 (Experiment 3), 774 (Experiment 5)	IVLQIDNAR	R	L	0.94	39	43.8	0	0	2			521.373	1040.73	1041.61	2	0.1335	128.2	150	158	TRUE
HUES1	1	Keratin, type I cytoskeletal 18	IPI00554788	48041	0.998	2	2	8	0.0395	TRUE	File: 171210_DS126_IDASET1.wiff, Sample: DS126_IDA028 (sample number 1), Elution: 26.4 to 26.47 min, Period: 1, Cycle(s): 765-766 (Experiment 3)	IVLQIDNAR	R	L	0.95	40.5	43.8	0	0	2			521.359	1040.7	1041.61	2	0.1048	100.6	150	158	TRUE
HUES1	1	Keratin, type I cytoskeletal 18	IPI00554788	48041	0.998	2	2	8	0.0395	TRUE	File: 171210_DS117_IDASET1.wiff, Sample: DS117_IDA019 (sample number 1), Elution: 26.4 to 26.68 min, Period: 1, Cycle(s): 646-647 (Experiment 3), 650 (Experiment 4)	IVLQIDNAR	R	L	0.95	42.6	43.8	0	0	2			521.349	1040.68	1041.61	2	0.08546	82.04	150	158	TRUE
HUES1	1	Keratin, type I cytoskeletal 18	IPI00554788	48041	0.998	2	2	8	0.0395	TRUE	File: 171210_DS115_IDASET1.wiff, Sample: DS115_IDA017 (sample number 1), Elution: 26.34 to 26.7 min, Period: 1, Cycle(s): 818, 821-822 (Experiment 3), 817 (Experiment 4)	IVLQIDNAR	R	L	0.95	52.8	43.8	0	0	2			521.358	1040.7	1041.61	2	0.1035	99.31	150	158	TRUE
HUES1	1	Keratin, type I cytoskeletal 18	IPI00554788	48041	0.998	2	2	8	0.0395	TRUE	File: 171210_DS116_IDASET1.wiff, Sample: DS116_IDA018 (sample number 1), Elution: 26.41 to 27.37 min, Period: 1, Cycle(s): 1135-1136 (Experiment 3), 1140, 1151 (Experiment 4)	IVLQIDNAR	R	L	0.95	54	43.8	0	1.32	2			521.415	1040.81	1041.61	2	0.2168	208.1	150	158	TRUE
HUES1	1	Keratin, type I cytoskeletal 18	IPI00554788	48041	0.998	2	2	8	0.0395	TRUE	File: 171210_DS115_IDASET1.wiff, Sample: DS115_IDA017 (sample number 1), Elution: 21.19 to 22.36 min, Period: 1, Cycle(s): 745, 749-750, 759 (Experiment 3), 760 (Experiment 4)	STFSTNYR	R	S	0.95	58.9	44.6	0	0	2			488.295	974.576	975.453	2	0.1299	133.2	7	14	TRUE
HUES1	1	Keratin, type II cytoskeletal 1	IPI00220327	66022.3	1	4	4	6	0.0699	TRUE	File: 171210_DS105_IDASET1.wiff, Sample: DS105_IDA007 (sample number 1), Elution: 21.47 min, Period: 1, Cycle(s): 789 (Experiment 5)	AQYEDIAQK	K	S	0.929	28	44.1	0	0.886	2			533.404	1064.79	1065.52	2	0.2792	261.9	356	364	TRUE
HUES1	1	Keratin, type II cytoskeletal 1	IPI00220327	66022.3	1	4	4	6	0.0699	TRUE	File: 171210_DS124_IDASET1.wiff, Sample: DS124_IDA026 (sample number 1), Elution: 21.22 to 21.38 min, Period: 1, Cycle(s): 662, 664 (Experiment 4)	AQYEDIAQK	K	S	0.95	39.2	44.1	0	1.04	2			533.307	1064.6	1065.52	2	0.08542	80.16	356	364	TRUE
HUES1	1	Keratin, type II cytoskeletal 1	IPI00220327	66022.3	1	4	4	6	0.0699	TRUE	File: 171210_DS112_IDASET1.wiff, Sample: DS112_IDA014 (sample number 1), Elution: 21.4 to 21.67 min, Period: 1, Cycle(s): 636 (Experiment 3), 637 (Experiment 4), 639 (Experiment 5)	AQYEDIAQK	K	S	0.95	40.4	44.1	0	0	2			533.337	1064.66	1065.52	2	0.1444	135.5	356	364	TRUE
HUES1	1	Keratin, type II cytoskeletal 1	IPI00220327	66022.3	1	4	4	6	0.0699	TRUE	File: 171210_DS101_IDASET1.wiff, Sample: DS101_IDA003 (sample number 1), Elution: 35.29 to 35.65 min, Period: 1, Cycle(s): 969, 971-972 (Experiment 3), 967 (Experiment 4)	SLDLDSIIAEVK	R	A	0.95	58.2	44.2	0	2.85	2			652.01	1302.01	1302.72	2	0.2973	228.2	344	355	TRUE
HUES1	1	Keratin, type II cytoskeletal 1	IPI00220327	66022.3	1	4	4	6	0.0699	TRUE	File: 171210_DS101_IDASET1.wiff, Sample: DS101_IDA003 (sample number 1), Elution: 32.63 to 33.12 min, Period: 1, Cycle(s): 935 (Experiment 3), 934, 938, 940 (Experiment 5)	SLNNQFASFIDKVR	K	F	0.95	47.2	43.9	0	0	2			547.437	1639.29	1638.86	3	1.437	264.6	186	199	TRUE
HUES1	1	Keratin, type II cytoskeletal 1	IPI00220327	66022.3	1	4	4	6	0.0699	TRUE	File: 171210_DS112_IDASET1.wiff, Sample: DS112_IDA014 (sample number 1), Elution: 25.99 to 26.28 min, Period: 1, Cycle(s): 701, 705 (Experiment 3), 700 (Experiment 5)	YEELQITAGR	K	H	0.95	46.7	44.1	0	0.77	2			590.393	1178.77	1179.6	2	0.1785	151.3	377	386	TRUE
HUES1	1	Collagen alpha-1(I) chain	IPI00297646	138893	1	8	8	30	0.0827	TRUE	File: 171210_DS101_IDASET1.wiff, Sample: DS101_IDA003 (sample number 1), Elution: 21.99 min, Period: 1, Cycle(s): 805 (Experiment 5) (Charge not auto determined)	GEpGPTGLpGPpGER	R	G	0.95	41	44.1	0	0	2		p3: Hydroxylation (+15.99), p9: Hydroxylation (+15.99), p12: Hydroxylation (+15.99)	733.978	1465.94	1465.69	2	1.257	173.3	473	487	TRUE
HUES1	1	Collagen alpha-1(I) chain	IPI00297646	138893	1	8	8	30	0.0827	TRUE	File: 171210_DS106_IDASET1.wiff, Sample: DS106_IDA008 (sample number 1), Elution: 23.3 to 23.38 min, Period: 1, Cycle(s): 759 (Experiment 4), 758 (Experiment 5)	GFpGADGVAGPK	R	G	0.897	38	44.9	0	0	2		p3: Hydroxylation (+15.99)	544.838	1087.66	1088.54	2	0.131	120.3	494	505	TRUE
HUES1	1	Collagen alpha-1(I) chain	IPI00297646	138893	1	8	8	30	0.0827	TRUE	File: 171210_DS105_IDASET1.wiff, Sample: DS105_IDA007 (sample number 1), Elution: 23.36 min, Period: 1, Cycle(s): 812 (Experiment 3)	GFpGADGVAGPK	R	G	0.95	28.4	44.9	0	1.31	2		p3: Hydroxylation (+15.99)	544.955	1087.9	1088.54	2	0.3655	335.6	494	505	TRUE
HUES1	1	Collagen alpha-1(I) chain	IPI00297646	138893	1	8	8	30	0.0827	TRUE	File: 171210_DS101_IDASET1.wiff, Sample: DS101_IDA003 (sample number 1), Elution: 22.99 to 23.34 min, Period: 1, Cycle(s): 818 (Experiment 3), 817, 821 (Experiment 4) (Charge not auto determined)	GFpGADGVAGPK	R	G	0.95	53.1	44.9	0	1	2		p3: Hydroxylation (+15.99)	545.376	1088.74	1088.54	2	1.207	187.7	494	505	TRUE
HUES1	1	Collagen alpha-1(I) chain	IPI00297646	138893	1	8	8	30	0.0827	TRUE	File: 171210_DS107_IDASET1.wiff, Sample: DS107_IDA009 (sample number 1), Elution: 19.86 min, Period: 1, Cycle(s): 677 (Experiment 5)	GLTGSpGSpGPDGK	K	T	0.95	28.1	44.3	0	2.66	2		p6: Hydroxylation (+15.99), p9: Hydroxylation (+15.99)	629.82	1257.62	1258.59	2	0.04089	32.49	539	552	TRUE
HUES1	1	Collagen alpha-1(I) chain	IPI00297646	138893	1	8	8	30	0.0827	TRUE	File: 171210_DS106_IDASET1.wiff, Sample: DS106_IDA008 (sample number 1), Elution: 19.74 to 19.98 min, Period: 1, Cycle(s): 717 (Experiment 3), 714 (Experiment 4)	GLTGSpGSpGPDGK	K	T	0.95	38.1	44.3	0	3.44	2		p6: Hydroxylation (+15.99), p9: Hydroxylation (+15.99)	629.81	1257.61	1258.59	2	0.02138	16.99	539	552	TRUE
HUES1	1	Collagen alpha-1(I) chain	IPI00297646	138893	1	8	8	30	0.0827	TRUE	File: 171210_DS102_IDASET1.wiff, Sample: DS102_IDA004 (sample number 1), Elution: 19.61 to 19.69 min, Period: 1, Cycle(s): 768 (Experiment 3), 767 (Experiment 4)	GLTGSpGSpGPDGK	K	T	0.95	58	44.3	0	5.19	2		p6: Hydroxylation (+15.99), p9: Hydroxylation (+15.99)	629.859	1257.7	1258.59	2	0.1202	95.46	539	552	TRUE
HUES1	1	Collagen alpha-1(I) chain	IPI00297646	138893	1	8	8	30	0.0827	TRUE	File: 171210_DS101_IDASET1.wiff, Sample: DS101_IDA003 (sample number 1), Elution: 19.68 min, Period: 1, Cycle(s): 777 (Experiment 5)	GLTGSpGSpGPDGK	K	T	0.95	70.5	44.3	0	6.85	2		p6: Hydroxylation (+15.99), p9: Hydroxylation (+15.99)	629.95	1257.89	1258.59	2	0.3015	239.5	539	552	TRUE
HUES1	1	Collagen alpha-1(I) chain	IPI00297646	138893	1	8	8	30	0.0827	TRUE	File: 171210_DS105_IDASET1.wiff, Sample: DS105_IDA007 (sample number 1), Elution: 19.57 to 19.63 min, Period: 1, Cycle(s): 765 (Experiment 3), 764 (Experiment 5)	GLTGSpGSpGPDGK	K	T	0.95	96.9	44.3	0	6.12	2		p6: Hydroxylation (+15.99), p9: Hydroxylation (+15.99)	629.85	1257.69	1258.59	2	0.1019	80.94	539	552	TRUE
HUES1	1	Collagen alpha-1(I) chain	IPI00297646	138893	1	8	8	30	0.0827	TRUE	File: 171210_DS101_IDASET1.wiff, Sample: DS101_IDA003 (sample number 1), Elution: 19.85 min, Period: 1, Cycle(s): 779 (Experiment 5)	GPSGPQGPGGppGPK	R	G	0.95	79.5	44.4	0	4.17	2		p11: Hydroxylation (+15.99), p12: Hydroxylation (+15.99)	660.119	1318.22	1318.64	2	0.5914	-311.8	416	430	TRUE
HUES1	1	Collagen alpha-1(I) chain	IPI00297646	138893	1	8	8	30	0.0827	TRUE	File: 171210_DS109_IDASET1.wiff, Sample: DS109_IDA011 (sample number 1), Elution: 22.54 min, Period: 1, Cycle(s): 772 (Experiment 5)	GSAGPpGATGFpGAAGR	R	V	0.95	33	44.2	0	0.959	2		p6: Hydroxylation (+15.99), p12: Hydroxylation (+15.99)	730.375	1458.74	1459.69	2	0.05018	34.38	866	882	TRUE
HUES1	1	Collagen alpha-1(I) chain	IPI00297646	138893	1	8	8	30	0.0827	TRUE	File: 171210_DS110_IDASET1.wiff, Sample: DS110_IDA012 (sample number 1), Elution: 22.5 to 22.57 min, Period: 1, Cycle(s): 763-764 (Experiment 5)	GSAGPpGATGFpGAAGR	R	V	0.95	46.3	44.2	0	2.92	2		p6: Hydroxylation (+15.99), p12: Hydroxylation (+15.99)	730.371	1458.73	1459.69	2	0.04213	28.86	866	882	TRUE
HUES1	1	Collagen alpha-1(I) chain	IPI00297646	138893	1	8	8	30	0.0827	TRUE	File: 171210_DS107_IDASET1.wiff, Sample: DS107_IDA009 (sample number 1), Elution: 21.86 min, Period: 1, Cycle(s): 701 (Experiment 5)	GSAGppGATGFpGAAGR	R	V	0.95	61	44.3	0	3	2		p5: Hydroxylation (+15.99), p6: Hydroxylation (+15.99), p12: Hydroxylation (+15.99)	738.373	1474.73	1475.69	2	0.05144	34.86	866	882	TRUE
HUES1	1	Collagen alpha-1(I) chain	IPI00297646	138893	1	8	8	30	0.0827	TRUE	File: 171210_DS101_IDASET1.wiff, Sample: DS101_IDA003 (sample number 1), Elution: 22.26 to 22.58 min, Period: 1, Cycle(s): 812 (Experiment 4), 808 (Experiment 5) (Charge not auto determined)	GSAGPpGATGFpGAAGR	R	V	0.95	67.1	44.2	0	5.54	2		p6: Hydroxylation (+15.99), p12: Hydroxylation (+15.99)	731.093	1460.17	1459.69	2	1.486	330.5	866	882	TRUE
HUES1	1	Collagen alpha-1(I) chain	IPI00297646	138893	1	8	8	30	0.0827	TRUE	File: 171210_DS105_IDASET1.wiff, Sample: DS105_IDA007 (sample number 1), Elution: 22.32 to 22.64 min, Period: 1, Cycle(s): 802-803 (Experiment 3), 799 (Experiment 4)	GSAGPpGATGFpGAAGR	R	V	0.95	83.8	44.2	0	5.49	2		p6: Hydroxylation (+15.99), p12: Hydroxylation (+15.99)	730.489	1458.96	1459.69	2	0.2788	190.9	866	882	TRUE
HUES1	1	Collagen alpha-1(I) chain	IPI00297646	138893	1	8	8	30	0.0827	TRUE	File: 171210_DS106_IDASET1.wiff, Sample: DS106_IDA008 (sample number 1), Elution: 22.38 to 22.8 min, Period: 1, Cycle(s): 747 (Experiment 3), 748, 751 (Experiment 4), 752 (Experiment 5)	GSAGPpGATGFpGAAGR	R	V	0.95	88.3	44.2	0	5.4	2		p6: Hydroxylation (+15.99), p12: Hydroxylation (+15.99)	730.437	1458.86	1459.69	2	0.1741	119.3	866	882	TRUE
HUES1	1	Collagen alpha-1(I) chain	IPI00297646	138893	1	8	8	30	0.0827	TRUE	File: 171210_DS102_IDASET1.wiff, Sample: DS102_IDA004 (sample number 1), Elution: 22.3 to 22.52 min, Period: 1, Cycle(s): 802 (Experiment 4), 799 (Experiment 5)	GSAGPpGATGFpGAAGR	R	V	0.95	93	44.2	0	5.34	2		p6: Hydroxylation (+15.99), p12: Hydroxylation (+15.99)	730.515	1459.01	1459.69	2	0.3293	225.5	866	882	TRUE
HUES1	1	Collagen alpha-1(I) chain	IPI00297646	138893	1	8	8	30	0.0827	TRUE	File: 171210_DS107_IDASET1.wiff, Sample: DS107_IDA009 (sample number 1), Elution: 22.45 to 22.54 min, Period: 1, Cycle(s): 709 (Experiment 3), 710 (Experiment 4)	GSAGPpGATGFpGAAGR	R	V	0.95	94.1	44.2	0	5.49	2		p6: Hydroxylation (+15.99), p12: Hydroxylation (+15.99)	730.411	1458.81	1459.69	2	0.1225	83.93	866	882	TRUE
HUES1	1	Collagen alpha-1(I) chain	IPI00297646	138893	1	8	8	30	0.0827	TRUE	File: 171210_DS101_IDASET1.wiff, Sample: DS101_IDA003 (sample number 1), Elution: 21.14 min, Period: 1, Cycle(s): 795 (Experiment 5)	GVpGPpGAVGPAGK	R	D	0.95	47.9	44.1	0	4.33	2		p3: Hydroxylation (+15.99), p6: Hydroxylation (+15.99)	597.184	1192.35	1192.63	2	0.7276	-230.6	599	612	TRUE
HUES1	1	Collagen alpha-1(I) chain	IPI00297646	138893	1	8	8	30	0.0827	TRUE	File: 171210_DS106_IDASET1.wiff, Sample: DS106_IDA008 (sample number 1), Elution: 19.41 to 20.98 min, Period: 1, Cycle(s): 724-725, 727 (Experiment 3), 720 (Experiment 4), 710, 721, 729 (Experiment 5)	GVQGPpGPAGPR	R	G	0.95	38.7	44.9	0	2.96	2		p6: Hydroxylation (+15.99)	552.814	1103.61	1105.58	2	-0.9538	44.25	686	697	TRUE
HUES1	1	Collagen alpha-1(I) chain	IPI00297646	138893	1	8	8	30	0.0827	TRUE	File: 171210_DS107_IDASET1.wiff, Sample: DS107_IDA009 (sample number 1), Elution: 19.18 to 20.18 min, Period: 1, Cycle(s): 669-670 (Experiment 3), 680-681 (Experiment 5)	GVQGppGPAGPR	R	G	0.95	45.9	44.5	0	1	2		p5: Hydroxylation (+15.99), p6: Hydroxylation (+15.99)	561.298	1120.58	1121.57	2	0.01848	16.47	686	697	TRUE
HUES1	1	Collagen alpha-1(I) chain	IPI00297646	138893	1	8	8	30	0.0827	TRUE	File: 171210_DS107_IDASET1.wiff, Sample: DS107_IDA009 (sample number 1), Elution: 20.25 to 20.65 min, Period: 1, Cycle(s): 686-687 (Experiment 3), 682, 685 (Experiment 4)	GVQGPpGPAGPR	R	G	0.95	47.8	44.8	0	1.19	2		p6: Hydroxylation (+15.99)	553.323	1104.63	1105.58	2	0.06389	57.79	686	697	TRUE
HUES1	1	Collagen alpha-1(I) chain	IPI00297646	138893	1	8	8	30	0.0827	TRUE	File: 171210_DS105_IDASET1.wiff, Sample: DS105_IDA007 (sample number 1), Elution: 19.99 to 20.07 min, Period: 1, Cycle(s): 771 (Experiment 4), 770 (Experiment 5)	GVQGppGPAGPR	R	G	0.95	53.6	44.5	0	0.959	2		p5: Hydroxylation (+15.99), p6: Hydroxylation (+15.99)	561.515	1121.01	1121.57	2	0.452	402.9	686	697	TRUE
HUES1	1	Collagen alpha-1(I) chain	IPI00297646	138893	1	8	8	30	0.0827	TRUE	File: 171210_DS105_IDASET1.wiff, Sample: DS105_IDA007 (sample number 1), Elution: 21.05 to 21.13 min, Period: 1, Cycle(s): 783-784 (Experiment 5)	GVQGPPGPAGPR	R	G	0.95	55.4	44.9	0	3.02	2			545.494	1088.97	1089.58	2	0.4003	367.3	686	697	TRUE
HUES1	1	Collagen alpha-1(I) chain	IPI00297646	138893	1	8	8	30	0.0827	TRUE	File: 171210_DS107_IDASET1.wiff, Sample: DS107_IDA009 (sample number 1), Elution: 22.86 to 24.19 min, Period: 1, Cycle(s): 716, 718, 720, 727, 730 (Experiment 3), 714 (Experiment 4), 726, 731 (Experiment 5)	SGDRGETGPAGPAGPVGPVGAR	K	G	0.95	24.1	43.9	0	5.44	2			655.005	1961.99	1961.98	3	1.02	8.762	1063	1084	TRUE
HUES1	1	Collagen alpha-1(I) chain	IPI00297646	138893	1	8	8	30	0.0827	TRUE	File: 171210_DS109_IDASET1.wiff, Sample: DS109_IDA011 (sample number 1), Elution: 22.98 to 23.06 min, Period: 1, Cycle(s): 778-779 (Experiment 3)	SGDRGETGPAGPAGPVGPVGAR	K	G	0.95	32.3	43.7	0	2.62	2			654.726	1961.16	1961.98	3	0.1837	93.61	1063	1084	TRUE
HUES1	1	Collagen alpha-1(I) chain	IPI00297646	138893	1	8	8	30	0.0827	TRUE	File: 171210_DS111_IDASET1.wiff, Sample: DS111_IDA013 (sample number 1), Elution: 22.91 min, Period: 1, Cycle(s): 627 (Experiment 5)	SGDRGETGPAGPAGPVGPVGAR	K	G	0.95	36.3	43.7	0	1.62	2			654.702	1961.08	1961.98	3	0.1118	56.96	1063	1084	TRUE
HUES1	1	Collagen alpha-1(I) chain	IPI00297646	138893	1	8	8	30	0.0827	TRUE	File: 171210_DS110_IDASET1.wiff, Sample: DS110_IDA012 (sample number 1), Elution: 22.95 to 23.21 min, Period: 1, Cycle(s): 769-770, 772 (Experiment 3)	SGDRGETGPAGPAGPVGPVGAR	K	G	0.95	45.1	43.7	0	6.82	2			654.716	1961.13	1961.98	3	0.1551	79.07	1063	1084	TRUE
HUES1	1	Collagen alpha-1(I) chain	IPI00297646	138893	1	8	8	30	0.0827	TRUE	File: 171210_DS105_IDASET1.wiff, Sample: DS105_IDA007 (sample number 1), Elution: 22.8 to 23.21 min, Period: 1, Cycle(s): 805-806 (Experiment 3), 809 (Experiment 4), 810 (Experiment 5)	SGDRGETGPAGPAGPVGPVGAR	K	G	0.95	51.8	43.9	0	5.4	2			654.993	1961.96	1961.98	3	0.9841	-9.478	1063	1084	TRUE
HUES1	1	Collagen alpha-1(I) chain	IPI00297646	138893	1	8	8	30	0.0827	TRUE	File: 171210_DS106_IDASET1.wiff, Sample: DS106_IDA008 (sample number 1), Elution: 22.88 to 23.58 min, Period: 1, Cycle(s): 754, 757-758, 761-762 (Experiment 3), 753 (Experiment 5)	SGDRGETGPAGPAGPVGPVGAR	K	G	0.95	57	43.9	0	5	2			654.864	1961.57	1961.98	3	0.5981	-206.2	1063	1084	TRUE
HUES1	1	cDNA FLJ56912, highly similar to Fibulin-2	IPI00023824,IPI00465038,IPI00927720	129362	1	3	3	4	0.0231	TRUE	File: 171210_DS105_IDASET1.wiff, Sample: DS105_IDA007 (sample number 1), Elution: 21.79 to 22.06 min, Period: 1, Cycle(s): 793 (Experiment 3), 796 (Experiment 4)	GSFYcQAR	K	Q	0.95	42.1	44.7	0	0	2		c5: Carbamidomethyl (+57.02)	494.721	987.428	988.431	2	0.005155	5.215	812	819	TRUE
HUES1	1	cDNA FLJ56912, highly similar to Fibulin-2	IPI00023824,IPI00465038,IPI00927720	129362	1	3	3	4	0.0231	TRUE	File: 171210_DS105_IDASET1.wiff, Sample: DS105_IDA007 (sample number 1), Elution: 19.85 to 19.93 min, Period: 1, Cycle(s): 769 (Experiment 3), 768 (Experiment 4)	RPPEPAAAPR	R	R	0.95	44	44.6	0	1.49	2			531.467	1060.92	1061.59	2	0.3415	321.5	592	601	TRUE
HUES1	1	cDNA FLJ56912, highly similar to Fibulin-2	IPI00023824,IPI00465038,IPI00927720	129362	1	3	3	4	0.0231	TRUE	File: 171210_DS106_IDASET1.wiff, Sample: DS106_IDA008 (sample number 1), Elution: 19.99 to 20.06 min, Period: 1, Cycle(s): 718 (Experiment 3), 717 (Experiment 5)	RPPEPAAAPR	R	R	0.95	48	44.6	0	3.64	2			531.362	1060.71	1061.59	2	0.1323	124.6	592	601	TRUE
HUES1	1	cDNA FLJ56912, highly similar to Fibulin-2	IPI00023824,IPI00465038,IPI00927720	129362	1	3	3	4	0.0231	TRUE	File: 171210_DS105_IDASET1.wiff, Sample: DS105_IDA007 (sample number 1), Elution: 21.19 to 21.26 min, Period: 1, Cycle(s): 785-786 (Experiment 5)	ScmAGVLGAK	K	E	0.95	52.6	43.9	0	1.39	2		c2: Carbamidomethyl (+57.02), m3: Oxidation (+15.99)	505.371	1008.73	1009.48	2	0.2545	252	514	523	TRUE
HUES1	1	Isoform V0 of Versican core protein	IPI00009802,IPI00215628,IPI00215629,IPI00215630	372795	1	4	4	5	0.0121	TRUE	File: 171210_DS107_IDASET1.wiff, Sample: DS107_IDA009 (sample number 1), Elution: 25.67 to 26.01 min, Period: 1, Cycle(s): 754 (Experiment 3), 752, 756 (Experiment 4), 757 (Experiment 5)	AQcGGGLLGVR	R	T	0.95	63	44.8	0	1.24	2		c3: Carbamidomethyl (+57.02)	544.355	1086.7	1087.57	2	0.1355	124.6	313	323	TRUE
HUES1	1	Isoform V0 of Versican core protein	IPI00009802,IPI00215628,IPI00215629,IPI00215630	372795	1	4	4	5	0.0121	TRUE	File: 171210_DS101_IDASET1.wiff, Sample: DS101_IDA003 (sample number 1), Elution: 25.61 to 25.68 min, Period: 1, Cycle(s): 850 (Experiment 4), 849 (Experiment 5) (Charge not auto determined)	AQcGGGLLGVR	R	T	0.95	66.2	44.9	0	1.41	2		c3: Carbamidomethyl (+57.02)	544.803	1087.59	1087.57	2	1.032	26.69	313	323	TRUE
HUES1	1	Isoform V0 of Versican core protein	IPI00009802,IPI00215628,IPI00215629,IPI00215630	372795	1	4	4	5	0.0121	TRUE	File: 171210_DS101_IDASET1.wiff, Sample: DS101_IDA003 (sample number 1), Elution: 31.3 to 31.38 min, Period: 1, Cycle(s): 918-919 (Experiment 3) (Charge not auto determined)	LATVGELQAAWR	R	N	0.95	83.7	44.2	0	3.48	2			658.204	1314.39	1314.72	2	0.6843	-242.1	277	288	TRUE
HUES1	1	Isoform V0 of Versican core protein	IPI00009802,IPI00215628,IPI00215629,IPI00215630	372795	1	4	4	5	0.0121	TRUE	File: 171210_DS101_IDASET1.wiff, Sample: DS101_IDA003 (sample number 1), Elution: 26.29 min, Period: 1, Cycle(s): 857 (Experiment 4)	LLASDAGLYR	K	C	0.95	48.1	44.2	0	1.09	2			540.218	1078.42	1078.59	2	0.8394	-151.3	120	129	TRUE
HUES1	1	Isoform V0 of Versican core protein	IPI00009802,IPI00215628,IPI00215629,IPI00215630	372795	1	4	4	5	0.0121	TRUE	File: 171210_DS101_IDASET1.wiff, Sample: DS101_IDA003 (sample number 1), Elution: 28.95 to 29.04 min, Period: 1, Cycle(s): 890 (Experiment 3), 891 (Experiment 4)	YEINSLIR	R	Y	0.897	37.4	44.2	0	0	2			504.517	1007.02	1007.55	2	0.4753	471.5	3315	3322	TRUE
HUES1	1	Isoform 1 of Clusterin	IPI00291262,IPI00400826,IPI00795633,IPI00954954	52476.9	1	8	8	15	0.171	TRUE	File: 171210_DS121_IDASET1.wiff, Sample: DS121_IDA023 (sample number 1), Elution: 24.22 to 24.29 min, Period: 1, Cycle(s): 674 (Experiment 4), 673 (Experiment 5)	EILSVDcSTNNPSQAK	R	L	0.95	41.3	44	0	1.96	2		c7: Carbamidomethyl (+57.02)	882.125	1762.24	1762.83	2	0.4146	235.2	307	322	TRUE
HUES1	1	Isoform 1 of Clusterin	IPI00291262,IPI00400826,IPI00795633,IPI00954954	52476.9	1	8	8	15	0.171	TRUE	File: 171210_DS121_IDASET1.wiff, Sample: DS121_IDA023 (sample number 1), Elution: 25.21 to 25.55 min, Period: 1, Cycle(s): 688-689 (Experiment 3), 692 (Experiment 4)	ELDESLQVAER	R	L	0.95	58.8	44.4	0	3.59	2			644.948	1287.88	1288.64	2	0.2503	194.2	326	336	TRUE
HUES1	1	Isoform 1 of Clusterin	IPI00291262,IPI00400826,IPI00795633,IPI00954954	52476.9	1	8	8	15	0.171	TRUE	File: 171210_DS120_IDASET1.wiff, Sample: DS120_IDA022 (sample number 1), Elution: 25.16 to 25.59 min, Period: 1, Cycle(s): 768, 771 (Experiment 3), 767, 772 (Experiment 4)	ELDESLQVAER	R	L	0.95	59.5	44.4	0	3.54	2			644.876	1287.74	1288.64	2	0.1069	82.97	326	336	TRUE
HUES1	1	Isoform 1 of Clusterin	IPI00291262,IPI00400826,IPI00795633,IPI00954954	52476.9	1	8	8	15	0.171	TRUE	File: 171210_DS122_IDASET1.wiff, Sample: DS122_IDA024 (sample number 1), Elution: 25.35 to 25.43 min, Period: 1, Cycle(s): 712-713 (Experiment 3)	ELDESLQVAER	R	L	0.95	62.5	44.4	0	1.46	2			644.879	1287.74	1288.64	2	0.1131	87.79	326	336	TRUE
HUES1	1	Isoform 1 of Clusterin	IPI00291262,IPI00400826,IPI00795633,IPI00954954	52476.9	1	8	8	15	0.171	TRUE	File: 171210_DS119_IDASET1.wiff, Sample: DS119_IDA021 (sample number 1), Elution: 25.3 min, Period: 1, Cycle(s): 745 (Experiment 3)	ELDESLQVAER	R	L	0.95	68.7	44.4	0	1.96	2			644.87	1287.72	1288.64	2	0.09368	72.69	326	336	TRUE
HUES1	1	Isoform 1 of Clusterin	IPI00291262,IPI00400826,IPI00795633,IPI00954954	52476.9	1	8	8	15	0.171	TRUE	File: 171210_DS119_IDASET1.wiff, Sample: DS119_IDA021 (sample number 1), Elution: 20.91 to 21.26 min, Period: 1, Cycle(s): 686-687, 690 (Experiment 4)	FmETVAEK	K	A	0.95	33.8	43.7	0	1.2	2		m2: Oxidation (+15.99)	485.8	969.585	970.455	2	0.1372	141.3	430	437	TRUE
HUES1	1	Isoform 1 of Clusterin	IPI00291262,IPI00400826,IPI00795633,IPI00954954	52476.9	1	8	8	15	0.171	TRUE	File: 171210_DS121_IDASET1.wiff, Sample: DS121_IDA023 (sample number 1), Elution: 20.96 to 21.04 min, Period: 1, Cycle(s): 631-632 (Experiment 3)	FmETVAEK	K	A	0.95	42.3	43.7	0	0.886	2		m2: Oxidation (+15.99)	485.928	969.842	970.455	2	0.3941	405.9	430	437	TRUE
HUES1	1	Isoform 1 of Clusterin	IPI00291262,IPI00400826,IPI00795633,IPI00954954	52476.9	1	8	8	15	0.171	TRUE	File: 171210_DS120_IDASET1.wiff, Sample: DS120_IDA022 (sample number 1), Elution: 20.22 to 21.23 min, Period: 1, Cycle(s): 710 (Experiment 3), 701, 712-713 (Experiment 4), 708 (Experiment 5)	FmETVAEK	K	A	0.95	53.2	43.7	0	1.54	2		m2: Oxidation (+15.99)	485.776	969.537	970.455	2	0.08899	91.69	430	437	TRUE
HUES1	1	Isoform 1 of Clusterin	IPI00291262,IPI00400826,IPI00795633,IPI00954954	52476.9	1	8	8	15	0.171	TRUE	File: 171210_DS120_IDASET1.wiff, Sample: DS120_IDA022 (sample number 1), Elution: 28.44 to 28.51 min, Period: 1, Cycle(s): 818 (Experiment 3), 817 (Experiment 4)	FmETVAEKALQEYR	K	K	0.95	53.1	43.9	0	1.31	2		m2: Oxidation (+15.99)	577.769	1730.29	1730.84	3	0.4517	260.9	430	443	TRUE
HUES1	1	Isoform 1 of Clusterin	IPI00291262,IPI00400826,IPI00795633,IPI00954954	52476.9	1	8	8	15	0.171	TRUE	File: 171210_DS120_IDASET1.wiff, Sample: DS120_IDA022 (sample number 1), Elution: 25.34 to 25.42 min, Period: 1, Cycle(s): 770 (Experiment 4), 769 (Experiment 5)	IDSLLENDR	R	Q	0.95	42.6	44.7	0	1.19	2			537.866	1073.72	1074.54	2	0.1831	170.3	159	167	TRUE
HUES1	1	Isoform 1 of Clusterin	IPI00291262,IPI00400826,IPI00795633,IPI00954954	52476.9	1	8	8	15	0.171	TRUE	File: 171210_DS120_IDASET1.wiff, Sample: DS120_IDA022 (sample number 1), Elution: 22.29 to 22.45 min, Period: 1, Cycle(s): 728 (Experiment 4), 726 (Experiment 5)	KYNELLK	R	S	0.95	44.5	44.2	0	0	2			454.395	906.775	907.525	2	0.2576	283.8	340	346	TRUE
HUES1	1	Isoform 1 of Clusterin	IPI00291262,IPI00400826,IPI00795633,IPI00954954	52476.9	1	8	8	15	0.171	TRUE	File: 171210_DS121_IDASET1.wiff, Sample: DS121_IDA023 (sample number 1), Elution: 20.65 min, Period: 1, Cycle(s): 627 (Experiment 3)	TLIEKTNEER	K	K	0.95	47.1	44.6	0	0.796	2			616.953	1231.89	1232.65	2	0.2501	202.9	58	67	TRUE
HUES1	1	Isoform 1 of Clusterin	IPI00291262,IPI00400826,IPI00795633,IPI00954954	52476.9	1	8	8	15	0.171	TRUE	File: 171210_DS120_IDASET1.wiff, Sample: DS120_IDA022 (sample number 1), Elution: 20.57 to 20.66 min, Period: 1, Cycle(s): 705 (Experiment 4), 706 (Experiment 5)	TLIEKTNEER	K	K	0.95	54.5	44.6	0	3.21	2			616.928	1231.84	1232.65	2	0.2005	162.6	58	67	TRUE
HUES1	1	Isoform 1 of Clusterin	IPI00291262,IPI00400826,IPI00795633,IPI00954954	52476.9	1	8	8	15	0.171	TRUE	File: 171210_DS119_IDASET1.wiff, Sample: DS119_IDA021 (sample number 1), Elution: 20.6 to 20.67 min, Period: 1, Cycle(s): 683 (Experiment 3), 682 (Experiment 5)	TLIEKTNEER	K	K	0.95	57	44.6	0	1.49	2			616.918	1231.82	1232.65	2	0.181	146.8	58	67	TRUE
HUES1	1	Isoform 1 of Clusterin	IPI00291262,IPI00400826,IPI00795633,IPI00954954	52476.9	1	8	8	15	0.171	TRUE	File: 171210_DS120_IDASET1.wiff, Sample: DS120_IDA022 (sample number 1), Elution: 29.57 to 29.7 min, Period: 1, Cycle(s): 837, 839 (Experiment 4)	TLLSNLEEAK	K	K	0.95	40.5	44.5	0	0	2			559.391	1116.77	1117.61	2	0.1647	147.4	69	78	TRUE
HUES1	1	Isoform 1 of Fibrillin-2	IPI00019439	314744	1	7	7	13	0.0264	TRUE	File: 171210_DS101_IDASET1.wiff, Sample: DS101_IDA003 (sample number 1), Elution: 23.16 to 23.42 min, Period: 1, Cycle(s): 819 (Experiment 3), 822 (Experiment 4)	AFPGmcTYGK	K	C	0.95	44.1	44.3	0	0.824	2		m5: Oxidation (+15.99), c6: Carbamidomethyl (+57.02)	574.565	1147.12	1147.49	2	0.6322	-322.8	1079	1088	TRUE
HUES1	1	Isoform 1 of Fibrillin-2	IPI00019439	314744	1	7	7	13	0.0264	TRUE	File: 171210_DS101_IDASET1.wiff, Sample: DS101_IDA003 (sample number 1), Elution: 20.51 to 20.59 min, Period: 1, Cycle(s): 787-788 (Experiment 5)	cAQELPGR	R	M	0.95	55.8	44.5	0	1.68	2		c1: Carbamidomethyl (+57.02)	466.123	930.231	930.446	2	0.7921	-226.2	375	382	TRUE
HUES1	1	Isoform 1 of Fibrillin-2	IPI00019439	314744	1	7	7	13	0.0264	TRUE	File: 171210_DS102_IDASET1.wiff, Sample: DS102_IDA004 (sample number 1), Elution: 19.62 to 20.61 min, Period: 1, Cycle(s): 768, 771-772, 779 (Experiment 4), 767 (Experiment 5)	cAQELPGR	R	M	0.95	57.4	44.1	0	0	2		c1: Carbamidomethyl (+57.02)	465.304	928.593	930.446	2	-0.8464	168.2	375	382	TRUE
HUES1	1	Isoform 1 of Fibrillin-2	IPI00019439	314744	1	7	7	13	0.0264	TRUE	File: 171210_DS103_IDASET1.wiff, Sample: DS103_IDA005 (sample number 1), Elution: 20.44 to 20.5 min, Period: 1, Cycle(s): 709 (Experiment 3), 708 (Experiment 4)	GYVTSTDGSR	R	C	0.95	40.1	44	0	2.35	2			521.761	1041.51	1042.48	2	0.03454	33.13	348	357	TRUE
HUES1	1	Isoform 1 of Fibrillin-2	IPI00019439	314744	1	7	7	13	0.0264	TRUE	File: 171210_DS107_IDASET1.wiff, Sample: DS107_IDA009 (sample number 1), Elution: 19.62 to 20.07 min, Period: 1, Cycle(s): 680 (Experiment 3), 674-675 (Experiment 5)	GYVTSTDGSR	R	C	0.95	40.2	44	0	2.44	2			521.776	1041.54	1042.48	2	0.06379	61.18	348	357	TRUE
HUES1	1	Isoform 1 of Fibrillin-2	IPI00019439	314744	1	7	7	13	0.0264	TRUE	File: 171210_DS102_IDASET1.wiff, Sample: DS102_IDA004 (sample number 1), Elution: 19.46 to 19.85 min, Period: 1, Cycle(s): 769-770 (Experiment 3), 766 (Experiment 4), 765 (Experiment 5)	GYVTSTDGSR	R	C	0.95	41.8	44	0	1.89	2			521.826	1041.64	1042.48	2	0.1652	158.4	348	357	TRUE
HUES1	1	Isoform 1 of Fibrillin-2	IPI00019439	314744	1	7	7	13	0.0264	TRUE	File: 171210_DS107_IDASET1.wiff, Sample: DS107_IDA009 (sample number 1), Elution: 23.97 to 24.61 min, Period: 1, Cycle(s): 728 (Experiment 4), 730, 738 (Experiment 5)	LLcDNGLcR	R	N	0.95	45.4	44.7	0	0	2		c3: Carbamidomethyl (+57.02), c8: Carbamidomethyl (+57.02)	560.849	1119.68	1120.52	2	0.166	148.1	819	827	TRUE
HUES1	1	Isoform 1 of Fibrillin-2	IPI00019439	314744	1	7	7	13	0.0264	TRUE	File: 171210_DS104_IDASET1.wiff, Sample: DS104_IDA006 (sample number 1), Elution: 24.05 min, Period: 1, Cycle(s): 854 (Experiment 4)	LLcDNGLcR	R	N	0.95	58.4	44.7	0	1.49	2		c3: Carbamidomethyl (+57.02), c8: Carbamidomethyl (+57.02)	560.891	1119.77	1120.52	2	0.2516	224.5	819	827	TRUE
HUES1	1	Isoform 1 of Fibrillin-2	IPI00019439	314744	1	7	7	13	0.0264	TRUE	File: 171210_DS103_IDASET1.wiff, Sample: DS103_IDA005 (sample number 1), Elution: 24.18 to 24.75 min, Period: 1, Cycle(s): 756, 764 (Experiment 3)	LLcDNGLcR	R	N	0.95	59.2	44.7	0	0	2		c3: Carbamidomethyl (+57.02), c8: Carbamidomethyl (+57.02)	560.922	1119.83	1120.52	2	0.312	278.4	819	827	TRUE
HUES1	1	Isoform 1 of Fibrillin-2	IPI00019439	314744	1	7	7	13	0.0264	TRUE	File: 171210_DS101_IDASET1.wiff, Sample: DS101_IDA003 (sample number 1), Elution: 23.88 to 24.44 min, Period: 1, Cycle(s): 828, 834-835 (Experiment 4)	LLcDNGLcR	R	N	0.95	60.1	44.5	0	0	2		c3: Carbamidomethyl (+57.02), c8: Carbamidomethyl (+57.02)	561.251	1120.49	1120.52	2	0.9718	-27.58	819	827	TRUE
HUES1	1	Isoform 1 of Fibrillin-2	IPI00019439	314744	1	7	7	13	0.0264	TRUE	File: 171210_DS101_IDASET1.wiff, Sample: DS101_IDA003 (sample number 1), Elution: 28.24 to 28.33 min, Period: 1, Cycle(s): 881 (Experiment 3), 882 (Experiment 4) (Charge not auto determined)	NcIDIDEcLVNR	R	L	0.95	65	44	0	2.72	2		c2: Carbamidomethyl (+57.02), c8: Carbamidomethyl (+57.02)	761.255	1520.5	1520.68	2	0.8198	-120.2	807	818	TRUE
HUES1	1	Isoform 1 of Fibrillin-2	IPI00019439	314744	1	7	7	13	0.0264	TRUE	File: 171210_DS102_IDASET1.wiff, Sample: DS102_IDA004 (sample number 1), Elution: 19.86 to 20.17 min, Period: 1, Cycle(s): 771 (Experiment 3), 770, 774 (Experiment 4)	RPDGEGcVDENEcR	R	T	0.95	51.9	43.9	0	3.62	2		c7: Carbamidomethyl (+57.02), c13: Carbamidomethyl (+57.02)	565.111	1692.31	1692.67	3	0.6485	-209.2	2330	2343	TRUE
HUES1	1	Isoform 1 of Fibrillin-2	IPI00019439	314744	1	7	7	13	0.0264	TRUE	File: 171210_DS101_IDASET1.wiff, Sample: DS101_IDA003 (sample number 1), Elution: 27.92 min, Period: 1, Cycle(s): 877 (Experiment 5) (Charge not auto determined)	TLPGGNQcIVPIcR	K	N	0.95	80.6	44.1	0	3.57	2		c8: Carbamidomethyl (+57.02), c13: Carbamidomethyl (+57.02)	793.444	1584.87	1584.8	2	1.082	49.95	103	116	TRUE
HUES1	1	Left-right determination factor 2	IPI00010893,IPI00604473,IPI00930554	40901.8	1	3	3	4	0.0628	TRUE	File: 171210_DS121_IDASET1.wiff, Sample: DS121_IDA023 (sample number 1), Elution: 22.9 min, Period: 1, Cycle(s): 655 (Experiment 4)	cScASDGALVPR	K	R	0.95	74.9	44.3	0	3.92	2		c1: Carbamidomethyl (+57.02), c3: Carbamidomethyl (+57.02)	646.887	1291.76	1292.57	2	0.1942	150.2	351	362	TRUE
HUES1	1	Left-right determination factor 2	IPI00010893,IPI00604473,IPI00930554	40901.8	1	3	3	4	0.0628	TRUE	File: 171210_DS120_IDASET1.wiff, Sample: DS120_IDA022 (sample number 1), Elution: 24.64 min, Period: 1, Cycle(s): 759 (Experiment 5)	LFQEPVPK	R	A	0.95	35.3	44	0	0.77	2			479.41	956.806	957.54	2	0.273	285.1	120	127	TRUE
HUES1	1	Left-right determination factor 2	IPI00010893,IPI00604473,IPI00930554	40901.8	1	3	3	4	0.0628	TRUE	File: 171210_DS118_IDASET1.wiff, Sample: DS118_IDA020 (sample number 1), Elution: 21.76 to 21.84 min, Period: 1, Cycle(s): 697 (Experiment 4), 696 (Experiment 5)	VQKcScASDGALVPR	R	R	0.918	44.7	44.1	0	0	2		c4: Carbamidomethyl (+57.02), c6: Carbamidomethyl (+57.02)	550.082	1647.22	1647.79	3	0.4359	264.5	348	362	TRUE
HUES1	1	Left-right determination factor 2	IPI00010893,IPI00604473,IPI00930554	40901.8	1	3	3	4	0.0628	TRUE	File: 171210_DS120_IDASET1.wiff, Sample: DS120_IDA022 (sample number 1), Elution: 21.71 to 21.86 min, Period: 1, Cycle(s): 721 (Experiment 4), 719 (Experiment 5)	VQKcScASDGALVPR	R	R	0.95	44.2	44.1	0	1.48	2		c4: Carbamidomethyl (+57.02), c6: Carbamidomethyl (+57.02)	550.069	1647.19	1647.79	3	0.3982	241.6	348	362	TRUE
HUES1	1	Isoform 2 of Collagen alpha-1(XVIII) chain	IPI00022822,IPI00414694,IPI00783931	154000	1	3	3	4	0.0224	TRUE	File: 171210_DS103_IDASET1.wiff, Sample: DS103_IDA005 (sample number 1), Elution: 24.28 to 25.01 min, Period: 1, Cycle(s): 761 (Experiment 3), 759, 762, 765, 767 (Experiment 4), 757 (Experiment 5)	ELLREETGAALKPR	R	L	0.95	50.5	43.8	0	2.77	2			528.72	1583.14	1582.89	3	1.254	158.6	440	453	TRUE
HUES1	1	Isoform 2 of Collagen alpha-1(XVIII) chain	IPI00022822,IPI00414694,IPI00783931	154000	1	3	3	4	0.0224	TRUE	File: 171210_DS103_IDASET1.wiff, Sample: DS103_IDA005 (sample number 1), Elution: 25.64 min, Period: 1, Cycle(s): 775 (Experiment 4)	GADFQcFQQAR	R	A	0.95	64	44.1	0	0	2		c6: Carbamidomethyl (+57.02)	664.458	1326.9	1327.58	2	0.3242	244.2	1364	1374	TRUE
HUES1	1	Isoform 2 of Collagen alpha-1(XVIII) chain	IPI00022822,IPI00414694,IPI00783931	154000	1	3	3	4	0.0224	TRUE	File: 171210_DS102_IDASET1.wiff, Sample: DS102_IDA004 (sample number 1), Elution: 30.2 to 30.27 min, Period: 1, Cycle(s): 908 (Experiment 4), 907 (Experiment 5)	LQDLYSIVR	R	R	0.95	53.1	44.5	0	1.31	2			553.911	1105.81	1106.62	2	0.194	175.2	1390	1398	TRUE
HUES1	1	Isoform 2 of Collagen alpha-1(XVIII) chain	IPI00022822,IPI00414694,IPI00783931	154000	1	3	3	4	0.0224	TRUE	File: 171210_DS104_IDASET1.wiff, Sample: DS104_IDA006 (sample number 1), Elution: 30.22 to 30.89 min, Period: 1, Cycle(s): 935, 940 (Experiment 3), 943 (Experiment 4)	LQDLYSIVR	R	R	0.95	58	44.6	0	1.66	2			554.021	1106.03	1106.62	2	0.4144	374.3	1390	1398	TRUE
HUES1	1	Trypsin - Sus scrofa (Pig).	MAN00000761	24391.3	0.998	2	2	30	0.13	TRUE	File: 171210_DS107_IDASET1.wiff, Sample: DS107_IDA009 (sample number 1), Elution: 30.51 to 30.57 min, Period: 1, Cycle(s): 837 (Experiment 3), 836 (Experiment 5)	LGEHNIDVLEGNEQFINAAK	R	I	0.95	61.8	43.4	0	2.82	2			737.796	2210.37	2211.1	3	0.2691	121.7	58	77	TRUE
HUES1	1	Trypsin - Sus scrofa (Pig).	MAN00000761	24391.3	0.998	2	2	30	0.13	TRUE	File: 171210_DS124_IDASET1.wiff, Sample: DS124_IDA026 (sample number 1), Elution: 30.17 to 30.84 min, Period: 1, Cycle(s): 803, 805, 809, 814 (Experiment 3)	LGEHNIDVLEGNEQFINAAK	R	I	0.95	64.6	43.3	0	3.25	2			738.076	2211.2	2211.1	3	1.108	47.54	58	77	TRUE
HUES1	1	Trypsin - Sus scrofa (Pig).	MAN00000761	24391.3	0.998	2	2	30	0.13	TRUE	File: 171210_DS121_IDASET1.wiff, Sample: DS121_IDA023 (sample number 1), Elution: 30.24 to 30.61 min, Period: 1, Cycle(s): 769 (Experiment 3), 774 (Experiment 4), 775 (Experiment 5)	LGEHNIDVLEGNEQFINAAK	R	I	0.95	67.7	43.2	0	2.33	2			737.971	2210.89	2211.1	3	0.7943	-94.25	58	77	TRUE
HUES1	1	Trypsin - Sus scrofa (Pig).	MAN00000761	24391.3	0.998	2	2	30	0.13	TRUE	File: 171210_DS123_IDASET1.wiff, Sample: DS123_IDA025 (sample number 1), Elution: 30.24 to 30.3 min, Period: 1, Cycle(s): 929-930 (Experiment 5)	LGEHNIDVLEGNEQFINAAK	R	I	0.95	69.1	43.4	0	3.82	2			737.787	2210.34	2211.1	3	0.2425	109.6	58	77	TRUE
HUES1	1	Trypsin - Sus scrofa (Pig).	MAN00000761	24391.3	0.998	2	2	30	0.13	TRUE	File: 171210_DS104_IDASET1.wiff, Sample: DS104_IDA006 (sample number 1), Elution: 30.31 to 30.71 min, Period: 1, Cycle(s): 937, 941 (Experiment 3), 936 (Experiment 5)	LGEHNIDVLEGNEQFINAAK	R	I	0.95	69.2	43.2	0	3.4	2			738.095	2211.26	2211.1	3	1.167	74.11	58	77	TRUE
HUES1	1	Trypsin - Sus scrofa (Pig).	MAN00000761	24391.3	0.998	2	2	30	0.13	TRUE	File: 171210_DS109_IDASET1.wiff, Sample: DS109_IDA011 (sample number 1), Elution: 30.43 to 30.5 min, Period: 1, Cycle(s): 900-901 (Experiment 5)	LGEHNIDVLEGNEQFINAAK	R	I	0.95	70.7	43.4	0	2.85	2			737.776	2210.31	2211.1	3	0.2095	94.75	58	77	TRUE
HUES1	1	Trypsin - Sus scrofa (Pig).	MAN00000761	24391.3	0.998	2	2	30	0.13	TRUE	File: 171210_DS105_IDASET1.wiff, Sample: DS105_IDA007 (sample number 1), Elution: 30.38 to 30.44 min, Period: 1, Cycle(s): 906 (Experiment 3), 905 (Experiment 4)	LGEHNIDVLEGNEQFINAAK	R	I	0.95	71.1	43.2	0	3.66	2			737.93	2210.77	2211.1	3	0.6702	-150.3	58	77	TRUE
HUES1	1	Trypsin - Sus scrofa (Pig).	MAN00000761	24391.3	0.998	2	2	30	0.13	TRUE	File: 171210_DS120_IDASET1.wiff, Sample: DS120_IDA022 (sample number 1), Elution: 30.32 to 30.39 min, Period: 1, Cycle(s): 851 (Experiment 3), 850 (Experiment 4)	LGEHNIDVLEGNEQFINAAK	R	I	0.95	82	43.2	0	3.66	2			738.074	2211.2	2211.1	3	1.104	45.6	58	77	TRUE
HUES1	1	Trypsin - Sus scrofa (Pig).	MAN00000761	24391.3	0.998	2	2	30	0.13	TRUE	File: 171210_DS123_IDASET1.wiff, Sample: DS123_IDA025 (sample number 1), Elution: 21.32 to 23.61 min, Period: 1, Cycle(s): 786, 793-794, 798-799, 802-803, 805-806, 812 (Experiment 3), 810, 815 (Experiment 4), 787 (Experiment 5)	LSSPATLNSR	K	V	0.901	37.9	44.5	0	0	2			523.352	1044.69	1045.56	2	0.1327	126.9	98	107	TRUE
HUES1	1	Trypsin - Sus scrofa (Pig).	MAN00000761	24391.3	0.998	2	2	30	0.13	TRUE	File: 171210_DS111_IDASET1.wiff, Sample: DS111_IDA013 (sample number 1), Elution: 21.42 to 23.46 min, Period: 1, Cycle(s): 608, 614, 616-617, 622-623, 626-627, 629-630 (Experiment 3), 609, 612, 633-634 (Experiment 4)	LSSPATLNSR	K	V	0.948	40.3	44.5	0	0	2			523.333	1044.65	1045.56	2	0.09534	91.17	98	107	TRUE
HUES1	1	Trypsin - Sus scrofa (Pig).	MAN00000761	24391.3	0.998	2	2	30	0.13	TRUE	File: 171210_DS106_IDASET1.wiff, Sample: DS106_IDA008 (sample number 1), Elution: 21.82 to 23.13 min, Period: 1, Cycle(s): 741, 744-745, 748-749, 752 (Experiment 3), 740, 753, 756 (Experiment 4)	LSSPATLNSR	K	V	0.95	41.2	44.5	0	0.824	2			523.361	1044.71	1045.56	2	0.1519	145.2	98	107	TRUE
HUES1	1	Trypsin - Sus scrofa (Pig).	MAN00000761	24391.3	0.998	2	2	30	0.13	TRUE	File: 171210_DS115_IDASET1.wiff, Sample: DS115_IDA017 (sample number 1), Elution: 21.44 to 23.54 min, Period: 1, Cycle(s): 748, 753, 756-757, 760-761, 764-765, 768-769 (Experiment 3), 749, 775 (Experiment 4), 752, 773 (Experiment 5)	LSSPATLNSR	K	V	0.95	41.5	44.5	0	0	2			523.331	1044.65	1045.56	2	0.09188	87.87	98	107	TRUE
HUES1	1	Trypsin - Sus scrofa (Pig).	MAN00000761	24391.3	0.998	2	2	30	0.13	TRUE	File: 171210_DS118_IDASET1.wiff, Sample: DS118_IDA020 (sample number 1), Elution: 21.4 to 23.35 min, Period: 1, Cycle(s): 697, 701, 705-706, 709-710, 713, 715 (Experiment 3), 716 (Experiment 4), 691 (Experiment 5)	LSSPATLNSR	K	V	0.95	45.5	44.5	0	0	2			523.35	1044.68	1045.56	2	0.1285	122.9	98	107	TRUE
HUES1	1	Trypsin - Sus scrofa (Pig).	MAN00000761	24391.3	0.998	2	2	30	0.13	TRUE	File: 171210_DS116_IDASET1.wiff, Sample: DS116_IDA018 (sample number 1), Elution: 21.76 to 23.61 min, Period: 1, Cycle(s): 1069, 1074, 1080, 1082-1083 (Experiment 3), 1078, 1087 (Experiment 4), 1068, 1086, 1090, 1093 (Experiment 5)	LSSPATLNSR	K	V	0.95	48.6	44.5	0	0	2			523.383	1044.75	1045.56	2	0.1948	186.2	98	107	TRUE
HUES1	1	Trypsin - Sus scrofa (Pig).	MAN00000761	24391.3	0.998	2	2	30	0.13	TRUE	File: 171210_DS113_IDASET1.wiff, Sample: DS113_IDA015 (sample number 1), Elution: 21.39 to 23.61 min, Period: 1, Cycle(s): 764-765, 768-769, 772-773, 775-776, 779 (Experiment 3), 756, 780, 784 (Experiment 4), 757, 760-761 (Experiment 5)	LSSPATLNSR	K	V	0.95	49.6	44.5	0	0	2			523.274	1044.53	1045.56	2	-0.02209	-21.13	98	107	TRUE
HUES1	1	Trypsin - Sus scrofa (Pig).	MAN00000761	24391.3	0.998	2	2	30	0.13	TRUE	File: 171210_DS129_IDASET1.wiff, Sample: DS129_IDA031 (sample number 1), Elution: 21.47 to 23.91 min, Period: 1, Cycle(s): 774, 777-778, 782, 785-786, 789-790, 793, 795, 798 (Experiment 3), 797 (Experiment 4), 772, 804, 806 (Experiment 5)	LSSPATLNSR	K	V	0.95	49.9	44.5	0	0	2			523.356	1044.7	1045.56	2	0.1413	135.1	98	107	TRUE
HUES1	1	Trypsin - Sus scrofa (Pig).	MAN00000761	24391.3	0.998	2	2	30	0.13	TRUE	File: 171210_DS122_IDASET1.wiff, Sample: DS122_IDA024 (sample number 1), Elution: 21.45 to 23.16 min, Period: 1, Cycle(s): 655, 660, 664-665, 669, 671, 676 (Experiment 3), 656, 673, 677 (Experiment 4), 678 (Experiment 5)	LSSPATLNSR	K	V	0.95	52.4	44.5	0	0	2			523.362	1044.71	1045.56	2	0.1541	147.4	98	107	TRUE
HUES1	1	Trypsin - Sus scrofa (Pig).	MAN00000761	24391.3	0.998	2	2	30	0.13	TRUE	File: 171210_DS108_IDASET1.wiff, Sample: DS108_IDA010 (sample number 1), Elution: 20.84 to 23.63 min, Period: 1, Cycle(s): 712, 716-717, 720, 722, 724, 726, 728-729, 732, 734, 736-737 (Experiment 3), 711, 741 (Experiment 4), 703 (Experiment 5)	LSSPATLNSR	K	V	0.95	52.9	44.5	0	0	2			523.25	1044.49	1045.56	2	-0.06988	-66.84	98	107	TRUE
HUES1	1	Trypsin - Sus scrofa (Pig).	MAN00000761	24391.3	0.998	2	2	30	0.13	TRUE	File: 171210_DS127_IDASET1.wiff, Sample: DS127_IDA029 (sample number 1), Elution: 21.51 to 23.35 min, Period: 1, Cycle(s): 897, 899, 902, 905, 908-910, 914, 917-918 (Experiment 3), 901, 920 (Experiment 4), 922 (Experiment 5)	LSSPATLNSR	K	V	0.95	53	44.5	0	0	2			523.36	1044.7	1045.56	2	0.1485	142	98	107	TRUE
HUES1	1	Trypsin - Sus scrofa (Pig).	MAN00000761	24391.3	0.998	2	2	30	0.13	TRUE	File: 171210_DS125_IDASET1.wiff, Sample: DS125_IDA027 (sample number 1), Elution: 21.37 to 23.4 min, Period: 1, Cycle(s): 707, 711, 714, 718-719, 721-722 (Experiment 3), 701, 706, 715, 727 (Experiment 4), 702 (Experiment 5)	LSSPATLNSR	K	V	0.95	53.1	44.5	0	2.19	2			523.375	1044.74	1045.56	2	0.18	172.1	98	107	TRUE
HUES1	1	Trypsin - Sus scrofa (Pig).	MAN00000761	24391.3	0.998	2	2	30	0.13	TRUE	File: 171210_DS128_IDASET1.wiff, Sample: DS128_IDA030 (sample number 1), Elution: 21.76 to 23.52 min, Period: 1, Cycle(s): 650-651, 655, 657, 659-660, 663-664 (Experiment 3), 667, 669, 671 (Experiment 4), 673 (Experiment 5)	LSSPATLNSR	K	V	0.95	53.7	44.5	0	1.38	2			523.351	1044.69	1045.56	2	0.1305	124.8	98	107	TRUE
HUES1	1	Trypsin - Sus scrofa (Pig).	MAN00000761	24391.3	0.998	2	2	30	0.13	TRUE	File: 171210_DS110_IDASET1.wiff, Sample: DS110_IDA012 (sample number 1), Elution: 21.46 to 23.63 min, Period: 1, Cycle(s): 749-750, 754, 757, 761-762, 765-766, 771 (Experiment 3), 770, 777-778 (Experiment 4), 753 (Experiment 5)	LSSPATLNSR	K	V	0.95	55.4	44.5	0	0	2			523.336	1044.66	1045.56	2	0.1012	96.75	98	107	TRUE
HUES1	1	Trypsin - Sus scrofa (Pig).	MAN00000761	24391.3	0.998	2	2	30	0.13	TRUE	File: 171210_DS112_IDASET1.wiff, Sample: DS112_IDA014 (sample number 1), Elution: 21.42 to 23.93 min, Period: 1, Cycle(s): 637, 641-642, 645, 648, 650-651, 658, 663, 669 (Experiment 3), 654, 661 (Experiment 4), 636, 655, 662 (Experiment 5)	LSSPATLNSR	K	V	0.95	55.5	44.5	0	0	2			523.328	1044.64	1045.56	2	0.08559	81.86	98	107	TRUE
HUES1	1	Trypsin - Sus scrofa (Pig).	MAN00000761	24391.3	0.998	2	2	30	0.13	TRUE	File: 171210_DS130_IDASET1.wiff, Sample: DS130_IDA032 (sample number 1), Elution: 21.36 to 23.74 min, Period: 1, Cycle(s): 704-705, 708, 713, 715, 717, 719, 721-722, 725 (Experiment 3), 699, 701, 727, 729 (Experiment 4), 730 (Experiment 5)	LSSPATLNSR	K	V	0.95	55.7	44.5	0	0	2			523.323	1044.63	1045.56	2	0.07432	71.08	98	107	TRUE
HUES1	1	Trypsin - Sus scrofa (Pig).	MAN00000761	24391.3	0.998	2	2	30	0.13	TRUE	File: 171210_DS109_IDASET1.wiff, Sample: DS109_IDA011 (sample number 1), Elution: 21.57 to 23.85 min, Period: 1, Cycle(s): 763-764, 767, 770-772, 775-776, 783 (Experiment 3), 760, 779 (Experiment 4), 784, 789 (Experiment 5)	LSSPATLNSR	K	V	0.95	55.8	44.5	0	0	2			523.336	1044.66	1045.56	2	0.1004	96.05	98	107	TRUE
HUES1	1	Trypsin - Sus scrofa (Pig).	MAN00000761	24391.3	0.998	2	2	30	0.13	TRUE	File: 171210_DS117_IDASET1.wiff, Sample: DS117_IDA019 (sample number 1), Elution: 21.45 to 23.67 min, Period: 1, Cycle(s): 576, 581, 584, 587-589, 592, 597 (Experiment 3), 578, 580, 596 (Experiment 4), 593, 600, 605 (Experiment 5)	LSSPATLNSR	K	V	0.95	56.2	44.5	0	1.7	2			523.356	1044.7	1045.56	2	0.14	133.9	98	107	TRUE
HUES1	1	Trypsin - Sus scrofa (Pig).	MAN00000761	24391.3	0.998	2	2	30	0.13	TRUE	File: 171210_DS103_IDASET1.wiff, Sample: DS103_IDA005 (sample number 1), Elution: 22.14 to 22.82 min, Period: 1, Cycle(s): 732, 735 (Experiment 3), 730, 738-739 (Experiment 4)	LSSPATLNSR	K	V	0.95	56.2	44.5	0	0	2			523.481	1044.95	1045.56	2	0.3916	374.4	98	107	TRUE
HUES1	1	Trypsin - Sus scrofa (Pig).	MAN00000761	24391.3	0.998	2	2	30	0.13	TRUE	File: 171210_DS114_IDASET1.wiff, Sample: DS114_IDA016 (sample number 1), Elution: 21.45 to 23.44 min, Period: 1, Cycle(s): 699, 703, 705, 707-708, 711-712, 714-715, 718-719 (Experiment 3), 698, 723 (Experiment 4), 722 (Experiment 5)	LSSPATLNSR	K	V	0.95	56.3	44.5	0	0.959	2			523.319	1044.62	1045.56	2	0.06813	65.16	98	107	TRUE
HUES1	1	Trypsin - Sus scrofa (Pig).	MAN00000761	24391.3	0.998	2	2	30	0.13	TRUE	File: 171210_DS124_IDASET1.wiff, Sample: DS124_IDA026 (sample number 1), Elution: 21.39 to 23.42 min, Period: 1, Cycle(s): 669-670, 673-674, 677-678, 682 (Experiment 3), 665, 681, 686, 688, 690 (Experiment 4), 664 (Experiment 5)	LSSPATLNSR	K	V	0.95	59.2	44.5	0	0	2			523.375	1044.74	1045.56	2	0.1796	171.7	98	107	TRUE
HUES1	1	Trypsin - Sus scrofa (Pig).	MAN00000761	24391.3	0.998	2	2	30	0.13	TRUE	File: 171210_DS119_IDASET1.wiff, Sample: DS119_IDA021 (sample number 1), Elution: 21.84 to 22.99 min, Period: 1, Cycle(s): 698, 700, 704-705, 708, 712-713 (Experiment 3)	LSSPATLNSR	K	V	0.95	59.5	44.5	0	1.62	2			523.403	1044.79	1045.56	2	0.2346	224.3	98	107	TRUE
HUES1	1	Laminin subunit gamma-1	IPI00298281	177583	1	8	9	10	0.0727	TRUE	File: 171210_DS105_IDASET1.wiff, Sample: DS105_IDA007 (sample number 1), Elution: 22.25 min, Period: 1, Cycle(s): 798 (Experiment 5)	cVcKDNVEGFNcER	R	C	0.95	32.4	44.1	0	2.05	2		c1: Carbamidomethyl (+57.02), c3: Carbamidomethyl (+57.02), c12: Carbamidomethyl (+57.02)	596.554	1786.64	1786.73	3	0.9183	-47.25	463	476	TRUE
HUES1	1	Laminin subunit gamma-1	IPI00298281	177583	1	8	9	10	0.0727	TRUE	File: 171210_DS105_IDASET1.wiff, Sample: DS105_IDA007 (sample number 1), Elution: 23.1 to 23.19 min, Period: 1, Cycle(s): 809-810 (Experiment 3)	EAQQALGSAAADATEAK	R	N	0.95	60.8	44.1	0	0	2			545.001	1631.98	1631.79	3	1.202	122	1407	1423	TRUE
HUES1	1	Laminin subunit gamma-1	IPI00298281	177583	1	8	9	10	0.0727	TRUE	File: 171210_DS105_IDASET1.wiff, Sample: DS105_IDA007 (sample number 1), Elution: 23.29 to 23.37 min, Period: 1, Cycle(s): 811-812 (Experiment 4)	EAQQALGSAAADATEAK	R	N	0.95	70	44	0	7.17	2			816.449	1630.88	1631.79	2	0.1038	63.6	1407	1423	TRUE
HUES1	1	Laminin subunit gamma-1	IPI00298281	177583	1	8	9	10	0.0727	TRUE	File: 171210_DS105_IDASET1.wiff, Sample: DS105_IDA007 (sample number 1), Elution: 24.04 min, Period: 1, Cycle(s): 821 (Experiment 3)	GKTEQQTADQLLAR	K	A	0.95	62.9	44	0	0.959	2			520.67	1558.99	1558.82	3	1.178	112.1	1328	1341	TRUE
HUES1	1	Laminin subunit gamma-1	IPI00298281	177583	1	8	9	10	0.0727	TRUE	File: 171210_DS101_IDASET1.wiff, Sample: DS101_IDA003 (sample number 1), Elution: 33.62 to 33.7 min, Period: 1, Cycle(s): 946-947 (Experiment 3)	LSAEDLVLEGAGLR	R	V	0.95	84.4	44.2	0	3.62	2			722.142	1442.27	1442.79	2	0.4921	341	590	603	TRUE
HUES1	1	Laminin subunit gamma-1	IPI00298281	177583	1	8	9	10	0.0727	TRUE	File: 171210_DS101_IDASET1.wiff, Sample: DS101_IDA003 (sample number 1), Elution: 30.46 to 31.41 min, Period: 1, Cycle(s): 908 (Experiment 4), 919 (Experiment 5) (Charge not auto determined)	SQEcYFDPELYR	R	S	0.95	43.3	43.9	0	3.16	2		c4: Carbamidomethyl (+57.02)	804.132	1606.25	1606.68	2	0.572	-268	348	359	TRUE
HUES1	1	Laminin subunit gamma-1	IPI00298281	177583	1	8	9	10	0.0727	TRUE	File: 171210_DS105_IDASET1.wiff, Sample: DS105_IDA007 (sample number 1), Elution: 30.52 to 30.62 min, Period: 1, Cycle(s): 907 (Experiment 3), 908 (Experiment 5)	SQEcYFDPELYR	R	S	0.95	60.9	43.9	0	3.96	2		c4: Carbamidomethyl (+57.02)	803.914	1605.81	1606.68	2	0.1366	85.03	348	359	TRUE
HUES1	1	Laminin subunit gamma-1	IPI00298281	177583	1	8	9	10	0.0727	TRUE	File: 171210_DS101_IDASET1.wiff, Sample: DS101_IDA003 (sample number 1), Elution: 32.47 min, Period: 1, Cycle(s): 932 (Experiment 4) (Charge not auto determined)	SYYYAISDFAVGGR	K	C	0.95	32.2	44	0	2.6	2			785.187	1568.36	1568.74	2	0.6287	-238.3	272	285	TRUE
HUES1	1	Laminin subunit gamma-1	IPI00298281	177583	1	8	9	10	0.0727	TRUE	File: 171210_DS105_IDASET1.wiff, Sample: DS105_IDA007 (sample number 1), Elution: 20.39 to 20.46 min, Period: 1, Cycle(s): 776 (Experiment 3), 775 (Experiment 5)	TGQcEcQPGITGQHcER	R	C	0.95	49.9	43.8	0	4.11	2		c4: Carbamidomethyl (+57.02), c6: Carbamidomethyl (+57.02), c15: Carbamidomethyl (+57.02)	673.461	2017.36	2017.83	3	0.5419	-228.3	951	967	TRUE
HUES1	1	Laminin subunit gamma-1	IPI00298281	177583	1	8	9	10	0.0727	TRUE	File: 171210_DS105_IDASET1.wiff, Sample: DS105_IDA007 (sample number 1), Elution: 28.36 to 28.62 min, Period: 1, Cycle(s): 879, 882 (Experiment 3), 880 (Experiment 4)	TLPSGcFNTPSIEKP	K	-	0.95	33.6	44.1	0	1.85	2		c6: Carbamidomethyl (+57.02)	824.499	1646.98	1647.8	2	0.1847	112.1	1595	1609	TRUE
HUES1	1	Laminin subunit alpha-5	IPI00783665	399769	1	3	3	3	0.00812	TRUE	File: 171210_DS102_IDASET1.wiff, Sample: DS102_IDA004 (sample number 1), Elution: 20.93 to 21.76 min, Period: 1, Cycle(s): 792-793 (Experiment 3), 783, 785 (Experiment 4)	AIEASNAYSR	R	I	0.943	28.4	43.8	0	1.04	2			541.472	1080.93	1081.53	2	0.4093	378.3	2518	2527	TRUE
HUES1	1	Laminin subunit alpha-5	IPI00783665	399769	1	3	3	3	0.00812	TRUE	File: 171210_DS102_IDASET1.wiff, Sample: DS102_IDA004 (sample number 1), Elution: 24.08 to 24.6 min, Period: 1, Cycle(s): 822, 824, 826, 829 (Experiment 3), 827 (Experiment 4) (Charge not auto determined)	FGPQTLER	R	I	0.95	42	44.5	0	1.7	2			474.402	946.79	947.495	2	0.3023	319	199	206	TRUE
HUES1	1	Laminin subunit alpha-5	IPI00783665	399769	1	3	3	3	0.00812	TRUE	File: 171210_DS101_IDASET1.wiff, Sample: DS101_IDA003 (sample number 1), Elution: 35.73 to 35.89 min, Period: 1, Cycle(s): 975 (Experiment 3), 973 (Experiment 4)	LGLVWAALQGAR	R	T	0.95	51.4	44	0	1.48	2			628.015	1254.02	1254.73	2	0.2905	231.5	2583	2594	TRUE
HUES1	1	EMILIN-1	IPI00013079	106649	0.998	2	2	2	0.0315	TRUE	File: 171210_DS106_IDASET1.wiff, Sample: DS106_IDA008 (sample number 1), Elution: 24.66 min, Period: 1, Cycle(s): 778 (Experiment 5)	GTELGGAAGQGGHPPGYTSLASR	R	L	0.95	41.3	43.8	0	2.46	2			714.419	2140.23	2141.04	3	0.2038	95.19	384	406	TRUE
HUES1	1	EMILIN-1	IPI00013079	106649	0.998	2	2	2	0.0315	TRUE	File: 171210_DS106_IDASET1.wiff, Sample: DS106_IDA008 (sample number 1), Elution: 22.24 to 22.31 min, Period: 1, Cycle(s): 746 (Experiment 3), 745 (Experiment 4)	VLDSEGQLR	R	L	0.95	61.7	44.5	0	1.19	2			508.878	1015.74	1016.54	2	0.2113	207.8	504	512	TRUE
HUES1	1	Apolipoprotein E	IPI00021842	36135.5	1	13	13	59	0.442	TRUE	File: 171210_DS121_IDASET1.wiff, Sample: DS121_IDA023 (sample number 1), Elution: 25.47 to 25.54 min, Period: 1, Cycle(s): 692 (Experiment 3), 691 (Experiment 5)	AATVGSLAGQPLQER	R	A	0.95	76.1	43.9	0	5.07	2			749.499	1496.98	1497.8	2	0.1893	126.4	210	224	TRUE
HUES1	1	Apolipoprotein E	IPI00021842	36135.5	1	13	13	59	0.442	TRUE	File: 171210_DS120_IDASET1.wiff, Sample: DS120_IDA022 (sample number 1), Elution: 25.5 to 25.67 min, Period: 1, Cycle(s): 773 (Experiment 3), 771 (Experiment 4)	AATVGSLAGQPLQER	R	A	0.95	78.7	43.9	0	4.43	2			749.476	1496.94	1497.8	2	0.1429	95.38	210	224	TRUE
HUES1	1	Apolipoprotein E	IPI00021842	36135.5	1	13	13	59	0.442	TRUE	File: 171210_DS121_IDASET1.wiff, Sample: DS121_IDA023 (sample number 1), Elution: 21.21 to 21.29 min, Period: 1, Cycle(s): 634-635 (Experiment 4)	AKLEEQAQQIR	R	L	0.95	70.6	43.9	0	2.77	2			657.498	1312.98	1313.72	2	0.2722	207.2	259	269	TRUE
HUES1	1	Apolipoprotein E	IPI00021842	36135.5	1	13	13	59	0.442	TRUE	File: 171210_DS120_IDASET1.wiff, Sample: DS120_IDA022 (sample number 1), Elution: 21.21 to 21.3 min, Period: 1, Cycle(s): 713 (Experiment 3), 714 (Experiment 4)	AKLEEQAQQIR	R	L	0.95	74.5	43.9	0	3.34	2			657.472	1312.93	1313.72	2	0.2195	167.1	259	269	TRUE
HUES1	1	Apolipoprotein E	IPI00021842	36135.5	1	13	13	59	0.442	TRUE	File: 171210_DS120_IDASET1.wiff, Sample: DS120_IDA022 (sample number 1), Elution: 27.45 to 27.53 min, Period: 1, Cycle(s): 800-801 (Experiment 3)	AYKSELEEQLTPVAEETR	K	A	0.95	36.1	43.8	0	2.29	2			698.578	2092.71	2093.04	3	0.6792	-154.5	91	108	TRUE
HUES1	1	Apolipoprotein E	IPI00021842	36135.5	1	13	13	59	0.442	TRUE	File: 171210_DS121_IDASET1.wiff, Sample: DS121_IDA023 (sample number 1), Elution: 27.37 to 27.65 min, Period: 1, Cycle(s): 721 (Experiment 3), 720, 724 (Experiment 5)	AYKSELEEQLTPVAEETR	K	A	0.95	37.2	43.8	0	1.28	2			698.557	2092.65	2093.04	3	0.6163	-184.6	91	108	TRUE
HUES1	1	Apolipoprotein E	IPI00021842	36135.5	1	13	13	59	0.442	TRUE	File: 171210_DS120_IDASET1.wiff, Sample: DS120_IDA022 (sample number 1), Elution: 25.51 to 25.6 min, Period: 1, Cycle(s): 771-772 (Experiment 5)	GEVQAmLGQSTEELR	R	V	0.95	64.3	44	0	4.31	2		m6: Oxidation (+15.99)	832.458	1662.9	1663.8	2	0.1122	67.46	138	152	TRUE
HUES1	1	Apolipoprotein E	IPI00021842	36135.5	1	13	13	59	0.442	TRUE	File: 171210_DS122_IDASET1.wiff, Sample: DS122_IDA024 (sample number 1), Elution: 22.35 to 22.42 min, Period: 1, Cycle(s): 667 (Experiment 3), 668 (Experiment 4)	LAVYQAGAR	R	E	0.926	38.9	44.5	0	0	2			474.874	947.733	948.526	2	0.2139	225.5	177	185	TRUE
HUES1	1	Apolipoprotein E	IPI00021842	36135.5	1	13	13	59	0.442	TRUE	File: 171210_DS123_IDASET1.wiff, Sample: DS123_IDA025 (sample number 1), Elution: 22.47 to 22.82 min, Period: 1, Cycle(s): 801 (Experiment 3), 805 (Experiment 5)	LAVYQAGAR	R	E	0.95	27.9	44.5	0	1.3	2			474.852	947.69	948.526	2	0.1714	180.7	177	185	TRUE
HUES1	1	Apolipoprotein E	IPI00021842	36135.5	1	13	13	59	0.442	TRUE	File: 171210_DS130_IDASET1.wiff, Sample: DS130_IDA032 (sample number 1), Elution: 22.43 to 22.59 min, Period: 1, Cycle(s): 713 (Experiment 4), 715 (Experiment 5)	LAVYQAGAR	R	E	0.95	34.7	44.5	0	1.09	2			474.827	947.64	948.526	2	0.1208	127.4	177	185	TRUE
HUES1	1	Apolipoprotein E	IPI00021842	36135.5	1	13	13	59	0.442	TRUE	File: 171210_DS115_IDASET1.wiff, Sample: DS115_IDA017 (sample number 1), Elution: 22.53 to 22.54 min, Period: 1, Cycle(s): 762 (Experiment 4), 762 (Experiment 5)	LAVYQAGAR	R	E	0.95	36.4	44.5	0	1	2			474.275	946.535	948.526	2	-0.9838	19.97	177	185	TRUE
HUES1	1	Apolipoprotein E	IPI00021842	36135.5	1	13	13	59	0.442	TRUE	File: 171210_DS128_IDASET1.wiff, Sample: DS128_IDA030 (sample number 1), Elution: 21.83 to 22.77 min, Period: 1, Cycle(s): 658, 662, 664 (Experiment 4), 651, 660 (Experiment 5)	LAVYQAGAR	R	E	0.95	39.4	44.5	0	1.85	2			474.25	946.485	948.526	2	-1.034	-32.73	177	185	TRUE
HUES1	1	Apolipoprotein E	IPI00021842	36135.5	1	13	13	59	0.442	TRUE	File: 171210_DS127_IDASET1.wiff, Sample: DS127_IDA029 (sample number 1), Elution: 22.44 to 22.5 min, Period: 1, Cycle(s): 911 (Experiment 3), 910 (Experiment 5)	LAVYQAGAR	R	E	0.95	41.6	44.5	0	0	2			474.85	947.685	948.526	2	0.1661	175.1	177	185	TRUE
HUES1	1	Apolipoprotein E	IPI00021842	36135.5	1	13	13	59	0.442	TRUE	File: 171210_DS119_IDASET1.wiff, Sample: DS119_IDA021 (sample number 1), Elution: 22.4 to 22.72 min, Period: 1, Cycle(s): 705-706 (Experiment 4), 709 (Experiment 5)	LAVYQAGAR	R	E	0.95	42.2	44.5	0	1.18	2			474.857	947.699	948.526	2	0.1797	189.4	177	185	TRUE
HUES1	1	Apolipoprotein E	IPI00021842	36135.5	1	13	13	59	0.442	TRUE	File: 171210_DS125_IDASET1.wiff, Sample: DS125_IDA027 (sample number 1), Elution: 22.43 to 22.5 min, Period: 1, Cycle(s): 715-716 (Experiment 3)	LAVYQAGAR	R	E	0.95	42.8	44.5	0	0	2			474.875	947.736	948.526	2	0.2174	229.1	177	185	TRUE
HUES1	1	Apolipoprotein E	IPI00021842	36135.5	1	13	13	59	0.442	TRUE	File: 171210_DS126_IDASET1.wiff, Sample: DS126_IDA028 (sample number 1), Elution: 22.38 to 22.47 min, Period: 1, Cycle(s): 704-705 (Experiment 4)	LAVYQAGAR	R	E	0.95	43.3	44.5	0	1.92	2			474.885	947.756	948.526	2	0.237	249.8	177	185	TRUE
HUES1	1	Apolipoprotein E	IPI00021842	36135.5	1	13	13	59	0.442	TRUE	File: 171210_DS121_IDASET1.wiff, Sample: DS121_IDA023 (sample number 1), Elution: 22.48 to 22.82 min, Period: 1, Cycle(s): 650, 654 (Experiment 3), 651 (Experiment 4) (Charge not auto determined)	LAVYQAGAR	R	E	0.95	45.1	44.3	0	1.12	2			475.406	948.798	948.526	2	1.279	291.2	177	185	TRUE
HUES1	1	Apolipoprotein E	IPI00021842	36135.5	1	13	13	59	0.442	TRUE	File: 171210_DS129_IDASET1.wiff, Sample: DS129_IDA031 (sample number 1), Elution: 22.49 to 22.55 min, Period: 1, Cycle(s): 787 (Experiment 3), 786 (Experiment 5)	LAVYQAGAR	R	E	0.95	45.3	44.5	0	1.41	2			474.856	947.698	948.526	2	0.1791	188.8	177	185	TRUE
HUES1	1	Apolipoprotein E	IPI00021842	36135.5	1	13	13	59	0.442	TRUE	File: 171210_DS120_IDASET1.wiff, Sample: DS120_IDA022 (sample number 1), Elution: 22.37 to 22.66 min, Period: 1, Cycle(s): 729, 731 (Experiment 3), 727 (Experiment 5)	LAVYQAGAR	R	E	0.95	45.5	44.3	0	1.89	2			475.055	948.095	948.526	2	0.5758	-449.8	177	185	TRUE
HUES1	1	Apolipoprotein E	IPI00021842	36135.5	1	13	13	59	0.442	TRUE	File: 171210_DS118_IDASET1.wiff, Sample: DS118_IDA020 (sample number 1), Elution: 22.55 min, Period: 1, Cycle(s): 706 (Experiment 5)	LAVYQAGAR	R	E	0.95	45.7	44.5	0	0	2			474.877	947.74	948.526	2	0.2217	233.6	177	185	TRUE
HUES1	1	Apolipoprotein E	IPI00021842	36135.5	1	13	13	59	0.442	TRUE	File: 171210_DS119_IDASET1.wiff, Sample: DS119_IDA021 (sample number 1), Elution: 22.02 to 22.1 min, Period: 1, Cycle(s): 701 (Experiment 4), 700 (Experiment 5)	LAVYQAGAREGAER	R	G	0.94	46.4	44.1	0	0	2			497.72	1490.14	1490.77	3	0.3739	250.8	177	190	TRUE
HUES1	1	Apolipoprotein E	IPI00021842	36135.5	1	13	13	59	0.442	TRUE	File: 171210_DS121_IDASET1.wiff, Sample: DS121_IDA023 (sample number 1), Elution: 21.06 min, Period: 1, Cycle(s): 632 (Experiment 5)	LEEQAQQIR	K	L	0.95	52.8	44.1	0	0	2			557.882	1113.75	1114.59	2	0.1711	153.5	261	269	TRUE
HUES1	1	Apolipoprotein E	IPI00021842	36135.5	1	13	13	59	0.442	TRUE	File: 171210_DS120_IDASET1.wiff, Sample: DS120_IDA022 (sample number 1), Elution: 20.89 to 20.98 min, Period: 1, Cycle(s): 709-710 (Experiment 4)	LEEQAQQIR	K	L	0.95	62.7	44.1	0	1.02	2			557.893	1113.77	1114.59	2	0.1943	174.3	261	269	TRUE
HUES1	1	Apolipoprotein E	IPI00021842	36135.5	1	13	13	59	0.442	TRUE	File: 171210_DS124_IDASET1.wiff, Sample: DS124_IDA026 (sample number 1), Elution: 21.16 min, Period: 1, Cycle(s): 661 (Experiment 5)	LGADmEDVcGR	R	L	0.95	44.2	44	0	0	2		m5: Oxidation (+15.99), c9: Carbamidomethyl (+57.02)	619.828	1237.64	1238.51	2	0.1355	109.4	122	132	TRUE
HUES1	1	Apolipoprotein E	IPI00021842	36135.5	1	13	13	59	0.442	TRUE	File: 171210_DS125_IDASET1.wiff, Sample: DS125_IDA027 (sample number 1), Elution: 21.13 to 21.21 min, Period: 1, Cycle(s): 699 (Experiment 3), 698 (Experiment 4)	LGADmEDVcGR	R	L	0.95	52.2	44	0	1.08	2		m5: Oxidation (+15.99), c9: Carbamidomethyl (+57.02)	619.829	1237.64	1238.51	2	0.1373	110.8	122	132	TRUE
HUES1	1	Apolipoprotein E	IPI00021842	36135.5	1	13	13	59	0.442	TRUE	File: 171210_DS124_IDASET1.wiff, Sample: DS124_IDA026 (sample number 1), Elution: 24.02 to 24.1 min, Period: 1, Cycle(s): 698-699 (Experiment 5)	LGADMEDVcGR	R	L	0.95	61	44.2	0	2.38	2		c9: Carbamidomethyl (+57.02)	611.79	1221.57	1222.52	2	0.05413	44.27	122	132	TRUE
HUES1	1	Apolipoprotein E	IPI00021842	36135.5	1	13	13	59	0.442	TRUE	File: 171210_DS122_IDASET1.wiff, Sample: DS122_IDA024 (sample number 1), Elution: 23.96 to 24.11 min, Period: 1, Cycle(s): 690 (Experiment 4), 692 (Experiment 5)	LGADMEDVcGR	R	L	0.95	62.5	44.2	0	1.64	2		c9: Carbamidomethyl (+57.02)	611.826	1221.64	1222.52	2	0.1249	102.1	122	132	TRUE
HUES1	1	Apolipoprotein E	IPI00021842	36135.5	1	13	13	59	0.442	TRUE	File: 171210_DS122_IDASET1.wiff, Sample: DS122_IDA024 (sample number 1), Elution: 21.24 to 21.31 min, Period: 1, Cycle(s): 652 (Experiment 3), 653 (Experiment 5)	LGADmEDVcGR	R	L	0.95	65.6	44	0	2.59	2		m5: Oxidation (+15.99), c9: Carbamidomethyl (+57.02)	619.808	1237.6	1238.51	2	0.09389	75.8	122	132	TRUE
HUES1	1	Apolipoprotein E	IPI00021842	36135.5	1	13	13	59	0.442	TRUE	File: 171210_DS120_IDASET1.wiff, Sample: DS120_IDA022 (sample number 1), Elution: 23.85 to 24.19 min, Period: 1, Cycle(s): 747, 751 (Experiment 3), 752 (Experiment 4), 749 (Experiment 5)	LGADMEDVcGR	R	L	0.95	72.2	44.1	0	1.57	2		c9: Carbamidomethyl (+57.02)	612.495	1222.98	1222.52	2	1.464	377.2	122	132	TRUE
HUES1	1	Apolipoprotein E	IPI00021842	36135.5	1	13	13	59	0.442	TRUE	File: 171210_DS120_IDASET1.wiff, Sample: DS120_IDA022 (sample number 1), Elution: 21.29 to 21.62 min, Period: 1, Cycle(s): 714 (Experiment 3), 716, 718 (Experiment 4)	LGADmEDVcGR	R	L	0.95	75.8	44	0	3.2	2		m5: Oxidation (+15.99), c9: Carbamidomethyl (+57.02)	619.9	1237.78	1238.51	2	0.2779	224.3	122	132	TRUE
HUES1	1	Apolipoprotein E	IPI00021842	36135.5	1	13	13	59	0.442	TRUE	File: 171210_DS119_IDASET1.wiff, Sample: DS119_IDA021 (sample number 1), Elution: 21.16 to 21.25 min, Period: 1, Cycle(s): 689-690 (Experiment 3)	LGADmEDVcGR	R	L	0.95	76.4	44	0	2.32	2		m5: Oxidation (+15.99), c9: Carbamidomethyl (+57.02)	619.843	1237.67	1238.51	2	0.1641	132.5	122	132	TRUE
HUES1	1	Apolipoprotein E	IPI00021842	36135.5	1	13	13	59	0.442	TRUE	File: 171210_DS119_IDASET1.wiff, Sample: DS119_IDA021 (sample number 1), Elution: 23.92 to 24.21 min, Period: 1, Cycle(s): 725-726 (Experiment 4), 729 (Experiment 5)	LGADMEDVcGR	R	L	0.95	82.5	44.2	0	2.14	2		c9: Carbamidomethyl (+57.02)	611.836	1221.66	1222.52	2	0.1444	118.1	122	132	TRUE
HUES1	1	Apolipoprotein E	IPI00021842	36135.5	1	13	13	59	0.442	TRUE	File: 171210_DS121_IDASET1.wiff, Sample: DS121_IDA023 (sample number 1), Elution: 21.2 to 21.61 min, Period: 1, Cycle(s): 634-635, 638 (Experiment 3), 639 (Experiment 4)	LGADmEDVcGR	R	L	0.95	83.7	44	0	4.74	2		m5: Oxidation (+15.99), c9: Carbamidomethyl (+57.02)	620.011	1238.01	1238.51	2	0.5003	403.8	122	132	TRUE
HUES1	1	Apolipoprotein E	IPI00021842	36135.5	1	13	13	59	0.442	TRUE	File: 171210_DS109_IDASET1.wiff, Sample: DS109_IDA011 (sample number 1), Elution: 24.06 to 24.13 min, Period: 1, Cycle(s): 792-793 (Experiment 4)	LGPLVEQGR	R	V	0.95	35.8	43.5	0	0.959	2			484.894	967.773	968.553	2	0.2278	235.1	199	207	TRUE
HUES1	1	Apolipoprotein E	IPI00021842	36135.5	1	13	13	59	0.442	TRUE	File: 171210_DS121_IDASET1.wiff, Sample: DS121_IDA023 (sample number 1), Elution: 23.96 to 24.99 min, Period: 1, Cycle(s): 669 (Experiment 3), 680-681, 685 (Experiment 5)	LGPLVEQGR	R	V	0.95	40.2	43.5	0	0	2			484.68	967.345	968.553	2	-0.2006	-207.1	199	207	TRUE
HUES1	1	Apolipoprotein E	IPI00021842	36135.5	1	13	13	59	0.442	TRUE	File: 171210_DS126_IDASET1.wiff, Sample: DS126_IDA028 (sample number 1), Elution: 23.37 to 24.14 min, Period: 1, Cycle(s): 724, 726 (Experiment 3), 717, 728 (Experiment 4)	LGPLVEQGR	R	V	0.95	40.4	43.5	0	1.03	2			485.144	968.273	968.553	2	0.7272	-284.3	199	207	TRUE
HUES1	1	Apolipoprotein E	IPI00021842	36135.5	1	13	13	59	0.442	TRUE	File: 171210_DS130_IDASET1.wiff, Sample: DS130_IDA032 (sample number 1), Elution: 23.95 to 24.22 min, Period: 1, Cycle(s): 733-734 (Experiment 3), 737 (Experiment 4)	LGPLVEQGR	R	V	0.95	40.6	43.5	0	0.854	2			484.856	967.697	968.553	2	0.1512	156.1	199	207	TRUE
HUES1	1	Apolipoprotein E	IPI00021842	36135.5	1	13	13	59	0.442	TRUE	File: 171210_DS129_IDASET1.wiff, Sample: DS129_IDA031 (sample number 1), Elution: 23.97 to 24.04 min, Period: 1, Cycle(s): 808 (Experiment 4), 807 (Experiment 5)	LGPLVEQGR	R	V	0.95	45.2	43.5	0	1.82	2			484.839	967.664	968.553	2	0.1183	122.1	199	207	TRUE
HUES1	1	Apolipoprotein E	IPI00021842	36135.5	1	13	13	59	0.442	TRUE	File: 171210_DS119_IDASET1.wiff, Sample: DS119_IDA021 (sample number 1), Elution: 23.78 to 24.52 min, Period: 1, Cycle(s): 728-729, 733 (Experiment 3), 724 (Experiment 4), 723, 734 (Experiment 5)	LGPLVEQGR	R	V	0.95	46.8	43.5	0	0	2			485.312	968.61	968.553	2	1.065	63.74	199	207	TRUE
HUES1	1	Apolipoprotein E	IPI00021842	36135.5	1	13	13	59	0.442	TRUE	File: 171210_DS118_IDASET1.wiff, Sample: DS118_IDA020 (sample number 1), Elution: 23.97 to 24.06 min, Period: 1, Cycle(s): 724 (Experiment 4), 725 (Experiment 5)	LGPLVEQGR	R	V	0.95	49.6	43.5	0	1.32	2			484.916	967.818	968.553	2	0.2732	282	199	207	TRUE
HUES1	1	Apolipoprotein E	IPI00021842	36135.5	1	13	13	59	0.442	TRUE	File: 171210_DS120_IDASET1.wiff, Sample: DS120_IDA022 (sample number 1), Elution: 23.92 to 25.03 min, Period: 1, Cycle(s): 748, 750, 753-754 (Experiment 3), 759 (Experiment 4), 758, 765 (Experiment 5)	LGPLVEQGR	R	V	0.95	50.2	43.5	0	1.21	2			484.873	967.731	968.553	2	0.1856	191.5	199	207	TRUE
HUES1	1	Apolipoprotein E	IPI00021842	36135.5	1	13	13	59	0.442	TRUE	File: 171210_DS123_IDASET1.wiff, Sample: DS123_IDA025 (sample number 1), Elution: 23.9 to 23.97 min, Period: 1, Cycle(s): 819-820 (Experiment 3)	LGPLVEQGR	R	V	0.95	51	43.5	0	1.7	2			484.838	967.662	968.553	2	0.1165	120.3	199	207	TRUE
HUES1	1	Apolipoprotein E	IPI00021842	36135.5	1	13	13	59	0.442	TRUE	File: 171210_DS124_IDASET1.wiff, Sample: DS124_IDA026 (sample number 1), Elution: 23.63 to 24.21 min, Period: 1, Cycle(s): 698 (Experiment 3), 693, 697, 701 (Experiment 4)	LGPLVEQGR	R	V	0.95	51.6	43.4	0	1.31	2			485.071	968.127	968.553	2	0.5816	-434.5	199	207	TRUE
HUES1	1	Apolipoprotein E	IPI00021842	36135.5	1	13	13	59	0.442	TRUE	File: 171210_DS125_IDASET1.wiff, Sample: DS125_IDA027 (sample number 1), Elution: 23.98 to 24.3 min, Period: 1, Cycle(s): 736 (Experiment 3), 735 (Experiment 4), 740 (Experiment 5)	LGPLVEQGR	R	V	0.95	54.1	43.5	0	0.921	2			484.874	967.734	968.553	2	0.1891	195.2	199	207	TRUE
HUES1	1	Apolipoprotein E	IPI00021842	36135.5	1	13	13	59	0.442	TRUE	File: 171210_DS122_IDASET1.wiff, Sample: DS122_IDA024 (sample number 1), Elution: 23.88 to 23.97 min, Period: 1, Cycle(s): 689 (Experiment 3), 690 (Experiment 5)	LGPLVEQGR	R	V	0.95	58.4	43.5	0	1.47	2			484.869	967.724	968.553	2	0.1786	184.3	199	207	TRUE
HUES1	1	Apolipoprotein E	IPI00021842	36135.5	1	13	13	59	0.442	TRUE	File: 171210_DS115_IDASET1.wiff, Sample: DS115_IDA017 (sample number 1), Elution: 24.08 to 24.26 min, Period: 1, Cycle(s): 785 (Experiment 4), 782 (Experiment 5) (Charge not auto determined)	LGPLVEQGR	R	V	0.95	58.2	43.3	0	2.54	2			485.004	967.994	968.553	2	0.4483	462.6	199	207	TRUE
HUES1	1	Apolipoprotein E	IPI00021842	36135.5	1	13	13	59	0.442	TRUE	File: 171210_DS127_IDASET1.wiff, Sample: DS127_IDA029 (sample number 1), Elution: 23.79 to 24.06 min, Period: 1, Cycle(s): 932 (Experiment 4), 928, 930 (Experiment 5)	LGPLVEQGR	R	V	0.95	60.3	43.4	0	1.96	2			485.054	968.093	968.553	2	0.5481	-469.1	199	207	TRUE
HUES1	1	Apolipoprotein E	IPI00021842	36135.5	1	13	13	59	0.442	TRUE	File: 171210_DS119_IDASET1.wiff, Sample: DS119_IDA021 (sample number 1), Elution: 23.31 to 23.69 min, Period: 1, Cycle(s): 717-718 (Experiment 3), 722 (Experiment 4)	LQAEAFQAR	R	L	0.95	42.5	44.6	0	0	2			517.371	1032.73	1033.54	2	0.1931	186.8	270	278	TRUE
HUES1	1	Apolipoprotein E	IPI00021842	36135.5	1	13	13	59	0.442	TRUE	File: 171210_DS122_IDASET1.wiff, Sample: DS122_IDA024 (sample number 1), Elution: 23.35 to 23.43 min, Period: 1, Cycle(s): 681 (Experiment 3), 682 (Experiment 5)	LQAEAFQAR	R	L	0.95	45.6	44.6	0	0.921	2			517.379	1032.74	1033.54	2	0.2077	200.9	270	278	TRUE
HUES1	1	Apolipoprotein E	IPI00021842	36135.5	1	13	13	59	0.442	TRUE	File: 171210_DS120_IDASET1.wiff, Sample: DS120_IDA022 (sample number 1), Elution: 23.21 to 23.62 min, Period: 1, Cycle(s): 738, 743-744 (Experiment 3)	LQAEAFQAR	R	L	0.95	53.5	44.6	0	0	2			517.407	1032.8	1033.54	2	0.264	255.4	270	278	TRUE
HUES1	1	Apolipoprotein E	IPI00021842	36135.5	1	13	13	59	0.442	TRUE	File: 171210_DS121_IDASET1.wiff, Sample: DS121_IDA023 (sample number 1), Elution: 23.28 to 23.66 min, Period: 1, Cycle(s): 660, 664-665 (Experiment 3)	LQAEAFQAR	R	L	0.95	53.8	44.6	0	0	2			517.352	1032.69	1033.54	2	0.1553	150.2	270	278	TRUE
HUES1	1	Apolipoprotein E	IPI00021842	36135.5	1	13	13	59	0.442	TRUE	File: 171210_DS125_IDASET1.wiff, Sample: DS125_IDA027 (sample number 1), Elution: 20.74 to 20.81 min, Period: 1, Cycle(s): 693-694 (Experiment 3)	LSKELQAAQAR	R	L	0.94	39.6	44.3	0	0	2			607.902	1213.79	1214.69	2	0.1118	92.02	111	121	TRUE
HUES1	1	Apolipoprotein E	IPI00021842	36135.5	1	13	13	59	0.442	TRUE	File: 171210_DS122_IDASET1.wiff, Sample: DS122_IDA024 (sample number 1), Elution: 20.72 to 20.8 min, Period: 1, Cycle(s): 645 (Experiment 3), 646 (Experiment 4)	LSKELQAAQAR	R	L	0.95	40.7	44.3	0	0	2			607.911	1213.81	1214.69	2	0.1302	107.2	111	121	TRUE
HUES1	1	Apolipoprotein E	IPI00021842	36135.5	1	13	13	59	0.442	TRUE	File: 171210_DS119_IDASET1.wiff, Sample: DS119_IDA021 (sample number 1), Elution: 20.75 to 21.09 min, Period: 1, Cycle(s): 684-685 (Experiment 3), 688 (Experiment 5)	LSKELQAAQAR	R	L	0.95	49	44.3	0	0	2			607.918	1213.82	1214.69	2	0.1424	117.2	111	121	TRUE
HUES1	1	Apolipoprotein E	IPI00021842	36135.5	1	13	13	59	0.442	TRUE	File: 171210_DS121_IDASET1.wiff, Sample: DS121_IDA023 (sample number 1), Elution: 20.88 to 20.97 min, Period: 1, Cycle(s): 630-631 (Experiment 4)	LSKELQAAQAR	R	L	0.95	72.6	44.3	0	1.39	2			608.004	1213.99	1214.69	2	0.3155	259.7	111	121	TRUE
HUES1	1	Apolipoprotein E	IPI00021842	36135.5	1	13	13	59	0.442	TRUE	File: 171210_DS120_IDASET1.wiff, Sample: DS120_IDA022 (sample number 1), Elution: 20.65 to 20.73 min, Period: 1, Cycle(s): 707 (Experiment 3), 706 (Experiment 4)	LSKELQAAQAR	R	L	0.95	85.3	44.3	0	2.28	2			608.002	1213.99	1214.69	2	0.3118	256.6	111	121	TRUE
HUES1	1	Apolipoprotein E	IPI00021842	36135.5	1	13	13	59	0.442	TRUE	File: 171210_DS120_IDASET1.wiff, Sample: DS120_IDA022 (sample number 1), Elution: 20.9 min, Period: 1, Cycle(s): 709 (Experiment 5)	QQTEWQSGQR	R	W	0.95	30.1	44.3	0	0.921	2			624.328	1246.64	1247.58	2	0.07159	57.38	34	43	TRUE
HUES1	1	Apolipoprotein E	IPI00021842	36135.5	1	13	13	59	0.442	TRUE	File: 171210_DS120_IDASET1.wiff, Sample: DS120_IDA022 (sample number 1), Elution: 22.26 to 22.35 min, Period: 1, Cycle(s): 726-727 (Experiment 3)	VQAAVGTSAAPVPSDNH	K	-	0.95	101	44.1	0	4.23	2			811.056	1620.1	1620.8	2	0.3068	189.3	301	317	TRUE
HUES1	1	Apolipoprotein E	IPI00021842	36135.5	1	13	13	59	0.442	TRUE	File: 171210_DS121_IDASET1.wiff, Sample: DS121_IDA023 (sample number 1), Elution: 22.25 min, Period: 1, Cycle(s): 647 (Experiment 3)	VQAAVGTSAAPVPSDNH	K	-	0.95	102	44	0	7.32	2			811.166	1620.32	1620.8	2	0.5273	-293.2	301	317	TRUE
HUES1	1	Collagen alpha-2(IV) chain	IPI00306322,IPI00936857	167540	1	6	6	15	0.0456	TRUE	File: 171210_DS104_IDASET1.wiff, Sample: DS104_IDA006 (sample number 1), Elution: 25.53 to 25.68 min, Period: 1, Cycle(s): 874, 876 (Experiment 4)	AGFpGLpGSpGAR	R	G	0.95	31.5	44.6	0	0.77	2		p4: Hydroxylation (+15.99), p7: Hydroxylation (+15.99), p10: Hydroxylation (+15.99)	616.516	1231.02	1231.61	2	0.4185	339.7	459	471	TRUE
HUES1	1	Collagen alpha-2(IV) chain	IPI00306322,IPI00936857	167540	1	6	6	15	0.0456	TRUE	File: 171210_DS101_IDASET1.wiff, Sample: DS101_IDA003 (sample number 1), Elution: 30.24 min, Period: 1, Cycle(s): 905 (Experiment 5)	EGFPGPpGFIGPR	R	G	0.95	38.2	44.1	0	2.34	2		p7: Hydroxylation (+15.99)	672.642	1343.27	1343.67	2	0.6022	-298	728	740	TRUE
HUES1	1	Collagen alpha-2(IV) chain	IPI00306322,IPI00936857	167540	1	6	6	15	0.0456	TRUE	File: 171210_DS105_IDASET1.wiff, Sample: DS105_IDA007 (sample number 1), Elution: 27.72 min, Period: 1, Cycle(s): 870 (Experiment 3)	EGFpGppGFIGPR	R	G	0.95	42.2	44.3	0	0	2		p4: Hydroxylation (+15.99), p6: Hydroxylation (+15.99), p7: Hydroxylation (+15.99)	688.423	1374.83	1375.66	2	0.1744	126.8	728	740	TRUE
HUES1	1	Collagen alpha-2(IV) chain	IPI00306322,IPI00936857	167540	1	6	6	15	0.0456	TRUE	File: 171210_DS101_IDASET1.wiff, Sample: DS101_IDA003 (sample number 1), Elution: 29.05 to 29.45 min, Period: 1, Cycle(s): 896 (Experiment 3), 892 (Experiment 4), 891, 895 (Experiment 5) (Charge not auto determined)	EGFpGPpGFIGPR	R	G	0.95	49.5	44.2	0	2.49	2		p4: Hydroxylation (+15.99), p7: Hydroxylation (+15.99)	680.928	1359.84	1359.67	2	1.18	130.2	728	740	TRUE
HUES1	1	Collagen alpha-2(IV) chain	IPI00306322,IPI00936857	167540	1	6	6	15	0.0456	TRUE	File: 171210_DS101_IDASET1.wiff, Sample: DS101_IDA003 (sample number 1), Elution: 27.57 to 28.4 min, Period: 1, Cycle(s): 873-874, 883 (Experiment 3) (Charge not auto determined)	EGFpGppGFIGPR	R	G	0.95	50.6	44.3	0	1.49	2		p4: Hydroxylation (+15.99), p6: Hydroxylation (+15.99), p7: Hydroxylation (+15.99)	688.672	1375.33	1375.66	2	0.6714	-240.7	728	740	TRUE
HUES1	1	Collagen alpha-2(IV) chain	IPI00306322,IPI00936857	167540	1	6	6	15	0.0456	TRUE	File: 171210_DS107_IDASET1.wiff, Sample: DS107_IDA009 (sample number 1), Elution: 25.74 min, Period: 1, Cycle(s): 753 (Experiment 3)	GIpGFAGADGGPGpR	R	G	0.95	34.9	44.2	0	1.8	2		p3: Hydroxylation (+15.99), p14: Hydroxylation (+15.99)	679.395	1356.77	1357.65	2	0.1323	97.47	705	719	TRUE
HUES1	1	Collagen alpha-2(IV) chain	IPI00306322,IPI00936857	167540	1	6	6	15	0.0456	TRUE	File: 171210_DS101_IDASET1.wiff, Sample: DS101_IDA003 (sample number 1), Elution: 25.36 to 25.78 min, Period: 1, Cycle(s): 846 (Experiment 4), 851 (Experiment 5)	GLpGEVLGAQPGPR	R	G	0.95	51.3	44.4	0	2.08	2		p3: Hydroxylation (+15.99)	682.807	1363.6	1363.73	2	0.8742	-94.19	771	784	TRUE
HUES1	1	Collagen alpha-2(IV) chain	IPI00306322,IPI00936857	167540	1	6	6	15	0.0456	TRUE	File: 171210_DS101_IDASET1.wiff, Sample: DS101_IDA003 (sample number 1), Elution: 27.08 to 27.18 min, Period: 1, Cycle(s): 867 (Experiment 3), 868 (Experiment 5) (Charge not auto determined)	GLPGEVLGAQPGPR	R	G	0.95	51.9	44.4	0	4.3	2			674.883	1347.75	1347.74	2	1.02	12.97	771	784	TRUE
HUES1	1	Collagen alpha-2(IV) chain	IPI00306322,IPI00936857	167540	1	6	6	15	0.0456	TRUE	File: 171210_DS101_IDASET1.wiff, Sample: DS101_IDA003 (sample number 1), Elution: 24.53 to 24.69 min, Period: 1, Cycle(s): 836, 838 (Experiment 5) (Charge not auto determined)	GLpGEVLGAQpGPR	R	G	0.95	66.2	44.2	0	2.74	2		p3: Hydroxylation (+15.99), p11: Hydroxylation (+15.99)	690.904	1379.79	1379.73	2	1.072	50.12	771	784	TRUE
HUES1	1	Collagen alpha-2(IV) chain	IPI00306322,IPI00936857	167540	1	6	6	15	0.0456	TRUE	File: 171210_DS101_IDASET1.wiff, Sample: DS101_IDA003 (sample number 1), Elution: 22.56 to 22.91 min, Period: 1, Cycle(s): 812-813 (Experiment 3), 816 (Experiment 4) (Charge not auto determined)	IAVQPGTVGPQGR	K	R	0.95	53.3	44.1	0	0	2			640.5	1278.98	1279.71	2	0.28	218.7	1397	1409	TRUE
HUES1	1	Collagen alpha-2(IV) chain	IPI00306322,IPI00936857	167540	1	6	6	15	0.0456	TRUE	File: 171210_DS102_IDASET1.wiff, Sample: DS102_IDA004 (sample number 1), Elution: 22.76 to 22.83 min, Period: 1, Cycle(s): 806 (Experiment 3), 805 (Experiment 4)	IAVQPGTVGPQGR	K	R	0.95	54.7	44.1	0	3.44	2			640.582	1279.15	1279.71	2	0.4443	347.1	1397	1409	TRUE
HUES1	1	Collagen alpha-2(IV) chain	IPI00306322,IPI00936857	167540	1	6	6	15	0.0456	TRUE	File: 171210_DS105_IDASET1.wiff, Sample: DS105_IDA007 (sample number 1), Elution: 22.65 to 22.71 min, Period: 1, Cycle(s): 804 (Experiment 3), 803 (Experiment 5)	IAVQPGTVGPQGR	K	R	0.95	54.8	44.1	0	3.25	2			640.487	1278.96	1279.71	2	0.2548	199.1	1397	1409	TRUE
HUES1	1	Collagen alpha-2(IV) chain	IPI00306322,IPI00936857	167540	1	6	6	15	0.0456	TRUE	File: 171210_DS104_IDASET1.wiff, Sample: DS104_IDA006 (sample number 1), Elution: 22.62 to 22.78 min, Period: 1, Cycle(s): 838 (Experiment 3), 836 (Experiment 4)	IAVQPGTVGPQGR	K	R	0.95	64.2	44.1	0	2.82	2			640.499	1278.98	1279.71	2	0.2781	217.3	1397	1409	TRUE
HUES1	1	Collagen alpha-2(IV) chain	IPI00306322,IPI00936857	167540	1	6	6	15	0.0456	TRUE	File: 171210_DS107_IDASET1.wiff, Sample: DS107_IDA009 (sample number 1), Elution: 22.69 to 22.78 min, Period: 1, Cycle(s): 712 (Experiment 3), 713 (Experiment 4)	IAVQPGTVGPQGR	K	R	0.95	78.7	44.1	0	2.8	2			640.44	1278.86	1279.71	2	0.1599	124.9	1397	1409	TRUE
HUES1	1	Collagen alpha-2(IV) chain	IPI00306322,IPI00936857	167540	1	6	6	15	0.0456	TRUE	File: 171210_DS105_IDASET1.wiff, Sample: DS105_IDA007 (sample number 1), Elution: 32.59 to 32.66 min, Period: 1, Cycle(s): 934-935 (Experiment 5)	SVSIGYLLVK	R	H	0.95	31.9	44.4	0	0.854	2			539.905	1077.8	1078.65	2	0.153	141.8	1485	1494	TRUE
HUES1	1	Laminin subunit alpha-1	IPI00375294	337060	0.999	2	2	2	0.00748	TRUE	File: 171210_DS102_IDASET1.wiff, Sample: DS102_IDA004 (sample number 1), Elution: 25.57 to 26.55 min, Period: 1, Cycle(s): 842 (Experiment 3), 841 (Experiment 4), 853 (Experiment 5)	ISDISMEVGR	R	K	0.95	52.7	44.6	0	1.47	2			553.986	1105.96	1106.55	2	0.4138	373.8	1335	1344	TRUE
HUES1	1	Laminin subunit alpha-1	IPI00375294	337060	0.999	2	2	2	0.00748	TRUE	File: 171210_DS102_IDASET1.wiff, Sample: DS102_IDA004 (sample number 1), Elution: 29.04 min, Period: 1, Cycle(s): 891 (Experiment 4)	TPVTLGSDQPLLR	R	V	0.95	79.2	44.2	0	3.82	2			699.016	1396.02	1396.78	2	0.2459	176	1168	1180	TRUE
HUES1	1	200 kDa protein	IPI00853454	200457	1	4	4	4	0.021	TRUE	File: 171210_DS104_IDASET1.wiff, Sample: DS104_IDA006 (sample number 1), Elution: 27.83 to 28.12 min, Period: 1, Cycle(s): 908 (Experiment 3), 905 (Experiment 4), 904 (Experiment 5)	FGYYGDALQQDcR	R	K	0.934	38.9	44	0	0	2		c12: Carbamidomethyl (+57.02)	796.105	1590.2	1592.68	2	-1.477	-298.3	1038	1050	TRUE
HUES1	1	200 kDa protein	IPI00853454	200457	1	4	4	4	0.021	TRUE	File: 171210_DS104_IDASET1.wiff, Sample: DS104_IDA006 (sample number 1), Elution: 22.49 to 22.87 min, Period: 1, Cycle(s): 834, 838-839 (Experiment 5)	KVDDIIcDSR	K	Y	0.95	37.1	44.3	0	1.82	2		c7: Carbamidomethyl (+57.02)	611.474	1220.93	1220.59	2	1.346	280.8	208	217	TRUE
HUES1	1	200 kDa protein	IPI00853454	200457	1	4	4	4	0.021	TRUE	File: 171210_DS104_IDASET1.wiff, Sample: DS104_IDA006 (sample number 1), Elution: 23.84 min, Period: 1, Cycle(s): 851 (Experiment 5) (Charge not auto determined)	VDDIIcDSR	K	Y	0.95	48	44.4	0	1.37	2		c6: Carbamidomethyl (+57.02)	546.906	1091.8	1092.5	2	0.3062	280.2	209	217	TRUE
HUES1	1	200 kDa protein	IPI00853454	200457	1	4	4	4	0.021	TRUE	File: 171210_DS104_IDASET1.wiff, Sample: DS104_IDA006 (sample number 1), Elution: 30.24 min, Period: 1, Cycle(s): 935 (Experiment 5)	YSDIEPSTEGEVIFR	R	A	0.95	48.8	43.7	0	3.36	2			871.937	1741.86	1741.83	2	1.039	20.71	218	232	TRUE
HUES1	1	Collagen alpha-2(I) chain	IPI00304962	129271	0.999	2	2	3	0.0212	TRUE	File: 171210_DS106_IDASET1.wiff, Sample: DS106_IDA008 (sample number 1), Elution: 22.71 min, Period: 1, Cycle(s): 751 (Experiment 5)	GIpGPVGAAGATGAR	R	G	0.95	39	43.9	0	2.14	2		p3: Hydroxylation (+15.99)	634.416	1266.82	1267.68	2	0.1495	117.9	328	342	TRUE
HUES1	1	Collagen alpha-2(I) chain	IPI00304962	129271	0.999	2	2	3	0.0212	TRUE	File: 171210_DS107_IDASET1.wiff, Sample: DS107_IDA009 (sample number 1), Elution: 22.76 to 23.11 min, Period: 1, Cycle(s): 713-714 (Experiment 3), 717 (Experiment 4)	GIpGPVGAAGATGAR	R	G	0.95	40.2	43.9	0	3.89	2		p3: Hydroxylation (+15.99)	634.668	1267.32	1267.68	2	0.6527	-276	328	342	TRUE
HUES1	1	Collagen alpha-2(I) chain	IPI00304962	129271	0.999	2	2	3	0.0212	TRUE	File: 171210_DS101_IDASET1.wiff, Sample: DS101_IDA003 (sample number 1), Elution: 21.63 to 21.72 min, Period: 1, Cycle(s): 801-802 (Experiment 3) (Charge not auto determined)	GLpGSpGNIGPAGK	R	E	0.95	62.2	43.9	0	1.89	2		p3: Hydroxylation (+15.99), p6: Hydroxylation (+15.99)	627.863	1253.71	1253.65	2	1.07	53.74	451	464	TRUE
HUES1	1	Keratin, type II cytoskeletal 8	IPI00554648	53688.2	0.998	2	2	4	0.0476	TRUE	File: 171210_DS116_IDASET1.wiff, Sample: DS116_IDA018 (sample number 1), Elution: 21.84 min, Period: 1, Cycle(s): 1069 (Experiment 5)	AQYEDIANR	K	S	0.95	46.9	44.2	0	0	2			540.352	1078.69	1079.51	2	0.1861	172.4	265	273	TRUE
HUES1	1	Keratin, type II cytoskeletal 8	IPI00554648	53688.2	0.998	2	2	4	0.0476	TRUE	File: 171210_DS114_IDASET1.wiff, Sample: DS114_IDA016 (sample number 1), Elution: 21.86 min, Period: 1, Cycle(s): 703 (Experiment 5)	AQYEDIANR	K	S	0.95	55.1	44.2	0	0.824	2			540.306	1078.6	1079.51	2	0.09227	85.47	265	273	TRUE
HUES1	1	Keratin, type II cytoskeletal 8	IPI00554648	53688.2	0.998	2	2	4	0.0476	TRUE	File: 171210_DS114_IDASET1.wiff, Sample: DS114_IDA016 (sample number 1), Elution: 24.98 to 25.27 min, Period: 1, Cycle(s): 747 (Experiment 3), 750 (Experiment 4), 746 (Experiment 5)	DGKLVSESSDVLPK	R	-	0.95	43.9	44.1	0	1.72	2			492.044	1473.11	1473.78	3	0.3375	229	470	483	TRUE
HUES1	1	Keratin, type II cytoskeletal 8	IPI00554648	53688.2	0.998	2	2	4	0.0476	TRUE	File: 171210_DS115_IDASET1.wiff, Sample: DS115_IDA017 (sample number 1), Elution: 24.92 to 25.3 min, Period: 1, Cycle(s): 797, 800-801 (Experiment 3), 796 (Experiment 5)	DGKLVSESSDVLPK	R	-	0.95	56.5	44.1	0	2.14	2			492.061	1473.16	1473.78	3	0.3874	262.8	470	483	TRUE
HUES1	1	fibronectin 1 isoform 2 preproprotein	IPI00845263	266182	1	19	20	77	0.0925	TRUE	File: 171210_DS109_IDASET1.wiff, Sample: DS109_IDA011 (sample number 1), Elution: 25.52 to 25.73 min, Period: 1, Cycle(s): 814, 817 (Experiment 4)	FTNIGPDTMR	R	V	0.913	38	44.2	0	0	2			576.351	1150.69	1151.55	2	0.1434	124.5	1366	1375	TRUE
HUES1	1	fibronectin 1 isoform 2 preproprotein	IPI00845263	266182	1	19	20	77	0.0925	TRUE	File: 171210_DS107_IDASET1.wiff, Sample: DS107_IDA009 (sample number 1), Elution: 25.42 to 25.75 min, Period: 1, Cycle(s): 749, 751, 753 (Experiment 4)	FTNIGPDTMR	R	V	0.923	38.5	44.2	0	0	2			576.315	1150.62	1151.55	2	0.07154	62.12	1366	1375	TRUE
HUES1	1	fibronectin 1 isoform 2 preproprotein	IPI00845263	266182	1	19	20	77	0.0925	TRUE	File: 171210_DS104_IDASET1.wiff, Sample: DS104_IDA006 (sample number 1), Elution: 24.57 to 25.37 min, Period: 1, Cycle(s): 866 (Experiment 3), 862, 867 (Experiment 4), 864, 871-872 (Experiment 5)	FTNIGPDTmR	R	V	0.941	39.3	44	0	0	2		m9: Oxidation (+15.99)	584.437	1166.86	1167.55	2	0.3198	273.8	1366	1375	TRUE
HUES1	1	fibronectin 1 isoform 2 preproprotein	IPI00845263	266182	1	19	20	77	0.0925	TRUE	File: 171210_DS104_IDASET1.wiff, Sample: DS104_IDA006 (sample number 1), Elution: 25.36 to 25.75 min, Period: 1, Cycle(s): 873, 877 (Experiment 3), 872 (Experiment 4)	FTNIGPDTMR	R	V	0.95	37.9	44.2	0	1.96	2			576.688	1151.36	1151.55	2	0.8168	-161.4	1366	1375	TRUE
HUES1	1	fibronectin 1 isoform 2 preproprotein	IPI00845263	266182	1	19	20	77	0.0925	TRUE	File: 171210_DS105_IDASET1.wiff, Sample: DS105_IDA007 (sample number 1), Elution: 25.29 to 25.89 min, Period: 1, Cycle(s): 841, 846 (Experiment 3), 845 (Experiment 4), 838 (Experiment 5)	FTNIGPDTMR	R	V	0.95	47.5	44.2	0	1.52	2			576.448	1150.88	1151.55	2	0.3378	293.3	1366	1375	TRUE
HUES1	1	fibronectin 1 isoform 2 preproprotein	IPI00845263	266182	1	19	20	77	0.0925	TRUE	File: 171210_DS106_IDASET1.wiff, Sample: DS106_IDA008 (sample number 1), Elution: 25.44 to 25.79 min, Period: 1, Cycle(s): 789-791 (Experiment 3), 794 (Experiment 5)	FTNIGPDTMR	R	V	0.95	48.9	44.2	0	0	2			576.366	1150.72	1151.55	2	0.1734	150.6	1366	1375	TRUE
HUES1	1	fibronectin 1 isoform 2 preproprotein	IPI00845263	266182	1	19	20	77	0.0925	TRUE	File: 171210_DS103_IDASET1.wiff, Sample: DS103_IDA005 (sample number 1), Elution: 24.55 to 25.39 min, Period: 1, Cycle(s): 766-767 (Experiment 3), 772 (Experiment 4), 761-762, 771 (Experiment 5)	FTNIGPDTmR	R	V	0.95	49.3	44	0	1.92	2		m9: Oxidation (+15.99)	584.427	1166.84	1167.55	2	0.3004	257.2	1366	1375	TRUE
HUES1	1	fibronectin 1 isoform 2 preproprotein	IPI00845263	266182	1	19	20	77	0.0925	TRUE	File: 171210_DS104_IDASET1.wiff, Sample: DS104_IDA006 (sample number 1), Elution: 23.03 min, Period: 1, Cycle(s): 841 (Experiment 3) (Charge not auto determined)	FTNIGPDTmR	R	V	0.95	51.2	44	0	0	2		m9: Oxidation (+15.99)	584.639	1167.26	1167.55	2	0.7243	-238.3	1366	1375	TRUE
HUES1	1	fibronectin 1 isoform 2 preproprotein	IPI00845263	266182	1	19	20	77	0.0925	TRUE	File: 171210_DS102_IDASET1.wiff, Sample: DS102_IDA004 (sample number 1), Elution: 25.32 to 25.97 min, Period: 1, Cycle(s): 838 (Experiment 3), 840, 846 (Experiment 5)	FTNIGPDTMR	R	V	0.95	53.7	44.2	0	1.64	2			576.461	1150.91	1151.55	2	0.3634	315.5	1366	1375	TRUE
HUES1	1	fibronectin 1 isoform 2 preproprotein	IPI00845263	266182	1	19	20	77	0.0925	TRUE	File: 171210_DS103_IDASET1.wiff, Sample: DS103_IDA005 (sample number 1), Elution: 25.63 to 25.98 min, Period: 1, Cycle(s): 775 (Experiment 3), 777 (Experiment 4), 779 (Experiment 5)	FTNIGPDTMR	R	V	0.95	60.8	44.2	0	1.57	2			576.478	1150.94	1151.55	2	0.3974	345	1366	1375	TRUE
HUES1	1	fibronectin 1 isoform 2 preproprotein	IPI00845263	266182	1	19	20	77	0.0925	TRUE	File: 171210_DS103_IDASET1.wiff, Sample: DS103_IDA005 (sample number 1), Elution: 33.01 to 33.42 min, Period: 1, Cycle(s): 872 (Experiment 3), 867-868, 871 (Experiment 4)	GATYNIIVEALKDQQR	R	H	0.95	38	44.1	0	2.52	2			607.105	1818.29	1818.97	3	0.3306	181.7	2200	2215	TRUE
HUES1	1	fibronectin 1 isoform 2 preproprotein	IPI00845263	266182	1	19	20	77	0.0925	TRUE	File: 171210_DS104_IDASET1.wiff, Sample: DS104_IDA006 (sample number 1), Elution: 33.03 to 33.42 min, Period: 1, Cycle(s): 973, 975-976 (Experiment 3), 971 (Experiment 5)	GATYNIIVEALKDQQR	R	H	0.95	49	44.1	0	1.66	2			607.293	1818.86	1818.97	3	0.8946	-59.39	2200	2215	TRUE
HUES1	1	fibronectin 1 isoform 2 preproprotein	IPI00845263	266182	1	19	20	77	0.0925	TRUE	File: 171210_DS101_IDASET1.wiff, Sample: DS101_IDA003 (sample number 1), Elution: 31.47 min, Period: 1, Cycle(s): 920 (Experiment 3) (Charge not auto determined)	GLAFTDVDVDSIK	K	I	0.95	71.3	44.2	0	2.92	2			690.803	1379.59	1379.71	2	0.8938	-78.93	1728	1740	TRUE
HUES1	1	fibronectin 1 isoform 2 preproprotein	IPI00845263	266182	1	19	20	77	0.0925	TRUE	File: 171210_DS105_IDASET1.wiff, Sample: DS105_IDA007 (sample number 1), Elution: 31.32 to 31.61 min, Period: 1, Cycle(s): 917-918, 921 (Experiment 5)	GLAFTDVDVDSIK	K	I	0.95	85	44.2	0	4.46	2			690.459	1378.9	1379.71	2	0.2059	149.2	1728	1740	TRUE
HUES1	1	fibronectin 1 isoform 2 preproprotein	IPI00845263	266182	1	19	20	77	0.0925	TRUE	File: 171210_DS102_IDASET1.wiff, Sample: DS102_IDA004 (sample number 1), Elution: 31.3 to 31.61 min, Period: 1, Cycle(s): 925, 928 (Experiment 3), 924 (Experiment 4)	GLAFTDVDVDSIK	K	I	0.95	87	44.2	0	3.38	2			690.453	1378.89	1379.71	2	0.1943	140.8	1728	1740	TRUE
HUES1	1	fibronectin 1 isoform 2 preproprotein	IPI00845263	266182	1	19	20	77	0.0925	TRUE	File: 171210_DS104_IDASET1.wiff, Sample: DS104_IDA006 (sample number 1), Elution: 31.34 to 31.7 min, Period: 1, Cycle(s): 949, 953-954 (Experiment 3)	GLAFTDVDVDSIK	K	I	0.95	88.1	44.2	0	3.05	2			690.691	1379.37	1379.71	2	0.6686	-242.1	1728	1740	TRUE
HUES1	1	fibronectin 1 isoform 2 preproprotein	IPI00845263	266182	1	19	20	77	0.0925	TRUE	File: 171210_DS103_IDASET1.wiff, Sample: DS103_IDA005 (sample number 1), Elution: 31.28 to 31.8 min, Period: 1, Cycle(s): 845, 851-852 (Experiment 3)	GLAFTDVDVDSIK	K	I	0.95	88.3	44.2	0	2.22	2			690.485	1378.96	1379.71	2	0.2572	186.4	1728	1740	TRUE
HUES1	1	fibronectin 1 isoform 2 preproprotein	IPI00845263	266182	1	19	20	77	0.0925	TRUE	File: 171210_DS103_IDASET1.wiff, Sample: DS103_IDA005 (sample number 1), Elution: 21.34 to 21.47 min, Period: 1, Cycle(s): 721 (Experiment 4), 719 (Experiment 5)	GRIScTIANR	R	C	0.95	42.3	44.3	0	1.64	2		c5: Carbamidomethyl (+57.02)	574.557	1147.1	1147.6	2	0.5066	-432.1	131	140	TRUE
HUES1	1	fibronectin 1 isoform 2 preproprotein	IPI00845263	266182	1	19	20	77	0.0925	TRUE	File: 171210_DS103_IDASET1.wiff, Sample: DS103_IDA005 (sample number 1), Elution: 25.72 to 26.15 min, Period: 1, Cycle(s): 776-777, 780 (Experiment 3), 781 (Experiment 5)	IAWESPQGQVSR	K	Y	0.909	37.9	44.2	0	0	2			679.354	1356.69	1357.69	2	0.01509	11.12	1741	1752	TRUE
HUES1	1	fibronectin 1 isoform 2 preproprotein	IPI00845263	266182	1	19	20	77	0.0925	TRUE	File: 171210_DS104_IDASET1.wiff, Sample: DS104_IDA006 (sample number 1), Elution: 25.51 to 26.43 min, Period: 1, Cycle(s): 874-875, 878-879 (Experiment 3), 885 (Experiment 5)	IAWESPQGQVSR	K	Y	0.95	43.4	44.2	0	1.29	2			679.418	1356.82	1357.69	2	0.1418	104.4	1741	1752	TRUE
HUES1	1	fibronectin 1 isoform 2 preproprotein	IPI00845263	266182	1	19	20	77	0.0925	TRUE	File: 171210_DS105_IDASET1.wiff, Sample: DS105_IDA007 (sample number 1), Elution: 25.57 min, Period: 1, Cycle(s): 842 (Experiment 4)	IAWESPQGQVSR	K	Y	0.95	43.6	44.2	0	0	2			679.489	1356.96	1357.69	2	0.2842	209.3	1741	1752	TRUE
HUES1	1	fibronectin 1 isoform 2 preproprotein	IPI00845263	266182	1	19	20	77	0.0925	TRUE	File: 171210_DS103_IDASET1.wiff, Sample: DS103_IDA005 (sample number 1), Elution: 22.05 min, Period: 1, Cycle(s): 729 (Experiment 4)	IGEKWDR	K	Q	0.95	49.3	45.1	0	0	2			452.517	903.02	903.468	2	0.5591	-490.7	2295	2301	TRUE
HUES1	1	fibronectin 1 isoform 2 preproprotein	IPI00845263	266182	1	19	20	77	0.0925	TRUE	File: 171210_DS122_IDASET1.wiff, Sample: DS122_IDA024 (sample number 1), Elution: 20.88 min, Period: 1, Cycle(s): 647 (Experiment 4)	IScTIANR	R	C	0.95	40.7	44.7	0	0	2		c3: Carbamidomethyl (+57.02)	467.837	933.659	934.477	2	0.1889	202.1	133	140	TRUE
HUES1	1	fibronectin 1 isoform 2 preproprotein	IPI00845263	266182	1	19	20	77	0.0925	TRUE	File: 171210_DS110_IDASET1.wiff, Sample: DS110_IDA012 (sample number 1), Elution: 20.91 to 20.98 min, Period: 1, Cycle(s): 743 (Experiment 3), 742 (Experiment 5)	IScTIANR	R	C	0.95	42.5	44.7	0	0	2		c3: Carbamidomethyl (+57.02)	467.792	933.57	934.477	2	0.09968	106.7	133	140	TRUE
HUES1	1	fibronectin 1 isoform 2 preproprotein	IPI00845263	266182	1	19	20	77	0.0925	TRUE	File: 171210_DS123_IDASET1.wiff, Sample: DS123_IDA025 (sample number 1), Elution: 20.83 to 21.64 min, Period: 1, Cycle(s): 780, 782 (Experiment 3), 781 (Experiment 4), 790 (Experiment 5)	IScTIANR	R	C	0.95	42.7	44.7	0	0	2		c3: Carbamidomethyl (+57.02)	467.824	933.634	934.477	2	0.1635	174.9	133	140	TRUE
HUES1	1	fibronectin 1 isoform 2 preproprotein	IPI00845263	266182	1	19	20	77	0.0925	TRUE	File: 171210_DS125_IDASET1.wiff, Sample: DS125_IDA027 (sample number 1), Elution: 20.9 min, Period: 1, Cycle(s): 695 (Experiment 3)	IScTIANR	R	C	0.95	43	44.7	0	1.8	2		c3: Carbamidomethyl (+57.02)	467.827	933.639	934.477	2	0.1689	180.7	133	140	TRUE
HUES1	1	fibronectin 1 isoform 2 preproprotein	IPI00845263	266182	1	19	20	77	0.0925	TRUE	File: 171210_DS127_IDASET1.wiff, Sample: DS127_IDA029 (sample number 1), Elution: 20.83 to 20.92 min, Period: 1, Cycle(s): 888 (Experiment 3), 889 (Experiment 4)	IScTIANR	R	C	0.95	43	44.7	0	1.18	2		c3: Carbamidomethyl (+57.02)	467.787	933.56	934.477	2	0.08958	95.85	133	140	TRUE
HUES1	1	fibronectin 1 isoform 2 preproprotein	IPI00845263	266182	1	19	20	77	0.0925	TRUE	File: 171210_DS115_IDASET1.wiff, Sample: DS115_IDA017 (sample number 1), Elution: 20.87 to 20.97 min, Period: 1, Cycle(s): 741 (Experiment 3), 742 (Experiment 4)	IScTIANR	R	C	0.95	51	44.7	0	1	2		c3: Carbamidomethyl (+57.02)	467.793	933.572	934.477	2	0.1013	108.4	133	140	TRUE
HUES1	1	fibronectin 1 isoform 2 preproprotein	IPI00845263	266182	1	19	20	77	0.0925	TRUE	File: 171210_DS104_IDASET1.wiff, Sample: DS104_IDA006 (sample number 1), Elution: 20.89 to 21.18 min, Period: 1, Cycle(s): 813-814 (Experiment 3), 817 (Experiment 4)	IScTIANR	R	C	0.95	52.4	44.7	0	0	2		c3: Carbamidomethyl (+57.02)	467.757	933.5	934.477	2	0.02956	31.64	133	140	TRUE
HUES1	1	fibronectin 1 isoform 2 preproprotein	IPI00845263	266182	1	19	20	77	0.0925	TRUE	File: 171210_DS105_IDASET1.wiff, Sample: DS105_IDA007 (sample number 1), Elution: 20.8 to 20.95 min, Period: 1, Cycle(s): 782 (Experiment 3), 780 (Experiment 4)	IScTIANR	R	C	0.95	53.6	44.5	0	0	2		c3: Carbamidomethyl (+57.02)	468.014	934.014	934.477	2	0.5443	-490.3	133	140	TRUE
HUES1	1	fibronectin 1 isoform 2 preproprotein	IPI00845263	266182	1	19	20	77	0.0925	TRUE	File: 171210_DS102_IDASET1.wiff, Sample: DS102_IDA004 (sample number 1), Elution: 20.92 to 21.03 min, Period: 1, Cycle(s): 783 (Experiment 3), 784 (Experiment 5)	IScTIANR	R	C	0.95	54.2	44.4	0	0	2		c3: Carbamidomethyl (+57.02)	468.109	934.204	934.477	2	0.7336	-287.8	133	140	TRUE
HUES1	1	fibronectin 1 isoform 2 preproprotein	IPI00845263	266182	1	19	20	77	0.0925	TRUE	File: 171210_DS103_IDASET1.wiff, Sample: DS103_IDA005 (sample number 1), Elution: 21.32 to 21.68 min, Period: 1, Cycle(s): 719 (Experiment 3), 723-724 (Experiment 5)	IScTIANR	R	C	0.95	55.6	44.7	0	0	2		c3: Carbamidomethyl (+57.02)	467.657	933.299	934.477	2	-0.1715	-183.6	133	140	TRUE
HUES1	1	fibronectin 1 isoform 2 preproprotein	IPI00845263	266182	1	19	20	77	0.0925	TRUE	File: 171210_DS124_IDASET1.wiff, Sample: DS124_IDA026 (sample number 1), Elution: 19.94 to 20.84 min, Period: 1, Cycle(s): 657 (Experiment 3), 646, 656 (Experiment 5)	IScTIANR	R	C	0.95	60.5	44.6	0	0.886	2		c3: Carbamidomethyl (+57.02)	467.257	932.499	934.477	2	-0.9709	34.08	133	140	TRUE
HUES1	1	fibronectin 1 isoform 2 preproprotein	IPI00845263	266182	1	19	20	77	0.0925	TRUE	File: 171210_DS107_IDASET1.wiff, Sample: DS107_IDA009 (sample number 1), Elution: 20.9 to 21.01 min, Period: 1, Cycle(s): 690 (Experiment 3), 691 (Experiment 5)	IScTIANR	R	C	0.95	60.7	44.7	0	0.959	2		c3: Carbamidomethyl (+57.02)	467.815	933.616	934.477	2	0.1455	155.6	133	140	TRUE
HUES1	1	fibronectin 1 isoform 2 preproprotein	IPI00845263	266182	1	19	20	77	0.0925	TRUE	File: 171210_DS102_IDASET1.wiff, Sample: DS102_IDA004 (sample number 1), Elution: 29.5 to 30.35 min, Period: 1, Cycle(s): 897-898, 901, 906 (Experiment 3), 909 (Experiment 5)	IYLYTLNDNAR	K	S	0.95	50.6	44	0	2.82	2			678.526	1355.04	1355.7	2	0.3498	257.9	1972	1982	TRUE
HUES1	1	fibronectin 1 isoform 2 preproprotein	IPI00845263	266182	1	19	20	77	0.0925	TRUE	File: 171210_DS104_IDASET1.wiff, Sample: DS104_IDA006 (sample number 1), Elution: 29.43 to 30.9 min, Period: 1, Cycle(s): 926, 929 (Experiment 3), 932 (Experiment 4), 925, 934, 939, 941, 943 (Experiment 5)	IYLYTLNDNAR	K	S	0.95	60.5	44.1	0	1.89	2			678.898	1355.78	1355.7	2	1.093	66.34	1972	1982	TRUE
HUES1	1	fibronectin 1 isoform 2 preproprotein	IPI00845263	266182	1	19	20	77	0.0925	TRUE	File: 171210_DS101_IDASET1.wiff, Sample: DS101_IDA003 (sample number 1), Elution: 29.56 min, Period: 1, Cycle(s): 897 (Experiment 5) (Charge not auto determined)	IYLYTLNDNAR	K	S	0.95	67.3	44.1	0	0.77	2			678.936	1355.86	1355.7	2	1.169	122.7	1972	1982	TRUE
HUES1	1	fibronectin 1 isoform 2 preproprotein	IPI00845263	266182	1	19	20	77	0.0925	TRUE	File: 171210_DS105_IDASET1.wiff, Sample: DS105_IDA007 (sample number 1), Elution: 29.59 to 30.3 min, Period: 1, Cycle(s): 895-896 (Experiment 3), 900 (Experiment 4), 901, 904 (Experiment 5)	IYLYTLNDNAR	K	S	0.95	80.1	44.1	0	3.15	2			678.637	1355.26	1355.7	2	0.5707	-318.5	1972	1982	TRUE
HUES1	1	fibronectin 1 isoform 2 preproprotein	IPI00845263	266182	1	19	20	77	0.0925	TRUE	File: 171210_DS103_IDASET1.wiff, Sample: DS103_IDA005 (sample number 1), Elution: 30.91 to 32.48 min, Period: 1, Cycle(s): 840-841, 855 (Experiment 3), 844, 856 (Experiment 4), 845, 849, 860 (Experiment 5)	LLcQcLGFGSGHFR	K	C	0.95	49.3	43.9	0	0	2		c3: Carbamidomethyl (+57.02), c5: Carbamidomethyl (+57.02)	551.367	1651.08	1651.78	3	0.304	184	2266	2279	TRUE
HUES1	1	fibronectin 1 isoform 2 preproprotein	IPI00845263	266182	1	19	20	77	0.0925	TRUE	File: 171210_DS104_IDASET1.wiff, Sample: DS104_IDA006 (sample number 1), Elution: 29.79 to 31.71 min, Period: 1, Cycle(s): 930-931, 934, 945 (Experiment 3), 938, 948, 954 (Experiment 4), 951 (Experiment 5)	LLcQcLGFGSGHFR	K	C	0.95	62.6	43.9	0	3.29	2		c3: Carbamidomethyl (+57.02), c5: Carbamidomethyl (+57.02)	551.73	1652.17	1651.78	3	1.392	235.6	2266	2279	TRUE
HUES1	1	fibronectin 1 isoform 2 preproprotein	IPI00845263	266182	1	19	20	77	0.0925	TRUE	File: 171210_DS104_IDASET1.wiff, Sample: DS104_IDA006 (sample number 1), Elution: 31.87 min, Period: 1, Cycle(s): 956 (Experiment 3)	NLQPASEYTVSLVAIK	R	G	0.95	33.3	43.9	0	1.34	2			867.02	1732.03	1732.95	2	0.08462	48.83	1055	1070	TRUE
HUES1	1	fibronectin 1 isoform 2 preproprotein	IPI00845263	266182	1	19	20	77	0.0925	TRUE	File: 171210_DS103_IDASET1.wiff, Sample: DS103_IDA005 (sample number 1), Elution: 31.88 min, Period: 1, Cycle(s): 853 (Experiment 4)	NLQPASEYTVSLVAIK	R	G	0.95	65.7	43.9	0	3.92	2			867.031	1732.05	1732.95	2	0.1063	61.36	1055	1070	TRUE
HUES1	1	fibronectin 1 isoform 2 preproprotein	IPI00845263	266182	1	19	20	77	0.0925	TRUE	File: 171210_DS101_IDASET1.wiff, Sample: DS101_IDA003 (sample number 1), Elution: 30.05 min, Period: 1, Cycle(s): 903 (Experiment 3) (Charge not auto determined)	SSPVVIDASTAIDAPSNLR	R	F	0.95	57.9	43.8	0	4.07	2			957.513	1913.01	1913	2	1.022	10.05	1983	2001	TRUE
HUES1	1	fibronectin 1 isoform 2 preproprotein	IPI00845263	266182	1	19	20	77	0.0925	TRUE	File: 171210_DS108_IDASET1.wiff, Sample: DS108_IDA010 (sample number 1), Elution: 23.69 to 23.99 min, Period: 1, Cycle(s): 742 (Experiment 4), 743, 747 (Experiment 5)	STTPDITGYR	R	I	0.898	36.9	43.7	0	0	2			555.846	1109.68	1110.54	2	0.143	128.8	1198	1207	TRUE
HUES1	1	fibronectin 1 isoform 2 preproprotein	IPI00845263	266182	1	19	20	77	0.0925	TRUE	File: 171210_DS104_IDASET1.wiff, Sample: DS104_IDA006 (sample number 1), Elution: 23.58 to 23.97 min, Period: 1, Cycle(s): 848, 853 (Experiment 3), 849, 852 (Experiment 4) (Charge not auto determined)	STTPDITGYR	R	I	0.9	36.8	43.6	0	0	2			556.04	1110.07	1110.54	2	0.5303	-425.2	1198	1207	TRUE
HUES1	1	fibronectin 1 isoform 2 preproprotein	IPI00845263	266182	1	19	20	77	0.0925	TRUE	File: 171210_DS110_IDASET1.wiff, Sample: DS110_IDA012 (sample number 1), Elution: 23.91 to 23.99 min, Period: 1, Cycle(s): 782 (Experiment 4), 783 (Experiment 5)	STTPDITGYR	R	I	0.905	37.2	43.7	0	0	2			555.811	1109.61	1110.54	2	0.07097	63.9	1198	1207	TRUE
HUES1	1	fibronectin 1 isoform 2 preproprotein	IPI00845263	266182	1	19	20	77	0.0925	TRUE	File: 171210_DS106_IDASET1.wiff, Sample: DS106_IDA008 (sample number 1), Elution: 23.73 to 24.01 min, Period: 1, Cycle(s): 764, 768 (Experiment 3), 765 (Experiment 4)	STTPDITGYR	R	I	0.927	38.2	43.7	0	0	2			555.863	1109.71	1110.54	2	0.1759	158.4	1198	1207	TRUE
HUES1	1	fibronectin 1 isoform 2 preproprotein	IPI00845263	266182	1	19	20	77	0.0925	TRUE	File: 171210_DS115_IDASET1.wiff, Sample: DS115_IDA017 (sample number 1), Elution: 23.69 min, Period: 1, Cycle(s): 777 (Experiment 4)	STTPDITGYR	R	I	0.95	42.1	43.7	0	0	2			555.808	1109.6	1110.54	2	0.06527	58.77	1198	1207	TRUE
HUES1	1	fibronectin 1 isoform 2 preproprotein	IPI00845263	266182	1	19	20	77	0.0925	TRUE	File: 171210_DS105_IDASET1.wiff, Sample: DS105_IDA007 (sample number 1), Elution: 23.89 to 23.96 min, Period: 1, Cycle(s): 819-820 (Experiment 3)	STTPDITGYR	R	I	0.95	42.7	43.7	0	0	2			555.98	1109.95	1110.54	2	0.4108	369.8	1198	1207	TRUE
HUES1	1	fibronectin 1 isoform 2 preproprotein	IPI00845263	266182	1	19	20	77	0.0925	TRUE	File: 171210_DS109_IDASET1.wiff, Sample: DS109_IDA011 (sample number 1), Elution: 23.67 to 24.39 min, Period: 1, Cycle(s): 787 (Experiment 3), 788 (Experiment 4), 791, 797 (Experiment 5)	STTPDITGYR	R	I	0.95	43	43.7	0	0.854	2			555.814	1109.61	1110.54	2	0.07841	70.6	1198	1207	TRUE
HUES1	1	fibronectin 1 isoform 2 preproprotein	IPI00845263	266182	1	19	20	77	0.0925	TRUE	File: 171210_DS102_IDASET1.wiff, Sample: DS102_IDA004 (sample number 1), Elution: 23.63 to 23.79 min, Period: 1, Cycle(s): 816 (Experiment 4), 818 (Experiment 5) (Charge not auto determined)	STTPDITGYR	R	I	0.95	43.1	43.6	0	0	2			556.07	1110.13	1110.54	2	0.59	-371.5	1198	1207	TRUE
HUES1	1	fibronectin 1 isoform 2 preproprotein	IPI00845263	266182	1	19	20	77	0.0925	TRUE	File: 171210_DS101_IDASET1.wiff, Sample: DS101_IDA003 (sample number 1), Elution: 23.65 to 23.74 min, Period: 1, Cycle(s): 825 (Experiment 4), 826 (Experiment 5) (Charge not auto determined)	STTPDITGYR	R	I	0.95	43.2	43.7	0	0.796	2			556.235	1110.46	1110.54	2	0.9201	-74.35	1198	1207	TRUE
HUES1	1	fibronectin 1 isoform 2 preproprotein	IPI00845263	266182	1	19	20	77	0.0925	TRUE	File: 171210_DS117_IDASET1.wiff, Sample: DS117_IDA019 (sample number 1), Elution: 23.81 to 24.45 min, Period: 1, Cycle(s): 617 (Experiment 4), 607 (Experiment 5)	STTPDITGYR	R	I	0.95	43.2	43.7	0	1	2			555.802	1109.59	1110.54	2	0.05334	48.03	1198	1207	TRUE
HUES1	1	fibronectin 1 isoform 2 preproprotein	IPI00845263	266182	1	19	20	77	0.0925	TRUE	File: 171210_DS107_IDASET1.wiff, Sample: DS107_IDA009 (sample number 1), Elution: 23.82 to 23.91 min, Period: 1, Cycle(s): 726 (Experiment 3), 727 (Experiment 4)	STTPDITGYR	R	I	0.95	44.5	43.7	0	1.6	2			555.876	1109.74	1110.54	2	0.2018	181.7	1198	1207	TRUE
HUES1	1	fibronectin 1 isoform 2 preproprotein	IPI00845263	266182	1	19	20	77	0.0925	TRUE	File: 171210_DS111_IDASET1.wiff, Sample: DS111_IDA013 (sample number 1), Elution: 23.77 to 23.83 min, Period: 1, Cycle(s): 639 (Experiment 4), 638 (Experiment 5)	STTPDITGYR	R	I	0.95	44.8	43.7	0	0	2			555.832	1109.65	1110.54	2	0.1133	102	1198	1207	TRUE
HUES1	1	fibronectin 1 isoform 2 preproprotein	IPI00845263	266182	1	19	20	77	0.0925	TRUE	File: 171210_DS118_IDASET1.wiff, Sample: DS118_IDA020 (sample number 1), Elution: 23.75 min, Period: 1, Cycle(s): 721 (Experiment 3)	STTPDITGYR	R	I	0.95	47.3	43.7	0	0.921	2			555.813	1109.61	1110.54	2	0.07695	69.29	1198	1207	TRUE
HUES1	1	fibronectin 1 isoform 2 preproprotein	IPI00845263	266182	1	19	20	77	0.0925	TRUE	File: 171210_DS103_IDASET1.wiff, Sample: DS103_IDA005 (sample number 1), Elution: 23.93 to 24.25 min, Period: 1, Cycle(s): 753, 755, 757 (Experiment 3)	STTPDITGYR	R	I	0.95	52	43.7	0	0	2			555.957	1109.9	1110.54	2	0.3631	326.8	1198	1207	TRUE
HUES1	1	fibronectin 1 isoform 2 preproprotein	IPI00845263	266182	1	19	20	77	0.0925	TRUE	File: 171210_DS103_IDASET1.wiff, Sample: DS103_IDA005 (sample number 1), Elution: 27.67 to 28.1 min, Period: 1, Cycle(s): 801, 804 (Experiment 3), 800, 805 (Experiment 4)	SYTITGLQPGTDYK	R	I	0.95	37	43.9	0	4.28	2			772.469	1542.92	1543.76	2	0.1674	108.4	1958	1971	TRUE
HUES1	1	fibronectin 1 isoform 2 preproprotein	IPI00845263	266182	1	19	20	77	0.0925	TRUE	File: 171210_DS101_IDASET1.wiff, Sample: DS101_IDA003 (sample number 1), Elution: 27.67 to 27.74 min, Period: 1, Cycle(s): 875 (Experiment 4), 874 (Experiment 5) (Charge not auto determined)	SYTITGLQPGTDYK	R	I	0.95	46.3	44	0	1.54	2			773.065	1544.12	1543.76	2	1.358	230.2	1958	1971	TRUE
HUES1	1	fibronectin 1 isoform 2 preproprotein	IPI00845263	266182	1	19	20	77	0.0925	TRUE	File: 171210_DS104_IDASET1.wiff, Sample: DS104_IDA006 (sample number 1), Elution: 27.66 to 27.98 min, Period: 1, Cycle(s): 903, 906 (Experiment 3), 902 (Experiment 4)	SYTITGLQPGTDYK	R	I	0.95	48.8	44	0	3.72	2			772.71	1543.4	1543.76	2	0.648	-229.7	1958	1971	TRUE
HUES1	1	fibronectin 1 isoform 2 preproprotein	IPI00845263	266182	1	19	20	77	0.0925	TRUE	File: 171210_DS102_IDASET1.wiff, Sample: DS102_IDA004 (sample number 1), Elution: 27.65 to 27.72 min, Period: 1, Cycle(s): 869-870 (Experiment 4)	SYTITGLQPGTDYK	R	I	0.95	51	43.9	0	2.16	2			772.474	1542.93	1543.76	2	0.1766	114.4	1958	1971	TRUE
HUES1	1	fibronectin 1 isoform 2 preproprotein	IPI00845263	266182	1	19	20	77	0.0925	TRUE	File: 171210_DS105_IDASET1.wiff, Sample: DS105_IDA007 (sample number 1), Elution: 27.79 to 27.95 min, Period: 1, Cycle(s): 871, 873 (Experiment 3) (Charge not auto determined)	SYTITGLQPGTDYK	R	I	0.95	52.9	44	0	5.47	2			772.676	1543.34	1543.76	2	0.5809	-273.1	1958	1971	TRUE
HUES1	1	fibronectin 1 isoform 2 preproprotein	IPI00845263	266182	1	19	20	77	0.0925	TRUE	File: 171210_DS105_IDASET1.wiff, Sample: DS105_IDA007 (sample number 1), Elution: 22.72 min, Period: 1, Cycle(s): 804 (Experiment 4)	TFYScTTEGR	R	Q	0.95	38.1	44.3	0	1.36	2		c5: Carbamidomethyl (+57.02)	611.428	1220.84	1221.52	2	0.3279	268.3	370	379	TRUE
HUES1	1	fibronectin 1 isoform 2 preproprotein	IPI00845263	266182	1	19	20	77	0.0925	TRUE	File: 171210_DS103_IDASET1.wiff, Sample: DS103_IDA005 (sample number 1), Elution: 22.91 min, Period: 1, Cycle(s): 740 (Experiment 4)	TFYScTTEGR	R	Q	0.95	48.5	44.3	0	1.37	2		c5: Carbamidomethyl (+57.02)	611.465	1220.92	1221.52	2	0.4028	329.6	370	379	TRUE
HUES1	1	fibronectin 1 isoform 2 preproprotein	IPI00845263	266182	1	19	20	77	0.0925	TRUE	File: 171210_DS104_IDASET1.wiff, Sample: DS104_IDA006 (sample number 1), Elution: 21.84 min, Period: 1, Cycle(s): 826 (Experiment 3)	TTPPTTATPIR	R	H	0.931	38.8	44.1	0	0	2			578.498	1154.98	1155.64	2	0.3512	303.8	2126	2136	TRUE
HUES1	1	fibronectin 1 isoform 2 preproprotein	IPI00845263	266182	1	19	20	77	0.0925	TRUE	File: 171210_DS103_IDASET1.wiff, Sample: DS103_IDA005 (sample number 1), Elution: 22.21 min, Period: 1, Cycle(s): 731 (Experiment 3)	TTPPTTATPIR	R	H	0.95	49.7	44	0	0	2			578.529	1155.04	1155.64	2	0.4133	357.5	2126	2136	TRUE
HUES1	1	fibronectin 1 isoform 2 preproprotein	IPI00845263	266182	1	19	20	77	0.0925	TRUE	File: 171210_DS104_IDASET1.wiff, Sample: DS104_IDA006 (sample number 1), Elution: 29.25 to 29.33 min, Period: 1, Cycle(s): 924 (Experiment 3), 923 (Experiment 4)	TYLGNALVcTcYGGSR	R	G	0.95	47.7	44.1	0	0	2		c9: Carbamidomethyl (+57.02), c11: Carbamidomethyl (+57.02)	598.366	1792.08	1791.82	3	1.269	148.3	68	83	TRUE
HUES1	1	fibronectin 1 isoform 2 preproprotein	IPI00845263	266182	1	19	20	77	0.0925	TRUE	File: 171210_DS103_IDASET1.wiff, Sample: DS103_IDA005 (sample number 1), Elution: 29.21 min, Period: 1, Cycle(s): 819 (Experiment 5) (Charge not auto determined)	TYLGNALVcTcYGGSR	R	G	0.95	50	44.1	0	4.57	2		c9: Carbamidomethyl (+57.02), c11: Carbamidomethyl (+57.02)	896.735	1791.46	1791.82	2	0.6472	-198.3	68	83	TRUE
HUES1	1	fibronectin 1 isoform 2 preproprotein	IPI00845263	266182	1	19	20	77	0.0925	TRUE	File: 171210_DS103_IDASET1.wiff, Sample: DS103_IDA005 (sample number 1), Elution: 26.47 to 26.55 min, Period: 1, Cycle(s): 785 (Experiment 3), 786 (Experiment 4)	VPGTSTSATLTGLTR	R	G	0.95	70.6	44.1	0	6.28	2			731.68	1461.35	1461.79	2	0.5617	-301.6	2185	2199	TRUE
HUES1	1	fibronectin 1 isoform 2 preproprotein	IPI00845263	266182	1	19	20	77	0.0925	TRUE	File: 171210_DS107_IDASET1.wiff, Sample: DS107_IDA009 (sample number 1), Elution: 28.43 to 28.73 min, Period: 1, Cycle(s): 800 (Experiment 3), 799 (Experiment 4), 804 (Experiment 5)	WLPSSSPVTGYR	K	V	0.95	35.8	44.4	0	1.96	2			675.384	1348.75	1349.68	2	0.07621	56.46	1653	1664	TRUE
HUES1	1	fibronectin 1 isoform 2 preproprotein	IPI00845263	266182	1	19	20	77	0.0925	TRUE	File: 171210_DS104_IDASET1.wiff, Sample: DS104_IDA006 (sample number 1), Elution: 28.19 to 29.18 min, Period: 1, Cycle(s): 910, 913-914, 916 (Experiment 3), 917, 922 (Experiment 4), 909 (Experiment 5)	WLPSSSPVTGYR	K	V	0.95	35.9	44.3	0	1.82	2			675.645	1349.27	1349.68	2	0.597	-300.5	1653	1664	TRUE
HUES1	1	fibronectin 1 isoform 2 preproprotein	IPI00845263	266182	1	19	20	77	0.0925	TRUE	File: 171210_DS102_IDASET1.wiff, Sample: DS102_IDA004 (sample number 1), Elution: 28.31 to 28.62 min, Period: 1, Cycle(s): 880, 884 (Experiment 3)	WLPSSSPVTGYR	K	V	0.95	40.2	44.4	0	1.55	2			675.496	1348.98	1349.68	2	0.3	222.2	1653	1664	TRUE
HUES1	1	fibronectin 1 isoform 2 preproprotein	IPI00845263	266182	1	19	20	77	0.0925	TRUE	File: 171210_DS103_IDASET1.wiff, Sample: DS103_IDA005 (sample number 1), Elution: 27.27 to 27.34 min, Period: 1, Cycle(s): 796 (Experiment 3), 795 (Experiment 4)	WLpSSSPVTGYR	K	V	0.95	45.2	44.4	0	0.854	2		p3: Hydroxylation (+15.99)	683.433	1364.85	1365.68	2	0.179	131	1653	1664	TRUE
HUES1	1	fibronectin 1 isoform 2 preproprotein	IPI00845263	266182	1	19	20	77	0.0925	TRUE	File: 171210_DS105_IDASET1.wiff, Sample: DS105_IDA007 (sample number 1), Elution: 28.37 to 29.14 min, Period: 1, Cycle(s): 884 (Experiment 3), 879, 885 (Experiment 4), 889 (Experiment 5)	WLPSSSPVTGYR	K	V	0.95	56.8	44.3	0	2.64	2			675.746	1349.48	1349.68	2	0.7995	-150.5	1653	1664	TRUE
HUES1	1	fibronectin 1 isoform 2 preproprotein	IPI00845263	266182	1	19	20	77	0.0925	TRUE	File: 171210_DS101_IDASET1.wiff, Sample: DS101_IDA003 (sample number 1), Elution: 28.25 to 28.59 min, Period: 1, Cycle(s): 882 (Experiment 3), 881 (Experiment 4), 885 (Experiment 5) (Charge not auto determined)	WLPSSSPVTGYR	K	V	0.95	59.8	44.3	0	2.15	2			675.901	1349.79	1349.68	2	1.11	79.67	1653	1664	TRUE
HUES1	1	fibronectin 1 isoform 2 preproprotein	IPI00845263	266182	1	19	20	77	0.0925	TRUE	File: 171210_DS106_IDASET1.wiff, Sample: DS106_IDA008 (sample number 1), Elution: 28.42 to 28.71 min, Period: 1, Cycle(s): 843 (Experiment 3), 842, 847 (Experiment 5)	WLPSSSPVTGYR	K	V	0.95	61.9	44.4	0	2.77	2			675.392	1348.77	1349.68	2	0.09142	67.73	1653	1664	TRUE
HUES1	1	fibronectin 1 isoform 2 preproprotein	IPI00845263	266182	1	19	20	77	0.0925	TRUE	File: 171210_DS104_IDASET1.wiff, Sample: DS104_IDA006 (sample number 1), Elution: 22.41 to 23.11 min, Period: 1, Cycle(s): 833, 839, 842 (Experiment 3)	YQcYcYGR	R	G	0.95	45.6	44.2	0	1.01	2		c3: Carbamidomethyl (+57.02), c5: Carbamidomethyl (+57.02)	585.651	1169.29	1169.45	2	0.8452	-134.6	585	592	TRUE
HUES1	1	Actin, cytoplasmic 1	IPI00021439,IPI00021440,IPI00894365,IPI00894498,IPI00930226	41719.8	1	6	7	23	0.125	TRUE	File: 171210_DS122_IDASET1.wiff, Sample: DS122_IDA024 (sample number 1), Elution: 21.39 to 21.61 min, Period: 1, Cycle(s): 657 (Experiment 4), 654 (Experiment 5)	AGFAGDDAPR	K	A	0.934	39.5	44.7	0	0	2			488.812	975.61	976.448	2	0.1686	172.6	19	28	TRUE
HUES1	1	Actin, cytoplasmic 1	IPI00021439,IPI00021440,IPI00894365,IPI00894498,IPI00930226	41719.8	1	6	7	23	0.125	TRUE	File: 171210_DS114_IDASET1.wiff, Sample: DS114_IDA016 (sample number 1), Elution: 21.47 to 21.54 min, Period: 1, Cycle(s): 698-699 (Experiment 5)	AGFAGDDAPR	K	A	0.95	42.5	44.7	0	0.796	2			488.781	975.547	976.448	2	0.1063	108.8	19	28	TRUE
HUES1	1	Actin, cytoplasmic 1	IPI00021439,IPI00021440,IPI00894365,IPI00894498,IPI00930226	41719.8	1	6	7	23	0.125	TRUE	File: 171210_DS129_IDASET1.wiff, Sample: DS129_IDA031 (sample number 1), Elution: 21.4 to 21.55 min, Period: 1, Cycle(s): 771, 773 (Experiment 4)	AGFAGDDAPR	K	A	0.95	42.5	44.7	0	0.854	2			488.784	975.554	976.448	2	0.1129	115.7	19	28	TRUE
HUES1	1	Actin, cytoplasmic 1	IPI00021439,IPI00021440,IPI00894365,IPI00894498,IPI00930226	41719.8	1	6	7	23	0.125	TRUE	File: 171210_DS116_IDASET1.wiff, Sample: DS116_IDA018 (sample number 1), Elution: 21.37 to 22.53 min, Period: 1, Cycle(s): 1066, 1075 (Experiment 3), 1063, 1074 (Experiment 4), 1067, 1078 (Experiment 5)	AGFAGDDAPR	K	A	0.95	43	44.6	0	0	2			488.313	974.612	976.448	2	-0.8292	177.8	19	28	TRUE
HUES1	1	Actin, cytoplasmic 1	IPI00021439,IPI00021440,IPI00894365,IPI00894498,IPI00930226	41719.8	1	6	7	23	0.125	TRUE	File: 171210_DS124_IDASET1.wiff, Sample: DS124_IDA026 (sample number 1), Elution: 21.29 to 21.85 min, Period: 1, Cycle(s): 663 (Experiment 3), 670 (Experiment 4)	AGFAGDDAPR	K	A	0.95	44.7	44.7	0	0	2			488.756	975.498	976.448	2	0.05699	58.36	19	28	TRUE
HUES1	1	Actin, cytoplasmic 1	IPI00021439,IPI00021440,IPI00894365,IPI00894498,IPI00930226	41719.8	1	6	7	23	0.125	TRUE	File: 171210_DS109_IDASET1.wiff, Sample: DS109_IDA011 (sample number 1), Elution: 21.56 to 21.64 min, Period: 1, Cycle(s): 760-761 (Experiment 3)	AGFAGDDAPR	K	A	0.95	47.8	44.7	0	0	2			488.764	975.514	976.448	2	0.07272	74.46	19	28	TRUE
HUES1	1	Actin, cytoplasmic 1	IPI00021439,IPI00021440,IPI00894365,IPI00894498,IPI00930226	41719.8	1	6	7	23	0.125	TRUE	File: 171210_DS120_IDASET1.wiff, Sample: DS120_IDA022 (sample number 1), Elution: 21.55 to 21.61 min, Period: 1, Cycle(s): 718 (Experiment 3), 717 (Experiment 5)	AGFAGDDAPR	K	A	0.95	51	44.7	0	0	2			488.81	975.606	976.448	2	0.1647	168.6	19	28	TRUE
HUES1	1	Actin, cytoplasmic 1	IPI00021439,IPI00021440,IPI00894365,IPI00894498,IPI00930226	41719.8	1	6	7	23	0.125	TRUE	File: 171210_DS117_IDASET1.wiff, Sample: DS117_IDA019 (sample number 1), Elution: 21.38 to 22.29 min, Period: 1, Cycle(s): 577, 579-580 (Experiment 3), 575, 587 (Experiment 4), 585 (Experiment 5)	AGFAGDDAPR	K	A	0.95	55.6	44.7	0	2	2			488.792	975.57	976.448	2	0.1284	131.5	19	28	TRUE
HUES1	1	Actin, cytoplasmic 1	IPI00021439,IPI00021440,IPI00894365,IPI00894498,IPI00930226	41719.8	1	6	7	23	0.125	TRUE	File: 171210_DS121_IDASET1.wiff, Sample: DS121_IDA023 (sample number 1), Elution: 21.47 to 21.54 min, Period: 1, Cycle(s): 637-638 (Experiment 5)	AGFAGDDAPR	K	A	0.95	56.5	44.7	0	0	2			488.83	975.646	976.448	2	0.205	209.9	19	28	TRUE
HUES1	1	Actin, cytoplasmic 1	IPI00021439,IPI00021440,IPI00894365,IPI00894498,IPI00930226	41719.8	1	6	7	23	0.125	TRUE	File: 171210_DS125_IDASET1.wiff, Sample: DS125_IDA027 (sample number 1), Elution: 21.45 to 22.3 min, Period: 1, Cycle(s): 702 (Experiment 3), 705 (Experiment 4), 707, 713 (Experiment 5)	AGFAGDDAPR	K	A	0.95	64.9	44.7	0	1.74	2			488.791	975.568	976.448	2	0.1271	130.1	19	28	TRUE
HUES1	1	Actin, cytoplasmic 1	IPI00021439,IPI00021440,IPI00894365,IPI00894498,IPI00930226	41719.8	1	6	7	23	0.125	TRUE	File: 171210_DS130_IDASET1.wiff, Sample: DS130_IDA032 (sample number 1), Elution: 20.77 to 21.75 min, Period: 1, Cycle(s): 703 (Experiment 3), 704 (Experiment 4), 691, 699-700 (Experiment 5)	AGFAGDDAPR	K	A	0.95	66.9	44.5	0	1.89	2			489.258	976.502	976.448	2	1.061	59.55	19	28	TRUE
HUES1	1	Actin, cytoplasmic 1	IPI00021439,IPI00021440,IPI00894365,IPI00894498,IPI00930226	41719.8	1	6	7	23	0.125	TRUE	File: 171210_DS119_IDASET1.wiff, Sample: DS119_IDA021 (sample number 1), Elution: 21.33 to 21.75 min, Period: 1, Cycle(s): 691, 696-697 (Experiment 3)	AGFAGDDAPR	K	A	0.95	72.2	44.7	0	2.31	2			488.813	975.611	976.448	2	0.1704	174.4	19	28	TRUE
HUES1	1	Actin, cytoplasmic 1	IPI00021439,IPI00021440,IPI00894365,IPI00894498,IPI00930226	41719.8	1	6	7	23	0.125	TRUE	File: 171210_DS118_IDASET1.wiff, Sample: DS118_IDA020 (sample number 1), Elution: 20.7 to 21.93 min, Period: 1, Cycle(s): 683, 690, 695-696 (Experiment 3), 682, 698 (Experiment 4)	AGFAGDDAPR	K	A	0.95	74.8	44.6	0	0	2			488.32	974.625	976.448	2	-0.8166	190.8	19	28	TRUE
HUES1	1	Actin, cytoplasmic 1	IPI00021439,IPI00021440,IPI00894365,IPI00894498,IPI00930226	41719.8	1	6	7	23	0.125	TRUE	File: 171210_DS123_IDASET1.wiff, Sample: DS123_IDA025 (sample number 1), Elution: 20.85 to 21.77 min, Period: 1, Cycle(s): 787-788, 791-792 (Experiment 3), 782 (Experiment 4), 780 (Experiment 5)	AGFAGDDAPR	K	A	0.95	80.5	44.6	0	1.19	2			488.321	974.627	976.448	2	-0.8138	193.7	19	28	TRUE
HUES1	1	Actin, cytoplasmic 1	IPI00021439,IPI00021440,IPI00894365,IPI00894498,IPI00930226	41719.8	1	6	7	23	0.125	TRUE	File: 171210_DS119_IDASET1.wiff, Sample: DS119_IDA021 (sample number 1), Elution: 27.66 to 28.03 min, Period: 1, Cycle(s): 785 (Experiment 3), 783 (Experiment 4), 789 (Experiment 5)	AVFPSIVGRPR	R	H	0.95	43.6	44	0	0	2			599.882	1197.75	1198.71	2	0.05089	42.45	29	39	TRUE
HUES1	1	Actin, cytoplasmic 1	IPI00021439,IPI00021440,IPI00894365,IPI00894498,IPI00930226	41719.8	1	6	7	23	0.125	TRUE	File: 171210_DS118_IDASET1.wiff, Sample: DS118_IDA020 (sample number 1), Elution: 20.47 to 20.55 min, Period: 1, Cycle(s): 679-680 (Experiment 3)	DSYVGDEAQSK	K	R	0.924	38.4	44	0	0	2			599.818	1197.62	1198.52	2	0.1071	89.31	51	61	TRUE
HUES1	1	Actin, cytoplasmic 1	IPI00021439,IPI00021440,IPI00894365,IPI00894498,IPI00930226	41719.8	1	6	7	23	0.125	TRUE	File: 171210_DS119_IDASET1.wiff, Sample: DS119_IDA021 (sample number 1), Elution: 20.5 to 20.68 min, Period: 1, Cycle(s): 681, 683 (Experiment 4)	DSYVGDEAQSK	K	R	0.95	65.8	44	0	2.35	2			599.811	1197.61	1198.52	2	0.09254	77.21	51	61	TRUE
HUES1	1	Actin, cytoplasmic 1	IPI00021439,IPI00021440,IPI00894365,IPI00894498,IPI00930226	41719.8	1	6	7	23	0.125	TRUE	File: 171210_DS119_IDASET1.wiff, Sample: DS119_IDA021 (sample number 1), Elution: 20.26 min, Period: 1, Cycle(s): 678 (Experiment 5)	DSYVGDEAQSKR	K	G	0.95	43.7	44	0	1.13	2			452.317	1353.93	1354.62	3	0.3134	231.3	51	62	TRUE
HUES1	1	Actin, cytoplasmic 1	IPI00021439,IPI00021440,IPI00894365,IPI00894498,IPI00930226	41719.8	1	6	7	23	0.125	TRUE	File: 171210_DS119_IDASET1.wiff, Sample: DS119_IDA021 (sample number 1), Elution: 20.17 to 20.25 min, Period: 1, Cycle(s): 678 (Experiment 4), 677 (Experiment 5)	DSYVGDEAQSKR	K	G	0.95	64.6	44	0	4.23	2			677.857	1353.7	1354.62	2	0.08343	61.59	51	62	TRUE
HUES1	1	Actin, cytoplasmic 1	IPI00021439,IPI00021440,IPI00894365,IPI00894498,IPI00930226	41719.8	1	6	7	23	0.125	TRUE	File: 171210_DS118_IDASET1.wiff, Sample: DS118_IDA020 (sample number 1), Elution: 23.42 to 23.5 min, Period: 1, Cycle(s): 717 (Experiment 3), 718 (Experiment 4)	EITALApSTMK	K	I	0.919	38.5	44.4	0	0	2		p7: Hydroxylation (+15.99)	589.38	1176.74	1177.61	2	0.1382	117.3	316	326	TRUE
HUES1	1	Actin, cytoplasmic 1	IPI00021439,IPI00021440,IPI00894365,IPI00894498,IPI00930226	41719.8	1	6	7	23	0.125	TRUE	File: 171210_DS118_IDASET1.wiff, Sample: DS118_IDA020 (sample number 1), Elution: 25.83 to 26.06 min, Period: 1, Cycle(s): 753 (Experiment 4), 757 (Experiment 5)	EITALAPSTMK	K	I	0.95	52.6	44.5	0	0	2			581.355	1160.7	1161.62	2	0.08457	72.79	316	326	TRUE
HUES1	1	Actin, cytoplasmic 1	IPI00021439,IPI00021440,IPI00894365,IPI00894498,IPI00930226	41719.8	1	6	7	23	0.125	TRUE	File: 171210_DS119_IDASET1.wiff, Sample: DS119_IDA021 (sample number 1), Elution: 25.8 to 25.86 min, Period: 1, Cycle(s): 753 (Experiment 4), 752 (Experiment 5)	EITALAPSTMK	K	I	0.95	57.7	44.5	0	0	2			581.372	1160.73	1161.62	2	0.1189	102.3	316	326	TRUE
HUES1	1	Actin, cytoplasmic 1	IPI00021439,IPI00021440,IPI00894365,IPI00894498,IPI00930226	41719.8	1	6	7	23	0.125	TRUE	File: 171210_DS119_IDASET1.wiff, Sample: DS119_IDA021 (sample number 1), Elution: 24.38 min, Period: 1, Cycle(s): 732 (Experiment 3)	MQkEITALAPSTMK	R	I	0.95	37.5	43.9	0	1.8	2		k3: Hydroxylation (+15.99)	522.425	1564.25	1564.81	3	0.4538	289.9	313	326	TRUE
HUES1	1	Isoform 1 of Collagen alpha-1(IV) chain	IPI00743696	160600	1	3	3	3	0.021	TRUE	File: 171210_DS101_IDASET1.wiff, Sample: DS101_IDA003 (sample number 1), Elution: 24.28 to 24.59 min, Period: 1, Cycle(s): 833-834, 837 (Experiment 3)	GFpGTSLpGPSGR	R	D	0.95	46.9	44.3	0	1.55	2		p3: Hydroxylation (+15.99), p8: Hydroxylation (+15.99)	631.759	1261.5	1261.62	2	0.8934	-86.57	397	409	TRUE
HUES1	1	Isoform 1 of Collagen alpha-1(IV) chain	IPI00743696	160600	1	3	3	3	0.021	TRUE	File: 171210_DS101_IDASET1.wiff, Sample: DS101_IDA003 (sample number 1), Elution: 22.33 to 22.81 min, Period: 1, Cycle(s): 815 (Experiment 3), 810, 814 (Experiment 4), 809 (Experiment 5) (Charge not auto determined)	GPpGGVGFpGSR	R	G	0.95	43.6	44.5	0	2.72	2		p3: Hydroxylation (+15.99), p9: Hydroxylation (+15.99)	559.316	1116.62	1116.54	2	1.081	70.19	586	597	TRUE
HUES1	1	Isoform 1 of Collagen alpha-1(IV) chain	IPI00743696	160600	1	3	3	3	0.021	TRUE	File: 171210_DS101_IDASET1.wiff, Sample: DS101_IDA003 (sample number 1), Elution: 22.42 to 22.5 min, Period: 1, Cycle(s): 810-811 (Experiment 5)	SAPFIEcHGR	R	G	0.95	37.7	44.4	0	1.39	2		c7: Carbamidomethyl (+57.02)	587.721	1173.43	1173.55	2	0.8887	-97.06	1610	1619	TRUE
HUES1	1	Agrin	IPI00374563	214820	1	11	11	12	0.0675	TRUE	File: 171210_DS101_IDASET1.wiff, Sample: DS101_IDA003 (sample number 1), Elution: 34.23 to 34.29 min, Period: 1, Cycle(s): 954 (Experiment 3), 953 (Experiment 4)	AAAVSSGFDGAIQLVSLGGR	R	Q	0.95	120	43.9	0	7.68	2			939.031	1876.05	1875.99	2	1.062	31.57	1777	1796	TRUE
HUES1	1	Agrin	IPI00374563	214820	1	11	11	12	0.0675	TRUE	File: 171210_DS101_IDASET1.wiff, Sample: DS101_IDA003 (sample number 1), Elution: 23.33 to 23.5 min, Period: 1, Cycle(s): 821 (Experiment 3), 823 (Experiment 4) (Charge not auto determined)	EAAcLQQTQIEEAR	R	A	0.95	83.1	44.1	0	3.44	2		c4: Carbamidomethyl (+57.02)	824.483	1646.95	1646.78	2	1.178	106.2	647	660	TRUE
HUES1	1	Agrin	IPI00374563	214820	1	11	11	12	0.0675	TRUE	File: 171210_DS102_IDASET1.wiff, Sample: DS102_IDA004 (sample number 1), Elution: 24.62 min, Period: 1, Cycle(s): 829 (Experiment 4)	FGALcEAETGR	R	C	0.95	64.2	43.9	0	1.66	2		c5: Carbamidomethyl (+57.02)	605.926	1209.84	1210.55	2	0.2916	240.8	542	552	TRUE
HUES1	1	Agrin	IPI00374563	214820	1	11	11	12	0.0675	TRUE	File: 171210_DS101_IDASET1.wiff, Sample: DS101_IDA003 (sample number 1), Elution: 24.67 to 24.85 min, Period: 1, Cycle(s): 838 (Experiment 3), 840 (Experiment 4)	FGALcEAETGR	R	C	0.95	78.1	43.9	0	1.52	2		c5: Carbamidomethyl (+57.02)	606.253	1210.49	1210.55	2	0.9472	-45.81	542	552	TRUE
HUES1	1	Agrin	IPI00374563	214820	1	11	11	12	0.0675	TRUE	File: 171210_DS101_IDASET1.wiff, Sample: DS101_IDA003 (sample number 1), Elution: 28.09 min, Period: 1, Cycle(s): 879 (Experiment 5)	GPSGLLLYNGQK	R	T	0.95	59	44.3	0	1.89	2			624.082	1246.15	1246.68	2	0.4774	382.8	1672	1683	TRUE
HUES1	1	Agrin	IPI00374563	214820	1	11	11	12	0.0675	TRUE	File: 171210_DS101_IDASET1.wiff, Sample: DS101_IDA003 (sample number 1), Elution: 27.82 to 27.9 min, Period: 1, Cycle(s): 876-877 (Experiment 3)	LELGIGPGAATR	R	G	0.95	49.7	44.1	0	2.7	2			578.183	1154.35	1154.65	2	0.7059	-256.9	1530	1541	TRUE
HUES1	1	Agrin	IPI00374563	214820	1	11	11	12	0.0675	TRUE	File: 171210_DS101_IDASET1.wiff, Sample: DS101_IDA003 (sample number 1), Elution: 22.15 to 22.25 min, Period: 1, Cycle(s): 807 (Experiment 3), 808 (Experiment 4) (Charge not auto determined)	LLDVNNQR	R	L	0.95	52.5	44.3	0	0	2			486.67	971.325	971.527	2	0.8051	-203.3	1522	1529	TRUE
HUES1	1	Agrin	IPI00374563	214820	1	11	11	12	0.0675	TRUE	File: 171210_DS101_IDASET1.wiff, Sample: DS101_IDA003 (sample number 1), Elution: 32.55 to 33.35 min, Period: 1, Cycle(s): 933, 938, 941, 943 (Experiment 3), 937 (Experiment 4), 935 (Experiment 5)	mALEVVFLAR	K	G	0.95	51.3	44.2	0	0	2		m1: Oxidation (+15.99)	582.691	1163.37	1164.64	2	-0.2705	-232.3	1662	1671	TRUE
HUES1	1	Agrin	IPI00374563	214820	1	11	11	12	0.0675	TRUE	File: 171210_DS101_IDASET1.wiff, Sample: DS101_IDA003 (sample number 1), Elution: 27.43 to 27.5 min, Period: 1, Cycle(s): 871-872 (Experiment 5)	SAGDVDTLAFDGR	K	T	0.95	92.8	44	0	6.16	2			662.624	1323.23	1323.62	2	0.6238	-286.2	1860	1872	TRUE
HUES1	1	Agrin	IPI00374563	214820	1	11	11	12	0.0675	TRUE	File: 171210_DS101_IDASET1.wiff, Sample: DS101_IDA003 (sample number 1), Elution: 36.2 to 36.29 min, Period: 1, Cycle(s): 979-980 (Experiment 3) (Charge not auto determined)	SIESTLDDLFR	R	N	0.95	38.8	44	0	1.92	2			648.518	1295.02	1295.65	2	0.3801	293.2	1168	1178	TRUE
HUES1	1	Agrin	IPI00374563	214820	1	11	11	12	0.0675	TRUE	File: 171210_DS101_IDASET1.wiff, Sample: DS101_IDA003 (sample number 1), Elution: 29.03 to 29.18 min, Period: 1, Cycle(s): 891, 893 (Experiment 3)	VLGAPVPAFEGR	K	S	0.95	54.8	44.1	0	3.68	2			607.386	1212.76	1212.67	2	1.091	72.44	1369	1380	TRUE
HUES1	1	Agrin	IPI00374563	214820	1	11	11	12	0.0675	TRUE	File: 171210_DS101_IDASET1.wiff, Sample: DS101_IDA003 (sample number 1), Elution: 24.68 min, Period: 1, Cycle(s): 838 (Experiment 4) (Charge not auto determined)	VLPEGGAQcEcPLGR	R	E	0.95	49.4	43.9	0	0	2		c9: Carbamidomethyl (+57.02), c11: Carbamidomethyl (+57.02)	822.369	1642.72	1642.77	2	0.9624	-24.56	1605	1619	TRUE
HUES1	1	Basement membrane-specific heparan sulfate proteoglycan core protein	IPI00024284	468760	1	22	22	32	0.0572	TRUE	File: 171210_DS102_IDASET1.wiff, Sample: DS102_IDA004 (sample number 1), Elution: 25.88 to 26.04 min, Period: 1, Cycle(s): 847 (Experiment 3), 845 (Experiment 4)	AGFFGDAmK	K	A	0.906	38	44.4	0	0	2		m8: Oxidation (+15.99)	480.375	958.734	959.429	2	0.3124	325.5	797	805	TRUE
HUES1	1	Basement membrane-specific heparan sulfate proteoglycan core protein	IPI00024284	468760	1	22	22	32	0.0572	TRUE	File: 171210_DS102_IDASET1.wiff, Sample: DS102_IDA004 (sample number 1), Elution: 29.13 to 29.2 min, Period: 1, Cycle(s): 893 (Experiment 4), 892 (Experiment 5)	AGFFGDAMK	K	A	0.95	52	44	0	0	2			472.39	942.765	943.434	2	0.3375	357.7	797	805	TRUE
HUES1	1	Basement membrane-specific heparan sulfate proteoglycan core protein	IPI00024284	468760	1	22	22	32	0.0572	TRUE	File: 171210_DS102_IDASET1.wiff, Sample: DS102_IDA004 (sample number 1), Elution: 28.8 to 29.11 min, Period: 1, Cycle(s): 891-892 (Experiment 3), 887 (Experiment 5)	AGLSSGFIGcVR	K	E	0.95	73.6	44.1	0	2.03	2		c10: Carbamidomethyl (+57.02)	612.473	1222.93	1223.62	2	0.3189	260.5	3810	3821	TRUE
HUES1	1	Basement membrane-specific heparan sulfate proteoglycan core protein	IPI00024284	468760	1	22	22	32	0.0572	TRUE	File: 171210_DS101_IDASET1.wiff, Sample: DS101_IDA003 (sample number 1), Elution: 28.88 min, Period: 1, Cycle(s): 889 (Experiment 4)	AGLSSGFIGcVR	K	E	0.95	96.5	43.8	0	1.96	2		c10: Carbamidomethyl (+57.02)	612.616	1223.22	1223.62	2	0.605	-324.9	3810	3821	TRUE
HUES1	1	Basement membrane-specific heparan sulfate proteoglycan core protein	IPI00024284	468760	1	22	22	32	0.0572	TRUE	File: 171210_DS101_IDASET1.wiff, Sample: DS101_IDA003 (sample number 1), Elution: 31.55 to 31.65 min, Period: 1, Cycle(s): 921 (Experiment 4), 922 (Experiment 5)	AmDFNGILTIR	R	N	0.95	63.2	43.9	0	2.64	2		m2: Oxidation (+15.99)	634.163	1266.31	1266.65	2	0.6676	-264.4	1818	1828	TRUE
HUES1	1	Basement membrane-specific heparan sulfate proteoglycan core protein	IPI00024284	468760	1	22	22	32	0.0572	TRUE	File: 171210_DS102_IDASET1.wiff, Sample: DS102_IDA004 (sample number 1), Elution: 20.16 min, Period: 1, Cycle(s): 774 (Experiment 3)	ASYAQQPAESR	R	V	0.95	64.6	44.2	0	2.74	2			604.484	1206.95	1207.57	2	0.3911	323.8	1091	1101	TRUE
HUES1	1	Basement membrane-specific heparan sulfate proteoglycan core protein	IPI00024284	468760	1	22	22	32	0.0572	TRUE	File: 171210_DS101_IDASET1.wiff, Sample: DS101_IDA003 (sample number 1), Elution: 25.37 min, Period: 1, Cycle(s): 846 (Experiment 5) (Charge not auto determined)	AVTLEcVSAGEPR	K	S	0.95	72.8	44.3	0	3.74	2		c6: Carbamidomethyl (+57.02)	695.155	1388.3	1388.68	2	0.6196	-275.8	3129	3141	TRUE
HUES1	1	Basement membrane-specific heparan sulfate proteoglycan core protein	IPI00024284	468760	1	22	22	32	0.0572	TRUE	File: 171210_DS102_IDASET1.wiff, Sample: DS102_IDA004 (sample number 1), Elution: 25.33 to 25.42 min, Period: 1, Cycle(s): 838-839 (Experiment 4)	AVTLEcVSAGEPR	K	S	0.95	74.2	44.3	0	4.06	2		c6: Carbamidomethyl (+57.02)	695.034	1388.05	1388.68	2	0.3761	270.8	3129	3141	TRUE
HUES1	1	Basement membrane-specific heparan sulfate proteoglycan core protein	IPI00024284	468760	1	22	22	32	0.0572	TRUE	File: 171210_DS102_IDASET1.wiff, Sample: DS102_IDA004 (sample number 1), Elution: 20.51 to 21.18 min, Period: 1, Cycle(s): 778, 786 (Experiment 3), 784 (Experiment 4), 779 (Experiment 5)	EGGSLPPQAR	K	S	0.95	52.4	43.6	0	2.64	2			506.455	1010.89	1011.52	2	0.3803	375.8	1992	2001	TRUE
HUES1	1	Basement membrane-specific heparan sulfate proteoglycan core protein	IPI00024284	468760	1	22	22	32	0.0572	TRUE	File: 171210_DS102_IDASET1.wiff, Sample: DS102_IDA004 (sample number 1), Elution: 23.4 min, Period: 1, Cycle(s): 813 (Experiment 3)	FSSGITGcVK	R	N	0.95	42.7	43.8	0	0	2		c8: Carbamidomethyl (+57.02)	528.434	1054.85	1055.52	2	0.3417	323.7	4348	4357	TRUE
HUES1	1	Basement membrane-specific heparan sulfate proteoglycan core protein	IPI00024284	468760	1	22	22	32	0.0572	TRUE	File: 171210_DS101_IDASET1.wiff, Sample: DS101_IDA003 (sample number 1), Elution: 29.19 to 29.27 min, Period: 1, Cycle(s): 894 (Experiment 3), 893 (Experiment 4)	LEGDTLIIPR	R	V	0.95	83.2	43.9	0	3.11	2			564.262	1126.51	1126.65	2	0.8692	-118.4	3258	3267	TRUE
HUES1	1	Basement membrane-specific heparan sulfate proteoglycan core protein	IPI00024284	468760	1	22	22	32	0.0572	TRUE	File: 171210_DS102_IDASET1.wiff, Sample: DS102_IDA004 (sample number 1), Elution: 29.12 to 29.41 min, Period: 1, Cycle(s): 893, 896 (Experiment 3), 892 (Experiment 4)	LEGDTLIIPR	R	V	0.95	83.6	43.9	0	2.72	2			564.091	1126.17	1126.65	2	0.5287	-420.5	3258	3267	TRUE
HUES1	1	Basement membrane-specific heparan sulfate proteoglycan core protein	IPI00024284	468760	1	22	22	32	0.0572	TRUE	File: 171210_DS103_IDASET1.wiff, Sample: DS103_IDA005 (sample number 1), Elution: 27.42 to 27.51 min, Period: 1, Cycle(s): 797 (Experiment 3), 798 (Experiment 5)	LGTVPQFPR	R	A	0.95	37.2	44	0	1.09	2			507.89	1013.77	1014.57	2	0.2003	197.4	189	197	TRUE
HUES1	1	Basement membrane-specific heparan sulfate proteoglycan core protein	IPI00024284	468760	1	22	22	32	0.0572	TRUE	File: 171210_DS104_IDASET1.wiff, Sample: DS104_IDA006 (sample number 1), Elution: 27.42 min, Period: 1, Cycle(s): 899 (Experiment 4)	LGTVPQFPR	R	A	0.95	48.5	44	0	0	2			507.962	1013.91	1014.57	2	0.3434	338.4	189	197	TRUE
HUES1	1	Basement membrane-specific heparan sulfate proteoglycan core protein	IPI00024284	468760	1	22	22	32	0.0572	TRUE	File: 171210_DS102_IDASET1.wiff, Sample: DS102_IDA004 (sample number 1), Elution: 27.16 to 27.66 min, Period: 1, Cycle(s): 865, 868 (Experiment 3), 862, 869 (Experiment 5)	LGTVPQFPR	R	A	0.95	62.7	44	0	0.824	2			507.941	1013.87	1014.57	2	0.3019	297.4	189	197	TRUE
HUES1	1	Basement membrane-specific heparan sulfate proteoglycan core protein	IPI00024284	468760	1	22	22	32	0.0572	TRUE	File: 171210_DS101_IDASET1.wiff, Sample: DS101_IDA003 (sample number 1), Elution: 27.24 to 27.32 min, Period: 1, Cycle(s): 869-870 (Experiment 3) (Charge not auto determined)	LGTVPQFPR	R	A	0.95	70	44.4	0	0.959	2			508.156	1014.3	1014.57	2	0.7304	-268.2	189	197	TRUE
HUES1	1	Basement membrane-specific heparan sulfate proteoglycan core protein	IPI00024284	468760	1	22	22	32	0.0572	TRUE	File: 171210_DS102_IDASET1.wiff, Sample: DS102_IDA004 (sample number 1), Elution: 27.41 to 27.47 min, Period: 1, Cycle(s): 866-867 (Experiment 4)	LLQVTPADSGEYVcR	R	V	0.95	60.7	43.9	0	5.15	2		c14: Carbamidomethyl (+57.02)	854.519	1707.02	1707.84	2	0.1932	113.1	2490	2504	TRUE
HUES1	1	Basement membrane-specific heparan sulfate proteoglycan core protein	IPI00024284	468760	1	22	22	32	0.0572	TRUE	File: 171210_DS101_IDASET1.wiff, Sample: DS101_IDA003 (sample number 1), Elution: 35.8 min, Period: 1, Cycle(s): 974 (Experiment 3)	LLSGPYFWSLPSR	R	F	0.95	64.2	44	0	1.35	2			762.117	1522.22	1522.81	2	0.4224	277.3	984	996	TRUE
HUES1	1	Basement membrane-specific heparan sulfate proteoglycan core protein	IPI00024284	468760	1	22	22	32	0.0572	TRUE	File: 171210_DS102_IDASET1.wiff, Sample: DS102_IDA004 (sample number 1), Elution: 27.57 min, Period: 1, Cycle(s): 868 (Experiment 5)	LPAVEPTDQAQYLcR	R	A	0.95	46.6	44	0	4.37	2		c14: Carbamidomethyl (+57.02)	881.031	1760.05	1760.86	2	0.1916	108.8	1920	1934	TRUE
HUES1	1	Basement membrane-specific heparan sulfate proteoglycan core protein	IPI00024284	468760	1	22	22	32	0.0572	TRUE	File: 171210_DS102_IDASET1.wiff, Sample: DS102_IDA004 (sample number 1), Elution: 28.18 to 28.25 min, Period: 1, Cycle(s): 879 (Experiment 4), 878 (Experiment 5)	LRLPQVSPADSGEYVcR	R	V	0.95	62.3	43.9	0	4.64	2		c16: Carbamidomethyl (+57.02)	650.022	1947.04	1946.98	3	1.077	37.97	2102	2118	TRUE
HUES1	1	Basement membrane-specific heparan sulfate proteoglycan core protein	IPI00024284	468760	1	22	22	32	0.0572	TRUE	File: 171210_DS102_IDASET1.wiff, Sample: DS102_IDA004 (sample number 1), Elution: 30.71 to 30.77 min, Period: 1, Cycle(s): 915-916 (Experiment 3)	QPQAIITWYK	R	R	0.95	44	44.3	0	0.796	2			624.444	1246.87	1247.68	2	0.2014	161.4	2656	2665	TRUE
HUES1	1	Basement membrane-specific heparan sulfate proteoglycan core protein	IPI00024284	468760	1	22	22	32	0.0572	TRUE	File: 171210_DS102_IDASET1.wiff, Sample: DS102_IDA004 (sample number 1), Elution: 24.53 to 25.01 min, Period: 1, Cycle(s): 828 (Experiment 3), 830, 834 (Experiment 5)	SAEPLALGR	R	W	0.95	49.8	43.8	0	0	2			457.522	913.029	913.51	2	0.5255	-522.1	4004	4012	TRUE
HUES1	1	Basement membrane-specific heparan sulfate proteoglycan core protein	IPI00024284	468760	1	22	22	32	0.0572	TRUE	File: 171210_DS102_IDASET1.wiff, Sample: DS102_IDA004 (sample number 1), Elution: 25.43 to 25.58 min, Period: 1, Cycle(s): 839, 841 (Experiment 5)	SIEYSPQLEDAGSR	R	E	0.95	73.5	44	0	5.11	2			776.545	1551.08	1551.73	2	0.3549	228.7	93	106	TRUE
HUES1	1	Basement membrane-specific heparan sulfate proteoglycan core protein	IPI00024284	468760	1	22	22	32	0.0572	TRUE	File: 171210_DS102_IDASET1.wiff, Sample: DS102_IDA004 (sample number 1), Elution: 31.06 to 31.15 min, Period: 1, Cycle(s): 921 (Experiment 4), 922 (Experiment 5)	SPAYTLVWTR	K	L	0.95	48.3	44.1	0	2.82	2			597.425	1192.84	1193.63	2	0.2117	177.3	1799	1808	TRUE
HUES1	1	Basement membrane-specific heparan sulfate proteoglycan core protein	IPI00024284	468760	1	22	22	32	0.0572	TRUE	File: 171210_DS102_IDASET1.wiff, Sample: DS102_IDA004 (sample number 1), Elution: 21.12 min, Period: 1, Cycle(s): 785 (Experiment 5)	SPGPNVAVNAK	R	G	0.95	58.8	43.7	0	2.09	2			527.477	1052.94	1053.57	2	0.3775	358.2	4319	4329	TRUE
HUES1	1	Basement membrane-specific heparan sulfate proteoglycan core protein	IPI00024284	468760	1	22	22	32	0.0572	TRUE	File: 171210_DS101_IDASET1.wiff, Sample: DS101_IDA003 (sample number 1), Elution: 22.06 min, Period: 1, Cycle(s): 806 (Experiment 3) (Charge not auto determined)	TcESLGAGGYR	R	C	0.95	41.4	44.2	0	0	2		c2: Carbamidomethyl (+57.02)	586.156	1170.3	1170.52	2	0.7839	-186.8	1627	1637	TRUE
HUES1	1	Basement membrane-specific heparan sulfate proteoglycan core protein	IPI00024284	468760	1	22	22	32	0.0572	TRUE	File: 171210_DS102_IDASET1.wiff, Sample: DS102_IDA004 (sample number 1), Elution: 26.21 to 26.54 min, Period: 1, Cycle(s): 849, 853 (Experiment 3), 852 (Experiment 4)	TPSGLYLGTcER	R	C	0.95	59.8	43.8	0	3.74	2		c10: Carbamidomethyl (+57.02)	677.607	1353.2	1353.65	2	0.5605	-326.5	1147	1158	TRUE
HUES1	1	Basement membrane-specific heparan sulfate proteoglycan core protein	IPI00024284	468760	1	22	22	32	0.0572	TRUE	File: 171210_DS104_IDASET1.wiff, Sample: DS104_IDA006 (sample number 1), Elution: 23.83 min, Period: 1, Cycle(s): 851 (Experiment 4)	VAEGQTLDLK	R	C	0.95	35.2	44.7	0	1.82	2			537.581	1073.15	1073.58	2	0.5697	-403.1	2838	2847	TRUE
HUES1	1	Basement membrane-specific heparan sulfate proteoglycan core protein	IPI00024284	468760	1	22	22	32	0.0572	TRUE	File: 171210_DS105_IDASET1.wiff, Sample: DS105_IDA007 (sample number 1), Elution: 23.67 min, Period: 1, Cycle(s): 816 (Experiment 5)	VAEGQTLDLK	R	C	0.95	48.3	44.7	0	1	2			537.404	1072.79	1073.58	2	0.2178	202.8	2838	2847	TRUE
HUES1	1	Basement membrane-specific heparan sulfate proteoglycan core protein	IPI00024284	468760	1	22	22	32	0.0572	TRUE	File: 171210_DS101_IDASET1.wiff, Sample: DS101_IDA003 (sample number 1), Elution: 23.57 min, Period: 1, Cycle(s): 824 (Experiment 4) (Charge not auto determined)	VAEGQTLDLK	R	C	0.95	65.7	44.7	0	1.28	2			537.686	1073.36	1073.58	2	0.7809	-206.5	2838	2847	TRUE
HUES1	1	Basement membrane-specific heparan sulfate proteoglycan core protein	IPI00024284	468760	1	22	22	32	0.0572	TRUE	File: 171210_DS102_IDASET1.wiff, Sample: DS102_IDA004 (sample number 1), Elution: 22.77 to 24.02 min, Period: 1, Cycle(s): 814, 820-821 (Experiment 4), 805 (Experiment 5)	VAEGQTLDLK	R	C	0.95	71	44.7	0	1.89	2			537.424	1072.83	1073.58	2	0.2575	239.8	2838	2847	TRUE
HUES1	1	Basement membrane-specific heparan sulfate proteoglycan core protein	IPI00024284	468760	1	22	22	32	0.0572	TRUE	File: 171210_DS102_IDASET1.wiff, Sample: DS102_IDA004 (sample number 1), Elution: 21.51 min, Period: 1, Cycle(s): 790 (Experiment 4)	YQLGSGEAR	R	L	0.95	57.4	43.7	0	1.18	2			491.046	980.077	980.48	2	0.6051	-405.3	4273	4281	TRUE
HUES1	1	Keratin, type I cytoskeletal 9	IPI00019359	62047.8	1	3	3	7	0.061	TRUE	File: 171210_DS112_IDASET1.wiff, Sample: DS112_IDA014 (sample number 1), Elution: 20.41 to 20.49 min, Period: 1, Cycle(s): 624-625 (Experiment 3)	FSSSSGYGGGSSR	R	V	0.95	59.2	44.3	0	2.89	2			618.305	1234.59	1235.53	2	0.07336	59.37	47	59	TRUE
HUES1	1	Keratin, type I cytoskeletal 9	IPI00019359	62047.8	1	3	3	7	0.061	TRUE	File: 171210_DS129_IDASET1.wiff, Sample: DS129_IDA031 (sample number 1), Elution: 20.36 to 20.44 min, Period: 1, Cycle(s): 757-758 (Experiment 3)	FSSSSGYGGGSSR	R	V	0.95	63.9	44.3	0	2.72	2			618.325	1234.64	1235.53	2	0.1141	92.31	47	59	TRUE
HUES1	1	Keratin, type I cytoskeletal 9	IPI00019359	62047.8	1	3	3	7	0.061	TRUE	File: 171210_DS113_IDASET1.wiff, Sample: DS113_IDA015 (sample number 1), Elution: 21.23 to 21.3 min, Period: 1, Cycle(s): 755 (Experiment 3), 754 (Experiment 4)	SGGGGGGGLGSGGSIR	R	S	0.95	49.1	44.6	0	1.32	2			616.846	1231.68	1232.6	2	0.08604	69.8	14	29	TRUE
HUES1	1	Keratin, type I cytoskeletal 9	IPI00019359	62047.8	1	3	3	7	0.061	TRUE	File: 171210_DS116_IDASET1.wiff, Sample: DS116_IDA018 (sample number 1), Elution: 21.11 to 21.27 min, Period: 1, Cycle(s): 1060, 1062 (Experiment 3)	SGGGGGGGLGSGGSIR	R	S	0.95	69.5	44.6	0	2.92	2			616.888	1231.76	1232.6	2	0.17	137.9	14	29	TRUE
HUES1	1	Keratin, type I cytoskeletal 9	IPI00019359	62047.8	1	3	3	7	0.061	TRUE	File: 171210_DS129_IDASET1.wiff, Sample: DS129_IDA031 (sample number 1), Elution: 21.16 to 21.23 min, Period: 1, Cycle(s): 768-769 (Experiment 3)	SGGGGGGGLGSGGSIR	R	S	0.95	72.7	44.6	0	1.68	2			616.862	1231.71	1232.6	2	0.1178	95.53	14	29	TRUE
HUES1	1	Keratin, type I cytoskeletal 9	IPI00019359	62047.8	1	3	3	7	0.061	TRUE	File: 171210_DS112_IDASET1.wiff, Sample: DS112_IDA014 (sample number 1), Elution: 21.17 to 21.26 min, Period: 1, Cycle(s): 633 (Experiment 3), 634 (Experiment 4)	SGGGGGGGLGSGGSIR	R	S	0.95	78.4	44.6	0	5.4	2			616.848	1231.68	1232.6	2	0.09082	73.67	14	29	TRUE
HUES1	1	Keratin, type I cytoskeletal 9	IPI00019359	62047.8	1	3	3	7	0.061	TRUE	File: 171210_DS129_IDASET1.wiff, Sample: DS129_IDA031 (sample number 1), Elution: 21.26 to 22.27 min, Period: 1, Cycle(s): 770, 773 (Experiment 3), 777, 783 (Experiment 4), 769, 775 (Experiment 5)	STMQELNSR	K	L	0.95	32.3	44.1	0	1.29	2			533.329	1064.64	1065.5	2	0.1509	141.6	155	163	TRUE
HUES1	1	Serum albumin precursor	IPI00708398	69276.2	1	14	15	42	0.239	TRUE	File: 171210_DS112_IDASET1.wiff, Sample: DS112_IDA014 (sample number 1), Elution: 23.64 to 23.72 min, Period: 1, Cycle(s): 665-666 (Experiment 4)	AEFVEVTK	K	L	0.934	39	44.1	0	0	2			461.815	921.615	922.488	2	0.1343	145.6	249	256	TRUE
HUES1	1	Serum albumin precursor	IPI00708398	69276.2	1	14	15	42	0.239	TRUE	File: 171210_DS102_IDASET1.wiff, Sample: DS102_IDA004 (sample number 1), Elution: 23.48 to 23.56 min, Period: 1, Cycle(s): 814 (Experiment 3), 815 (Experiment 4)	AEFVEVTK	K	L	0.95	42.4	44.1	0	0	2			461.939	921.864	922.488	2	0.3834	415.4	249	256	TRUE
HUES1	1	Serum albumin precursor	IPI00708398	69276.2	1	14	15	42	0.239	TRUE	File: 171210_DS105_IDASET1.wiff, Sample: DS105_IDA007 (sample number 1), Elution: 23.47 to 23.81 min, Period: 1, Cycle(s): 814, 817 (Experiment 3), 818 (Experiment 4), 813 (Experiment 5)	AEFVEVTK	K	L	0.95	43.2	44.1	0	0	2			461.897	921.78	922.488	2	0.2995	324.6	249	256	TRUE
HUES1	1	Serum albumin precursor	IPI00708398	69276.2	1	14	15	42	0.239	TRUE	File: 171210_DS105_IDASET1.wiff, Sample: DS105_IDA007 (sample number 1), Elution: 24.64 to 24.71 min, Period: 1, Cycle(s): 831 (Experiment 4), 830 (Experiment 5)	ALKAWSVAR	R	L	0.95	44.2	44.3	0	1.44	2			501.425	1000.84	1001.59	2	0.2542	253.7	233	241	TRUE
HUES1	1	Serum albumin precursor	IPI00708398	69276.2	1	14	15	42	0.239	TRUE	File: 171210_DS101_IDASET1.wiff, Sample: DS101_IDA003 (sample number 1), Elution: 36.13 min, Period: 1, Cycle(s): 978 (Experiment 4)	DAFLGSFLYEYSR	K	R	0.95	66.8	44	0	2.3	2			784.573	1567.13	1567.74	2	0.3951	252	347	359	TRUE
HUES1	1	Serum albumin precursor	IPI00708398	69276.2	1	14	15	42	0.239	TRUE	File: 171210_DS104_IDASET1.wiff, Sample: DS104_IDA006 (sample number 1), Elution: 25.86 min, Period: 1, Cycle(s): 878 (Experiment 5)	HLVDEPQNLIK	K	Q	0.95	50.6	44.1	0	2.8	2			653.491	1304.97	1305.72	2	0.2575	197.2	402	412	TRUE
HUES1	1	Serum albumin precursor	IPI00708398	69276.2	1	14	15	42	0.239	TRUE	File: 171210_DS105_IDASET1.wiff, Sample: DS105_IDA007 (sample number 1), Elution: 25.91 to 26.76 min, Period: 1, Cycle(s): 846-847 (Experiment 4), 856 (Experiment 5)	HLVDEPQNLIK	K	Q	0.95	53.2	44.1	0	3.41	2			653.486	1304.96	1305.72	2	0.2483	190.1	402	412	TRUE
HUES1	1	Serum albumin precursor	IPI00708398	69276.2	1	14	15	42	0.239	TRUE	File: 171210_DS104_IDASET1.wiff, Sample: DS104_IDA006 (sample number 1), Elution: 28.98 to 29.06 min, Period: 1, Cycle(s): 920 (Experiment 4), 919 (Experiment 5)	KQTALVELLK	K	H	0.95	66.7	44.1	0	2.62	2			572.024	1142.03	1142.71	2	0.3263	285.5	548	557	TRUE
HUES1	1	Serum albumin precursor	IPI00708398	69276.2	1	14	15	42	0.239	TRUE	File: 171210_DS105_IDASET1.wiff, Sample: DS105_IDA007 (sample number 1), Elution: 29 to 29.35 min, Period: 1, Cycle(s): 887, 892 (Experiment 3), 888, 891 (Experiment 5)	KQTALVELLK	K	H	0.95	76.8	44.1	0	1.59	2			571.964	1141.91	1142.71	2	0.2057	180	548	557	TRUE
HUES1	1	Serum albumin precursor	IPI00708398	69276.2	1	14	15	42	0.239	TRUE	File: 171210_DS113_IDASET1.wiff, Sample: DS113_IDA015 (sample number 1), Elution: 26.95 to 27.01 min, Period: 1, Cycle(s): 837 (Experiment 4), 836 (Experiment 5)	KVPQVSTPTLVEVSR	R	S	0.95	38.8	43.9	0	3.54	2			547.388	1639.14	1639.94	3	0.2106	128.4	437	451	TRUE
HUES1	1	Serum albumin precursor	IPI00708398	69276.2	1	14	15	42	0.239	TRUE	File: 171210_DS127_IDASET1.wiff, Sample: DS127_IDA029 (sample number 1), Elution: 26.89 to 27.01 min, Period: 1, Cycle(s): 979, 981 (Experiment 5)	KVPQVSTPTLVEVSR	R	S	0.95	39.7	43.9	0	1.49	2			547.384	1639.13	1639.94	3	0.1998	121.8	437	451	TRUE
HUES1	1	Serum albumin precursor	IPI00708398	69276.2	1	14	15	42	0.239	TRUE	File: 171210_DS101_IDASET1.wiff, Sample: DS101_IDA003 (sample number 1), Elution: 32.48 min, Period: 1, Cycle(s): 932 (Experiment 5)	LGEYGFQNALIVR	K	Y	0.95	107	43.9	0	4.38	2			740.565	1479.12	1479.8	2	0.3269	220.9	421	433	TRUE
HUES1	1	Serum albumin precursor	IPI00708398	69276.2	1	14	15	42	0.239	TRUE	File: 171210_DS102_IDASET1.wiff, Sample: DS102_IDA004 (sample number 1), Elution: 29.42 to 29.51 min, Period: 1, Cycle(s): 896-897 (Experiment 4)	LVNELTEFAK	K	T	0.95	45	44.2	0	2.19	2			582.459	1162.9	1163.63	2	0.2804	240.9	66	75	TRUE
HUES1	1	Serum albumin precursor	IPI00708398	69276.2	1	14	15	42	0.239	TRUE	File: 171210_DS104_IDASET1.wiff, Sample: DS104_IDA006 (sample number 1), Elution: 29.42 to 29.52 min, Period: 1, Cycle(s): 925 (Experiment 4), 926 (Experiment 5)	LVNELTEFAK	K	T	0.95	58.2	44.2	0	1.43	2			582.593	1163.17	1163.63	2	0.5482	-390.4	66	75	TRUE
HUES1	1	Serum albumin precursor	IPI00708398	69276.2	1	14	15	42	0.239	TRUE	File: 171210_DS105_IDASET1.wiff, Sample: DS105_IDA007 (sample number 1), Elution: 29.36 to 29.46 min, Period: 1, Cycle(s): 892 (Experiment 4), 893 (Experiment 5)	LVNELTEFAK	K	T	0.95	58.7	44.2	0	1.03	2			582.425	1162.83	1163.63	2	0.2113	181.6	66	75	TRUE
HUES1	1	Serum albumin precursor	IPI00708398	69276.2	1	14	15	42	0.239	TRUE	File: 171210_DS101_IDASET1.wiff, Sample: DS101_IDA003 (sample number 1), Elution: 31.48 min, Period: 1, Cycle(s): 920 (Experiment 5)	QTALVELLK	K	H	0.95	41.6	44	0	0	2			507.994	1013.97	1014.62	2	0.3619	356.6	549	557	TRUE
HUES1	1	Serum albumin precursor	IPI00708398	69276.2	1	14	15	42	0.239	TRUE	File: 171210_DS102_IDASET1.wiff, Sample: DS102_IDA004 (sample number 1), Elution: 31.38 to 31.76 min, Period: 1, Cycle(s): 926 (Experiment 3), 925, 930 (Experiment 4)	QTALVELLK	K	H	0.95	52.7	44	0	0	2			507.89	1013.77	1014.62	2	0.1529	150.7	549	557	TRUE
HUES1	1	Serum albumin precursor	IPI00708398	69276.2	1	14	15	42	0.239	TRUE	File: 171210_DS104_IDASET1.wiff, Sample: DS104_IDA006 (sample number 1), Elution: 31.28 to 31.72 min, Period: 1, Cycle(s): 949 (Experiment 4), 948, 954 (Experiment 5)	QTALVELLK	K	H	0.95	57	44	0	0	2			507.967	1013.92	1014.62	2	0.3078	303.3	549	557	TRUE
HUES1	1	Serum albumin precursor	IPI00708398	69276.2	1	14	15	42	0.239	TRUE	File: 171210_DS105_IDASET1.wiff, Sample: DS105_IDA007 (sample number 1), Elution: 31.31 to 31.92 min, Period: 1, Cycle(s): 917-918, 921 (Experiment 3), 922, 925 (Experiment 4)	QTALVELLK	K	H	0.95	57.7	44	0	0	2			507.897	1013.78	1014.62	2	0.1669	164.4	549	557	TRUE
HUES1	1	Serum albumin precursor	IPI00708398	69276.2	1	14	15	42	0.239	TRUE	File: 171210_DS104_IDASET1.wiff, Sample: DS104_IDA006 (sample number 1), Elution: 31.96 to 32.36 min, Period: 1, Cycle(s): 957-958 (Experiment 3), 962 (Experiment 5)	RHPEYAVSVLLR	R	L	0.95	67.2	43.9	0	3.07	2			480.772	1439.29	1439.81	3	0.4891	339.6	360	371	TRUE
HUES1	1	Serum albumin precursor	IPI00708398	69276.2	1	14	15	42	0.239	TRUE	File: 171210_DS113_IDASET1.wiff, Sample: DS113_IDA015 (sample number 1), Elution: 30.1 to 30.16 min, Period: 1, Cycle(s): 893-894 (Experiment 3)	SLHTLFGDELcK	K	V	0.95	32.8	44.2	0	1.7	2		c11: Carbamidomethyl (+57.02)	474.009	1419.01	1419.69	3	0.3184	224.2	89	100	TRUE
HUES1	1	Serum albumin precursor	IPI00708398	69276.2	1	14	15	42	0.239	TRUE	File: 171210_DS104_IDASET1.wiff, Sample: DS104_IDA006 (sample number 1), Elution: 30.05 min, Period: 1, Cycle(s): 933 (Experiment 4)	SLHTLFGDELcK	K	V	0.95	43.6	44.2	0	1.74	2		c11: Carbamidomethyl (+57.02)	710.52	1419.02	1419.69	2	0.3381	238.1	89	100	TRUE
HUES1	1	Serum albumin precursor	IPI00708398	69276.2	1	14	15	42	0.239	TRUE	File: 171210_DS105_IDASET1.wiff, Sample: DS105_IDA007 (sample number 1), Elution: 30.13 to 30.21 min, Period: 1, Cycle(s): 903 (Experiment 4), 902 (Experiment 5)	SLHTLFGDELcK	K	V	0.95	45	44.2	0	0.886	2		c11: Carbamidomethyl (+57.02)	710.452	1418.89	1419.69	2	0.2036	143.4	89	100	TRUE
HUES1	1	Serum albumin precursor	IPI00708398	69276.2	1	14	15	42	0.239	TRUE	File: 171210_DS102_IDASET1.wiff, Sample: DS102_IDA004 (sample number 1), Elution: 30.04 to 30.12 min, Period: 1, Cycle(s): 905-906 (Experiment 4)	SLHTLFGDELcK	K	V	0.95	49.8	44.2	0	3.6	2		c11: Carbamidomethyl (+57.02)	710.456	1418.9	1419.69	2	0.21	147.9	89	100	TRUE
HUES1	1	Serum albumin precursor	IPI00708398	69276.2	1	14	15	42	0.239	TRUE	File: 171210_DS102_IDASET1.wiff, Sample: DS102_IDA004 (sample number 1), Elution: 29.91 to 30.19 min, Period: 1, Cycle(s): 905, 907 (Experiment 3), 903 (Experiment 4)	SLHTLFGDELcK	K	V	0.95	55.4	44.1	0	1.4	2		c11: Carbamidomethyl (+57.02)	474.101	1419.28	1419.69	3	0.5939	-287.9	89	100	TRUE
HUES1	1	Serum albumin precursor	IPI00708398	69276.2	1	14	15	42	0.239	TRUE	File: 171210_DS105_IDASET1.wiff, Sample: DS105_IDA007 (sample number 1), Elution: 29.96 to 32.14 min, Period: 1, Cycle(s): 900-901, 904-905, 908-909, 912, 928 (Experiment 3), 914 (Experiment 4), 922 (Experiment 5)	SLHTLFGDELcK	K	V	0.95	57.4	44.1	0	0	2		c11: Carbamidomethyl (+57.02)	474.202	1419.59	1419.69	3	0.8989	-73.09	89	100	TRUE
HUES1	1	Serum albumin precursor	IPI00708398	69276.2	1	14	15	42	0.239	TRUE	File: 171210_DS113_IDASET1.wiff, Sample: DS113_IDA015 (sample number 1), Elution: 19.26 to 19.93 min, Period: 1, Cycle(s): 730-732, 734-735 (Experiment 3), 737-738 (Experiment 4)	TcVADESHAGcEK	K	S	0.95	39.3	44	0	1.33	2		c2: Carbamidomethyl (+57.02), c11: Carbamidomethyl (+57.02)	488.558	1462.65	1463.59	3	0.07055	48.2	76	88	TRUE
HUES1	1	Serum albumin precursor	IPI00708398	69276.2	1	14	15	42	0.239	TRUE	File: 171210_DS107_IDASET1.wiff, Sample: DS107_IDA009 (sample number 1), Elution: 19.43 to 19.51 min, Period: 1, Cycle(s): 673 (Experiment 3), 672 (Experiment 4)	TcVADESHAGcEK	K	S	0.95	43.8	44	0	2.34	2		c2: Carbamidomethyl (+57.02), c11: Carbamidomethyl (+57.02)	488.571	1462.69	1463.59	3	0.1087	74.25	76	88	TRUE
HUES1	1	Serum albumin precursor	IPI00708398	69276.2	1	14	15	42	0.239	TRUE	File: 171210_DS105_IDASET1.wiff, Sample: DS105_IDA007 (sample number 1), Elution: 18.62 to 19.3 min, Period: 1, Cycle(s): 752, 755-757 (Experiment 3), 761 (Experiment 4)	TcVADESHAGcEK	K	S	0.95	53.4	44	0	3.43	2		c2: Carbamidomethyl (+57.02), c11: Carbamidomethyl (+57.02)	488.575	1462.7	1463.59	3	0.12	81.97	76	88	TRUE
HUES1	1	Serum albumin precursor	IPI00708398	69276.2	1	14	15	42	0.239	TRUE	File: 171210_DS116_IDASET1.wiff, Sample: DS116_IDA018 (sample number 1), Elution: 21.67 to 21.74 min, Period: 1, Cycle(s): 1067-1068 (Experiment 3)	YIcDNQDTISSK	K	L	0.95	40.8	44.1	0	0.77	2		c3: Carbamidomethyl (+57.02)	722.386	1442.76	1443.64	2	0.1226	84.95	286	297	TRUE
HUES1	1	Serum albumin precursor	IPI00708398	69276.2	1	14	15	42	0.239	TRUE	File: 171210_DS114_IDASET1.wiff, Sample: DS114_IDA016 (sample number 1), Elution: 21.69 to 21.76 min, Period: 1, Cycle(s): 702 (Experiment 3), 701 (Experiment 5)	YIcDNQDTISSK	K	L	0.95	57.6	44.1	0	2.43	2		c3: Carbamidomethyl (+57.02)	722.366	1442.72	1443.64	2	0.08187	56.71	286	297	TRUE
HUES1	1	Serum albumin precursor	IPI00708398	69276.2	1	14	15	42	0.239	TRUE	File: 171210_DS101_IDASET1.wiff, Sample: DS101_IDA003 (sample number 1), Elution: 21.57 to 21.64 min, Period: 1, Cycle(s): 801 (Experiment 4), 800 (Experiment 5)	YIcDNQDTISSK	K	L	0.95	58.1	44.1	0	1.96	2		c3: Carbamidomethyl (+57.02)	722.502	1442.99	1443.64	2	0.3544	245.4	286	297	TRUE
HUES1	1	Serum albumin precursor	IPI00708398	69276.2	1	14	15	42	0.239	TRUE	File: 171210_DS115_IDASET1.wiff, Sample: DS115_IDA017 (sample number 1), Elution: 21.69 to 21.76 min, Period: 1, Cycle(s): 751-752 (Experiment 3)	YIcDNQDTISSK	K	L	0.95	59.2	44.1	0	2.74	2		c3: Carbamidomethyl (+57.02)	722.357	1442.7	1443.64	2	0.06492	44.97	286	297	TRUE
HUES1	1	Serum albumin precursor	IPI00708398	69276.2	1	14	15	42	0.239	TRUE	File: 171210_DS104_IDASET1.wiff, Sample: DS104_IDA006 (sample number 1), Elution: 21.95 min, Period: 1, Cycle(s): 827 (Experiment 5)	YIcDNQDTISSK	K	L	0.95	63.9	44.1	0	3.16	2		c3: Carbamidomethyl (+57.02)	722.49	1442.97	1443.64	2	0.3311	229.3	286	297	TRUE
HUES1	1	Serum albumin precursor	IPI00708398	69276.2	1	14	15	42	0.239	TRUE	File: 171210_DS106_IDASET1.wiff, Sample: DS106_IDA008 (sample number 1), Elution: 21.74 to 21.91 min, Period: 1, Cycle(s): 739, 741 (Experiment 4)	YIcDNQDTISSK	K	L	0.95	70.6	44.1	0	1.68	2		c3: Carbamidomethyl (+57.02)	722.402	1442.79	1443.64	2	0.1544	106.9	286	297	TRUE
HUES1	1	Serum albumin precursor	IPI00708398	69276.2	1	14	15	42	0.239	TRUE	File: 171210_DS103_IDASET1.wiff, Sample: DS103_IDA005 (sample number 1), Elution: 22.15 min, Period: 1, Cycle(s): 730 (Experiment 5)	YIcDNQDTISSK	K	L	0.95	70.6	44.1	0	3.1	2		c3: Carbamidomethyl (+57.02)	722.465	1442.91	1443.64	2	0.2798	193.8	286	297	TRUE
HUES1	1	Serum albumin precursor	IPI00708398	69276.2	1	14	15	42	0.239	TRUE	File: 171210_DS113_IDASET1.wiff, Sample: DS113_IDA015 (sample number 1), Elution: 21.79 to 21.88 min, Period: 1, Cycle(s): 761-762 (Experiment 3)	YIcDNQDTISSK	K	L	0.95	71.9	44.1	0	2.43	2		c3: Carbamidomethyl (+57.02)	722.381	1442.75	1443.64	2	0.1117	77.35	286	297	TRUE
HUES1	1	Serum albumin precursor	IPI00708398	69276.2	1	14	15	42	0.239	TRUE	File: 171210_DS112_IDASET1.wiff, Sample: DS112_IDA014 (sample number 1), Elution: 21.66 to 21.95 min, Period: 1, Cycle(s): 639-640, 643 (Experiment 3)	YIcDNQDTISSK	K	L	0.95	85.4	44.1	0	1.77	2		c3: Carbamidomethyl (+57.02)	722.375	1442.73	1443.64	2	0.09992	69.21	286	297	TRUE
HUES1	1	Serum albumin precursor	IPI00708398	69276.2	1	14	15	42	0.239	TRUE	File: 171210_DS105_IDASET1.wiff, Sample: DS105_IDA007 (sample number 1), Elution: 21.63 to 22.07 min, Period: 1, Cycle(s): 792 (Experiment 3), 791 (Experiment 4), 796 (Experiment 5)	YIcDNQDTISSK	K	L	0.95	85.6	44.1	0	1.85	2		c3: Carbamidomethyl (+57.02)	722.452	1442.89	1443.64	2	0.2549	176.5	286	297	TRUE
HUES1	1	Serum albumin precursor	IPI00708398	69276.2	1	14	15	42	0.239	TRUE	File: 171210_DS102_IDASET1.wiff, Sample: DS102_IDA004 (sample number 1), Elution: 21.58 to 21.84 min, Period: 1, Cycle(s): 791, 794 (Experiment 3), 793 (Experiment 4)	YIcDNQDTISSK	K	L	0.95	88.5	44.1	0	2.21	2		c3: Carbamidomethyl (+57.02)	722.438	1442.86	1443.64	2	0.2255	156.2	286	297	TRUE
HUES1	1	Serum albumin precursor	IPI00708398	69276.2	1	14	15	42	0.239	TRUE	File: 171210_DS104_IDASET1.wiff, Sample: DS104_IDA006 (sample number 1), Elution: 26.68 to 27.24 min, Period: 1, Cycle(s): 892 (Experiment 3), 888-889 (Experiment 4), 896 (Experiment 5)	YLYEIAR	K	R	0.95	47.2	43.5	0	0	2			464.461	926.908	927.493	2	0.4216	454.4	161	167	TRUE
HUES1	1	Serum albumin precursor	IPI00708398	69276.2	1	14	15	42	0.239	TRUE	File: 171210_DS105_IDASET1.wiff, Sample: DS105_IDA007 (sample number 1), Elution: 26.74 to 27.02 min, Period: 1, Cycle(s): 856 (Experiment 3), 860 (Experiment 4), 858 (Experiment 5)	YLYEIAR	K	R	0.95	48	43.6	0	0	2			464.42	926.826	927.493	2	0.3399	366.4	161	167	TRUE
HUES1	2	40S ribosomal protein S14	IPI00026271	16254.9	1	3	3	9	0.185	TRUE	File: 280510_Despina323_IDASET1.wiff, Sample: Despina323_IDA094 (sample number 1), Elution: 24.201 to 24.274 min, Period: 1, Cycle(s): 1046-1047 (Experiment 3)	IEDVTPIPSDSTRR	R	K	0.95	45.5	44.1	0	0	2			529.265	1584.77	1585.82	3	-0.03754	-23.67	129	142	TRUE
HUES1	2	40S ribosomal protein S14	IPI00026271	16254.9	1	3	3	9	0.185	TRUE	File: 280510_Despina324_IDASET1.wiff, Sample: Despina324_IDA095 (sample number 1), Elution: 26.468 min, Period: 1, Cycle(s): 1062 (Experiment 4)	IGRIEDVTPIPSDSTR	K	R	0.95	28.2	43.9	0	1.96	2			585.933	1754.78	1755.92	3	-0.1391	-79.22	126	141	TRUE
HUES1	2	40S ribosomal protein S14	IPI00026271	16254.9	1	3	3	9	0.185	TRUE	File: 280510_Despina324_IDASET1.wiff, Sample: Despina324_IDA095 (sample number 1), Elution: 26.52 min, Period: 1, Cycle(s): 1063 (Experiment 3) (Charge not auto determined)	IGRIEDVTPIPSDSTR	K	R	0.95	42.2	43.8	0	1.74	2			586.264	1755.77	1755.92	3	0.8529	-85.31	126	141	TRUE
HUES1	2	40S ribosomal protein S14	IPI00026271	16254.9	1	3	3	9	0.185	TRUE	File: 280510_Despina325_IDASET1.wiff, Sample: Despina325_IDA096 (sample number 1), Elution: 21.749 min, Period: 1, Cycle(s): 1066 (Experiment 3)	TPGPGAQSALR	K	A	0.905	38.2	43.7	0	0	2			527.729	1053.44	1054.56	2	-0.1134	-107.5	107	117	TRUE
HUES1	2	40S ribosomal protein S14	IPI00026271	16254.9	1	3	3	9	0.185	TRUE	File: 280510_Despina324_IDASET1.wiff, Sample: Despina324_IDA095 (sample number 1), Elution: 21.664 min, Period: 1, Cycle(s): 991 (Experiment 5)	TPGPGAQSALR	K	A	0.912	38.5	43.7	0	0	2			527.22	1052.43	1054.56	2	-1.131	-122.2	107	117	TRUE
HUES1	2	40S ribosomal protein S14	IPI00026271	16254.9	1	3	3	9	0.185	TRUE	File: 280510_Despina318_IDASET1.wiff, Sample: Despina318_IDA089 (sample number 1), Elution: 21.728 min, Period: 1, Cycle(s): 1027 (Experiment 5) (Charge not auto determined)	TPGPGAQSALR	K	A	0.95	30.4	43.8	0	0.886	2			528.215	1054.41	1054.56	2	0.8582	-137	107	117	TRUE
HUES1	2	40S ribosomal protein S14	IPI00026271	16254.9	1	3	3	9	0.185	TRUE	File: 280510_Despina327_IDASET1.wiff, Sample: Despina327_IDA098 (sample number 1), Elution: 21.667 min, Period: 1, Cycle(s): 961 (Experiment 3)	TPGPGAQSALR	K	A	0.95	61	43.7	0	1.82	2			527.759	1053.5	1054.56	2	-0.05373	-50.95	107	117	TRUE
HUES1	2	40S ribosomal protein S14	IPI00026271	16254.9	1	3	3	9	0.185	TRUE	File: 280510_Despina324_IDASET1.wiff, Sample: Despina324_IDA095 (sample number 1), Elution: 21.717 to 21.938 min, Period: 1, Cycle(s): 992 (Experiment 3), 995 (Experiment 4)	TPGPGAQSALR	K	A	0.95	73.8	43.7	0	2.59	2			527.753	1053.49	1054.56	2	-0.06501	-61.65	107	117	TRUE
HUES1	2	40S ribosomal protein S14	IPI00026271	16254.9	1	3	3	9	0.185	TRUE	File: 280510_Despina323_IDASET1.wiff, Sample: Despina323_IDA094 (sample number 1), Elution: 21.815 to 21.878 min, Period: 1, Cycle(s): 1010-1011 (Experiment 3)	TPGPGAQSALR	K	A	0.95	77.8	43.7	0	1.72	2			527.758	1053.5	1054.56	2	-0.0554	-52.54	107	117	TRUE
HUES1	2	Agrin	IPI00374563	214820	1	9	10	14	0.0592	TRUE	File: 280510_Despina305_IDASET1.wiff, Sample: Despina305_IDA076 (sample number 1), Elution: 23.597 min, Period: 1, Cycle(s): 916 (Experiment 5)	EAAcLQQTQIEEAR	R	A	0.95	65.5	44.1	0	2.33	2		c4: Carbamidomethyl (+57.02)	823.858	1645.7	1646.78	2	-0.07197	-43.71	647	660	TRUE
HUES1	2	Agrin	IPI00374563	214820	1	9	10	14	0.0592	TRUE	File: 280510_Despina302_IDASET1.wiff, Sample: Despina302_IDA073 (sample number 1), Elution: 23.755 min, Period: 1, Cycle(s): 901 (Experiment 5)	EAAcLQQTQIEEAR	R	A	0.95	69.1	44.1	0	3.89	2		c4: Carbamidomethyl (+57.02)	823.811	1645.61	1646.78	2	-0.1656	-100.6	647	660	TRUE
HUES1	2	Agrin	IPI00374563	214820	1	9	10	14	0.0592	TRUE	File: 280510_Despina302_IDASET1.wiff, Sample: Despina302_IDA073 (sample number 1), Elution: 24.73 min, Period: 1, Cycle(s): 914 (Experiment 5)	FGALcEAETGR	R	C	0.95	53.8	43.9	0	1.64	2		c5: Carbamidomethyl (+57.02)	605.776	1209.54	1210.55	2	-0.007851	-6.486	542	552	TRUE
HUES1	2	Agrin	IPI00374563	214820	1	9	10	14	0.0592	TRUE	File: 280510_Despina305_IDASET1.wiff, Sample: Despina305_IDA076 (sample number 1), Elution: 24.915 min, Period: 1, Cycle(s): 934 (Experiment 5)	FGALcEAETGR	R	C	0.95	64.2	43.9	0	1.96	2		c5: Carbamidomethyl (+57.02)	605.736	1209.46	1210.55	2	-0.08686	-71.75	542	552	TRUE
HUES1	2	Agrin	IPI00374563	214820	1	9	10	14	0.0592	TRUE	File: 280510_Despina302_IDASET1.wiff, Sample: Despina302_IDA073 (sample number 1), Elution: 24.946 min, Period: 1, Cycle(s): 917 (Experiment 4)	KFDGPcDPcQGALPDPSR	K	S	0.95	46.4	43.7	0	2.26	2		c6: Carbamidomethyl (+57.02), c9: Carbamidomethyl (+57.02)	672.92	2015.74	2016.89	3	-0.145	-71.87	312	329	TRUE
HUES1	2	Agrin	IPI00374563	214820	1	9	10	14	0.0592	TRUE	File: 280510_Despina302_IDASET1.wiff, Sample: Despina302_IDA073 (sample number 1), Elution: 28.607 min, Period: 1, Cycle(s): 976 (Experiment 4)	LELGIGPGAATR	R	G	0.95	54.4	44.1	0	1.49	2			577.763	1153.51	1154.65	2	-0.1351	-117	1530	1541	TRUE
HUES1	2	Agrin	IPI00374563	214820	1	9	10	14	0.0592	TRUE	File: 280510_Despina302_IDASET1.wiff, Sample: Despina302_IDA073 (sample number 1), Elution: 30.471 min, Period: 1, Cycle(s): 1015 (Experiment 4) (Charge not auto determined)	LLDVNNQRLELGIGPGAATR	R	G	0.95	52.3	43.7	0	0	2			703.383	2107.13	2107.16	3	0.9734	-13.89	1522	1541	TRUE
HUES1	2	Agrin	IPI00374563	214820	1	9	10	14	0.0592	TRUE	File: 280510_Despina302_IDASET1.wiff, Sample: Despina302_IDA073 (sample number 1), Elution: 30.417 min, Period: 1, Cycle(s): 1014 (Experiment 4)	LLDVNNQRLELGIGPGAATR	R	G	0.95	59.8	43.7	0	1.22	2			703.013	2106.02	2107.16	3	-0.1379	-65.44	1522	1541	TRUE
HUES1	2	Agrin	IPI00374563	214820	1	9	10	14	0.0592	TRUE	File: 280510_Despina305_IDASET1.wiff, Sample: Despina305_IDA076 (sample number 1), Elution: 25.988 min, Period: 1, Cycle(s): 950 (Experiment 4)	SADGLTAScLcPATcR	R	G	0.95	58.5	43.8	0	5.74	2		c9: Carbamidomethyl (+57.02), c11: Carbamidomethyl (+57.02), c15: Carbamidomethyl (+57.02)	870.275	1738.53	1739.75	2	-0.2092	-120.3	262	277	TRUE
HUES1	2	Agrin	IPI00374563	214820	1	9	10	14	0.0592	TRUE	File: 280510_Despina302_IDASET1.wiff, Sample: Despina302_IDA073 (sample number 1), Elution: 25.902 to 26 min, Period: 1, Cycle(s): 930 (Experiment 3), 931 (Experiment 5)	SADGLTAScLcPATcR	R	G	0.95	60.6	43.8	0	7.02	2		c9: Carbamidomethyl (+57.02), c11: Carbamidomethyl (+57.02), c15: Carbamidomethyl (+57.02)	870.331	1738.65	1739.75	2	-0.09738	-55.98	262	277	TRUE
HUES1	2	Agrin	IPI00374563	214820	1	9	10	14	0.0592	TRUE	File: 280510_Despina302_IDASET1.wiff, Sample: Despina302_IDA073 (sample number 1), Elution: 27.14 min, Period: 1, Cycle(s): 949 (Experiment 5) (Charge not auto determined)	SREPVTLGAWTR	R	V	0.95	43.3	44.3	0	1.36	2			687.295	1372.58	1372.73	2	0.849	-111.9	1715	1726	TRUE
HUES1	2	Agrin	IPI00374563	214820	1	9	10	14	0.0592	TRUE	File: 280510_Despina302_IDASET1.wiff, Sample: Despina302_IDA073 (sample number 1), Elution: 27.129 min, Period: 1, Cycle(s): 949 (Experiment 3) (Charge not auto determined)	SREPVTLGAWTR	R	V	0.95	63.4	44.3	0	1.92	2			458.523	1372.55	1372.73	3	0.8222	-131.4	1715	1726	TRUE
HUES1	2	Agrin	IPI00374563	214820	1	9	10	14	0.0592	TRUE	File: 280510_Despina302_IDASET1.wiff, Sample: Despina302_IDA073 (sample number 1), Elution: 22.459 min, Period: 1, Cycle(s): 884 (Experiment 4)	TYDSDcWRQQAEcR	R	Q	0.95	36.6	43.9	0	1.92	2		c6: Carbamidomethyl (+57.02), c13: Carbamidomethyl (+57.02)	625.572	1873.69	1874.75	3	-0.05355	-28.56	435	448	TRUE
HUES1	2	Agrin	IPI00374563	214820	1	9	10	14	0.0592	TRUE	File: 280510_Despina305_IDASET1.wiff, Sample: Despina305_IDA076 (sample number 1), Elution: 21.202 min, Period: 1, Cycle(s): 883 (Experiment 3)	VTcDGAYRPVcAQDGR	R	T	0.898	23.1	44	0	1.64	2		c3: Carbamidomethyl (+57.02), c11: Carbamidomethyl (+57.02)	608.921	1823.74	1824.81	3	-0.06258	-34.29	419	434	TRUE
HUES1	2	Trypsin - Sus scrofa (Pig).	MAN00000761	24391.3	1	3	3	49	0.216	TRUE	File: 280510_Despina302_IDASET1.wiff, Sample: Despina302_IDA073 (sample number 1), Elution: 32.123 min, Period: 1, Cycle(s): 1049 (Experiment 4) (Charge not auto determined)	IITHPNFNGNTLDNDImLIK	K	L	0.898	40.2	43.2	0	0	2		m17: Oxidation (+15.99)	767.357	2299.05	2299.18	3	0.8804	-53.19	78	97	TRUE
HUES1	2	Trypsin - Sus scrofa (Pig).	MAN00000761	24391.3	1	3	3	49	0.216	TRUE	File: 280510_Despina304_IDASET1.wiff, Sample: Despina304_IDA075 (sample number 1), Elution: 31.432 min, Period: 1, Cycle(s): 1088 (Experiment 5)	IITHPNFNGNTLDNDImLIK	K	L	0.95	52.8	43.2	0	0	2		m17: Oxidation (+15.99)	767.012	2298.01	2299.18	3	-0.1553	-67.54	78	97	TRUE
HUES1	2	Trypsin - Sus scrofa (Pig).	MAN00000761	24391.3	1	3	3	49	0.216	TRUE	File: 280510_Despina303_IDASET1.wiff, Sample: Despina303_IDA074 (sample number 1), Elution: 30.068 to 30.122 min, Period: 1, Cycle(s): 1054 (Experiment 3), 1053 (Experiment 4)	LGEHNIDVLEGNEQFINAAK	R	I	0.94	42.9	43.4	0	0	2			737.697	2210.07	2211.1	3	-0.02687	-12.15	58	77	TRUE
HUES1	2	Trypsin - Sus scrofa (Pig).	MAN00000761	24391.3	1	3	3	49	0.216	TRUE	File: 280510_Despina318_IDASET1.wiff, Sample: Despina318_IDA089 (sample number 1), Elution: 30.365 min, Period: 1, Cycle(s): 1168 (Experiment 4)	LGEHNIDVLEGNEQFINAAK	R	I	0.95	41	43.2	0	1.09	2			738.003	2210.99	2211.1	3	0.8897	-51.11	58	77	TRUE
HUES1	2	Trypsin - Sus scrofa (Pig).	MAN00000761	24391.3	1	3	3	49	0.216	TRUE	File: 280510_Despina312_IDASET1.wiff, Sample: Despina312_IDA083 (sample number 1), Elution: 30.256 min, Period: 1, Cycle(s): 1117 (Experiment 3)	LGEHNIDVLEGNEQFINAAK	R	I	0.95	46.4	43.2	0	0	2			738.01	2211.01	2211.1	3	0.9107	-41.6	58	77	TRUE
HUES1	2	Trypsin - Sus scrofa (Pig).	MAN00000761	24391.3	1	3	3	49	0.216	TRUE	File: 280510_Despina302_IDASET1.wiff, Sample: Despina302_IDA073 (sample number 1), Elution: 30.128 min, Period: 1, Cycle(s): 1008 (Experiment 3)	LGEHNIDVLEGNEQFINAAK	R	I	0.95	47.7	43.2	0	0	2			738.002	2210.98	2211.1	3	0.8878	-51.95	58	77	TRUE
HUES1	2	Trypsin - Sus scrofa (Pig).	MAN00000761	24391.3	1	3	3	49	0.216	TRUE	File: 280510_Despina302_IDASET1.wiff, Sample: Despina302_IDA073 (sample number 1), Elution: 30.075 min, Period: 1, Cycle(s): 1007 (Experiment 3)	LGEHNIDVLEGNEQFINAAK	R	I	0.95	49.7	43.4	0	0	2			737.662	2209.96	2211.1	3	-0.1326	-59.99	58	77	TRUE
HUES1	2	Trypsin - Sus scrofa (Pig).	MAN00000761	24391.3	1	3	3	49	0.216	TRUE	File: 280510_Despina310_IDASET1.wiff, Sample: Despina310_IDA081 (sample number 1), Elution: 30.037 to 30.132 min, Period: 1, Cycle(s): 1031 (Experiment 3), 1029 (Experiment 5)	LGEHNIDVLEGNEQFINAAK	R	I	0.95	49.7	43.4	0	2.14	2			737.684	2210.03	2211.1	3	-0.06713	-30.36	58	77	TRUE
HUES1	2	Trypsin - Sus scrofa (Pig).	MAN00000761	24391.3	1	3	3	49	0.216	TRUE	File: 280510_Despina315_IDASET1.wiff, Sample: Despina315_IDA086 (sample number 1), Elution: 30.389 min, Period: 1, Cycle(s): 1113 (Experiment 5) (Charge not auto determined)	LGEHNIDVLEGNEQFINAAK	R	I	0.95	50.9	43.2	0	2.35	2			737.973	2210.9	2211.1	3	0.8018	-90.84	58	77	TRUE
HUES1	2	Trypsin - Sus scrofa (Pig).	MAN00000761	24391.3	1	3	3	49	0.216	TRUE	File: 280510_Despina315_IDASET1.wiff, Sample: Despina315_IDA086 (sample number 1), Elution: 30.452 min, Period: 1, Cycle(s): 1114 (Experiment 5)	LGEHNIDVLEGNEQFINAAK	R	I	0.95	51.5	43.4	0	1.55	2			737.615	2209.82	2211.1	3	-0.2738	-123.8	58	77	TRUE
HUES1	2	Trypsin - Sus scrofa (Pig).	MAN00000761	24391.3	1	3	3	49	0.216	TRUE	File: 280510_Despina305_IDASET1.wiff, Sample: Despina305_IDA076 (sample number 1), Elution: 30.061 to 30.116 min, Period: 1, Cycle(s): 1023-1024 (Experiment 3)	LGEHNIDVLEGNEQFINAAK	R	I	0.95	53.8	43.4	0	0	2			737.681	2210.02	2211.1	3	-0.07498	-33.91	58	77	TRUE
HUES1	2	Trypsin - Sus scrofa (Pig).	MAN00000761	24391.3	1	3	3	49	0.216	TRUE	File: 280510_Despina317_IDASET1.wiff, Sample: Despina317_IDA088 (sample number 1), Elution: 30.43 min, Period: 1, Cycle(s): 1185 (Experiment 4) (Charge not auto determined)	LGEHNIDVLEGNEQFINAAK	R	I	0.95	58.9	43.2	0	2.74	2			737.985	2210.93	2211.1	3	0.8362	-75.29	58	77	TRUE
HUES1	2	Trypsin - Sus scrofa (Pig).	MAN00000761	24391.3	1	3	3	49	0.216	TRUE	File: 280510_Despina320_IDASET1.wiff, Sample: Despina320_IDA091 (sample number 1), Elution: 30.364 min, Period: 1, Cycle(s): 1157 (Experiment 4)	LGEHNIDVLEGNEQFINAAK	R	I	0.95	59.1	43.4	0	3.19	2			737.681	2210.02	2211.1	3	-0.07713	-34.88	58	77	TRUE
HUES1	2	Trypsin - Sus scrofa (Pig).	MAN00000761	24391.3	1	3	3	49	0.216	TRUE	File: 280510_Despina306_IDASET1.wiff, Sample: Despina306_IDA077 (sample number 1), Elution: 30.092 to 30.146 min, Period: 1, Cycle(s): 1003-1004 (Experiment 3)	LGEHNIDVLEGNEQFINAAK	R	I	0.95	59.3	43.4	0	0	2			737.662	2209.96	2211.1	3	-0.1344	-60.77	58	77	TRUE
HUES1	2	Trypsin - Sus scrofa (Pig).	MAN00000761	24391.3	1	3	3	49	0.216	TRUE	File: 280510_Despina327_IDASET1.wiff, Sample: Despina327_IDA098 (sample number 1), Elution: 30.207 min, Period: 1, Cycle(s): 1115 (Experiment 4)	LGEHNIDVLEGNEQFINAAK	R	I	0.95	59.5	43.4	0	1.17	2			737.688	2210.04	2211.1	3	-0.05562	-25.15	58	77	TRUE
HUES1	2	Trypsin - Sus scrofa (Pig).	MAN00000761	24391.3	1	3	3	49	0.216	TRUE	File: 280510_Despina313_IDASET1.wiff, Sample: Despina313_IDA084 (sample number 1), Elution: 30.302 min, Period: 1, Cycle(s): 1139 (Experiment 3)	LGEHNIDVLEGNEQFINAAK	R	I	0.95	64.9	43.4	0	1.7	2			737.672	2209.99	2211.1	3	-0.1032	-46.68	58	77	TRUE
HUES1	2	Trypsin - Sus scrofa (Pig).	MAN00000761	24391.3	1	3	3	49	0.216	TRUE	File: 280510_Despina329_IDASET1.wiff, Sample: Despina329_IDA100 (sample number 1), Elution: 30.128 min, Period: 1, Cycle(s): 1088 (Experiment 4)	LGEHNIDVLEGNEQFINAAK	R	I	0.95	64.9	43.4	0	4	2			737.697	2210.07	2211.1	3	-0.02918	-13.2	58	77	TRUE
HUES1	2	Trypsin - Sus scrofa (Pig).	MAN00000761	24391.3	1	3	3	49	0.216	TRUE	File: 280510_Despina323_IDASET1.wiff, Sample: Despina323_IDA094 (sample number 1), Elution: 30.296 min, Period: 1, Cycle(s): 1164 (Experiment 5) (Charge not auto determined)	LGEHNIDVLEGNEQFINAAK	R	I	0.95	66.4	43.2	0	2.8	2			737.977	2210.91	2211.1	3	0.812	-86.24	58	77	TRUE
HUES1	2	Trypsin - Sus scrofa (Pig).	MAN00000761	24391.3	1	3	3	49	0.216	TRUE	File: 280510_Despina304_IDASET1.wiff, Sample: Despina304_IDA075 (sample number 1), Elution: 30.136 to 30.201 min, Period: 1, Cycle(s): 1062 (Experiment 3), 1063 (Experiment 4)	LGEHNIDVLEGNEQFINAAK	R	I	0.95	67.4	43.4	0	1.57	2			737.703	2210.09	2211.1	3	-0.01114	-5.038	58	77	TRUE
HUES1	2	Trypsin - Sus scrofa (Pig).	MAN00000761	24391.3	1	3	3	49	0.216	TRUE	File: 280510_Despina321_IDASET1.wiff, Sample: Despina321_IDA092 (sample number 1), Elution: 30.356 to 30.409 min, Period: 1, Cycle(s): 1100 (Experiment 4), 1101 (Experiment 5)	LGEHNIDVLEGNEQFINAAK	R	I	0.95	67.9	43.4	0	1.85	2			737.673	2210	2211.1	3	-0.09845	-44.53	58	77	TRUE
HUES1	2	Trypsin - Sus scrofa (Pig).	MAN00000761	24391.3	1	3	3	49	0.216	TRUE	File: 280510_Despina326_IDASET1.wiff, Sample: Despina326_IDA097 (sample number 1), Elution: 30.232 min, Period: 1, Cycle(s): 1121 (Experiment 4) (Charge not auto determined)	LGEHNIDVLEGNEQFINAAK	R	I	0.95	70.5	43.2	0	1.38	2			737.963	2210.87	2211.1	3	0.7702	-105.1	58	77	TRUE
HUES1	2	Trypsin - Sus scrofa (Pig).	MAN00000761	24391.3	1	3	3	49	0.216	TRUE	File: 280510_Despina328_IDASET1.wiff, Sample: Despina328_IDA099 (sample number 1), Elution: 30.167 min, Period: 1, Cycle(s): 1135 (Experiment 5)	LGEHNIDVLEGNEQFINAAK	R	I	0.95	72.3	43.4	0	3.27	2			737.643	2209.91	2211.1	3	-0.1893	-85.63	58	77	TRUE
HUES1	2	Trypsin - Sus scrofa (Pig).	MAN00000761	24391.3	1	3	3	49	0.216	TRUE	File: 280510_Despina301_IDASET1.wiff, Sample: Despina301_IDA072 (sample number 1), Elution: 30.144 min, Period: 1, Cycle(s): 1000 (Experiment 3)	LGEHNIDVLEGNEQFINAAK	R	I	0.95	72.8	43.4	0	2.55	2			737.683	2210.03	2211.1	3	-0.07028	-31.79	58	77	TRUE
HUES1	2	Trypsin - Sus scrofa (Pig).	MAN00000761	24391.3	1	3	3	49	0.216	TRUE	File: 280510_Despina309_IDASET1.wiff, Sample: Despina309_IDA080 (sample number 1), Elution: 30.271 min, Period: 1, Cycle(s): 1120 (Experiment 4)	LGEHNIDVLEGNEQFINAAK	R	I	0.95	73.3	43.4	0	4.22	2			737.63	2209.87	2211.1	3	-0.2288	-103.5	58	77	TRUE
HUES1	2	Trypsin - Sus scrofa (Pig).	MAN00000761	24391.3	1	3	3	49	0.216	TRUE	File: 280510_Despina327_IDASET1.wiff, Sample: Despina327_IDA098 (sample number 1), Elution: 22.525 to 23.991 min, Period: 1, Cycle(s): 974-975, 978 (Experiment 3), 996 (Experiment 5)	LSSPATLNSR	K	V	0.917	39.5	44.5	0	0	2			523.235	1044.46	1045.56	2	-0.1009	-96.53	98	107	TRUE
HUES1	2	Trypsin - Sus scrofa (Pig).	MAN00000761	24391.3	1	3	3	49	0.216	TRUE	File: 280510_Despina329_IDASET1.wiff, Sample: Despina329_IDA100 (sample number 1), Elution: 22.46 to 22.535 min, Period: 1, Cycle(s): 946-947 (Experiment 3)	LSSPATLNSR	K	V	0.923	39.8	44.5	0	0	2			523.274	1044.53	1045.56	2	-0.02271	-21.72	98	107	TRUE
HUES1	2	Trypsin - Sus scrofa (Pig).	MAN00000761	24391.3	1	3	3	49	0.216	TRUE	File: 280510_Despina302_IDASET1.wiff, Sample: Despina302_IDA073 (sample number 1), Elution: 22.523 to 22.674 min, Period: 1, Cycle(s): 885, 887 (Experiment 3)	LSSPATLNSR	K	V	0.924	17.4	44.5	0	2.28	2			523.262	1044.51	1045.56	2	-0.04681	-44.77	98	107	TRUE
HUES1	2	Trypsin - Sus scrofa (Pig).	MAN00000761	24391.3	1	3	3	49	0.216	TRUE	File: 280510_Despina305_IDASET1.wiff, Sample: Despina305_IDA076 (sample number 1), Elution: 22.75 to 23.136 min, Period: 1, Cycle(s): 905-906 (Experiment 3), 910 (Experiment 4)	LSSPATLNSR	K	V	0.927	40.1	44.5	0	0	2			523.745	1045.47	1045.56	2	0.9186	-80.37	98	107	TRUE
HUES1	2	Trypsin - Sus scrofa (Pig).	MAN00000761	24391.3	1	3	3	49	0.216	TRUE	File: 280510_Despina305_IDASET1.wiff, Sample: Despina305_IDA076 (sample number 1), Elution: 22.461 to 23.436 min, Period: 1, Cycle(s): 901-902 (Experiment 3), 914 (Experiment 4)	LSSPATLNSR	K	V	0.95	42.1	44.5	0	0	2			523.259	1044.5	1045.56	2	-0.05263	-50.34	98	107	TRUE
HUES1	2	Trypsin - Sus scrofa (Pig).	MAN00000761	24391.3	1	3	3	49	0.216	TRUE	File: 280510_Despina318_IDASET1.wiff, Sample: Despina318_IDA089 (sample number 1), Elution: 22.944 to 23.295 min, Period: 1, Cycle(s): 1049 (Experiment 3), 1045, 1048 (Experiment 4), 1044 (Experiment 5)	LSSPATLNSR	K	V	0.95	42.7	44.5	0	0	2			523.738	1045.46	1045.56	2	0.9054	-92.97	98	107	TRUE
HUES1	2	Trypsin - Sus scrofa (Pig).	MAN00000761	24391.3	1	3	3	49	0.216	TRUE	File: 280510_Despina313_IDASET1.wiff, Sample: Despina313_IDA084 (sample number 1), Elution: 22.636 to 22.911 min, Period: 1, Cycle(s): 1004-1005, 1008 (Experiment 3)	LSSPATLNSR	K	V	0.95	43.9	44.5	0	0	2			523.259	1044.5	1045.56	2	-0.05245	-50.17	98	107	TRUE
HUES1	2	Trypsin - Sus scrofa (Pig).	MAN00000761	24391.3	1	3	3	49	0.216	TRUE	File: 280510_Despina316_IDASET1.wiff, Sample: Despina316_IDA087 (sample number 1), Elution: 22.696 to 22.75 min, Period: 1, Cycle(s): 989 (Experiment 3), 988 (Experiment 4)	LSSPATLNSR	K	V	0.95	47.4	44.5	0	0	2			523.271	1044.53	1045.56	2	-0.02876	-27.51	98	107	TRUE
HUES1	2	Trypsin - Sus scrofa (Pig).	MAN00000761	24391.3	1	3	3	49	0.216	TRUE	File: 280510_Despina308_IDASET1.wiff, Sample: Despina308_IDA079 (sample number 1), Elution: 22.375 to 22.713 min, Period: 1, Cycle(s): 950-951, 954-955 (Experiment 3)	LSSPATLNSR	K	V	0.95	50.3	44.5	0	1.66	2			523.249	1044.48	1045.56	2	-0.07378	-70.57	98	107	TRUE
HUES1	2	Trypsin - Sus scrofa (Pig).	MAN00000761	24391.3	1	3	3	49	0.216	TRUE	File: 280510_Despina325_IDASET1.wiff, Sample: Despina325_IDA096 (sample number 1), Elution: 21.875 to 22.873 min, Period: 1, Cycle(s): 1068, 1078-1079, 1082 (Experiment 3), 1069 (Experiment 5)	LSSPATLNSR	K	V	0.95	50.6	44.5	0	0	2			523.243	1044.47	1045.56	2	-0.08461	-80.93	98	107	TRUE
HUES1	2	Trypsin - Sus scrofa (Pig).	MAN00000761	24391.3	1	3	3	49	0.216	TRUE	File: 280510_Despina326_IDASET1.wiff, Sample: Despina326_IDA097 (sample number 1), Elution: 21.77 to 22.741 min, Period: 1, Cycle(s): 979-980 (Experiment 3), 975 (Experiment 4), 966, 976 (Experiment 5)	LSSPATLNSR	K	V	0.95	51.3	44.5	0	1.64	2			523.249	1044.48	1045.56	2	-0.07398	-70.76	98	107	TRUE
HUES1	2	Trypsin - Sus scrofa (Pig).	MAN00000761	24391.3	1	3	3	49	0.216	TRUE	File: 280510_Despina315_IDASET1.wiff, Sample: Despina315_IDA086 (sample number 1), Elution: 22.605 to 22.922 min, Period: 1, Cycle(s): 975, 978-979 (Experiment 3), 974 (Experiment 5)	LSSPATLNSR	K	V	0.95	52	44.5	0	1.64	2			523.25	1044.49	1045.56	2	-0.07092	-67.84	98	107	TRUE
HUES1	2	Trypsin - Sus scrofa (Pig).	MAN00000761	24391.3	1	3	3	49	0.216	TRUE	File: 280510_Despina317_IDASET1.wiff, Sample: Despina317_IDA088 (sample number 1), Elution: 22.698 to 22.963 min, Period: 1, Cycle(s): 1045-1046, 1049 (Experiment 3)	LSSPATLNSR	K	V	0.95	52.7	44.5	0	0	2			523.277	1044.54	1045.56	2	-0.01646	-15.74	98	107	TRUE
HUES1	2	Trypsin - Sus scrofa (Pig).	MAN00000761	24391.3	1	3	3	49	0.216	TRUE	File: 280510_Despina328_IDASET1.wiff, Sample: Despina328_IDA099 (sample number 1), Elution: 20.931 to 22.709 min, Period: 1, Cycle(s): 982, 992-993, 996 (Experiment 3), 969 (Experiment 4)	LSSPATLNSR	K	V	0.95	54.6	44.5	0	1.12	2			523.242	1044.47	1045.56	2	-0.08647	-82.71	98	107	TRUE
HUES1	2	Trypsin - Sus scrofa (Pig).	MAN00000761	24391.3	1	3	3	49	0.216	TRUE	File: 280510_Despina321_IDASET1.wiff, Sample: Despina321_IDA092 (sample number 1), Elution: 22.498 to 22.878 min, Period: 1, Cycle(s): 959, 962-963 (Experiment 3), 957 (Experiment 5)	LSSPATLNSR	K	V	0.95	54.9	44.5	0	1.82	2			523.263	1044.51	1045.56	2	-0.04412	-42.2	98	107	TRUE
HUES1	2	Trypsin - Sus scrofa (Pig).	MAN00000761	24391.3	1	3	3	49	0.216	TRUE	File: 280510_Despina324_IDASET1.wiff, Sample: Despina324_IDA095 (sample number 1), Elution: 22.602 to 24.287 min, Period: 1, Cycle(s): 1005-1006, 1009 (Experiment 3), 1029 (Experiment 5)	LSSPATLNSR	K	V	0.95	56.1	44.5	0	1.24	2			523.252	1044.49	1045.56	2	-0.06616	-63.28	98	107	TRUE
HUES1	2	Trypsin - Sus scrofa (Pig).	MAN00000761	24391.3	1	3	3	49	0.216	TRUE	File: 280510_Despina319_IDASET1.wiff, Sample: Despina319_IDA090 (sample number 1), Elution: 22.624 to 22.993 min, Period: 1, Cycle(s): 1069-1070, 1073 (Experiment 3), 1067 (Experiment 4)	LSSPATLNSR	K	V	0.95	56.2	44.5	0	1.21	2			523.274	1044.53	1045.56	2	-0.02287	-21.87	98	107	TRUE
HUES1	2	Trypsin - Sus scrofa (Pig).	MAN00000761	24391.3	1	3	3	49	0.216	TRUE	File: 280510_Despina320_IDASET1.wiff, Sample: Despina320_IDA091 (sample number 1), Elution: 22.628 to 22.955 min, Period: 1, Cycle(s): 1015-1016, 1019-1020 (Experiment 3)	LSSPATLNSR	K	V	0.95	56.4	44.5	0	1.68	2			523.23	1044.45	1045.56	2	-0.1109	-106.1	98	107	TRUE
HUES1	2	Trypsin - Sus scrofa (Pig).	MAN00000761	24391.3	1	3	3	49	0.216	TRUE	File: 280510_Despina311_IDASET1.wiff, Sample: Despina311_IDA082 (sample number 1), Elution: 22.126 to 23.275 min, Period: 1, Cycle(s): 927, 929, 931-932, 944 (Experiment 3)	LSSPATLNSR	K	V	0.95	59.6	44.5	0	1.46	2			523.265	1044.52	1045.56	2	-0.04124	-39.45	98	107	TRUE
HUES1	2	Trypsin - Sus scrofa (Pig).	MAN00000761	24391.3	1	3	3	49	0.216	TRUE	File: 280510_Despina322_IDASET1.wiff, Sample: Despina322_IDA093 (sample number 1), Elution: 21.988 to 22.94 min, Period: 1, Cycle(s): 891-892, 895-896 (Experiment 3), 882 (Experiment 4)	LSSPATLNSR	K	V	0.95	59.8	44.5	0	1.74	2			523.25	1044.49	1045.56	2	-0.07092	-67.84	98	107	TRUE
HUES1	2	Trypsin - Sus scrofa (Pig).	MAN00000761	24391.3	1	3	3	49	0.216	TRUE	File: 280510_Despina309_IDASET1.wiff, Sample: Despina309_IDA080 (sample number 1), Elution: 22.659 to 22.913 min, Period: 1, Cycle(s): 983-984, 987 (Experiment 3)	LSSPATLNSR	K	V	0.95	59.9	44.5	0	1.22	2			523.274	1044.53	1045.56	2	-0.02392	-22.88	98	107	TRUE
HUES1	2	Trypsin - Sus scrofa (Pig).	MAN00000761	24391.3	1	3	3	49	0.216	TRUE	File: 280510_Despina330_IDASET1.wiff, Sample: Despina330_IDA101 (sample number 1), Elution: 22.455 to 22.71 min, Period: 1, Cycle(s): 1090-1091, 1099 (Experiment 3)	LSSPATLNSR	K	V	0.95	61	44.5	0	1.3	2			523.271	1044.53	1045.56	2	-0.02931	-28.04	98	107	TRUE
HUES1	2	Trypsin - Sus scrofa (Pig).	MAN00000761	24391.3	1	3	3	49	0.216	TRUE	File: 280510_Despina312_IDASET1.wiff, Sample: Despina312_IDA083 (sample number 1), Elution: 22.618 to 23.487 min, Period: 1, Cycle(s): 981, 983, 985 (Experiment 3), 993 (Experiment 5)	LSSPATLNSR	K	V	0.95	61.7	44.5	0	1.8	2			523.236	1044.46	1045.56	2	-0.09907	-94.76	98	107	TRUE
HUES1	2	Trypsin - Sus scrofa (Pig).	MAN00000761	24391.3	1	3	3	49	0.216	TRUE	File: 280510_Despina310_IDASET1.wiff, Sample: Despina310_IDA081 (sample number 1), Elution: 22.208 to 23.275 min, Period: 1, Cycle(s): 887, 890-891 (Experiment 3), 886 (Experiment 4), 901 (Experiment 5)	LSSPATLNSR	K	V	0.95	62	44.5	0	0.921	2			523.269	1044.52	1045.56	2	-0.03314	-31.7	98	107	TRUE
HUES1	2	Trypsin - Sus scrofa (Pig).	MAN00000761	24391.3	1	3	3	49	0.216	TRUE	File: 280510_Despina323_IDASET1.wiff, Sample: Despina323_IDA094 (sample number 1), Elution: 22.638 to 22.933 min, Period: 1, Cycle(s): 1026-1027 (Experiment 3), 1022 (Experiment 4)	LSSPATLNSR	K	V	0.95	62.7	44.5	0	2.12	2			523.227	1044.44	1045.56	2	-0.1176	-112.5	98	107	TRUE
HUES1	2	Keratin, type II cytoskeletal 1	IPI00220327	66022.3	1	4	4	4	0.0699	TRUE	File: 280510_Despina316_IDASET1.wiff, Sample: Despina316_IDA087 (sample number 1), Elution: 25.803 min, Period: 1, Cycle(s): 1031 (Experiment 3)	FLEQQNQVLQTK	R	W	0.95	70.9	44.3	0	2.21	2			738.37	1474.72	1475.79	2	-0.05316	-36.03	200	211	TRUE
HUES1	2	Keratin, type II cytoskeletal 1	IPI00220327	66022.3	1	4	4	4	0.0699	TRUE	File: 280510_Despina301_IDASET1.wiff, Sample: Despina301_IDA072 (sample number 1), Elution: 31.588 min, Period: 1, Cycle(s): 1024 (Experiment 5)	SLNNQFASFIDK	K	V	0.95	86.8	44.1	0	1.54	2			692.327	1382.64	1383.69	2	-0.04255	-30.75	186	197	TRUE
HUES1	2	Keratin, type II cytoskeletal 1	IPI00220327	66022.3	1	4	4	4	0.0699	TRUE	File: 280510_Despina314_IDASET1.wiff, Sample: Despina314_IDA085 (sample number 1), Elution: 23.25 min, Period: 1, Cycle(s): 996 (Experiment 5)	TLLEGEESR	R	M	0.95	51	44.6	0	0	2			517.214	1032.41	1033.52	2	-0.09542	-92.34	484	492	TRUE
HUES1	2	Keratin, type II cytoskeletal 1	IPI00220327	66022.3	1	4	4	4	0.0699	TRUE	File: 280510_Despina316_IDASET1.wiff, Sample: Despina316_IDA087 (sample number 1), Elution: 24.142 to 24.206 min, Period: 1, Cycle(s): 1009 (Experiment 4), 1008 (Experiment 5)	TNAENEFVTIKK	R	D	0.95	68.8	44.2	0	0	2			465.226	1392.66	1393.73	3	-0.06852	-49.16	278	289	TRUE
HUES1	2	Keratin, type II cytoskeletal 8	IPI00554648	53688.2	0.998	2	3	3	0.0476	TRUE	File: 280510_Despina313_IDASET1.wiff, Sample: Despina313_IDA084 (sample number 1), Elution: 22.139 min, Period: 1, Cycle(s): 997 (Experiment 5) (Charge not auto determined)	AQYEDIANR	K	S	0.95	35.9	44.2	0	1.28	2			540.216	1078.42	1079.51	2	-0.08651	-80.14	265	273	TRUE
HUES1	2	Keratin, type II cytoskeletal 8	IPI00554648	53688.2	0.998	2	3	3	0.0476	TRUE	File: 280510_Despina313_IDASET1.wiff, Sample: Despina313_IDA084 (sample number 1), Elution: 25.546 min, Period: 1, Cycle(s): 1046 (Experiment 3)	DGKLVSESSDVLPK	R	-	0.95	43.1	44	0	2.47	2			737.315	1472.62	1473.78	2	-0.157	-106.6	470	483	TRUE
HUES1	2	Keratin, type II cytoskeletal 8	IPI00554648	53688.2	0.998	2	3	3	0.0476	TRUE	File: 280510_Despina313_IDASET1.wiff, Sample: Despina313_IDA084 (sample number 1), Elution: 25.557 min, Period: 1, Cycle(s): 1046 (Experiment 4)	DGKLVSESSDVLPK	R	-	0.95	57.6	44	0	0	2			491.896	1472.67	1473.78	3	-0.1058	-71.82	470	483	TRUE
HUES1	2	Laminin subunit alpha-1	IPI00375294	337060	1	6	6	8	0.0234	TRUE	File: 280510_Despina303_IDASET1.wiff, Sample: Despina303_IDA074 (sample number 1), Elution: 25.167 min, Period: 1, Cycle(s): 960 (Experiment 5) (Charge not auto determined)	cADGFYGDAVTAK	R	N	0.928	39.9	44.3	0	0	2		c1: Carbamidomethyl (+57.02)	687.776	1373.54	1374.6	2	-0.05489	-39.93	885	897	TRUE
HUES1	2	Laminin subunit alpha-1	IPI00375294	337060	1	6	6	8	0.0234	TRUE	File: 280510_Despina303_IDASET1.wiff, Sample: Despina303_IDA074 (sample number 1), Elution: 23.453 to 23.517 min, Period: 1, Cycle(s): 937 (Experiment 3), 936 (Experiment 4)	cLGNTDGAHcER	K	C	0.94	0	0	0	5.33	2		c1: Pyro-cmC (-17.03), c1: Carbamidomethyl (+57.02), c10: Carbamidomethyl (+57.02)	686.776	1371.54	1372.54	2	0.00685	4.991	873	884	TRUE
HUES1	2	Laminin subunit alpha-1	IPI00375294	337060	1	6	6	8	0.0234	TRUE	File: 280510_Despina303_IDASET1.wiff, Sample: Despina303_IDA074 (sample number 1), Elution: 26.049 to 26.123 min, Period: 1, Cycle(s): 973-974 (Experiment 3)	ISDISMEVGR	R	K	0.95	62.5	44.5	0	1.21	2			553.753	1105.49	1106.55	2	-0.05195	-46.95	1335	1344	TRUE
HUES1	2	Laminin subunit alpha-1	IPI00375294	337060	1	6	6	8	0.0234	TRUE	File: 280510_Despina303_IDASET1.wiff, Sample: Despina303_IDA074 (sample number 1), Elution: 23.305 to 23.379 min, Period: 1, Cycle(s): 934-935 (Experiment 4)	ISDISmEVGR	R	K	0.95	63.5	44.3	0	2.64	2		m6: Oxidation (+15.99)	561.755	1121.49	1122.55	2	-0.04421	-39.38	1335	1344	TRUE
HUES1	2	Laminin subunit alpha-1	IPI00375294	337060	1	6	6	8	0.0234	TRUE	File: 280510_Despina302_IDASET1.wiff, Sample: Despina302_IDA073 (sample number 1), Elution: 26.053 to 26.128 min, Period: 1, Cycle(s): 932 (Experiment 3), 933 (Experiment 4)	ISDISMEVGR	R	K	0.95	66.7	44.5	0	2.55	2			553.762	1105.51	1106.55	2	-0.03402	-30.75	1335	1344	TRUE
HUES1	2	Laminin subunit alpha-1	IPI00375294	337060	1	6	6	8	0.0234	TRUE	File: 280510_Despina303_IDASET1.wiff, Sample: Despina303_IDA074 (sample number 1), Elution: 26.506 min, Period: 1, Cycle(s): 979 (Experiment 5) (Charge not auto determined)	LAPDAEDSKLLPEPR	K	A	0.95	53.7	43.8	0	0	2			550.924	1649.75	1650.87	3	-0.1114	-67.5	2681	2695	TRUE
HUES1	2	Laminin subunit alpha-1	IPI00375294	337060	1	6	6	8	0.0234	TRUE	File: 280510_Despina303_IDASET1.wiff, Sample: Despina303_IDA074 (sample number 1), Elution: 22.879 to 22.943 min, Period: 1, Cycle(s): 929 (Experiment 3), 928 (Experiment 4)	SLNTAGQFR	K	G	0.95	44.7	44.3	0	0	2			497.232	992.45	993.511	2	-0.05382	-54.17	348	356	TRUE
HUES1	2	Laminin subunit alpha-1	IPI00375294	337060	1	6	6	8	0.0234	TRUE	File: 280510_Despina303_IDASET1.wiff, Sample: Despina303_IDA074 (sample number 1), Elution: 29.366 to 29.419 min, Period: 1, Cycle(s): 1037 (Experiment 4), 1038 (Experiment 5)	TPVTLGSDQPLLR	R	V	0.95	70.8	44.2	0	2.92	2			698.819	1395.62	1396.78	2	-0.1492	-106.8	1168	1180	TRUE
HUES1	2	Isoform 1 of Heterogeneous nuclear ribonucleoprotein M	IPI00171903,IPI00383296	77499.3	1	8	8	10	0.136	TRUE	File: 280510_Despina310_IDASET1.wiff, Sample: Despina310_IDA081 (sample number 1), Elution: 23.338 min, Period: 1, Cycle(s): 902 (Experiment 4)	FGSGMNMGR	R	I	0.95	47.7	43.8	0	0	2			478.68	955.345	956.408	2	-0.05502	-57.53	363	371	TRUE
HUES1	2	Isoform 1 of Heterogeneous nuclear ribonucleoprotein M	IPI00171903,IPI00383296	77499.3	1	8	8	10	0.136	TRUE	File: 280510_Despina310_IDASET1.wiff, Sample: Despina310_IDA081 (sample number 1), Elution: 25.357 min, Period: 1, Cycle(s): 931 (Experiment 4) (Charge not auto determined)	GcGVVKFESPEVAER	K	A	0.95	57.6	44	0	0	2		c2: Carbamidomethyl (+57.02)	555.224	1662.65	1663.81	3	-0.1536	-92.33	693	707	TRUE
HUES1	2	Isoform 1 of Heterogeneous nuclear ribonucleoprotein M	IPI00171903,IPI00383296	77499.3	1	8	8	10	0.136	TRUE	File: 280510_Despina310_IDASET1.wiff, Sample: Despina310_IDA081 (sample number 1), Elution: 24.268 to 24.342 min, Period: 1, Cycle(s): 915-916 (Experiment 3)	mAAPIDRVGQTIER	R	M	0.95	32.2	44	0	1.05	2		m1: Oxidation (+15.99)	524.927	1571.76	1572.82	3	-0.05101	-32.43	497	510	TRUE
HUES1	2	Isoform 1 of Heterogeneous nuclear ribonucleoprotein M	IPI00171903,IPI00383296	77499.3	1	8	8	10	0.136	TRUE	File: 280510_Despina310_IDASET1.wiff, Sample: Despina310_IDA081 (sample number 1), Elution: 24.776 to 24.84 min, Period: 1, Cycle(s): 923 (Experiment 4), 922 (Experiment 5)	mGAGmGFGLER	R	M	0.95	76.4	44.2	0	2.01	2		m1: Oxidation (+15.99), m5: Oxidation (+15.99)	579.249	1156.48	1157.51	2	-0.01717	-14.83	486	496	TRUE
HUES1	2	Isoform 1 of Heterogeneous nuclear ribonucleoprotein M	IPI00171903,IPI00383296	77499.3	1	8	8	10	0.136	TRUE	File: 280510_Despina311_IDASET1.wiff, Sample: Despina311_IDA082 (sample number 1), Elution: 20.639 min, Period: 1, Cycle(s): 906 (Experiment 5)	MGANNLER	R	M	0.95	59.3	45	0	1.42	2			452.686	903.358	904.431	2	-0.06519	-72.08	558	565	TRUE
HUES1	2	Isoform 1 of Heterogeneous nuclear ribonucleoprotein M	IPI00171903,IPI00383296	77499.3	1	8	8	10	0.136	TRUE	File: 280510_Despina310_IDASET1.wiff, Sample: Despina310_IDA081 (sample number 1), Elution: 20.54 to 20.603 min, Period: 1, Cycle(s): 863-864 (Experiment 3)	MGANNLER	R	M	0.95	72.5	45	0	0	2			452.693	903.372	904.431	2	-0.05121	-56.62	558	565	TRUE
HUES1	2	Isoform 1 of Heterogeneous nuclear ribonucleoprotein M	IPI00171903,IPI00383296	77499.3	1	8	8	10	0.136	TRUE	File: 280510_Despina310_IDASET1.wiff, Sample: Despina310_IDA081 (sample number 1), Elution: 25.167 min, Period: 1, Cycle(s): 928 (Experiment 5)	MGpAmGPALGAGIER	R	M	0.95	75.1	44.2	0	5	2		p3: Hydroxylation (+15.99), m5: Oxidation (+15.99)	730.318	1458.62	1459.7	2	-0.07562	-51.8	592	606	TRUE
HUES1	2	Isoform 1 of Heterogeneous nuclear ribonucleoprotein M	IPI00171903,IPI00383296	77499.3	1	8	8	10	0.136	TRUE	File: 280510_Despina310_IDASET1.wiff, Sample: Despina310_IDA081 (sample number 1), Elution: 21.247 to 21.479 min, Period: 1, Cycle(s): 873 (Experiment 3), 876 (Experiment 4)	mVPAGmGAGLER	R	M	0.95	53.4	44.4	0	3.13	2		m1: Oxidation (+15.99), m6: Oxidation (+15.99)	610.74	1219.47	1220.58	2	-0.1037	-84.93	532	543	TRUE
HUES1	2	Isoform 1 of Heterogeneous nuclear ribonucleoprotein M	IPI00171903,IPI00383296	77499.3	1	8	8	10	0.136	TRUE	File: 280510_Despina313_IDASET1.wiff, Sample: Despina313_IDA084 (sample number 1), Elution: 22.572 min, Period: 1, Cycle(s): 1003 (Experiment 4)	QGGGGGGGSVPGIER	K	M	0.95	45	43.9	0	3.89	2			642.838	1283.66	1284.63	2	0.03953	30.77	389	403	TRUE
HUES1	2	Isoform 1 of Heterogeneous nuclear ribonucleoprotein M	IPI00171903,IPI00383296	77499.3	1	8	8	10	0.136	TRUE	File: 280510_Despina310_IDASET1.wiff, Sample: Despina310_IDA081 (sample number 1), Elution: 22.123 to 22.197 min, Period: 1, Cycle(s): 885-886 (Experiment 3) (Charge not auto determined)	QGGGGGGGSVPGIER	K	M	0.95	105	44	0	6.43	2			643.311	1284.61	1284.63	2	0.9847	-14.06	389	403	TRUE
HUES1	2	fibronectin 1 isoform 2 preproprotein	IPI00845263	266182	1	37	41	238	0.205	TRUE	File: 280510_Despina304_IDASET1.wiff, Sample: Despina304_IDA075 (sample number 1), Elution: 31.24 min, Period: 1, Cycle(s): 1084 (Experiment 4)	DLQFVEVTDVK	R	V	0.95	53	44.3	0	3.85	2			646.779	1291.54	1292.67	2	-0.1236	-95.61	912	922	TRUE
HUES1	2	fibronectin 1 isoform 2 preproprotein	IPI00845263	266182	1	37	41	238	0.205	TRUE	File: 280510_Despina305_IDASET1.wiff, Sample: Despina305_IDA076 (sample number 1), Elution: 31.124 to 31.188 min, Period: 1, Cycle(s): 1045 (Experiment 3), 1044 (Experiment 4)	DLQFVEVTDVK	R	V	0.95	56.7	44.3	0	3	2			646.803	1291.59	1292.67	2	-0.07425	-57.45	912	922	TRUE
HUES1	2	fibronectin 1 isoform 2 preproprotein	IPI00845263	266182	1	37	41	238	0.205	TRUE	File: 280510_Despina304_IDASET1.wiff, Sample: Despina304_IDA075 (sample number 1), Elution: 23.494 min, Period: 1, Cycle(s): 954 (Experiment 5)	DNMKWcGTTQNYDADQK	R	F	0.95	78.3	43.6	0	3.77	2		c6: Carbamidomethyl (+57.02)	692.29	2073.85	2074.86	3	-0.003008	-1.45	441	457	TRUE
HUES1	2	fibronectin 1 isoform 2 preproprotein	IPI00845263	266182	1	37	41	238	0.205	TRUE	File: 280510_Despina304_IDASET1.wiff, Sample: Despina304_IDA075 (sample number 1), Elution: 28.888 min, Period: 1, Cycle(s): 1038 (Experiment 4)	EYLGAIcScTcFGGQR	K	G	0.95	68.8	43.7	0	2.44	2		c7: Carbamidomethyl (+57.02), c9: Carbamidomethyl (+57.02), c11: Carbamidomethyl (+57.02)	939.819	1877.62	1878.79	2	-0.1635	-87.02	2346	2361	TRUE
HUES1	2	fibronectin 1 isoform 2 preproprotein	IPI00845263	266182	1	37	41	238	0.205	TRUE	File: 280510_Despina306_IDASET1.wiff, Sample: Despina306_IDA077 (sample number 1), Elution: 28.34 min, Period: 1, Cycle(s): 968 (Experiment 4)	FGFcPmAAHEEIcTTNEGVmYR	K	I	0.95	39.2	43	0	0.886	2		c4: Carbamidomethyl (+57.02), m6: Oxidation (+15.99), c13: Carbamidomethyl (+57.02), m20: Oxidation (+15.99)	884.669	2650.99	2652.1	3	-0.1062	-40.03	458	479	TRUE
HUES1	2	fibronectin 1 isoform 2 preproprotein	IPI00845263	266182	1	37	41	238	0.205	TRUE	File: 280510_Despina304_IDASET1.wiff, Sample: Despina304_IDA075 (sample number 1), Elution: 28.384 min, Period: 1, Cycle(s): 1029 (Experiment 4)	FGFcPmAAHEEIcTTNEGVmYR	K	I	0.95	46.9	42.9	0	0	2		c4: Carbamidomethyl (+57.02), m6: Oxidation (+15.99), c13: Carbamidomethyl (+57.02), m20: Oxidation (+15.99)	884.704	2651.09	2652.1	3	-0.0004006	-0.151	458	479	TRUE
HUES1	2	fibronectin 1 isoform 2 preproprotein	IPI00845263	266182	1	37	41	238	0.205	TRUE	File: 280510_Despina304_IDASET1.wiff, Sample: Despina304_IDA075 (sample number 1), Elution: 23.344 to 23.419 min, Period: 1, Cycle(s): 952-953 (Experiment 3)	FTNIGPDTmR	R	V	0.95	30.5	44	0	0.824	2		m9: Oxidation (+15.99)	584.268	1166.52	1167.55	2	-0.01769	-15.15	1366	1375	TRUE
HUES1	2	fibronectin 1 isoform 2 preproprotein	IPI00845263	266182	1	37	41	238	0.205	TRUE	File: 280510_Despina311_IDASET1.wiff, Sample: Despina311_IDA082 (sample number 1), Elution: 23.159 to 23.212 min, Period: 1, Cycle(s): 943 (Experiment 3), 942 (Experiment 4)	FTNIGPDTmR	R	V	0.95	36.1	44	0	1.3	2		m9: Oxidation (+15.99)	584.242	1166.47	1167.55	2	-0.06893	-59.04	1366	1375	TRUE
HUES1	2	fibronectin 1 isoform 2 preproprotein	IPI00845263	266182	1	37	41	238	0.205	TRUE	File: 280510_Despina316_IDASET1.wiff, Sample: Despina316_IDA087 (sample number 1), Elution: 23.55 min, Period: 1, Cycle(s): 1000 (Experiment 5)	FTNIGPDTmR	R	V	0.95	41.3	44	0	0	2		m9: Oxidation (+15.99)	584.277	1166.54	1167.55	2	0.000177	0.1516	1366	1375	TRUE
HUES1	2	fibronectin 1 isoform 2 preproprotein	IPI00845263	266182	1	37	41	238	0.205	TRUE	File: 280510_Despina314_IDASET1.wiff, Sample: Despina314_IDA085 (sample number 1), Elution: 23.465 to 23.593 min, Period: 1, Cycle(s): 1001 (Experiment 3), 999 (Experiment 4)	FTNIGPDTmR	R	V	0.95	42.1	44	0	0	2		m9: Oxidation (+15.99)	584.269	1166.52	1167.55	2	-0.01667	-14.28	1366	1375	TRUE
HUES1	2	fibronectin 1 isoform 2 preproprotein	IPI00845263	266182	1	37	41	238	0.205	TRUE	File: 280510_Despina305_IDASET1.wiff, Sample: Despina305_IDA076 (sample number 1), Elution: 25.763 to 25.838 min, Period: 1, Cycle(s): 947-948 (Experiment 3)	FTNIGPDTMR	R	V	0.95	42.5	44.2	0	1.96	2			576.25	1150.49	1151.55	2	-0.05823	-50.57	1366	1375	TRUE
HUES1	2	fibronectin 1 isoform 2 preproprotein	IPI00845263	266182	1	37	41	238	0.205	TRUE	File: 280510_Despina316_IDASET1.wiff, Sample: Despina316_IDA087 (sample number 1), Elution: 25.889 min, Period: 1, Cycle(s): 1032 (Experiment 4)	FTNIGPDTMR	R	V	0.95	45.6	44.2	0	1.35	2			576.254	1150.49	1151.55	2	-0.05172	-44.91	1366	1375	TRUE
HUES1	2	fibronectin 1 isoform 2 preproprotein	IPI00845263	266182	1	37	41	238	0.205	TRUE	File: 280510_Despina310_IDASET1.wiff, Sample: Despina310_IDA081 (sample number 1), Elution: 23.106 to 23.179 min, Period: 1, Cycle(s): 899-900 (Experiment 3)	FTNIGPDTmR	R	V	0.95	46.2	44	0	0	2		m9: Oxidation (+15.99)	584.257	1166.5	1167.55	2	-0.0398	-34.09	1366	1375	TRUE
HUES1	2	fibronectin 1 isoform 2 preproprotein	IPI00845263	266182	1	37	41	238	0.205	TRUE	File: 280510_Despina302_IDASET1.wiff, Sample: Despina302_IDA073 (sample number 1), Elution: 23.393 min, Period: 1, Cycle(s): 897 (Experiment 3) (Charge not auto determined)	FTNIGPDTmR	R	V	0.95	46.4	44	0	0	2		m9: Oxidation (+15.99)	584.747	1167.48	1167.55	2	0.9405	-53.21	1366	1375	TRUE
HUES1	2	fibronectin 1 isoform 2 preproprotein	IPI00845263	266182	1	37	41	238	0.205	TRUE	File: 280510_Despina308_IDASET1.wiff, Sample: Despina308_IDA079 (sample number 1), Elution: 23.272 to 23.653 min, Period: 1, Cycle(s): 963-964 (Experiment 3), 968 (Experiment 5)	FTNIGPDTmR	R	V	0.95	46.4	44	0	0	2		m9: Oxidation (+15.99)	584.235	1166.46	1167.55	2	-0.08325	-71.31	1366	1375	TRUE
HUES1	2	fibronectin 1 isoform 2 preproprotein	IPI00845263	266182	1	37	41	238	0.205	TRUE	File: 280510_Despina314_IDASET1.wiff, Sample: Despina314_IDA085 (sample number 1), Elution: 25.746 to 26.122 min, Period: 1, Cycle(s): 1031, 1034 (Experiment 3), 1030 (Experiment 4), 1035 (Experiment 5)	FTNIGPDTMR	R	V	0.95	46.7	44.2	0	1.64	2			576.226	1150.44	1151.55	2	-0.1074	-93.31	1366	1375	TRUE
HUES1	2	fibronectin 1 isoform 2 preproprotein	IPI00845263	266182	1	37	41	238	0.205	TRUE	File: 280510_Despina312_IDASET1.wiff, Sample: Despina312_IDA083 (sample number 1), Elution: 23.412 to 23.476 min, Period: 1, Cycle(s): 993 (Experiment 4), 992 (Experiment 5)	FTNIGPDTmR	R	V	0.95	47.3	44	0	1.39	2		m9: Oxidation (+15.99)	584.231	1166.45	1167.55	2	-0.09214	-78.92	1366	1375	TRUE
HUES1	2	fibronectin 1 isoform 2 preproprotein	IPI00845263	266182	1	37	41	238	0.205	TRUE	File: 280510_Despina303_IDASET1.wiff, Sample: Despina303_IDA074 (sample number 1), Elution: 23.294 min, Period: 1, Cycle(s): 934 (Experiment 3)	FTNIGPDTmR	R	V	0.95	48	44	0	0	2		m9: Oxidation (+15.99)	584.255	1166.49	1167.55	2	-0.04451	-38.12	1366	1375	TRUE
HUES1	2	fibronectin 1 isoform 2 preproprotein	IPI00845263	266182	1	37	41	238	0.205	TRUE	File: 280510_Despina312_IDASET1.wiff, Sample: Despina312_IDA083 (sample number 1), Elution: 25.829 to 25.893 min, Period: 1, Cycle(s): 1027-1028 (Experiment 3)	FTNIGPDTMR	R	V	0.95	48.7	44.2	0	1.43	2			576.246	1150.48	1151.55	2	-0.06596	-57.29	1366	1375	TRUE
HUES1	2	fibronectin 1 isoform 2 preproprotein	IPI00845263	266182	1	37	41	238	0.205	TRUE	File: 280510_Despina308_IDASET1.wiff, Sample: Despina308_IDA079 (sample number 1), Elution: 24.086 to 25.998 min, Period: 1, Cycle(s): 997-998, 1001-1002 (Experiment 3), 993 (Experiment 4), 974, 992 (Experiment 5)	FTNIGPDTMR	R	V	0.95	49.8	44.2	0	1.31	2			576.233	1150.45	1151.55	2	-0.09294	-80.71	1366	1375	TRUE
HUES1	2	fibronectin 1 isoform 2 preproprotein	IPI00845263	266182	1	37	41	238	0.205	TRUE	File: 280510_Despina309_IDASET1.wiff, Sample: Despina309_IDA080 (sample number 1), Elution: 23.441 to 23.716 min, Period: 1, Cycle(s): 995-996 (Experiment 3), 999 (Experiment 4)	FTNIGPDTmR	R	V	0.95	51.8	44	0	0	2		m9: Oxidation (+15.99)	584.253	1166.49	1167.55	2	-0.04731	-40.52	1366	1375	TRUE
HUES1	2	fibronectin 1 isoform 2 preproprotein	IPI00845263	266182	1	37	41	238	0.205	TRUE	File: 280510_Despina303_IDASET1.wiff, Sample: Despina303_IDA074 (sample number 1), Elution: 25.761 min, Period: 1, Cycle(s): 969 (Experiment 3)	FTNIGPDTMR	R	V	0.95	53.4	44.2	0	1.13	2			576.224	1150.43	1151.55	2	-0.111	-96.42	1366	1375	TRUE
HUES1	2	fibronectin 1 isoform 2 preproprotein	IPI00845263	266182	1	37	41	238	0.205	TRUE	File: 280510_Despina310_IDASET1.wiff, Sample: Despina310_IDA081 (sample number 1), Elution: 25.632 to 26.214 min, Period: 1, Cycle(s): 935-936 (Experiment 3), 939-940 (Experiment 4), 944 (Experiment 5)	FTNIGPDTMR	R	V	0.95	53.7	44.2	0	1.7	2			576.254	1150.49	1151.55	2	-0.05051	-43.86	1366	1375	TRUE
HUES1	2	fibronectin 1 isoform 2 preproprotein	IPI00845263	266182	1	37	41	238	0.205	TRUE	File: 280510_Despina315_IDASET1.wiff, Sample: Despina315_IDA086 (sample number 1), Elution: 25.867 to 25.92 min, Period: 1, Cycle(s): 1023 (Experiment 3), 1022 (Experiment 4)	FTNIGPDTMR	R	V	0.95	53.8	44.2	0	1.62	2			576.26	1150.51	1151.55	2	-0.03802	-33.02	1366	1375	TRUE
HUES1	2	fibronectin 1 isoform 2 preproprotein	IPI00845263	266182	1	37	41	238	0.205	TRUE	File: 280510_Despina318_IDASET1.wiff, Sample: Despina318_IDA089 (sample number 1), Elution: 25.887 to 25.951 min, Period: 1, Cycle(s): 1087 (Experiment 3), 1086 (Experiment 4)	FTNIGPDTMR	R	V	0.95	62.5	44.2	0	2.37	2			576.222	1150.43	1151.55	2	-0.1139	-98.89	1366	1375	TRUE
HUES1	2	fibronectin 1 isoform 2 preproprotein	IPI00845263	266182	1	37	41	238	0.205	TRUE	File: 280510_Despina309_IDASET1.wiff, Sample: Despina309_IDA080 (sample number 1), Elution: 25.743 to 26.039 min, Period: 1, Cycle(s): 1029, 1032-1033 (Experiment 3), 1028 (Experiment 5)	FTNIGPDTMR	R	V	0.95	62.8	44.2	0	1.66	2			576.231	1150.45	1151.55	2	-0.09596	-83.34	1366	1375	TRUE
HUES1	2	fibronectin 1 isoform 2 preproprotein	IPI00845263	266182	1	37	41	238	0.205	TRUE	File: 280510_Despina321_IDASET1.wiff, Sample: Despina321_IDA092 (sample number 1), Elution: 25.936 min, Period: 1, Cycle(s): 1007 (Experiment 4)	FTNIGPDTMR	R	V	0.95	63.6	44.2	0	1.68	2			576.23	1150.45	1151.55	2	-0.09882	-85.82	1366	1375	TRUE
HUES1	2	fibronectin 1 isoform 2 preproprotein	IPI00845263	266182	1	37	41	238	0.205	TRUE	File: 280510_Despina302_IDASET1.wiff, Sample: Despina302_IDA073 (sample number 1), Elution: 25.687 min, Period: 1, Cycle(s): 927 (Experiment 4)	FTNIGPDTMR	R	V	0.95	64.1	44.2	0	1.89	2			576.246	1150.48	1151.55	2	-0.06647	-57.73	1366	1375	TRUE
HUES1	2	fibronectin 1 isoform 2 preproprotein	IPI00845263	266182	1	37	41	238	0.205	TRUE	File: 280510_Despina311_IDASET1.wiff, Sample: Despina311_IDA082 (sample number 1), Elution: 25.656 to 25.898 min, Period: 1, Cycle(s): 980, 983 (Experiment 3), 979 (Experiment 5)	FTNIGPDTMR	R	V	0.95	67	44.2	0	0.959	2			576.244	1150.47	1151.55	2	-0.07113	-61.77	1366	1375	TRUE
HUES1	2	fibronectin 1 isoform 2 preproprotein	IPI00845263	266182	1	37	41	238	0.205	TRUE	File: 280510_Despina305_IDASET1.wiff, Sample: Despina305_IDA076 (sample number 1), Elution: 23.801 min, Period: 1, Cycle(s): 919 (Experiment 3) (Charge not auto determined)	GDSPASSKPISINYR	R	T	0.95	37.4	44	0	3.29	2			531.232	1590.67	1591.81	3	-0.1256	-78.9	1616	1630	TRUE
HUES1	2	fibronectin 1 isoform 2 preproprotein	IPI00845263	266182	1	37	41	238	0.205	TRUE	File: 280510_Despina316_IDASET1.wiff, Sample: Despina316_IDA087 (sample number 1), Elution: 24.066 min, Period: 1, Cycle(s): 1007 (Experiment 5) (Charge not auto determined)	GDSPASSKPISINYR	R	T	0.95	39.4	43.9	0	1.14	2			531.577	1591.71	1591.81	3	0.9091	-58.8	1616	1630	TRUE
HUES1	2	fibronectin 1 isoform 2 preproprotein	IPI00845263	266182	1	37	41	238	0.205	TRUE	File: 280510_Despina304_IDASET1.wiff, Sample: Despina304_IDA075 (sample number 1), Elution: 23.859 to 23.935 min, Period: 1, Cycle(s): 959-960 (Experiment 5)	GDSPASSKPISINYR	R	T	0.95	40.4	44	0	3.12	2			531.275	1590.8	1591.81	3	0.004516	2.837	1616	1630	TRUE
HUES1	2	fibronectin 1 isoform 2 preproprotein	IPI00845263	266182	1	37	41	238	0.205	TRUE	File: 280510_Despina307_IDASET1.wiff, Sample: Despina307_IDA078 (sample number 1), Elution: 24.118 to 24.215 min, Period: 1, Cycle(s): 1042 (Experiment 3), 1043 (Experiment 5) (Charge not auto determined)	GDSPASSKPISINYR	R	T	0.95	49.8	44	0	1.52	2			531.259	1590.75	1591.81	3	-0.0461	-28.96	1616	1630	TRUE
HUES1	2	fibronectin 1 isoform 2 preproprotein	IPI00845263	266182	1	37	41	238	0.205	TRUE	File: 280510_Despina304_IDASET1.wiff, Sample: Despina304_IDA075 (sample number 1), Elution: 31.667 to 31.721 min, Period: 1, Cycle(s): 1093-1094 (Experiment 3)	GLAFTDVDVDSIK	K	I	0.95	52.6	44.2	0	1.74	2			690.34	1378.66	1379.71	2	-0.03334	-24.17	1728	1740	TRUE
HUES1	2	fibronectin 1 isoform 2 preproprotein	IPI00845263	266182	1	37	41	238	0.205	TRUE	File: 280510_Despina305_IDASET1.wiff, Sample: Despina305_IDA076 (sample number 1), Elution: 31.614 min, Period: 1, Cycle(s): 1054 (Experiment 3)	GLAFTDVDVDSIK	K	I	0.95	87.5	44.2	0	2.66	2			690.353	1378.69	1379.71	2	-0.007162	-5.191	1728	1740	TRUE
HUES1	2	fibronectin 1 isoform 2 preproprotein	IPI00845263	266182	1	37	41	238	0.205	TRUE	File: 280510_Despina305_IDASET1.wiff, Sample: Despina305_IDA076 (sample number 1), Elution: 20.862 min, Period: 1, Cycle(s): 878 (Experiment 4) (Charge not auto determined)	GRIScTIANR	R	C	0.95	37.4	44.3	0	1.19	2		c5: Carbamidomethyl (+57.02)	574.269	1146.52	1147.6	2	-0.07025	-61.21	131	140	TRUE
HUES1	2	fibronectin 1 isoform 2 preproprotein	IPI00845263	266182	1	37	41	238	0.205	TRUE	File: 280510_Despina308_IDASET1.wiff, Sample: Despina308_IDA079 (sample number 1), Elution: 23.78 to 23.853 min, Period: 1, Cycle(s): 970-971 (Experiment 3)	HTSVQTTSSGSGPFTDVR	R	A	0.95	44.6	43.8	0	0	2			621.945	1862.81	1863.88	3	-0.0628	-33.69	273	290	TRUE
HUES1	2	fibronectin 1 isoform 2 preproprotein	IPI00845263	266182	1	37	41	238	0.205	TRUE	File: 280510_Despina304_IDASET1.wiff, Sample: Despina304_IDA075 (sample number 1), Elution: 23.913 min, Period: 1, Cycle(s): 960 (Experiment 3)	HTSVQTTSSGSGPFTDVR	R	A	0.95	50.3	43.8	0	3.49	2			621.954	1862.84	1863.88	3	-0.0351	-18.83	273	290	TRUE
HUES1	2	fibronectin 1 isoform 2 preproprotein	IPI00845263	266182	1	37	41	238	0.205	TRUE	File: 280510_Despina305_IDASET1.wiff, Sample: Despina305_IDA076 (sample number 1), Elution: 23.898 min, Period: 1, Cycle(s): 920 (Experiment 5) (Charge not auto determined)	HTSVQTTSSGSGPFTDVR	R	A	0.95	59.4	44	0	1.82	2			622.3	1863.88	1863.88	3	1.002	-0.2824	273	290	TRUE
HUES1	2	fibronectin 1 isoform 2 preproprotein	IPI00845263	266182	1	37	41	238	0.205	TRUE	File: 280510_Despina304_IDASET1.wiff, Sample: Despina304_IDA075 (sample number 1), Elution: 23.635 to 23.988 min, Period: 1, Cycle(s): 961 (Experiment 3), 956 (Experiment 4)	HTSVQTTSSGSGPFTDVR	R	A	0.95	61.1	44	0	4.06	2			622.228	1863.66	1863.88	3	0.7863	-116.1	273	290	TRUE
HUES1	2	fibronectin 1 isoform 2 preproprotein	IPI00845263	266182	1	37	41	238	0.205	TRUE	File: 280510_Despina305_IDASET1.wiff, Sample: Despina305_IDA076 (sample number 1), Elution: 23.587 min, Period: 1, Cycle(s): 916 (Experiment 4)	HTSVQTTSSGSGPFTDVR	R	A	0.95	61	43.8	0	4.77	2			621.953	1862.84	1863.88	3	-0.03962	-21.26	273	290	TRUE
HUES1	2	fibronectin 1 isoform 2 preproprotein	IPI00845263	266182	1	37	41	238	0.205	TRUE	File: 280510_Despina307_IDASET1.wiff, Sample: Despina307_IDA078 (sample number 1), Elution: 24.129 min, Period: 1, Cycle(s): 1042 (Experiment 4)	HTSVQTTSSGSGPFTDVR	R	A	0.95	71.2	43.8	0	4.92	2			621.951	1862.83	1863.88	3	-0.0448	-24.04	273	290	TRUE
HUES1	2	fibronectin 1 isoform 2 preproprotein	IPI00845263	266182	1	37	41	238	0.205	TRUE	File: 280510_Despina306_IDASET1.wiff, Sample: Despina306_IDA077 (sample number 1), Elution: 23.684 min, Period: 1, Cycle(s): 892 (Experiment 4) (Charge not auto determined)	HTSVQTTSSGSGPFTDVR	R	A	0.95	74.8	44	0	4.74	2			622.247	1863.72	1863.88	3	0.8422	-86.09	273	290	TRUE
HUES1	2	fibronectin 1 isoform 2 preproprotein	IPI00845263	266182	1	37	41	238	0.205	TRUE	File: 280510_Despina314_IDASET1.wiff, Sample: Despina314_IDA085 (sample number 1), Elution: 23.743 to 23.892 min, Period: 1, Cycle(s): 1003, 1005 (Experiment 3)	HTSVQTTSSGSGPFTDVR	R	A	0.95	77.2	43.8	0	6.32	2			621.904	1862.69	1863.88	3	-0.1872	-100.5	273	290	TRUE
HUES1	2	fibronectin 1 isoform 2 preproprotein	IPI00845263	266182	1	37	41	238	0.205	TRUE	File: 280510_Despina306_IDASET1.wiff, Sample: Despina306_IDA077 (sample number 1), Elution: 23.748 min, Period: 1, Cycle(s): 893 (Experiment 3)	HTSVQTTSSGSGPFTDVR	R	A	0.95	82.5	43.8	0	6.7	2			621.942	1862.8	1863.88	3	-0.07234	-38.82	273	290	TRUE
HUES1	2	fibronectin 1 isoform 2 preproprotein	IPI00845263	266182	1	37	41	238	0.205	TRUE	File: 280510_Despina305_IDASET1.wiff, Sample: Despina305_IDA076 (sample number 1), Elution: 25.399 to 25.699 min, Period: 1, Cycle(s): 942 (Experiment 3), 946 (Experiment 4), 941 (Experiment 5)	IAWESPQGQVSR	K	Y	0.95	48.4	44.2	0	2.35	2			679.329	1356.64	1357.69	2	-0.03456	-25.45	1741	1752	TRUE
HUES1	2	fibronectin 1 isoform 2 preproprotein	IPI00845263	266182	1	37	41	238	0.205	TRUE	File: 280510_Despina314_IDASET1.wiff, Sample: Despina314_IDA085 (sample number 1), Elution: 25.585 min, Period: 1, Cycle(s): 1028 (Experiment 3)	IAWESPQGQVSR	K	Y	0.95	49.9	44.2	0	0.824	2			679.329	1356.64	1357.69	2	-0.03544	-26.11	1741	1752	TRUE
HUES1	2	fibronectin 1 isoform 2 preproprotein	IPI00845263	266182	1	37	41	238	0.205	TRUE	File: 280510_Despina306_IDASET1.wiff, Sample: Despina306_IDA077 (sample number 1), Elution: 25.463 min, Period: 1, Cycle(s): 918 (Experiment 3)	IAWESPQGQVSR	K	Y	0.95	55.3	44.2	0	2.2	2			679.326	1356.64	1357.69	2	-0.04091	-30.14	1741	1752	TRUE
HUES1	2	fibronectin 1 isoform 2 preproprotein	IPI00845263	266182	1	37	41	238	0.205	TRUE	File: 280510_Despina307_IDASET1.wiff, Sample: Despina307_IDA078 (sample number 1), Elution: 25.661 to 25.724 min, Period: 1, Cycle(s): 1065 (Experiment 3), 1064 (Experiment 4)	IAWESPQGQVSR	K	Y	0.95	60.4	44.2	0	2.62	2			679.315	1356.62	1357.69	2	-0.06331	-46.63	1741	1752	TRUE
HUES1	2	fibronectin 1 isoform 2 preproprotein	IPI00845263	266182	1	37	41	238	0.205	TRUE	File: 280510_Despina304_IDASET1.wiff, Sample: Despina304_IDA075 (sample number 1), Elution: 23.71 min, Period: 1, Cycle(s): 957 (Experiment 5)	IGDQWDKQHDMGHMMR	R	C	0.95	37.1	43.6	0	2.44	2			662.269	1983.79	1984.86	3	-0.06556	-33.03	480	495	TRUE
HUES1	2	fibronectin 1 isoform 2 preproprotein	IPI00845263	266182	1	37	41	238	0.205	TRUE	File: 280510_Despina313_IDASET1.wiff, Sample: Despina313_IDA084 (sample number 1), Elution: 21.494 min, Period: 1, Cycle(s): 988 (Experiment 5)	IGEKWDR	K	Q	0.95	46.4	44.9	0	0	2			452.229	902.443	903.468	2	-0.01858	-20.57	2295	2301	TRUE
HUES1	2	fibronectin 1 isoform 2 preproprotein	IPI00845263	266182	1	37	41	238	0.205	TRUE	File: 280510_Despina305_IDASET1.wiff, Sample: Despina305_IDA076 (sample number 1), Elution: 21.299 min, Period: 1, Cycle(s): 884 (Experiment 5)	IGEKWDR	K	Q	0.95	51.6	44.9	0	0	2			452.211	902.408	903.468	2	-0.05312	-58.8	2295	2301	TRUE
HUES1	2	fibronectin 1 isoform 2 preproprotein	IPI00845263	266182	1	37	41	238	0.205	TRUE	File: 280510_Despina318_IDASET1.wiff, Sample: Despina318_IDA089 (sample number 1), Elution: 21.557 min, Period: 1, Cycle(s): 1025 (Experiment 3)	IGEKWDR	K	Q	0.95	54.8	44.9	0	0	2			452.209	902.404	903.468	2	-0.0576	-63.76	2295	2301	TRUE
HUES1	2	fibronectin 1 isoform 2 preproprotein	IPI00845263	266182	1	37	41	238	0.205	TRUE	File: 280510_Despina304_IDASET1.wiff, Sample: Despina304_IDA075 (sample number 1), Elution: 21.461 min, Period: 1, Cycle(s): 925 (Experiment 5)	IGEKWDR	K	Q	0.95	61	44.9	0	0	2			452.221	902.427	903.468	2	-0.03425	-37.91	2295	2301	TRUE
HUES1	2	fibronectin 1 isoform 2 preproprotein	IPI00845263	266182	1	37	41	238	0.205	TRUE	File: 280510_Despina326_IDASET1.wiff, Sample: Despina326_IDA097 (sample number 1), Elution: 21.273 min, Period: 1, Cycle(s): 959 (Experiment 3)	IScTIANR	R	C	0.95	42.9	44.7	0	0	2		c3: Carbamidomethyl (+57.02)	467.676	933.338	934.477	2	-0.1317	-141	133	140	TRUE
HUES1	2	fibronectin 1 isoform 2 preproprotein	IPI00845263	266182	1	37	41	238	0.205	TRUE	File: 280510_Despina325_IDASET1.wiff, Sample: Despina325_IDA096 (sample number 1), Elution: 21.391 min, Period: 1, Cycle(s): 1061 (Experiment 3)	IScTIANR	R	C	0.95	43.5	44.7	0	0	2		c3: Carbamidomethyl (+57.02)	467.702	933.389	934.477	2	-0.08128	-86.99	133	140	TRUE
HUES1	2	fibronectin 1 isoform 2 preproprotein	IPI00845263	266182	1	37	41	238	0.205	TRUE	File: 280510_Despina327_IDASET1.wiff, Sample: Despina327_IDA098 (sample number 1), Elution: 21.257 min, Period: 1, Cycle(s): 955 (Experiment 3)	IScTIANR	R	C	0.95	43.7	44.7	0	0	2		c3: Carbamidomethyl (+57.02)	467.714	933.414	934.477	2	-0.05599	-59.92	133	140	TRUE
HUES1	2	fibronectin 1 isoform 2 preproprotein	IPI00845263	266182	1	37	41	238	0.205	TRUE	File: 280510_Despina317_IDASET1.wiff, Sample: Despina317_IDA088 (sample number 1), Elution: 21.356 to 21.441 min, Period: 1, Cycle(s): 1026 (Experiment 3), 1027 (Experiment 4)	IScTIANR	R	C	0.95	44.2	44.7	0	0.824	2		c3: Carbamidomethyl (+57.02)	467.741	933.468	934.477	2	-0.002003	-2.144	133	140	TRUE
HUES1	2	fibronectin 1 isoform 2 preproprotein	IPI00845263	266182	1	37	41	238	0.205	TRUE	File: 280510_Despina311_IDASET1.wiff, Sample: Despina311_IDA082 (sample number 1), Elution: 20.839 to 22.2 min, Period: 1, Cycle(s): 909-910, 928 (Experiment 3)	IScTIANR	R	C	0.95	47	44.7	0	0	2		c3: Carbamidomethyl (+57.02)	467.693	933.371	934.477	2	-0.09952	-106.5	133	140	TRUE
HUES1	2	fibronectin 1 isoform 2 preproprotein	IPI00845263	266182	1	37	41	238	0.205	TRUE	File: 280510_Despina314_IDASET1.wiff, Sample: Despina314_IDA085 (sample number 1), Elution: 21.355 min, Period: 1, Cycle(s): 970 (Experiment 3)	IScTIANR	R	C	0.95	47.8	44.7	0	0	2		c3: Carbamidomethyl (+57.02)	467.707	933.398	934.477	2	-0.07188	-76.93	133	140	TRUE
HUES1	2	fibronectin 1 isoform 2 preproprotein	IPI00845263	266182	1	37	41	238	0.205	TRUE	File: 280510_Despina330_IDASET1.wiff, Sample: Despina330_IDA101 (sample number 1), Elution: 21.15 to 22.037 min, Period: 1, Cycle(s): 1060-1061 (Experiment 3), 1081 (Experiment 4)	IScTIANR	R	C	0.95	48	44.7	0	0	2		c3: Carbamidomethyl (+57.02)	467.728	933.44	934.477	2	-0.02982	-31.91	133	140	TRUE
HUES1	2	fibronectin 1 isoform 2 preproprotein	IPI00845263	266182	1	37	41	238	0.205	TRUE	File: 280510_Despina313_IDASET1.wiff, Sample: Despina313_IDA084 (sample number 1), Elution: 21.325 to 21.399 min, Period: 1, Cycle(s): 986-987 (Experiment 3)	IScTIANR	R	C	0.95	52.8	44.7	0	0	2		c3: Carbamidomethyl (+57.02)	467.699	933.384	934.477	2	-0.08669	-92.78	133	140	TRUE
HUES1	2	fibronectin 1 isoform 2 preproprotein	IPI00845263	266182	1	37	41	238	0.205	TRUE	File: 280510_Despina327_IDASET1.wiff, Sample: Despina327_IDA098 (sample number 1), Elution: 21.204 min, Period: 1, Cycle(s): 954 (Experiment 5) (Charge not auto determined)	IScTIANR	R	C	0.95	54.1	44.6	0	0	2		c3: Carbamidomethyl (+57.02)	467.185	932.355	934.477	2	-1.115	-120.5	133	140	TRUE
HUES1	2	fibronectin 1 isoform 2 preproprotein	IPI00845263	266182	1	37	41	238	0.205	TRUE	File: 280510_Despina308_IDASET1.wiff, Sample: Despina308_IDA079 (sample number 1), Elution: 21.297 to 21.371 min, Period: 1, Cycle(s): 935-936 (Experiment 3)	IScTIANR	R	C	0.95	54.6	44.7	0	0	2		c3: Carbamidomethyl (+57.02)	467.688	933.362	934.477	2	-0.1087	-116.3	133	140	TRUE
HUES1	2	fibronectin 1 isoform 2 preproprotein	IPI00845263	266182	1	37	41	238	0.205	TRUE	File: 280510_Despina310_IDASET1.wiff, Sample: Despina310_IDA081 (sample number 1), Elution: 20.761 to 20.899 min, Period: 1, Cycle(s): 867-868 (Experiment 3), 866 (Experiment 4)	IScTIANR	R	C	0.95	54.7	44.7	0	1.03	2		c3: Carbamidomethyl (+57.02)	467.725	933.436	934.477	2	-0.03461	-37.04	133	140	TRUE
HUES1	2	fibronectin 1 isoform 2 preproprotein	IPI00845263	266182	1	37	41	238	0.205	TRUE	File: 280510_Despina321_IDASET1.wiff, Sample: Despina321_IDA092 (sample number 1), Elution: 21.37 to 21.665 min, Period: 1, Cycle(s): 941-942 (Experiment 3), 945 (Experiment 4)	IScTIANR	R	C	0.95	55.1	44.7	0	0	2		c3: Carbamidomethyl (+57.02)	467.698	933.382	934.477	2	-0.08859	-94.81	133	140	TRUE
HUES1	2	fibronectin 1 isoform 2 preproprotein	IPI00845263	266182	1	37	41	238	0.205	TRUE	File: 280510_Despina309_IDASET1.wiff, Sample: Despina309_IDA080 (sample number 1), Elution: 21.508 to 22.543 min, Period: 1, Cycle(s): 966-967 (Experiment 3), 981 (Experiment 5)	IScTIANR	R	C	0.95	55.8	44.7	0	0	2		c3: Carbamidomethyl (+57.02)	467.713	933.412	934.477	2	-0.05792	-61.99	133	140	TRUE
HUES1	2	fibronectin 1 isoform 2 preproprotein	IPI00845263	266182	1	37	41	238	0.205	TRUE	File: 280510_Despina324_IDASET1.wiff, Sample: Despina324_IDA095 (sample number 1), Elution: 21.38 to 21.58 min, Period: 1, Cycle(s): 987, 990 (Experiment 4)	IScTIANR	R	C	0.95	55.9	44.7	0	0.959	2		c3: Carbamidomethyl (+57.02)	467.698	933.382	934.477	2	-0.08852	-94.73	133	140	TRUE
HUES1	2	fibronectin 1 isoform 2 preproprotein	IPI00845263	266182	1	37	41	238	0.205	TRUE	File: 280510_Despina323_IDASET1.wiff, Sample: Despina323_IDA094 (sample number 1), Elution: 21.519 min, Period: 1, Cycle(s): 1006 (Experiment 3)	IScTIANR	R	C	0.95	59.2	44.7	0	0	2		c3: Carbamidomethyl (+57.02)	467.707	933.399	934.477	2	-0.07117	-76.16	133	140	TRUE
HUES1	2	fibronectin 1 isoform 2 preproprotein	IPI00845263	266182	1	37	41	238	0.205	TRUE	File: 280510_Despina320_IDASET1.wiff, Sample: Despina320_IDA091 (sample number 1), Elution: 21.437 min, Period: 1, Cycle(s): 998 (Experiment 3)	IScTIANR	R	C	0.95	59.4	44.7	0	0	2		c3: Carbamidomethyl (+57.02)	467.71	933.406	934.477	2	-0.06443	-68.95	133	140	TRUE
HUES1	2	fibronectin 1 isoform 2 preproprotein	IPI00845263	266182	1	37	41	238	0.205	TRUE	File: 280510_Despina318_IDASET1.wiff, Sample: Despina318_IDA089 (sample number 1), Elution: 21.441 min, Period: 1, Cycle(s): 1023 (Experiment 5)	IScTIANR	R	C	0.95	59.7	44.7	0	0	2		c3: Carbamidomethyl (+57.02)	467.716	933.417	934.477	2	-0.05342	-57.17	133	140	TRUE
HUES1	2	fibronectin 1 isoform 2 preproprotein	IPI00845263	266182	1	37	41	238	0.205	TRUE	File: 280510_Despina316_IDASET1.wiff, Sample: Despina316_IDA087 (sample number 1), Elution: 21.43 to 21.505 min, Period: 1, Cycle(s): 971-972 (Experiment 3)	IScTIANR	R	C	0.95	60.5	44.7	0	0	2		c3: Carbamidomethyl (+57.02)	467.709	933.404	934.477	2	-0.06655	-71.22	133	140	TRUE
HUES1	2	fibronectin 1 isoform 2 preproprotein	IPI00845263	266182	1	37	41	238	0.205	TRUE	File: 280510_Despina320_IDASET1.wiff, Sample: Despina320_IDA091 (sample number 1), Elution: 21.384 to 22.713 min, Period: 1, Cycle(s): 997, 1016 (Experiment 5)	IScTIANR	R	C	0.95	61.1	44.6	0	0	2		c3: Carbamidomethyl (+57.02)	467.177	932.34	934.477	2	-1.131	-136.9	133	140	TRUE
HUES1	2	fibronectin 1 isoform 2 preproprotein	IPI00845263	266182	1	37	41	238	0.205	TRUE	File: 280510_Despina307_IDASET1.wiff, Sample: Despina307_IDA078 (sample number 1), Elution: 22.016 to 22.08 min, Period: 1, Cycle(s): 1013-1014 (Experiment 4)	IScTIANR	R	C	0.95	63.7	44.7	0	1.11	2		c3: Carbamidomethyl (+57.02)	467.725	933.436	934.477	2	-0.03433	-36.74	133	140	TRUE
HUES1	2	fibronectin 1 isoform 2 preproprotein	IPI00845263	266182	1	37	41	238	0.205	TRUE	File: 280510_Despina315_IDASET1.wiff, Sample: Despina315_IDA086 (sample number 1), Elution: 21.37 to 21.444 min, Period: 1, Cycle(s): 956-957 (Experiment 3)	IScTIANR	R	C	0.95	64.9	44.7	0	0	2		c3: Carbamidomethyl (+57.02)	467.708	933.401	934.477	2	-0.06944	-74.31	133	140	TRUE
HUES1	2	fibronectin 1 isoform 2 preproprotein	IPI00845263	266182	1	37	41	238	0.205	TRUE	File: 280510_Despina312_IDASET1.wiff, Sample: Despina312_IDA083 (sample number 1), Elution: 21.369 to 21.432 min, Period: 1, Cycle(s): 963-964 (Experiment 3)	IScTIANR	R	C	0.95	65	44.7	0	0	2		c3: Carbamidomethyl (+57.02)	467.711	933.407	934.477	2	-0.06352	-67.98	133	140	TRUE
HUES1	2	fibronectin 1 isoform 2 preproprotein	IPI00845263	266182	1	37	41	238	0.205	TRUE	File: 280510_Despina303_IDASET1.wiff, Sample: Despina303_IDA074 (sample number 1), Elution: 21.309 min, Period: 1, Cycle(s): 905 (Experiment 3)	IScTIANR	R	C	0.95	65.1	44.7	0	0	2		c3: Carbamidomethyl (+57.02)	467.721	933.427	934.477	2	-0.04333	-46.37	133	140	TRUE
HUES1	2	fibronectin 1 isoform 2 preproprotein	IPI00845263	266182	1	37	41	238	0.205	TRUE	File: 280510_Despina319_IDASET1.wiff, Sample: Despina319_IDA090 (sample number 1), Elution: 21.558 to 21.622 min, Period: 1, Cycle(s): 1052-1053 (Experiment 3)	IScTIANR	R	C	0.95	67.1	44.7	0	0	2		c3: Carbamidomethyl (+57.02)	467.691	933.368	934.477	2	-0.1021	-109.3	133	140	TRUE
HUES1	2	fibronectin 1 isoform 2 preproprotein	IPI00845263	266182	1	37	41	238	0.205	TRUE	File: 280510_Despina322_IDASET1.wiff, Sample: Despina322_IDA093 (sample number 1), Elution: 21.405 to 21.701 min, Period: 1, Cycle(s): 874-875 (Experiment 3), 878 (Experiment 4)	IScTIANR	R	C	0.95	68.2	44.7	0	0	2		c3: Carbamidomethyl (+57.02)	467.698	933.381	934.477	2	-0.08879	-95.02	133	140	TRUE
HUES1	2	fibronectin 1 isoform 2 preproprotein	IPI00845263	266182	1	37	41	238	0.205	TRUE	File: 280510_Despina305_IDASET1.wiff, Sample: Despina305_IDA076 (sample number 1), Elution: 21.277 min, Period: 1, Cycle(s): 884 (Experiment 3)	IScTIANR	R	C	0.95	68.5	44.7	0	0	2		c3: Carbamidomethyl (+57.02)	467.708	933.402	934.477	2	-0.06809	-72.87	133	140	TRUE
HUES1	2	fibronectin 1 isoform 2 preproprotein	IPI00845263	266182	1	37	41	238	0.205	TRUE	File: 280510_Despina305_IDASET1.wiff, Sample: Despina305_IDA076 (sample number 1), Elution: 24.691 min, Period: 1, Cycle(s): 931 (Experiment 5)	ITGYIIKYEKPGSPPR	R	E	0.95	36.7	44.1	0	1.77	2			606.964	1817.87	1819.01	3	-0.1353	-74.4	2021	2036	TRUE
HUES1	2	fibronectin 1 isoform 2 preproprotein	IPI00845263	266182	1	37	41	238	0.205	TRUE	File: 280510_Despina307_IDASET1.wiff, Sample: Despina307_IDA078 (sample number 1), Elution: 24.966 min, Period: 1, Cycle(s): 1054 (Experiment 5)	ITGYIIKYEKPGSPPR	R	E	0.95	38.9	44.1	0	1.82	2			606.994	1817.96	1819.01	3	-0.04386	-24.11	2021	2036	TRUE
HUES1	2	fibronectin 1 isoform 2 preproprotein	IPI00845263	266182	1	37	41	238	0.205	TRUE	File: 280510_Despina306_IDASET1.wiff, Sample: Despina306_IDA077 (sample number 1), Elution: 24.756 min, Period: 1, Cycle(s): 908 (Experiment 5)	ITGYIIKYEKPGSPPR	R	E	0.95	50.5	44.1	0	2.11	2			606.999	1817.98	1819.01	3	-0.02781	-15.29	2021	2036	TRUE
HUES1	2	fibronectin 1 isoform 2 preproprotein	IPI00845263	266182	1	37	41	238	0.205	TRUE	File: 280510_Despina305_IDASET1.wiff, Sample: Despina305_IDA076 (sample number 1), Elution: 29.469 min, Period: 1, Cycle(s): 1012 (Experiment 5)	ITYGETGGNSPVQEFTVPGSK	R	S	0.904	37.9	43.5	0	0	2			1084.43	2166.85	2168.05	2	-0.1891	-87.23	1571	1591	TRUE
HUES1	2	fibronectin 1 isoform 2 preproprotein	IPI00845263	266182	1	37	41	238	0.205	TRUE	File: 280510_Despina304_IDASET1.wiff, Sample: Despina304_IDA075 (sample number 1), Elution: 29.611 min, Period: 1, Cycle(s): 1051 (Experiment 5) (Charge not auto determined)	ITYGETGGNSPVQEFTVPGSK	R	S	0.95	39.8	43.5	0	1.06	2			1084.46	2166.9	2168.05	2	-0.1473	-67.95	1571	1591	TRUE
HUES1	2	fibronectin 1 isoform 2 preproprotein	IPI00845263	266182	1	37	41	238	0.205	TRUE	File: 280510_Despina314_IDASET1.wiff, Sample: Despina314_IDA085 (sample number 1), Elution: 29.641 to 29.695 min, Period: 1, Cycle(s): 1099 (Experiment 4), 1098 (Experiment 5)	ITYGETGGNSPVQEFTVPGSK	R	S	0.95	48.8	43.5	0	1.1	2			723.307	2166.9	2168.05	3	-0.1454	-67.07	1571	1591	TRUE
HUES1	2	fibronectin 1 isoform 2 preproprotein	IPI00845263	266182	1	37	41	238	0.205	TRUE	File: 280510_Despina316_IDASET1.wiff, Sample: Despina316_IDA087 (sample number 1), Elution: 29.745 to 29.799 min, Period: 1, Cycle(s): 1100 (Experiment 4), 1101 (Experiment 5)	IYLYTLNDNAR	K	S	0.95	42.5	44	0	1.64	2			678.324	1354.63	1355.7	2	-0.0538	-39.69	1972	1982	TRUE
HUES1	2	fibronectin 1 isoform 2 preproprotein	IPI00845263	266182	1	37	41	238	0.205	TRUE	File: 280510_Despina306_IDASET1.wiff, Sample: Despina306_IDA077 (sample number 1), Elution: 29.514 to 29.579 min, Period: 1, Cycle(s): 991-992 (Experiment 4)	IYLYTLNDNAR	K	S	0.95	49.2	44	0	0	2			678.312	1354.61	1355.7	2	-0.07852	-57.92	1972	1982	TRUE
HUES1	2	fibronectin 1 isoform 2 preproprotein	IPI00845263	266182	1	37	41	238	0.205	TRUE	File: 280510_Despina306_IDASET1.wiff, Sample: Despina306_IDA077 (sample number 1), Elution: 29.995 to 30.263 min, Period: 1, Cycle(s): 1004 (Experiment 4), 1001, 1006 (Experiment 5)	IYLYTLNDNAR	K	S	0.95	49.6	44.1	0	0	2			678.789	1355.56	1355.7	2	0.876	-93.4	1972	1982	TRUE
HUES1	2	fibronectin 1 isoform 2 preproprotein	IPI00845263	266182	1	37	41	238	0.205	TRUE	File: 280510_Despina305_IDASET1.wiff, Sample: Despina305_IDA076 (sample number 1), Elution: 29.523 to 29.6 min, Period: 1, Cycle(s): 1013 (Experiment 3), 1014 (Experiment 4)	IYLYTLNDNAR	K	S	0.95	57.5	44	0	0	2			678.322	1354.63	1355.7	2	-0.05906	-43.56	1972	1982	TRUE
HUES1	2	fibronectin 1 isoform 2 preproprotein	IPI00845263	266182	1	37	41	238	0.205	TRUE	File: 280510_Despina318_IDASET1.wiff, Sample: Despina318_IDA089 (sample number 1), Elution: 29.768 to 29.832 min, Period: 1, Cycle(s): 1155-1156 (Experiment 3)	IYLYTLNDNAR	K	S	0.95	75.8	44	0	2.37	2			678.322	1354.63	1355.7	2	-0.05921	-43.68	1972	1982	TRUE
HUES1	2	fibronectin 1 isoform 2 preproprotein	IPI00845263	266182	1	37	41	238	0.205	TRUE	File: 280510_Despina307_IDASET1.wiff, Sample: Despina307_IDA078 (sample number 1), Elution: 21.641 to 22.659 min, Period: 1, Cycle(s): 1008-1009 (Experiment 3), 1022 (Experiment 4)	LGVRPSQGGEAPR	K	E	0.95	31.6	43.9	0	1.55	2			662.334	1322.65	1323.71	2	-0.0516	-38.98	1117	1129	TRUE
HUES1	2	fibronectin 1 isoform 2 preproprotein	IPI00845263	266182	1	37	41	238	0.205	TRUE	File: 280510_Despina304_IDASET1.wiff, Sample: Despina304_IDA075 (sample number 1), Elution: 20.885 min, Period: 1, Cycle(s): 917 (Experiment 4)	LGVRPSQGGEAPR	K	E	0.95	35.8	43.9	0	1.85	2			662.345	1322.68	1323.71	2	-0.02979	-22.5	1117	1129	TRUE
HUES1	2	fibronectin 1 isoform 2 preproprotein	IPI00845263	266182	1	37	41	238	0.205	TRUE	File: 280510_Despina308_IDASET1.wiff, Sample: Despina308_IDA079 (sample number 1), Elution: 20.801 to 20.864 min, Period: 1, Cycle(s): 929 (Experiment 4), 928 (Experiment 5)	LGVRPSQGGEAPR	K	E	0.95	40.7	43.9	0	2.23	2			662.332	1322.65	1323.71	2	-0.05689	-42.98	1117	1129	TRUE
HUES1	2	fibronectin 1 isoform 2 preproprotein	IPI00845263	266182	1	37	41	238	0.205	TRUE	File: 280510_Despina306_IDASET1.wiff, Sample: Despina306_IDA077 (sample number 1), Elution: 20.763 to 20.849 min, Period: 1, Cycle(s): 851 (Experiment 4), 852 (Experiment 5)	LGVRPSQGGEAPR	K	E	0.95	43.4	43.9	0	1.47	2			662.315	1322.62	1323.71	2	-0.09003	-68.02	1117	1129	TRUE
HUES1	2	fibronectin 1 isoform 2 preproprotein	IPI00845263	266182	1	37	41	238	0.205	TRUE	File: 280510_Despina305_IDASET1.wiff, Sample: Despina305_IDA076 (sample number 1), Elution: 20.65 to 20.724 min, Period: 1, Cycle(s): 875 (Experiment 3), 876 (Experiment 5)	LGVRPSQGGEAPR	K	E	0.95	56.2	43.9	0	1.89	2			662.349	1322.68	1323.71	2	-0.02285	-17.27	1117	1129	TRUE
HUES1	2	fibronectin 1 isoform 2 preproprotein	IPI00845263	266182	1	37	41	238	0.205	TRUE	File: 280510_Despina304_IDASET1.wiff, Sample: Despina304_IDA075 (sample number 1), Elution: 29.115 to 29.169 min, Period: 1, Cycle(s): 1042 (Experiment 3), 1043 (Experiment 5)	LLcQcLGFGSGHFR	K	C	0.915	28.1	43.9	0	0.921	2		c3: Carbamidomethyl (+57.02), c5: Carbamidomethyl (+57.02)	551.273	1650.8	1651.78	3	0.02181	13.2	2266	2279	TRUE
HUES1	2	fibronectin 1 isoform 2 preproprotein	IPI00845263	266182	1	37	41	238	0.205	TRUE	File: 280510_Despina318_IDASET1.wiff, Sample: Despina318_IDA089 (sample number 1), Elution: 29.406 to 29.459 min, Period: 1, Cycle(s): 1149 (Experiment 3), 1148 (Experiment 4)	LLcQcLGFGSGHFR	K	C	0.95	35.8	43.9	0	0.959	2		c3: Carbamidomethyl (+57.02), c5: Carbamidomethyl (+57.02)	551.277	1650.81	1651.78	3	0.03363	20.36	2266	2279	TRUE
HUES1	2	fibronectin 1 isoform 2 preproprotein	IPI00845263	266182	1	37	41	238	0.205	TRUE	File: 280510_Despina316_IDASET1.wiff, Sample: Despina316_IDA087 (sample number 1), Elution: 29.424 min, Period: 1, Cycle(s): 1094 (Experiment 5)	LLcQcLGFGSGHFR	K	C	0.95	36.8	43.9	0	1.68	2		c3: Carbamidomethyl (+57.02), c5: Carbamidomethyl (+57.02)	551.234	1650.68	1651.78	3	-0.09468	-57.32	2266	2279	TRUE
HUES1	2	fibronectin 1 isoform 2 preproprotein	IPI00845263	266182	1	37	41	238	0.205	TRUE	File: 280510_Despina301_IDASET1.wiff, Sample: Despina301_IDA072 (sample number 1), Elution: 29.106 to 29.181 min, Period: 1, Cycle(s): 981 (Experiment 4), 982 (Experiment 5)	LLcQcLGFGSGHFR	K	C	0.95	40.5	43.9	0	3.6	2		c3: Carbamidomethyl (+57.02), c5: Carbamidomethyl (+57.02)	551.264	1650.77	1651.78	3	-0.00694	-4.201	2266	2279	TRUE
HUES1	2	fibronectin 1 isoform 2 preproprotein	IPI00845263	266182	1	37	41	238	0.205	TRUE	File: 280510_Despina306_IDASET1.wiff, Sample: Despina306_IDA077 (sample number 1), Elution: 29.129 to 29.183 min, Period: 1, Cycle(s): 984-985 (Experiment 4)	LLcQcLGFGSGHFR	K	C	0.95	45.4	43.9	0	2.48	2		c3: Carbamidomethyl (+57.02), c5: Carbamidomethyl (+57.02)	551.282	1650.82	1651.78	3	0.0477	28.87	2266	2279	TRUE
HUES1	2	fibronectin 1 isoform 2 preproprotein	IPI00845263	266182	1	37	41	238	0.205	TRUE	File: 280510_Despina305_IDASET1.wiff, Sample: Despina305_IDA076 (sample number 1), Elution: 29.114 to 29.168 min, Period: 1, Cycle(s): 1006 (Experiment 3), 1007 (Experiment 4)	LLcQcLGFGSGHFR	K	C	0.95	45.9	43.9	0	3.28	2		c3: Carbamidomethyl (+57.02), c5: Carbamidomethyl (+57.02)	551.282	1650.82	1651.78	3	0.04809	29.11	2266	2279	TRUE
HUES1	2	fibronectin 1 isoform 2 preproprotein	IPI00845263	266182	1	37	41	238	0.205	TRUE	File: 280510_Despina301_IDASET1.wiff, Sample: Despina301_IDA072 (sample number 1), Elution: 32.116 min, Period: 1, Cycle(s): 1033 (Experiment 3)	NLQPASEYTVSLVAIK	R	G	0.95	35.2	43.9	0	1.3	2			866.934	1731.85	1732.95	2	-0.08632	-49.81	1055	1070	TRUE
HUES1	2	fibronectin 1 isoform 2 preproprotein	IPI00845263	266182	1	37	41	238	0.205	TRUE	File: 280510_Despina305_IDASET1.wiff, Sample: Despina305_IDA076 (sample number 1), Elution: 32.073 min, Period: 1, Cycle(s): 1062 (Experiment 4)	NLQPASEYTVSLVAIK	R	G	0.95	46.6	43.9	0	2.41	2			866.936	1731.86	1732.95	2	-0.08397	-48.46	1055	1070	TRUE
HUES1	2	fibronectin 1 isoform 2 preproprotein	IPI00845263	266182	1	37	41	238	0.205	TRUE	File: 280510_Despina306_IDASET1.wiff, Sample: Despina306_IDA077 (sample number 1), Elution: 32.082 to 32.146 min, Period: 1, Cycle(s): 1046 (Experiment 4), 1045 (Experiment 5)	NLQPASEYTVSLVAIK	R	G	0.95	54.3	43.9	0	3.92	2			866.958	1731.9	1732.95	2	-0.03949	-22.79	1055	1070	TRUE
HUES1	2	fibronectin 1 isoform 2 preproprotein	IPI00845263	266182	1	37	41	238	0.205	TRUE	File: 280510_Despina305_IDASET1.wiff, Sample: Despina305_IDA076 (sample number 1), Elution: 21.596 min, Period: 1, Cycle(s): 888 (Experiment 5)	NNQKSEPLIGR	K	K	0.95	45.2	44	0	0	2			628.32	1254.63	1255.68	2	-0.04272	-34.02	2069	2079	TRUE
HUES1	2	fibronectin 1 isoform 2 preproprotein	IPI00845263	266182	1	37	41	238	0.205	TRUE	File: 280510_Despina306_IDASET1.wiff, Sample: Despina306_IDA077 (sample number 1), Elution: 21.873 to 21.937 min, Period: 1, Cycle(s): 868 (Experiment 4), 867 (Experiment 5)	QYNVGPSVSK	R	Y	0.915	39.2	44.4	0	0	2			539.754	1077.49	1078.55	2	-0.05186	-48.09	1041	1050	TRUE
HUES1	2	fibronectin 1 isoform 2 preproprotein	IPI00845263	266182	1	37	41	238	0.205	TRUE	File: 280510_Despina305_IDASET1.wiff, Sample: Despina305_IDA076 (sample number 1), Elution: 21.927 to 21.992 min, Period: 1, Cycle(s): 894 (Experiment 4), 893 (Experiment 5)	QYNVGPSVSK	R	Y	0.942	40.8	44.4	0	0	2			539.738	1077.46	1078.55	2	-0.08457	-78.41	1041	1050	TRUE
HUES1	2	fibronectin 1 isoform 2 preproprotein	IPI00845263	266182	1	37	41	238	0.205	TRUE	File: 280510_Despina311_IDASET1.wiff, Sample: Despina311_IDA082 (sample number 1), Elution: 25.066 to 25.14 min, Period: 1, Cycle(s): 970-971 (Experiment 5) (Charge not auto determined)	QYNVGPSVSKYPLR	R	N	0.93	42.8	44	0	0	2			536.58	1606.72	1607.85	3	-0.1286	-79.99	1041	1054	TRUE
HUES1	2	fibronectin 1 isoform 2 preproprotein	IPI00845263	266182	1	37	41	238	0.205	TRUE	File: 280510_Despina302_IDASET1.wiff, Sample: Despina302_IDA073 (sample number 1), Elution: 25.085 min, Period: 1, Cycle(s): 919 (Experiment 3)	QYNVGPSVSKYPLR	R	N	0.95	34.9	44	0	1.17	2			536.616	1606.83	1607.85	3	-0.02104	-13.08	1041	1054	TRUE
HUES1	2	fibronectin 1 isoform 2 preproprotein	IPI00845263	266182	1	37	41	238	0.205	TRUE	File: 280510_Despina316_IDASET1.wiff, Sample: Despina316_IDA087 (sample number 1), Elution: 25.264 to 25.328 min, Period: 1, Cycle(s): 1024 (Experiment 4), 1023 (Experiment 5)	QYNVGPSVSKYPLR	R	N	0.95	37.1	44	0	1.92	2			536.596	1606.77	1607.85	3	-0.08005	-49.79	1041	1054	TRUE
HUES1	2	fibronectin 1 isoform 2 preproprotein	IPI00845263	266182	1	37	41	238	0.205	TRUE	File: 280510_Despina312_IDASET1.wiff, Sample: Despina312_IDA083 (sample number 1), Elution: 25.153 to 25.216 min, Period: 1, Cycle(s): 1018 (Experiment 3), 1017 (Experiment 4)	QYNVGPSVSKYPLR	R	N	0.95	45.1	44	0	1.39	2			536.583	1606.73	1607.85	3	-0.1204	-74.9	1041	1054	TRUE
HUES1	2	fibronectin 1 isoform 2 preproprotein	IPI00845263	266182	1	37	41	238	0.205	TRUE	File: 280510_Despina306_IDASET1.wiff, Sample: Despina306_IDA077 (sample number 1), Elution: 25.249 to 25.701 min, Period: 1, Cycle(s): 915 (Experiment 4), 916, 921 (Experiment 5) (Charge not auto determined)	QYNVGPSVSKYPLR	R	N	0.95	46.8	44	0	0	2			536.948	1607.82	1607.85	3	0.9743	-17.7	1041	1054	TRUE
HUES1	2	fibronectin 1 isoform 2 preproprotein	IPI00845263	266182	1	37	41	238	0.205	TRUE	File: 280510_Despina306_IDASET1.wiff, Sample: Despina306_IDA077 (sample number 1), Elution: 24.97 to 25.088 min, Period: 1, Cycle(s): 913 (Experiment 3), 911 (Experiment 4)	QYNVGPSVSKYPLR	R	N	0.95	49	44	0	0	2			536.597	1606.77	1607.85	3	-0.0769	-47.83	1041	1054	TRUE
HUES1	2	fibronectin 1 isoform 2 preproprotein	IPI00845263	266182	1	37	41	238	0.205	TRUE	File: 280510_Despina307_IDASET1.wiff, Sample: Despina307_IDA078 (sample number 1), Elution: 25.32 min, Period: 1, Cycle(s): 1059 (Experiment 4)	QYNVGPSVSKYPLR	R	N	0.95	51.6	44	0	3.23	2			804.904	1607.79	1607.85	2	0.9469	-34.73	1041	1054	TRUE
HUES1	2	fibronectin 1 isoform 2 preproprotein	IPI00845263	266182	1	37	41	238	0.205	TRUE	File: 280510_Despina314_IDASET1.wiff, Sample: Despina314_IDA085 (sample number 1), Elution: 25.135 to 25.435 min, Period: 1, Cycle(s): 1022-1023, 1026 (Experiment 3)	QYNVGPSVSKYPLR	R	N	0.95	52.2	44	0	0	2			536.597	1606.77	1607.85	3	-0.07768	-48.32	1041	1054	TRUE
HUES1	2	fibronectin 1 isoform 2 preproprotein	IPI00845263	266182	1	37	41	238	0.205	TRUE	File: 280510_Despina303_IDASET1.wiff, Sample: Despina303_IDA074 (sample number 1), Elution: 25.029 to 25.093 min, Period: 1, Cycle(s): 959 (Experiment 3), 958 (Experiment 4) (Charge not auto determined)	QYNVGPSVSKYPLR	R	N	0.95	53.2	44	0	3.74	2			536.936	1607.78	1607.85	3	0.9378	-40.38	1041	1054	TRUE
HUES1	2	fibronectin 1 isoform 2 preproprotein	IPI00845263	266182	1	37	41	238	0.205	TRUE	File: 280510_Despina309_IDASET1.wiff, Sample: Despina309_IDA080 (sample number 1), Elution: 25.142 to 25.205 min, Period: 1, Cycle(s): 1020 (Experiment 3), 1019 (Experiment 4)	QYNVGPSVSKYPLR	R	N	0.95	58.6	44	0	0	2			536.576	1606.71	1607.85	3	-0.1398	-86.99	1041	1054	TRUE
HUES1	2	fibronectin 1 isoform 2 preproprotein	IPI00845263	266182	1	37	41	238	0.205	TRUE	File: 280510_Despina307_IDASET1.wiff, Sample: Despina307_IDA078 (sample number 1), Elution: 25.586 to 25.65 min, Period: 1, Cycle(s): 1063-1064 (Experiment 3) (Charge not auto determined)	QYNVGPSVSKYPLR	R	N	0.95	59.8	44	0	0	2			536.964	1607.87	1607.85	3	1.023	12.46	1041	1054	TRUE
HUES1	2	fibronectin 1 isoform 2 preproprotein	IPI00845263	266182	1	37	41	238	0.205	TRUE	File: 280510_Despina313_IDASET1.wiff, Sample: Despina313_IDA084 (sample number 1), Elution: 25.208 to 25.282 min, Period: 1, Cycle(s): 1041-1042 (Experiment 3)	QYNVGPSVSKYPLR	R	N	0.95	60.1	44	0	1.66	2			536.607	1606.8	1607.85	3	-0.04727	-29.4	1041	1054	TRUE
HUES1	2	fibronectin 1 isoform 2 preproprotein	IPI00845263	266182	1	37	41	238	0.205	TRUE	File: 280510_Despina307_IDASET1.wiff, Sample: Despina307_IDA078 (sample number 1), Elution: 25.255 min, Period: 1, Cycle(s): 1058 (Experiment 5)	QYNVGPSVSKYPLR	R	N	0.95	63.2	44	0	5.21	2			804.409	1606.8	1607.85	2	-0.0435	-27.05	1041	1054	TRUE
HUES1	2	fibronectin 1 isoform 2 preproprotein	IPI00845263	266182	1	37	41	238	0.205	TRUE	File: 280510_Despina308_IDASET1.wiff, Sample: Despina308_IDA079 (sample number 1), Elution: 24.941 to 25.28 min, Period: 1, Cycle(s): 988, 990-991 (Experiment 3), 986 (Experiment 4)	QYNVGPSVSKYPLR	R	N	0.95	74.8	44	0	1.82	2			536.6	1606.78	1607.85	3	-0.06924	-43.06	1041	1054	TRUE
HUES1	2	fibronectin 1 isoform 2 preproprotein	IPI00845263	266182	1	37	41	238	0.205	TRUE	File: 280510_Despina305_IDASET1.wiff, Sample: Despina305_IDA076 (sample number 1), Elution: 25.034 to 25.098 min, Period: 1, Cycle(s): 937 (Experiment 3), 936 (Experiment 4)	QYNVGPSVSKYPLR	R	N	0.95	85.5	44	0	3.15	2			804.364	1606.71	1607.85	2	-0.1331	-82.77	1041	1054	TRUE
HUES1	2	fibronectin 1 isoform 2 preproprotein	IPI00845263	266182	1	37	41	238	0.205	TRUE	File: 280510_Despina306_IDASET1.wiff, Sample: Despina306_IDA077 (sample number 1), Elution: 25.035 to 25.11 min, Period: 1, Cycle(s): 912 (Experiment 3), 913 (Experiment 5)	QYNVGPSVSKYPLR	R	N	0.95	86	44	0	5.28	2			804.41	1606.81	1607.85	2	-0.04031	-25.07	1041	1054	TRUE
HUES1	2	fibronectin 1 isoform 2 preproprotein	IPI00845263	266182	1	37	41	238	0.205	TRUE	File: 280510_Despina304_IDASET1.wiff, Sample: Despina304_IDA075 (sample number 1), Elution: 25.113 to 25.177 min, Period: 1, Cycle(s): 976-977 (Experiment 5)	QYNVGPSVSKYPLR	R	N	0.95	94.6	44	0	3.96	2			804.391	1606.77	1607.85	2	-0.07989	-49.69	1041	1054	TRUE
HUES1	2	fibronectin 1 isoform 2 preproprotein	IPI00845263	266182	1	37	41	238	0.205	TRUE	File: 280510_Despina318_IDASET1.wiff, Sample: Despina318_IDA089 (sample number 1), Elution: 21.632 min, Period: 1, Cycle(s): 1026 (Experiment 3)	RPGGEPSPEGTTGQSYNQYSQR	R	Y	0.95	59.4	43.2	0	3.74	2			799.317	2394.93	2396.09	3	-0.1513	-63.14	2370	2391	TRUE
HUES1	2	fibronectin 1 isoform 2 preproprotein	IPI00845263	266182	1	37	41	238	0.205	TRUE	File: 280510_Despina304_IDASET1.wiff, Sample: Despina304_IDA075 (sample number 1), Elution: 21.451 to 21.514 min, Period: 1, Cycle(s): 926 (Experiment 3), 925 (Experiment 4)	RPGGEPSPEGTTGQSYNQYSQR	R	Y	0.95	62.7	43.2	0	2.6	2			799.327	2394.96	2396.09	3	-0.1188	-49.58	2370	2391	TRUE
HUES1	2	fibronectin 1 isoform 2 preproprotein	IPI00845263	266182	1	37	41	238	0.205	TRUE	File: 280510_Despina305_IDASET1.wiff, Sample: Despina305_IDA076 (sample number 1), Elution: 21.352 min, Period: 1, Cycle(s): 885 (Experiment 3)	RPGGEPSPEGTTGQSYNQYSQR	R	Y	0.95	76.9	43.2	0	8.32	2			799.306	2394.89	2396.09	3	-0.1843	-76.94	2370	2391	TRUE
HUES1	2	fibronectin 1 isoform 2 preproprotein	IPI00845263	266182	1	37	41	238	0.205	TRUE	File: 280510_Despina318_IDASET1.wiff, Sample: Despina318_IDA089 (sample number 1), Elution: 21.569 min, Period: 1, Cycle(s): 1025 (Experiment 4) (Charge not auto determined)	RPGGEPSPEGTTGQSYNQYSQR	R	Y	0.95	95.2	43.3	0	3.17	2			799.645	2395.91	2396.09	3	0.8351	-69.93	2370	2391	TRUE
HUES1	2	fibronectin 1 isoform 2 preproprotein	IPI00845263	266182	1	37	41	238	0.205	TRUE	File: 280510_Despina306_IDASET1.wiff, Sample: Despina306_IDA077 (sample number 1), Elution: 30.465 to 30.519 min, Period: 1, Cycle(s): 1010-1011 (Experiment 3)	SSPVVIDASTAIDAPSNLR	R	F	0.95	30.8	43.7	0	2.89	2			956.963	1911.91	1913	2	-0.07937	-41.49	1983	2001	TRUE
HUES1	2	fibronectin 1 isoform 2 preproprotein	IPI00845263	266182	1	37	41	238	0.205	TRUE	File: 280510_Despina318_IDASET1.wiff, Sample: Despina318_IDA089 (sample number 1), Elution: 30.694 min, Period: 1, Cycle(s): 1175 (Experiment 3)	SSPVVIDASTAIDAPSNLR	R	F	0.95	35.5	43.7	0	6.37	2			956.955	1911.9	1913	2	-0.09482	-49.57	1983	2001	TRUE
HUES1	2	fibronectin 1 isoform 2 preproprotein	IPI00845263	266182	1	37	41	238	0.205	TRUE	File: 280510_Despina305_IDASET1.wiff, Sample: Despina305_IDA076 (sample number 1), Elution: 30.462 min, Period: 1, Cycle(s): 1030 (Experiment 4)	SSPVVIDASTAIDAPSNLR	R	F	0.95	44.6	43.7	0	0	2			638.352	1912.03	1913	3	0.0439	22.95	1983	2001	TRUE
HUES1	2	fibronectin 1 isoform 2 preproprotein	IPI00845263	266182	1	37	41	238	0.205	TRUE	File: 280510_Despina304_IDASET1.wiff, Sample: Despina304_IDA075 (sample number 1), Elution: 30.502 to 30.566 min, Period: 1, Cycle(s): 1069-1070 (Experiment 5)	SSPVVIDASTAIDAPSNLR	R	F	0.95	46.5	43.7	0	0	2			638.317	1911.93	1913	3	-0.06118	-31.98	1983	2001	TRUE
HUES1	2	fibronectin 1 isoform 2 preproprotein	IPI00845263	266182	1	37	41	238	0.205	TRUE	File: 280510_Despina314_IDASET1.wiff, Sample: Despina314_IDA085 (sample number 1), Elution: 30.648 min, Period: 1, Cycle(s): 1119 (Experiment 5)	SSPVVIDASTAIDAPSNLR	R	F	0.95	48	43.7	0	4.26	2			956.933	1911.85	1913	2	-0.1398	-73.1	1983	2001	TRUE
HUES1	2	fibronectin 1 isoform 2 preproprotein	IPI00845263	266182	1	37	41	238	0.205	TRUE	File: 280510_Despina318_IDASET1.wiff, Sample: Despina318_IDA089 (sample number 1), Elution: 30.706 to 30.759 min, Period: 1, Cycle(s): 1175-1176 (Experiment 5)	SSPVVIDASTAIDAPSNLR	R	F	0.95	50.5	43.7	0	0	2			638.3	1911.88	1913	3	-0.1133	-59.21	1983	2001	TRUE
HUES1	2	fibronectin 1 isoform 2 preproprotein	IPI00845263	266182	1	37	41	238	0.205	TRUE	File: 280510_Despina312_IDASET1.wiff, Sample: Despina312_IDA083 (sample number 1), Elution: 30.584 min, Period: 1, Cycle(s): 1124 (Experiment 4)	SSPVVIDASTAIDAPSNLR	R	F	0.95	53.4	43.7	0	5.59	2			956.957	1911.9	1913	2	-0.09149	-47.83	1983	2001	TRUE
HUES1	2	fibronectin 1 isoform 2 preproprotein	IPI00845263	266182	1	37	41	238	0.205	TRUE	File: 280510_Despina313_IDASET1.wiff, Sample: Despina313_IDA084 (sample number 1), Elution: 30.599 min, Period: 1, Cycle(s): 1145 (Experiment 5)	SSPVVIDASTAIDAPSNLR	R	F	0.95	55.5	43.7	0	4.3	2			956.933	1911.85	1913	2	-0.1383	-72.31	1983	2001	TRUE
HUES1	2	fibronectin 1 isoform 2 preproprotein	IPI00845263	266182	1	37	41	238	0.205	TRUE	File: 280510_Despina309_IDASET1.wiff, Sample: Despina309_IDA080 (sample number 1), Elution: 30.587 min, Period: 1, Cycle(s): 1127 (Experiment 5)	SSPVVIDASTAIDAPSNLR	R	F	0.95	57	43.7	0	3.8	2			956.955	1911.9	1913	2	-0.09482	-49.57	1983	2001	TRUE
HUES1	2	fibronectin 1 isoform 2 preproprotein	IPI00845263	266182	1	37	41	238	0.205	TRUE	File: 280510_Despina301_IDASET1.wiff, Sample: Despina301_IDA072 (sample number 1), Elution: 30.502 min, Period: 1, Cycle(s): 1006 (Experiment 5)	SSPVVIDASTAIDAPSNLR	R	F	0.95	58.4	43.7	0	5.39	2			956.937	1911.86	1913	2	-0.1318	-68.91	1983	2001	TRUE
HUES1	2	fibronectin 1 isoform 2 preproprotein	IPI00845263	266182	1	37	41	238	0.205	TRUE	File: 280510_Despina310_IDASET1.wiff, Sample: Despina310_IDA081 (sample number 1), Elution: 30.46 min, Period: 1, Cycle(s): 1038 (Experiment 5)	SSPVVIDASTAIDAPSNLR	R	F	0.95	66.6	43.7	0	6.1	2			956.97	1911.93	1913	2	-0.06482	-33.89	1983	2001	TRUE
HUES1	2	fibronectin 1 isoform 2 preproprotein	IPI00845263	266182	1	37	41	238	0.205	TRUE	File: 280510_Despina305_IDASET1.wiff, Sample: Despina305_IDA076 (sample number 1), Elution: 23.823 to 24.175 min, Period: 1, Cycle(s): 920, 923-924 (Experiment 3), 919 (Experiment 5)	STTPDITGYR	R	I	0.902	38	43.7	0	0	2			555.758	1109.5	1110.54	2	-0.03502	-31.54	1198	1207	TRUE
HUES1	2	fibronectin 1 isoform 2 preproprotein	IPI00845263	266182	1	37	41	238	0.205	TRUE	File: 280510_Despina312_IDASET1.wiff, Sample: Despina312_IDA083 (sample number 1), Elution: 24.02 to 24.369 min, Period: 1, Cycle(s): 1002 (Experiment 3), 1001 (Experiment 4), 1006 (Experiment 5)	STTPDITGYR	R	I	0.908	38.3	43.7	0	0	2			555.755	1109.49	1110.54	2	-0.04104	-36.96	1198	1207	TRUE
HUES1	2	fibronectin 1 isoform 2 preproprotein	IPI00845263	266182	1	37	41	238	0.205	TRUE	File: 280510_Despina304_IDASET1.wiff, Sample: Despina304_IDA075 (sample number 1), Elution: 23.547 to 24.426 min, Period: 1, Cycle(s): 955, 967 (Experiment 3), 967 (Experiment 4)	STTPDITGYR	R	I	0.947	40.7	43.8	0	0	2			555.213	1108.41	1110.54	2	-1.125	-109.8	1198	1207	TRUE
HUES1	2	fibronectin 1 isoform 2 preproprotein	IPI00845263	266182	1	37	41	238	0.205	TRUE	File: 280510_Despina320_IDASET1.wiff, Sample: Despina320_IDA091 (sample number 1), Elution: 24.156 to 24.23 min, Period: 1, Cycle(s): 1037-1038 (Experiment 3) (Charge not auto determined)	STTPDITGYR	R	I	0.95	39.3	43.7	0	1.6	2			555.735	1109.46	1110.54	2	-0.08002	-72.06	1198	1207	TRUE
HUES1	2	fibronectin 1 isoform 2 preproprotein	IPI00845263	266182	1	37	41	238	0.205	TRUE	File: 280510_Despina311_IDASET1.wiff, Sample: Despina311_IDA082 (sample number 1), Elution: 23.823 to 24.118 min, Period: 1, Cycle(s): 952-953 (Experiment 3), 956 (Experiment 4)	STTPDITGYR	R	I	0.95	40.8	43.7	0	0	2			555.759	1109.5	1110.54	2	-0.03188	-28.71	1198	1207	TRUE
HUES1	2	fibronectin 1 isoform 2 preproprotein	IPI00845263	266182	1	37	41	238	0.205	TRUE	File: 280510_Despina319_IDASET1.wiff, Sample: Despina319_IDA090 (sample number 1), Elution: 24.207 to 24.26 min, Period: 1, Cycle(s): 1091 (Experiment 3), 1090 (Experiment 4)	STTPDITGYR	R	I	0.95	42.1	43.7	0	0	2			555.75	1109.49	1110.54	2	-0.05002	-45.04	1198	1207	TRUE
HUES1	2	fibronectin 1 isoform 2 preproprotein	IPI00845263	266182	1	37	41	238	0.205	TRUE	File: 280510_Despina313_IDASET1.wiff, Sample: Despina313_IDA084 (sample number 1), Elution: 24.086 to 24.161 min, Period: 1, Cycle(s): 1025-1026 (Experiment 3)	STTPDITGYR	R	I	0.95	43.2	43.7	0	0	2			555.755	1109.5	1110.54	2	-0.03897	-35.09	1198	1207	TRUE
HUES1	2	fibronectin 1 isoform 2 preproprotein	IPI00845263	266182	1	37	41	238	0.205	TRUE	File: 280510_Despina302_IDASET1.wiff, Sample: Despina302_IDA073 (sample number 1), Elution: 23.921 to 23.997 min, Period: 1, Cycle(s): 903-904 (Experiment 4)	STTPDITGYR	R	I	0.95	43.6	43.7	0	1.48	2			555.76	1109.51	1110.54	2	-0.02995	-26.97	1198	1207	TRUE
HUES1	2	fibronectin 1 isoform 2 preproprotein	IPI00845263	266182	1	37	41	238	0.205	TRUE	File: 280510_Despina321_IDASET1.wiff, Sample: Despina321_IDA092 (sample number 1), Elution: 24.101 to 24.164 min, Period: 1, Cycle(s): 981 (Experiment 4), 980 (Experiment 5)	STTPDITGYR	R	I	0.95	44	43.7	0	1.64	2			555.716	1109.42	1110.54	2	-0.1186	-106.8	1198	1207	TRUE
HUES1	2	fibronectin 1 isoform 2 preproprotein	IPI00845263	266182	1	37	41	238	0.205	TRUE	File: 280510_Despina317_IDASET1.wiff, Sample: Despina317_IDA088 (sample number 1), Elution: 24.128 to 24.191 min, Period: 1, Cycle(s): 1066 (Experiment 3), 1065 (Experiment 4)	STTPDITGYR	R	I	0.95	44.5	43.7	0	1.1	2			555.731	1109.45	1110.54	2	-0.08868	-79.86	1198	1207	TRUE
HUES1	2	fibronectin 1 isoform 2 preproprotein	IPI00845263	266182	1	37	41	238	0.205	TRUE	File: 280510_Despina303_IDASET1.wiff, Sample: Despina303_IDA074 (sample number 1), Elution: 23.891 to 23.955 min, Period: 1, Cycle(s): 943 (Experiment 3), 942 (Experiment 4)	STTPDITGYR	R	I	0.95	44.7	43.7	0	1	2			555.759	1109.5	1110.54	2	-0.03229	-29.08	1198	1207	TRUE
HUES1	2	fibronectin 1 isoform 2 preproprotein	IPI00845263	266182	1	37	41	238	0.205	TRUE	File: 280510_Despina315_IDASET1.wiff, Sample: Despina315_IDA086 (sample number 1), Elution: 24.062 to 24.337 min, Period: 1, Cycle(s): 997 (Experiment 3), 999 (Experiment 4), 995 (Experiment 5) (Charge not auto determined)	STTPDITGYR	R	I	0.95	44.7	43.7	0	1.05	2			555.753	1109.49	1110.54	2	-0.04492	-40.45	1198	1207	TRUE
HUES1	2	fibronectin 1 isoform 2 preproprotein	IPI00845263	266182	1	37	41	238	0.205	TRUE	File: 280510_Despina310_IDASET1.wiff, Sample: Despina310_IDA081 (sample number 1), Elution: 23.75 to 24.12 min, Period: 1, Cycle(s): 908, 910, 913 (Experiment 3), 912 (Experiment 4)	STTPDITGYR	R	I	0.95	45.1	43.7	0	0.921	2			555.741	1109.47	1110.54	2	-0.06831	-61.52	1198	1207	TRUE
HUES1	2	fibronectin 1 isoform 2 preproprotein	IPI00845263	266182	1	37	41	238	0.205	TRUE	File: 280510_Despina323_IDASET1.wiff, Sample: Despina323_IDA094 (sample number 1), Elution: 24.127 min, Period: 1, Cycle(s): 1045 (Experiment 3)	STTPDITGYR	R	I	0.95	45.6	43.7	0	1.02	2			555.753	1109.49	1110.54	2	-0.04371	-39.36	1198	1207	TRUE
HUES1	2	fibronectin 1 isoform 2 preproprotein	IPI00845263	266182	1	37	41	238	0.205	TRUE	File: 280510_Despina318_IDASET1.wiff, Sample: Despina318_IDA089 (sample number 1), Elution: 24.192 to 24.255 min, Period: 1, Cycle(s): 1062-1063 (Experiment 3)	STTPDITGYR	R	I	0.95	45.7	43.7	0	0	2			555.756	1109.5	1110.54	2	-0.03714	-33.44	1198	1207	TRUE
HUES1	2	fibronectin 1 isoform 2 preproprotein	IPI00845263	266182	1	37	41	238	0.205	TRUE	File: 280510_Despina306_IDASET1.wiff, Sample: Despina306_IDA077 (sample number 1), Elution: 23.823 to 24.219 min, Period: 1, Cycle(s): 894, 896, 899-900 (Experiment 3)	STTPDITGYR	R	I	0.95	48.3	43.7	0	0	2			555.741	1109.47	1110.54	2	-0.06752	-60.8	1198	1207	TRUE
HUES1	2	fibronectin 1 isoform 2 preproprotein	IPI00845263	266182	1	37	41	238	0.205	TRUE	File: 280510_Despina316_IDASET1.wiff, Sample: Despina316_IDA087 (sample number 1), Elution: 24.195 to 24.271 min, Period: 1, Cycle(s): 1009-1010 (Experiment 3)	STTPDITGYR	R	I	0.95	56.9	43.7	0	0	2			555.736	1109.46	1110.54	2	-0.07895	-71.09	1198	1207	TRUE
HUES1	2	fibronectin 1 isoform 2 preproprotein	IPI00845263	266182	1	37	41	238	0.205	TRUE	File: 280510_Despina304_IDASET1.wiff, Sample: Despina304_IDA075 (sample number 1), Elution: 27.881 to 27.935 min, Period: 1, Cycle(s): 1020 (Experiment 3), 1019 (Experiment 5)	SYTITGLQPGTDYK	R	I	0.907	38.4	43.9	0	0	2			772.379	1542.74	1543.76	2	-0.01402	-9.084	1958	1971	TRUE
HUES1	2	fibronectin 1 isoform 2 preproprotein	IPI00845263	266182	1	37	41	238	0.205	TRUE	File: 280510_Despina301_IDASET1.wiff, Sample: Despina301_IDA072 (sample number 1), Elution: 27.828 min, Period: 1, Cycle(s): 958 (Experiment 5)	SYTITGLQPGTDYK	R	I	0.936	26.6	43.9	0	2.47	2			772.352	1542.69	1543.76	2	-0.06674	-43.23	1958	1971	TRUE
HUES1	2	fibronectin 1 isoform 2 preproprotein	IPI00845263	266182	1	37	41	238	0.205	TRUE	File: 280510_Despina313_IDASET1.wiff, Sample: Despina313_IDA084 (sample number 1), Elution: 28.035 min, Period: 1, Cycle(s): 1090 (Experiment 5)	SYTITGLQPGTDYK	R	I	0.95	33.2	43.9	0	2.14	2			772.343	1542.67	1543.76	2	-0.08514	-55.15	1958	1971	TRUE
HUES1	2	fibronectin 1 isoform 2 preproprotein	IPI00845263	266182	1	37	41	238	0.205	TRUE	File: 280510_Despina308_IDASET1.wiff, Sample: Despina308_IDA079 (sample number 1), Elution: 27.944 min, Period: 1, Cycle(s): 1040 (Experiment 4)	SYTITGLQPGTDYK	R	I	0.95	35.9	43.9	0	3.12	2			772.318	1542.62	1543.76	2	-0.1357	-87.91	1958	1971	TRUE
HUES1	2	fibronectin 1 isoform 2 preproprotein	IPI00845263	266182	1	37	41	238	0.205	TRUE	File: 280510_Despina306_IDASET1.wiff, Sample: Despina306_IDA077 (sample number 1), Elution: 27.815 to 27.88 min, Period: 1, Cycle(s): 957-958 (Experiment 4)	SYTITGLQPGTDYK	R	I	0.95	41	43.9	0	4.64	2			772.367	1542.72	1543.76	2	-0.03827	-24.79	1958	1971	TRUE
HUES1	2	fibronectin 1 isoform 2 preproprotein	IPI00845263	266182	1	37	41	238	0.205	TRUE	File: 280510_Despina303_IDASET1.wiff, Sample: Despina303_IDA074 (sample number 1), Elution: 27.845 min, Period: 1, Cycle(s): 1004 (Experiment 4) (Charge not auto determined)	SYTITGLQPGTDYK	R	I	0.95	42.8	44	0	1.42	2			772.85	1543.69	1543.76	2	0.9286	-48	1958	1971	TRUE
HUES1	2	fibronectin 1 isoform 2 preproprotein	IPI00845263	266182	1	37	41	238	0.205	TRUE	File: 280510_Despina318_IDASET1.wiff, Sample: Despina318_IDA089 (sample number 1), Elution: 28.031 to 28.18 min, Period: 1, Cycle(s): 1124 (Experiment 3), 1121 (Experiment 5)	SYTITGLQPGTDYK	R	I	0.95	51.2	43.9	0	4.51	2			772.335	1542.66	1543.76	2	-0.101	-65.42	1958	1971	TRUE
HUES1	2	fibronectin 1 isoform 2 preproprotein	IPI00845263	266182	1	37	41	238	0.205	TRUE	File: 280510_Despina316_IDASET1.wiff, Sample: Despina316_IDA087 (sample number 1), Elution: 28.046 to 28.1 min, Period: 1, Cycle(s): 1066-1067 (Experiment 4)	SYTITGLQPGTDYK	R	I	0.95	57.3	43.9	0	4.8	2			772.329	1542.64	1543.76	2	-0.1135	-73.53	1958	1971	TRUE
HUES1	2	fibronectin 1 isoform 2 preproprotein	IPI00845263	266182	1	37	41	238	0.205	TRUE	File: 280510_Despina307_IDASET1.wiff, Sample: Despina307_IDA078 (sample number 1), Elution: 27.758 to 28.11 min, Period: 1, Cycle(s): 1096 (Experiment 4), 1100-1101, 1103 (Experiment 5)	SYTITGLQPGTDYK	R	I	0.95	64.3	43.9	0	5.37	2			772.345	1542.68	1543.76	2	-0.08076	-52.32	1958	1971	TRUE
HUES1	2	fibronectin 1 isoform 2 preproprotein	IPI00845263	266182	1	37	41	238	0.205	TRUE	File: 280510_Despina314_IDASET1.wiff, Sample: Despina314_IDA085 (sample number 1), Elution: 28.036 min, Period: 1, Cycle(s): 1067 (Experiment 3)	SYTITGLQPGTDYK	R	I	0.95	69.3	43.9	0	4.96	2			772.328	1542.64	1543.76	2	-0.1157	-74.98	1958	1971	TRUE
HUES1	2	fibronectin 1 isoform 2 preproprotein	IPI00845263	266182	1	37	41	238	0.205	TRUE	File: 280510_Despina307_IDASET1.wiff, Sample: Despina307_IDA078 (sample number 1), Elution: 24.61 to 24.686 min, Period: 1, Cycle(s): 1049-1050 (Experiment 3)	TEIDKpSQMQVTDVQDNSISVK	R	W	0.95	41.3	43.5	0	2.03	2		p6: Hydroxylation (+15.99)	826.719	2477.14	2478.2	3	-0.05995	-24.19	1631	1652	TRUE
HUES1	2	fibronectin 1 isoform 2 preproprotein	IPI00845263	266182	1	37	41	238	0.205	TRUE	File: 280510_Despina310_IDASET1.wiff, Sample: Despina310_IDA081 (sample number 1), Elution: 24.363 min, Period: 1, Cycle(s): 916 (Experiment 5)	TEIDKPSQmQVTDVQDNSISVK	R	W	0.95	43.3	43.5	0	1.26	2		m9: Oxidation (+15.99)	826.697	2477.07	2478.2	3	-0.1271	-51.28	1631	1652	TRUE
HUES1	2	fibronectin 1 isoform 2 preproprotein	IPI00845263	266182	1	37	41	238	0.205	TRUE	File: 280510_Despina307_IDASET1.wiff, Sample: Despina307_IDA078 (sample number 1), Elution: 26.355 min, Period: 1, Cycle(s): 1074 (Experiment 3)	TEIDKPSQMQVTDVQDNSISVK	R	W	0.95	45.1	43.5	0	0.959	2			821.385	2461.13	2462.21	3	-0.06935	-28.17	1631	1652	TRUE
HUES1	2	fibronectin 1 isoform 2 preproprotein	IPI00845263	266182	1	37	41	238	0.205	TRUE	File: 280510_Despina309_IDASET1.wiff, Sample: Despina309_IDA080 (sample number 1), Elution: 24.561 to 24.656 min, Period: 1, Cycle(s): 1011 (Experiment 3), 1012 (Experiment 5)	TEIDKPSQmQVTDVQDNSISVK	R	W	0.95	46.7	43.5	0	2.82	2		m9: Oxidation (+15.99)	827.04	2478.1	2478.2	3	0.9023	-40.52	1631	1652	TRUE
HUES1	2	fibronectin 1 isoform 2 preproprotein	IPI00845263	266182	1	37	41	238	0.205	TRUE	File: 280510_Despina306_IDASET1.wiff, Sample: Despina306_IDA077 (sample number 1), Elution: 26.247 to 26.312 min, Period: 1, Cycle(s): 929-930 (Experiment 3)	TEIDKPSQMQVTDVQDNSISVK	R	W	0.95	47.6	43.5	0	0	2			821.391	2461.15	2462.21	3	-0.05021	-20.39	1631	1652	TRUE
HUES1	2	fibronectin 1 isoform 2 preproprotein	IPI00845263	266182	1	37	41	238	0.205	TRUE	File: 280510_Despina305_IDASET1.wiff, Sample: Despina305_IDA076 (sample number 1), Elution: 24.39 to 24.465 min, Period: 1, Cycle(s): 927-928 (Experiment 3)	TEIDKPSQmQVTDVQDNSISVK	R	W	0.95	49.4	43.5	0	1.15	2		m9: Oxidation (+15.99)	826.728	2477.16	2478.2	3	-0.03289	-13.27	1631	1652	TRUE
HUES1	2	fibronectin 1 isoform 2 preproprotein	IPI00845263	266182	1	37	41	238	0.205	TRUE	File: 280510_Despina313_IDASET1.wiff, Sample: Despina313_IDA084 (sample number 1), Elution: 24.585 to 24.67 min, Period: 1, Cycle(s): 1032 (Experiment 3), 1033 (Experiment 4) (Charge not auto determined)	TEIDKPSQmQVTDVQDNSISVK	R	W	0.95	50.9	43.5	0	0	2		m9: Oxidation (+15.99)	826.978	2477.91	2478.2	3	0.7165	-115.5	1631	1652	TRUE
HUES1	2	fibronectin 1 isoform 2 preproprotein	IPI00845263	266182	1	37	41	238	0.205	TRUE	File: 280510_Despina318_IDASET1.wiff, Sample: Despina318_IDA089 (sample number 1), Elution: 24.619 min, Period: 1, Cycle(s): 1068 (Experiment 4)	TEIDKpSQMQVTDVQDNSISVK	R	W	0.95	51.9	43.5	0	2.57	2		p6: Hydroxylation (+15.99)	827.03	2478.07	2478.2	3	0.8716	-52.89	1631	1652	TRUE
HUES1	2	fibronectin 1 isoform 2 preproprotein	IPI00845263	266182	1	37	41	238	0.205	TRUE	File: 280510_Despina310_IDASET1.wiff, Sample: Despina310_IDA081 (sample number 1), Elution: 24.438 min, Period: 1, Cycle(s): 917 (Experiment 5)	TEIDKpSQMQVTDVQDNSISVK	R	W	0.95	53.4	43.5	0	3.08	2		p6: Hydroxylation (+15.99)	827.042	2478.11	2478.2	3	0.9093	-37.67	1631	1652	TRUE
HUES1	2	fibronectin 1 isoform 2 preproprotein	IPI00845263	266182	1	37	41	238	0.205	TRUE	File: 280510_Despina314_IDASET1.wiff, Sample: Despina314_IDA085 (sample number 1), Elution: 24.535 min, Period: 1, Cycle(s): 1014 (Experiment 3)	TEIDKPSQmQVTDVQDNSISVK	R	W	0.95	56.8	43.5	0	1.13	2		m9: Oxidation (+15.99)	826.702	2477.08	2478.2	3	-0.1126	-45.44	1631	1652	TRUE
HUES1	2	fibronectin 1 isoform 2 preproprotein	IPI00845263	266182	1	37	41	238	0.205	TRUE	File: 280510_Despina303_IDASET1.wiff, Sample: Despina303_IDA074 (sample number 1), Elution: 24.38 to 24.444 min, Period: 1, Cycle(s): 950 (Experiment 3), 949 (Experiment 4)	TEIDKPSQmQVTDVQDNSISVK	R	W	0.95	60.6	43.5	0	7.21	2		m9: Oxidation (+15.99)	826.62	2476.84	2478.2	3	-0.3577	-144.4	1631	1652	TRUE
HUES1	2	fibronectin 1 isoform 2 preproprotein	IPI00845263	266182	1	37	41	238	0.205	TRUE	File: 280510_Despina308_IDASET1.wiff, Sample: Despina308_IDA079 (sample number 1), Elution: 26.263 to 26.337 min, Period: 1, Cycle(s): 1006-1007 (Experiment 3)	TEIDKPSQMQVTDVQDNSISVK	R	W	0.95	64.7	43.5	0	3.7	2			821.365	2461.07	2462.21	3	-0.1292	-52.46	1631	1652	TRUE
HUES1	2	fibronectin 1 isoform 2 preproprotein	IPI00845263	266182	1	37	41	238	0.205	TRUE	File: 280510_Despina314_IDASET1.wiff, Sample: Despina314_IDA085 (sample number 1), Elution: 26.487 min, Period: 1, Cycle(s): 1040 (Experiment 5)	TEIDKPSQMQVTDVQDNSISVK	R	W	0.95	65.8	43.3	0	4.12	2			821.678	2462.01	2462.21	3	0.8112	-77.76	1631	1652	TRUE
HUES1	2	fibronectin 1 isoform 2 preproprotein	IPI00845263	266182	1	37	41	238	0.205	TRUE	File: 280510_Despina314_IDASET1.wiff, Sample: Despina314_IDA085 (sample number 1), Elution: 26.401 min, Period: 1, Cycle(s): 1039 (Experiment 4)	TEIDKPSQMQVTDVQDNSISVK	R	W	0.95	67.4	43.5	0	3.15	2			821.374	2461.1	2462.21	3	-0.1005	-40.81	1631	1652	TRUE
HUES1	2	fibronectin 1 isoform 2 preproprotein	IPI00845263	266182	1	37	41	238	0.205	TRUE	File: 280510_Despina304_IDASET1.wiff, Sample: Despina304_IDA075 (sample number 1), Elution: 26.252 to 26.327 min, Period: 1, Cycle(s): 992-993 (Experiment 3)	TEIDKPSQMQVTDVQDNSISVK	R	W	0.95	68.8	43.5	0	2.19	2			821.399	2461.17	2462.21	3	-0.02708	-11	1631	1652	TRUE
HUES1	2	fibronectin 1 isoform 2 preproprotein	IPI00845263	266182	1	37	41	238	0.205	TRUE	File: 280510_Despina316_IDASET1.wiff, Sample: Despina316_IDA087 (sample number 1), Elution: 24.637 to 24.734 min, Period: 1, Cycle(s): 1015 (Experiment 3), 1016 (Experiment 5)	TEIDKPSQmQVTDVQDNSISVK	R	W	0.95	73.1	43.5	0	3.17	2		m9: Oxidation (+15.99)	826.725	2477.15	2478.2	3	-0.04271	-17.24	1631	1652	TRUE
HUES1	2	fibronectin 1 isoform 2 preproprotein	IPI00845263	266182	1	37	41	238	0.205	TRUE	File: 280510_Despina318_IDASET1.wiff, Sample: Despina318_IDA089 (sample number 1), Elution: 26.473 to 26.537 min, Period: 1, Cycle(s): 1094-1095 (Experiment 5)	TEIDKPSQMQVTDVQDNSISVK	R	W	0.95	77.2	43.3	0	3.47	2			821.718	2462.13	2462.21	3	0.9299	-29.57	1631	1652	TRUE
HUES1	2	fibronectin 1 isoform 2 preproprotein	IPI00845263	266182	1	37	41	238	0.205	TRUE	File: 280510_Despina308_IDASET1.wiff, Sample: Despina308_IDA079 (sample number 1), Elution: 22.66 to 22.787 min, Period: 1, Cycle(s): 956 (Experiment 4), 954 (Experiment 5)	TFYScTTEGR	R	Q	0.95	35.8	44.3	0	1.85	2		c5: Carbamidomethyl (+57.02)	611.249	1220.48	1221.52	2	-0.0301	-24.64	370	379	TRUE
HUES1	2	fibronectin 1 isoform 2 preproprotein	IPI00845263	266182	1	37	41	238	0.205	TRUE	File: 280510_Despina313_IDASET1.wiff, Sample: Despina313_IDA084 (sample number 1), Elution: 22.774 min, Period: 1, Cycle(s): 1006 (Experiment 4) (Charge not auto determined)	TFYScTTEGR	R	Q	0.95	43.7	44.3	0	0	2		c5: Carbamidomethyl (+57.02)	611.23	1220.45	1221.52	2	-0.06779	-55.5	370	379	TRUE
HUES1	2	fibronectin 1 isoform 2 preproprotein	IPI00845263	266182	1	37	41	238	0.205	TRUE	File: 280510_Despina306_IDASET1.wiff, Sample: Despina306_IDA077 (sample number 1), Elution: 22.6 to 22.665 min, Period: 1, Cycle(s): 878 (Experiment 4), 877 (Experiment 5)	TFYScTTEGR	R	Q	0.95	57.3	44.3	0	2.19	2		c5: Carbamidomethyl (+57.02)	611.239	1220.46	1221.52	2	-0.04956	-40.58	370	379	TRUE
HUES1	2	fibronectin 1 isoform 2 preproprotein	IPI00845263	266182	1	37	41	238	0.205	TRUE	File: 280510_Despina305_IDASET1.wiff, Sample: Despina305_IDA076 (sample number 1), Elution: 22.472 to 22.547 min, Period: 1, Cycle(s): 901-902 (Experiment 4)	TFYScTTEGR	R	Q	0.95	57.7	44.3	0	2.68	2		c5: Carbamidomethyl (+57.02)	611.214	1220.41	1221.52	2	-0.09979	-81.7	370	379	TRUE
HUES1	2	fibronectin 1 isoform 2 preproprotein	IPI00845263	266182	1	37	41	238	0.205	TRUE	File: 280510_Despina304_IDASET1.wiff, Sample: Despina304_IDA075 (sample number 1), Elution: 22.626 to 22.83 min, Period: 1, Cycle(s): 942, 945 (Experiment 4)	TFYScTTEGR	R	Q	0.95	57.8	44.3	0	2.54	2		c5: Carbamidomethyl (+57.02)	611.246	1220.48	1221.52	2	-0.03652	-29.9	370	379	TRUE
HUES1	2	fibronectin 1 isoform 2 preproprotein	IPI00845263	266182	1	37	41	238	0.205	TRUE	File: 280510_Despina307_IDASET1.wiff, Sample: Despina307_IDA078 (sample number 1), Elution: 23.087 to 23.163 min, Period: 1, Cycle(s): 1028-1029 (Experiment 4)	TFYScTTEGR	R	Q	0.95	57.8	44.3	0	3.04	2		c5: Carbamidomethyl (+57.02)	611.225	1220.43	1221.52	2	-0.07848	-64.25	370	379	TRUE
HUES1	2	fibronectin 1 isoform 2 preproprotein	IPI00845263	266182	1	37	41	238	0.205	TRUE	File: 280510_Despina305_IDASET1.wiff, Sample: Despina305_IDA076 (sample number 1), Elution: 28.619 min, Period: 1, Cycle(s): 996 (Experiment 4)	TKTETITGFQVDAVPANGQTPIQR	R	T	0.937	42.6	43.2	0	0	2			858.073	2571.2	2572.34	3	-0.1319	-51.28	1927	1950	TRUE
HUES1	2	fibronectin 1 isoform 2 preproprotein	IPI00845263	266182	1	37	41	238	0.205	TRUE	File: 280510_Despina304_IDASET1.wiff, Sample: Despina304_IDA075 (sample number 1), Elution: 28.684 min, Period: 1, Cycle(s): 1034 (Experiment 3)	TKTETITGFQVDAVPANGQTPIQR	R	T	0.95	49.8	43.2	0	1.82	2			858.061	2571.16	2572.34	3	-0.1678	-65.25	1927	1950	TRUE
HUES1	2	fibronectin 1 isoform 2 preproprotein	IPI00845263	266182	1	37	41	238	0.205	TRUE	File: 280510_Despina306_IDASET1.wiff, Sample: Despina306_IDA077 (sample number 1), Elution: 28.616 to 28.67 min, Period: 1, Cycle(s): 973-974 (Experiment 5)	TKTETITGFQVDAVPANGQTPIQR	R	T	0.95	51.7	43.2	0	1.42	2			858.048	2571.12	2572.34	3	-0.2075	-80.67	1927	1950	TRUE
HUES1	2	fibronectin 1 isoform 2 preproprotein	IPI00845263	266182	1	37	41	238	0.205	TRUE	File: 280510_Despina304_IDASET1.wiff, Sample: Despina304_IDA075 (sample number 1), Elution: 29.223 min, Period: 1, Cycle(s): 1044 (Experiment 5)	TYLGNALVcTcYGGSR	R	G	0.95	48.9	43.9	0	0	2		c9: Carbamidomethyl (+57.02), c11: Carbamidomethyl (+57.02)	896.36	1790.71	1791.82	2	-0.1029	-57.42	68	83	TRUE
HUES1	2	fibronectin 1 isoform 2 preproprotein	IPI00845263	266182	1	37	41	238	0.205	TRUE	File: 280510_Despina316_IDASET1.wiff, Sample: Despina316_IDA087 (sample number 1), Elution: 27.049 min, Period: 1, Cycle(s): 1050 (Experiment 5)	VPGTSTSATLTGLTR	R	G	0.95	68.9	44.1	0	4.36	2			731.371	1460.73	1461.79	2	-0.05556	-38.01	2185	2199	TRUE
HUES1	2	fibronectin 1 isoform 2 preproprotein	IPI00845263	266182	1	37	41	238	0.205	TRUE	File: 280510_Despina318_IDASET1.wiff, Sample: Despina318_IDA089 (sample number 1), Elution: 27.027 to 27.08 min, Period: 1, Cycle(s): 1104-1105 (Experiment 4)	VPGTSTSATLTGLTR	R	G	0.95	78.3	44.1	0	7.33	2			731.355	1460.7	1461.79	2	-0.08793	-60.16	2185	2199	TRUE
HUES1	2	fibronectin 1 isoform 2 preproprotein	IPI00845263	266182	1	37	41	238	0.205	TRUE	File: 280510_Despina305_IDASET1.wiff, Sample: Despina305_IDA076 (sample number 1), Elution: 26.862 to 26.916 min, Period: 1, Cycle(s): 964-965 (Experiment 5)	VPGTSTSATLTGLTR	R	G	0.95	86.5	44.1	0	6.66	2			731.361	1460.71	1461.79	2	-0.076	-51.99	2185	2199	TRUE
HUES1	2	fibronectin 1 isoform 2 preproprotein	IPI00845263	266182	1	37	41	238	0.205	TRUE	File: 280510_Despina304_IDASET1.wiff, Sample: Despina304_IDA075 (sample number 1), Elution: 26.852 to 26.917 min, Period: 1, Cycle(s): 1001-1002 (Experiment 4)	VPGTSTSATLTGLTR	R	G	0.95	87.4	44.1	0	5.82	2			731.355	1460.69	1461.79	2	-0.08922	-61.04	2185	2199	TRUE
HUES1	2	fibronectin 1 isoform 2 preproprotein	IPI00845263	266182	1	37	41	238	0.205	TRUE	File: 280510_Despina306_IDASET1.wiff, Sample: Despina306_IDA077 (sample number 1), Elution: 26.843 to 26.908 min, Period: 1, Cycle(s): 940 (Experiment 3), 941 (Experiment 4)	VPGTSTSATLTGLTR	R	G	0.95	88.9	44.1	0	8.34	2			731.371	1460.73	1461.79	2	-0.05608	-38.37	2185	2199	TRUE
HUES1	2	fibronectin 1 isoform 2 preproprotein	IPI00845263	266182	1	37	41	238	0.205	TRUE	File: 280510_Despina307_IDASET1.wiff, Sample: Despina307_IDA078 (sample number 1), Elution: 22.67 min, Period: 1, Cycle(s): 1022 (Experiment 5)	WcGTTQNYDADQK	K	F	0.95	34.2	44.1	0	2.52	2		c2: Carbamidomethyl (+57.02)	793.784	1585.55	1586.65	2	-0.09292	-58.56	445	457	TRUE
HUES1	2	fibronectin 1 isoform 2 preproprotein	IPI00845263	266182	1	37	41	238	0.205	TRUE	File: 280510_Despina304_IDASET1.wiff, Sample: Despina304_IDA075 (sample number 1), Elution: 22.103 min, Period: 1, Cycle(s): 934 (Experiment 5)	WcGTTQNYDADQK	K	F	0.95	53.7	44.1	0	3.54	2		c2: Carbamidomethyl (+57.02)	793.776	1585.54	1586.65	2	-0.1095	-69.01	445	457	TRUE
HUES1	2	fibronectin 1 isoform 2 preproprotein	IPI00845263	266182	1	37	41	238	0.205	TRUE	File: 280510_Despina307_IDASET1.wiff, Sample: Despina307_IDA078 (sample number 1), Elution: 26.653 to 26.706 min, Period: 1, Cycle(s): 1079 (Experiment 3), 1078 (Experiment 4)	WKEATIPGHLNSYTIK	R	G	0.95	33.1	43.9	0	1	2			619.977	1856.91	1857.99	3	-0.06894	-37.1	654	669	TRUE
HUES1	2	fibronectin 1 isoform 2 preproprotein	IPI00845263	266182	1	37	41	238	0.205	TRUE	File: 280510_Despina314_IDASET1.wiff, Sample: Despina314_IDA085 (sample number 1), Elution: 28.452 to 28.516 min, Period: 1, Cycle(s): 1076-1077 (Experiment 3)	WLPSSSPVTGYR	K	V	0.95	30.5	44.4	0	1.17	2			675.304	1348.59	1349.68	2	-0.08363	-61.96	1653	1664	TRUE
HUES1	2	fibronectin 1 isoform 2 preproprotein	IPI00845263	266182	1	37	41	238	0.205	TRUE	File: 280510_Despina312_IDASET1.wiff, Sample: Despina312_IDA083 (sample number 1), Elution: 28.552 min, Period: 1, Cycle(s): 1080 (Experiment 5) (Charge not auto determined)	WLPSSSPVTGYR	K	V	0.95	35.4	44.4	0	3.8	2			675.339	1348.66	1349.68	2	-0.01498	-11.1	1653	1664	TRUE
HUES1	2	fibronectin 1 isoform 2 preproprotein	IPI00845263	266182	1	37	41	238	0.205	TRUE	File: 280510_Despina305_IDASET1.wiff, Sample: Despina305_IDA076 (sample number 1), Elution: 28.233 to 28.555 min, Period: 1, Cycle(s): 990, 992, 994 (Experiment 3), 995 (Experiment 5)	WLPSSSPVTGYR	K	V	0.95	40.2	44.4	0	1.18	2			675.33	1348.65	1349.68	2	-0.03177	-23.54	1653	1664	TRUE
HUES1	2	fibronectin 1 isoform 2 preproprotein	IPI00845263	266182	1	37	41	238	0.205	TRUE	File: 280510_Despina313_IDASET1.wiff, Sample: Despina313_IDA084 (sample number 1), Elution: 28.555 min, Period: 1, Cycle(s): 1101 (Experiment 5)	WLPSSSPVTGYR	K	V	0.95	44.7	44.4	0	3.14	2			675.305	1348.6	1349.68	2	-0.08157	-60.44	1653	1664	TRUE
HUES1	2	fibronectin 1 isoform 2 preproprotein	IPI00845263	266182	1	37	41	238	0.205	TRUE	File: 280510_Despina318_IDASET1.wiff, Sample: Despina318_IDA089 (sample number 1), Elution: 28.499 to 28.552 min, Period: 1, Cycle(s): 1132 (Experiment 3), 1131 (Experiment 4)	WLPSSSPVTGYR	K	V	0.95	45.2	44.4	0	0	2			675.302	1348.59	1349.68	2	-0.0881	-65.28	1653	1664	TRUE
HUES1	2	fibronectin 1 isoform 2 preproprotein	IPI00845263	266182	1	37	41	238	0.205	TRUE	File: 280510_Despina302_IDASET1.wiff, Sample: Despina302_IDA073 (sample number 1), Elution: 28.349 min, Period: 1, Cycle(s): 972 (Experiment 4)	WLPSSSPVTGYR	K	V	0.95	56	44.4	0	2.11	2			675.298	1348.58	1349.68	2	-0.09606	-71.17	1653	1664	TRUE
HUES1	2	fibronectin 1 isoform 2 preproprotein	IPI00845263	266182	1	37	41	238	0.205	TRUE	File: 280510_Despina310_IDASET1.wiff, Sample: Despina310_IDA081 (sample number 1), Elution: 28.406 min, Period: 1, Cycle(s): 992 (Experiment 5)	WLPSSSPVTGYR	K	V	0.95	58.1	44.4	0	1.77	2			675.317	1348.62	1349.68	2	-0.05859	-43.41	1653	1664	TRUE
HUES1	2	fibronectin 1 isoform 2 preproprotein	IPI00845263	266182	1	37	41	238	0.205	TRUE	File: 280510_Despina316_IDASET1.wiff, Sample: Despina316_IDA087 (sample number 1), Elution: 28.486 to 28.614 min, Period: 1, Cycle(s): 1077 (Experiment 4), 1075 (Experiment 5)	WLPSSSPVTGYR	K	V	0.95	66.4	44.4	0	2.92	2			675.314	1348.61	1349.68	2	-0.0643	-47.64	1653	1664	TRUE
HUES1	2	fibronectin 1 isoform 2 preproprotein	IPI00845263	266182	1	37	41	238	0.205	TRUE	File: 280510_Despina309_IDASET1.wiff, Sample: Despina309_IDA080 (sample number 1), Elution: 28.37 to 28.423 min, Period: 1, Cycle(s): 1078-1079 (Experiment 5) (Charge not auto determined)	WLPSSSPVTGYR	K	V	0.95	69.5	44.4	0	3	2			675.284	1348.55	1349.68	2	-0.1248	-92.44	1653	1664	TRUE
HUES1	2	fibronectin 1 isoform 2 preproprotein	IPI00845263	266182	1	37	41	238	0.205	TRUE	File: 280510_Despina308_IDASET1.wiff, Sample: Despina308_IDA079 (sample number 1), Elution: 28.343 to 28.396 min, Period: 1, Cycle(s): 1050 (Experiment 3), 1049 (Experiment 5)	WLPSSSPVTGYR	K	V	0.95	69.6	44.4	0	3.1	2			675.294	1348.57	1349.68	2	-0.1032	-76.49	1653	1664	TRUE
HUES1	2	fibronectin 1 isoform 2 preproprotein	IPI00845263	266182	1	37	41	238	0.205	TRUE	File: 280510_Despina305_IDASET1.wiff, Sample: Despina305_IDA076 (sample number 1), Elution: 24.616 to 24.68 min, Period: 1, Cycle(s): 931 (Experiment 3), 930 (Experiment 4)	WSRPQAPITGYR	R	I	0.904	24.3	44.2	0	2.01	2			716.356	1430.7	1431.75	2	-0.04354	-30.41	831	842	TRUE
HUES1	2	fibronectin 1 isoform 2 preproprotein	IPI00845263	266182	1	37	41	238	0.205	TRUE	File: 280510_Despina312_IDASET1.wiff, Sample: Despina312_IDA083 (sample number 1), Elution: 24.793 min, Period: 1, Cycle(s): 1012 (Experiment 4)	WSRPQAPITGYR	R	I	0.95	29	44.2	0	2.48	2			478.231	1431.67	1431.75	3	0.9301	-50.69	831	842	TRUE
HUES1	2	fibronectin 1 isoform 2 preproprotein	IPI00845263	266182	1	37	41	238	0.205	TRUE	File: 280510_Despina306_IDASET1.wiff, Sample: Despina306_IDA077 (sample number 1), Elution: 24.626 to 24.68 min, Period: 1, Cycle(s): 907 (Experiment 4), 906 (Experiment 5)	WSRPQAPITGYR	R	I	0.95	33.4	44.2	0	1.57	2			716.343	1430.67	1431.75	2	-0.07114	-49.69	831	842	TRUE
HUES1	2	fibronectin 1 isoform 2 preproprotein	IPI00845263	266182	1	37	41	238	0.205	TRUE	File: 280510_Despina316_IDASET1.wiff, Sample: Despina316_IDA087 (sample number 1), Elution: 24.886 to 24.95 min, Period: 1, Cycle(s): 1019 (Experiment 4), 1018 (Experiment 5)	WSRPQAPITGYR	R	I	0.95	36.1	44.2	0	1.41	2			477.893	1430.66	1431.75	3	-0.08605	-60.11	831	842	TRUE
HUES1	2	fibronectin 1 isoform 2 preproprotein	IPI00845263	266182	1	37	41	238	0.205	TRUE	File: 280510_Despina306_IDASET1.wiff, Sample: Despina306_IDA077 (sample number 1), Elution: 24.884 min, Period: 1, Cycle(s): 910 (Experiment 3) (Charge not auto determined)	WSRPQAPITGYR	R	I	0.95	39.1	44.2	0	2.4	2			478.243	1431.71	1431.75	3	0.9639	-27.12	831	842	TRUE
HUES1	2	fibronectin 1 isoform 2 preproprotein	IPI00845263	266182	1	37	41	238	0.205	TRUE	File: 280510_Despina312_IDASET1.wiff, Sample: Despina312_IDA083 (sample number 1), Elution: 24.857 min, Period: 1, Cycle(s): 1013 (Experiment 3) (Charge not auto determined)	WSRPQAPITGYR	R	I	0.95	39.5	44.2	0	1.41	2			477.889	1430.64	1431.75	3	-0.09808	-68.51	831	842	TRUE
HUES1	2	fibronectin 1 isoform 2 preproprotein	IPI00845263	266182	1	37	41	238	0.205	TRUE	File: 280510_Despina310_IDASET1.wiff, Sample: Despina310_IDA081 (sample number 1), Elution: 24.564 to 24.85 min, Period: 1, Cycle(s): 920 (Experiment 3), 919 (Experiment 4), 923 (Experiment 5)	WSRPQAPITGYR	R	I	0.95	39.8	44.2	0	2.19	2			477.91	1430.71	1431.75	3	-0.03264	-22.8	831	842	TRUE
HUES1	2	fibronectin 1 isoform 2 preproprotein	IPI00845263	266182	1	37	41	238	0.205	TRUE	File: 280510_Despina315_IDASET1.wiff, Sample: Despina315_IDA086 (sample number 1), Elution: 24.907 min, Period: 1, Cycle(s): 1007 (Experiment 4) (Charge not auto determined)	WSRPQAPITGYR	R	I	0.95	40	44.2	0	1.82	2			477.924	1430.75	1431.75	3	0.00774	5.406	831	842	TRUE
HUES1	2	fibronectin 1 isoform 2 preproprotein	IPI00845263	266182	1	37	41	238	0.205	TRUE	File: 280510_Despina313_IDASET1.wiff, Sample: Despina313_IDA084 (sample number 1), Elution: 24.796 to 24.871 min, Period: 1, Cycle(s): 1035-1036 (Experiment 3)	WSRPQAPITGYR	R	I	0.95	42.2	44.2	0	1.03	2			477.912	1430.71	1431.75	3	-0.02811	-19.63	831	842	TRUE
HUES1	2	fibronectin 1 isoform 2 preproprotein	IPI00845263	266182	1	37	41	238	0.205	TRUE	File: 280510_Despina311_IDASET1.wiff, Sample: Despina311_IDA082 (sample number 1), Elution: 24.666 to 24.73 min, Period: 1, Cycle(s): 964-965 (Experiment 3)	WSRPQAPITGYR	R	I	0.95	43.1	44.2	0	3.38	2			477.927	1430.76	1431.75	3	0.01763	12.31	831	842	TRUE
HUES1	2	fibronectin 1 isoform 2 preproprotein	IPI00845263	266182	1	37	41	238	0.205	TRUE	File: 280510_Despina320_IDASET1.wiff, Sample: Despina320_IDA091 (sample number 1), Elution: 24.988 min, Period: 1, Cycle(s): 1049 (Experiment 4) (Charge not auto determined)	WSRPQAPITGYR	R	I	0.95	46.9	44.2	0	1.66	2			478.293	1431.86	1431.75	3	1.116	78.83	831	842	TRUE
HUES1	2	fibronectin 1 isoform 2 preproprotein	IPI00845263	266182	1	37	41	238	0.205	TRUE	File: 280510_Despina304_IDASET1.wiff, Sample: Despina304_IDA075 (sample number 1), Elution: 24.951 min, Period: 1, Cycle(s): 974 (Experiment 4) (Charge not auto determined)	WSRPQAPITGYR	R	I	0.95	47	44.2	0	1	2			478.201	1431.58	1431.75	3	0.8395	-113.9	831	842	TRUE
HUES1	2	fibronectin 1 isoform 2 preproprotein	IPI00845263	266182	1	37	41	238	0.205	TRUE	File: 280510_Despina319_IDASET1.wiff, Sample: Despina319_IDA090 (sample number 1), Elution: 24.998 min, Period: 1, Cycle(s): 1102 (Experiment 4) (Charge not auto determined)	WSRPQAPITGYR	R	I	0.95	49.3	44.2	0	2.74	2			477.879	1430.62	1431.75	3	-0.1261	-88.09	831	842	TRUE
HUES1	2	fibronectin 1 isoform 2 preproprotein	IPI00845263	266182	1	37	41	238	0.205	TRUE	File: 280510_Despina312_IDASET1.wiff, Sample: Despina312_IDA083 (sample number 1), Elution: 22.057 min, Period: 1, Cycle(s): 973 (Experiment 4) (Charge not auto determined)	YQcYcYGR	R	G	0.95	33	44.1	0	2.04	2		c3: Carbamidomethyl (+57.02), c5: Carbamidomethyl (+57.02)	585.203	1168.39	1169.45	2	-0.05167	-44.19	585	592	TRUE
HUES1	2	fibronectin 1 isoform 2 preproprotein	IPI00845263	266182	1	37	41	238	0.205	TRUE	File: 280510_Despina311_IDASET1.wiff, Sample: Despina311_IDA082 (sample number 1), Elution: 21.367 to 22.147 min, Period: 1, Cycle(s): 916, 920, 927 (Experiment 5)	YQcYcYGR	R	G	0.95	34.1	44.1	0	1.6	2		c3: Carbamidomethyl (+57.02), c5: Carbamidomethyl (+57.02)	585.279	1168.54	1169.45	2	0.09959	85.15	585	592	TRUE
HUES1	2	fibronectin 1 isoform 2 preproprotein	IPI00845263	266182	1	37	41	238	0.205	TRUE	File: 280510_Despina307_IDASET1.wiff, Sample: Despina307_IDA078 (sample number 1), Elution: 22.509 to 22.595 min, Period: 1, Cycle(s): 1020 (Experiment 4), 1021 (Experiment 5)	YQcYcYGR	R	G	0.95	37.9	44.1	0	1.64	2		c3: Carbamidomethyl (+57.02), c5: Carbamidomethyl (+57.02)	585.22	1168.43	1169.45	2	-0.0167	-14.28	585	592	TRUE
HUES1	2	fibronectin 1 isoform 2 preproprotein	IPI00845263	266182	1	37	41	238	0.205	TRUE	File: 280510_Despina308_IDASET1.wiff, Sample: Despina308_IDA079 (sample number 1), Elution: 21.9 to 22.47 min, Period: 1, Cycle(s): 944 (Experiment 4), 943, 951 (Experiment 5)	YQcYcYGR	R	G	0.95	38.6	44.1	0	1.96	2		c3: Carbamidomethyl (+57.02), c5: Carbamidomethyl (+57.02)	585.192	1168.37	1169.45	2	-0.07301	-62.43	585	592	TRUE
HUES1	2	fibronectin 1 isoform 2 preproprotein	IPI00845263	266182	1	37	41	238	0.205	TRUE	File: 280510_Despina309_IDASET1.wiff, Sample: Despina309_IDA080 (sample number 1), Elution: 22.099 min, Period: 1, Cycle(s): 975 (Experiment 3)	YQcYcYGR	R	G	0.95	40.8	44.1	0	1	2		c3: Carbamidomethyl (+57.02), c5: Carbamidomethyl (+57.02)	585.184	1168.35	1169.45	2	-0.08871	-75.86	585	592	TRUE
HUES1	2	fibronectin 1 isoform 2 preproprotein	IPI00845263	266182	1	37	41	238	0.205	TRUE	File: 280510_Despina310_IDASET1.wiff, Sample: Despina310_IDA081 (sample number 1), Elution: 21.543 to 21.711 min, Period: 1, Cycle(s): 877 (Experiment 3), 879 (Experiment 5)	YQcYcYGR	R	G	0.95	42.4	44.1	0	1.31	2		c3: Carbamidomethyl (+57.02), c5: Carbamidomethyl (+57.02)	585.19	1168.37	1169.45	2	-0.07743	-66.21	585	592	TRUE
HUES1	2	fibronectin 1 isoform 2 preproprotein	IPI00845263	266182	1	37	41	238	0.205	TRUE	File: 280510_Despina313_IDASET1.wiff, Sample: Despina313_IDA084 (sample number 1), Elution: 21.991 min, Period: 1, Cycle(s): 995 (Experiment 5)	YQcYcYGR	R	G	0.95	42.8	44.1	0	1.44	2		c3: Carbamidomethyl (+57.02), c5: Carbamidomethyl (+57.02)	585.197	1168.38	1169.45	2	-0.06308	-53.95	585	592	TRUE
HUES1	2	fibronectin 1 isoform 2 preproprotein	IPI00845263	266182	1	37	41	238	0.205	TRUE	File: 280510_Despina304_IDASET1.wiff, Sample: Despina304_IDA075 (sample number 1), Elution: 21.942 to 22.252 min, Period: 1, Cycle(s): 932 (Experiment 3), 934 (Experiment 4), 936 (Experiment 5)	YQcYcYGR	R	G	0.95	43.5	44.1	0	1	2		c3: Carbamidomethyl (+57.02), c5: Carbamidomethyl (+57.02)	585.204	1168.39	1169.45	2	-0.05021	-42.94	585	592	TRUE
HUES1	2	fibronectin 1 isoform 2 preproprotein	IPI00845263	266182	1	37	41	238	0.205	TRUE	File: 280510_Despina314_IDASET1.wiff, Sample: Despina314_IDA085 (sample number 1), Elution: 22.158 to 22.223 min, Period: 1, Cycle(s): 982 (Experiment 4), 981 (Experiment 5)	YQcYcYGR	R	G	0.95	43.9	44.1	0	1.42	2		c3: Carbamidomethyl (+57.02), c5: Carbamidomethyl (+57.02)	585.174	1168.33	1169.45	2	-0.1085	-92.76	585	592	TRUE
HUES1	2	fibronectin 1 isoform 2 preproprotein	IPI00845263	266182	1	37	41	238	0.205	TRUE	File: 280510_Despina305_IDASET1.wiff, Sample: Despina305_IDA076 (sample number 1), Elution: 21.83 to 21.916 min, Period: 1, Cycle(s): 892 (Experiment 3), 893 (Experiment 4)	YQcYcYGR	R	G	0.95	45.8	44.1	0	0.959	2		c3: Carbamidomethyl (+57.02), c5: Carbamidomethyl (+57.02)	585.195	1168.38	1169.45	2	-0.06791	-58.07	585	592	TRUE
HUES1	2	fibronectin 1 isoform 2 preproprotein	IPI00845263	266182	1	37	41	238	0.205	TRUE	File: 280510_Despina305_IDASET1.wiff, Sample: Despina305_IDA076 (sample number 1), Elution: 26.756 to 26.809 min, Period: 1, Cycle(s): 963 (Experiment 4), 962 (Experiment 5)	YSFcTDHTVLVQTR	K	G	0.92	41.9	43.8	0	0	2		c4: Carbamidomethyl (+57.02)	576.275	1725.8	1726.82	3	-0.009785	-5.667	398	411	TRUE
HUES1	2	fibronectin 1 isoform 2 preproprotein	IPI00845263	266182	1	37	41	238	0.205	TRUE	File: 280510_Despina307_IDASET1.wiff, Sample: Despina307_IDA078 (sample number 1), Elution: 26.792 min, Period: 1, Cycle(s): 1080 (Experiment 4) (Charge not auto determined)	YSFcTDHTVLVQTR	K	G	0.95	50.4	43.9	0	0	2		c4: Carbamidomethyl (+57.02)	576.564	1726.67	1726.82	3	0.8561	-84.88	398	411	TRUE
HUES1	2	fibronectin 1 isoform 2 preproprotein	IPI00845263	266182	1	37	41	238	0.205	TRUE	File: 280510_Despina306_IDASET1.wiff, Sample: Despina306_IDA077 (sample number 1), Elution: 26.897 min, Period: 1, Cycle(s): 941 (Experiment 3) (Charge not auto determined)	YSFcTDHTVLVQTR	K	G	0.95	86.5	43.9	0	2.21	2		c4: Carbamidomethyl (+57.02)	576.585	1726.73	1726.82	3	0.9186	-48.67	398	411	TRUE
HUES1	2	Isoform V0 of Versican core protein	IPI00009802,IPI00215628,IPI00215629,IPI00215630	372795	1	8	8	13	0.0286	TRUE	File: 280510_Despina301_IDASET1.wiff, Sample: Despina301_IDA072 (sample number 1), Elution: 26.154 min, Period: 1, Cycle(s): 932 (Experiment 4)	AQcGGGLLGVR	R	T	0.95	61.9	44.8	0	1.01	2		c3: Carbamidomethyl (+57.02)	544.275	1086.54	1087.57	2	-0.02511	-23.09	313	323	TRUE
HUES1	2	Isoform V0 of Versican core protein	IPI00009802,IPI00215628,IPI00215629,IPI00215630	372795	1	8	8	13	0.0286	TRUE	File: 280510_Despina303_IDASET1.wiff, Sample: Despina303_IDA074 (sample number 1), Elution: 26.218 min, Period: 1, Cycle(s): 975 (Experiment 5) (Charge not auto determined)	AQcGGGLLGVR	R	T	0.95	75.9	44.8	0	3.38	2		c3: Carbamidomethyl (+57.02)	544.239	1086.46	1087.57	2	-0.09805	-90.16	313	323	TRUE
HUES1	2	Isoform V0 of Versican core protein	IPI00009802,IPI00215628,IPI00215629,IPI00215630	372795	1	8	8	13	0.0286	TRUE	File: 280510_Despina316_IDASET1.wiff, Sample: Despina316_IDA087 (sample number 1), Elution: 23.603 to 23.689 min, Period: 1, Cycle(s): 1001 (Experiment 3), 1002 (Experiment 4)	ITcMNPSAYQR	K	T	0.95	57.3	44	0	1.96	2		c3: Carbamidomethyl (+57.02)	670.757	1339.5	1340.61	2	-0.1012	-75.48	3350	3360	TRUE
HUES1	2	Isoform V0 of Versican core protein	IPI00009802,IPI00215628,IPI00215629,IPI00215630	372795	1	8	8	13	0.0286	TRUE	File: 280510_Despina316_IDASET1.wiff, Sample: Despina316_IDA087 (sample number 1), Elution: 21.645 min, Period: 1, Cycle(s): 974 (Experiment 3)	KGTVAcGQPPVVENAK	K	T	0.95	48.6	43.8	0	0	2		c6: Carbamidomethyl (+57.02)	552.254	1653.74	1654.86	3	-0.1112	-67.21	3291	3306	TRUE
HUES1	2	Isoform V0 of Versican core protein	IPI00009802,IPI00215628,IPI00215629,IPI00215630	372795	1	8	8	13	0.0286	TRUE	File: 280510_Despina316_IDASET1.wiff, Sample: Despina316_IDA087 (sample number 1), Elution: 31.629 min, Period: 1, Cycle(s): 1141 (Experiment 3) (Charge not auto determined)	LATVGELQAAWR	R	N	0.95	39.4	44.1	0	1.03	2			657.831	1313.65	1314.72	2	-0.06246	-47.51	277	288	TRUE
HUES1	2	Isoform V0 of Versican core protein	IPI00009802,IPI00215628,IPI00215629,IPI00215630	372795	1	8	8	13	0.0286	TRUE	File: 280510_Despina301_IDASET1.wiff, Sample: Despina301_IDA072 (sample number 1), Elution: 31.218 min, Period: 1, Cycle(s): 1018 (Experiment 4)	LATVGELQAAWR	R	N	0.95	77.3	44.1	0	2.8	2			657.833	1313.65	1314.72	2	-0.05869	-44.64	277	288	TRUE
HUES1	2	Isoform V0 of Versican core protein	IPI00009802,IPI00215628,IPI00215629,IPI00215630	372795	1	8	8	13	0.0286	TRUE	File: 280510_Despina316_IDASET1.wiff, Sample: Despina316_IDA087 (sample number 1), Elution: 31.405 min, Period: 1, Cycle(s): 1136 (Experiment 5)	LATVGELQAAWR	R	N	0.95	81.5	43.9	0	3.7	2			657.316	1312.62	1314.72	2	-1.092	-67.7	277	288	TRUE
HUES1	2	Isoform V0 of Versican core protein	IPI00009802,IPI00215628,IPI00215629,IPI00215630	372795	1	8	8	13	0.0286	TRUE	File: 280510_Despina316_IDASET1.wiff, Sample: Despina316_IDA087 (sample number 1), Elution: 26.782 to 26.835 min, Period: 1, Cycle(s): 1045 (Experiment 3), 1046 (Experiment 4)	LLASDAGLYR	K	C	0.95	49.3	44.4	0	0	2			539.77	1077.53	1078.59	2	-0.05593	-51.86	120	129	TRUE
HUES1	2	Isoform V0 of Versican core protein	IPI00009802,IPI00215628,IPI00215629,IPI00215630	372795	1	8	8	13	0.0286	TRUE	File: 280510_Despina317_IDASET1.wiff, Sample: Despina317_IDA088 (sample number 1), Elution: 27.643 to 27.695 min, Period: 1, Cycle(s): 1123-1124 (Experiment 5)	VSVPTHPEAVGDASLTVVK	R	L	0.95	34.9	43.8	0	1.62	2			635.984	1904.93	1906.03	3	-0.08961	-47.02	101	119	TRUE
HUES1	2	Isoform V0 of Versican core protein	IPI00009802,IPI00215628,IPI00215629,IPI00215630	372795	1	8	8	13	0.0286	TRUE	File: 280510_Despina302_IDASET1.wiff, Sample: Despina302_IDA073 (sample number 1), Elution: 27.472 min, Period: 1, Cycle(s): 954 (Experiment 3)	VSVPTHPEAVGDASLTVVK	R	L	0.95	36.7	43.8	0	1.4	2			635.982	1904.92	1906.03	3	-0.09588	-50.31	101	119	TRUE
HUES1	2	Isoform V0 of Versican core protein	IPI00009802,IPI00215628,IPI00215629,IPI00215630	372795	1	8	8	13	0.0286	TRUE	File: 280510_Despina301_IDASET1.wiff, Sample: Despina301_IDA072 (sample number 1), Elution: 27.33 to 27.384 min, Period: 1, Cycle(s): 950-951 (Experiment 3)	VSVPTHPEAVGDASLTVVK	R	L	0.95	46.3	43.8	0	0	2			636.02	1905.04	1906.03	3	0.01707	8.955	101	119	TRUE
HUES1	2	Isoform V0 of Versican core protein	IPI00009802,IPI00215628,IPI00215629,IPI00215630	372795	1	8	8	13	0.0286	TRUE	File: 280510_Despina316_IDASET1.wiff, Sample: Despina316_IDA087 (sample number 1), Elution: 29.319 to 29.607 min, Period: 1, Cycle(s): 1092-1093 (Experiment 4), 1097 (Experiment 5) (Charge not auto determined)	YEINSLIR	R	Y	0.95	43.3	44.1	0	0	2			504.74	1007.47	1007.55	2	0.9212	-80.87	3315	3322	TRUE
HUES1	2	Isoform V0 of Versican core protein	IPI00009802,IPI00215628,IPI00215629,IPI00215630	372795	1	8	8	13	0.0286	TRUE	File: 280510_Despina316_IDASET1.wiff, Sample: Despina316_IDA087 (sample number 1), Elution: 27.725 min, Period: 1, Cycle(s): 1060 (Experiment 5)	YTLNFEAAQK	R	A	0.95	43	44.1	0	2.96	2			592.761	1183.51	1184.59	2	-0.07927	-66.92	161	170	TRUE
HUES1	2	EMILIN-2	IPI00012510	115598	1	3	3	3	0.0437	TRUE	File: 280510_Despina306_IDASET1.wiff, Sample: Despina306_IDA077 (sample number 1), Elution: 22.385 min, Period: 1, Cycle(s): 874 (Experiment 5) (Charge not auto determined)	ATDNEPSQFSEPR	K	K	0.917	39	44	0	0	2			739.811	1477.61	1477.66	2	0.9594	-29.31	143	155	TRUE
HUES1	2	EMILIN-2	IPI00012510	115598	1	3	3	3	0.0437	TRUE	File: 280510_Despina307_IDASET1.wiff, Sample: Despina307_IDA078 (sample number 1), Elution: 26.951 min, Period: 1, Cycle(s): 1083 (Experiment 5) (Charge not auto determined)	GVDGQTGSGTVPGAEGFAGApGYPK	R	S	0.95	49.2	43.4	0	0	2		p21: Hydroxylation (+15.99)	765.287	2292.84	2293.07	3	0.7733	-100	867	891	TRUE
HUES1	2	EMILIN-2	IPI00012510	115598	1	3	3	3	0.0437	TRUE	File: 280510_Despina306_IDASET1.wiff, Sample: Despina306_IDA077 (sample number 1), Elution: 20.623 min, Period: 1, Cycle(s): 849 (Experiment 5) (Charge not auto determined)	TLDQKIER	K	V	0.95	48.2	44.4	0	0	2			501.746	1001.48	1002.56	2	-0.0735	-73.32	411	418	TRUE
HUES1	2	Glyceraldehyde-3-phosphate dehydrogenase	IPI00219018,IPI00789134,IPI00795257	36035.3	1	4	5	7	0.161	TRUE	File: 280510_Despina318_IDASET1.wiff, Sample: Despina318_IDA089 (sample number 1), Elution: 27.541 min, Period: 1, Cycle(s): 1112 (Experiment 5)	IISNAScTTNcLAPLAK	K	V	0.95	46.7	44	0	6.41	2		c7: Carbamidomethyl (+57.02), c11: Carbamidomethyl (+57.02)	917.423	1832.83	1833.92	2	-0.08155	-44.47	146	162	TRUE
HUES1	2	Glyceraldehyde-3-phosphate dehydrogenase	IPI00219018,IPI00789134,IPI00795257	36035.3	1	4	5	7	0.161	TRUE	File: 280510_Despina317_IDASET1.wiff, Sample: Despina317_IDA088 (sample number 1), Elution: 27.589 min, Period: 1, Cycle(s): 1122 (Experiment 5)	IISNAScTTNcLAPLAK	K	V	0.95	75.3	44	0	4.54	2		c7: Carbamidomethyl (+57.02), c11: Carbamidomethyl (+57.02)	917.364	1832.71	1833.92	2	-0.1987	-108.4	146	162	TRUE
HUES1	2	Glyceraldehyde-3-phosphate dehydrogenase	IPI00219018,IPI00789134,IPI00795257	36035.3	1	4	5	7	0.161	TRUE	File: 280510_Despina318_IDASET1.wiff, Sample: Despina318_IDA089 (sample number 1), Elution: 32.862 min, Period: 1, Cycle(s): 1215 (Experiment 5)	LISWYDNEFGYSNR	K	V	0.95	60.6	43.9	0	1.89	2			882.368	1762.72	1763.8	2	-0.07383	-41.86	310	323	TRUE
HUES1	2	Glyceraldehyde-3-phosphate dehydrogenase	IPI00219018,IPI00789134,IPI00795257	36035.3	1	4	5	7	0.161	TRUE	File: 280510_Despina317_IDASET1.wiff, Sample: Despina317_IDA088 (sample number 1), Elution: 24.697 to 24.792 min, Period: 1, Cycle(s): 1073 (Experiment 3), 1074 (Experiment 5)	TVDGPSGKLWR	K	D	0.95	54.1	44.5	0	0	2			608.282	1214.55	1215.65	2	-0.09199	-75.68	187	197	TRUE
HUES1	2	Glyceraldehyde-3-phosphate dehydrogenase	IPI00219018,IPI00789134,IPI00795257	36035.3	1	4	5	7	0.161	TRUE	File: 280510_Despina318_IDASET1.wiff, Sample: Despina318_IDA089 (sample number 1), Elution: 24.756 min, Period: 1, Cycle(s): 1070 (Experiment 4)	TVDGPSGKLWR	K	D	0.95	56.7	44.5	0	1.24	2			608.254	1214.49	1215.65	2	-0.1478	-121.6	187	197	TRUE
HUES1	2	Glyceraldehyde-3-phosphate dehydrogenase	IPI00219018,IPI00789134,IPI00795257	36035.3	1	4	5	7	0.161	TRUE	File: 280510_Despina317_IDASET1.wiff, Sample: Despina317_IDA088 (sample number 1), Elution: 21.367 to 21.431 min, Period: 1, Cycle(s): 1027 (Experiment 3), 1026 (Experiment 4)	VVDLmAHmASKE	R	-	0.921	28.8	44.2	0	0.959	2		m5: Oxidation (+15.99), m8: Oxidation (+15.99)	454.859	1361.56	1362.64	3	-0.07663	-56.24	324	335	TRUE
HUES1	2	Glyceraldehyde-3-phosphate dehydrogenase	IPI00219018,IPI00789134,IPI00795257	36035.3	1	4	5	7	0.161	TRUE	File: 280510_Despina318_IDASET1.wiff, Sample: Despina318_IDA089 (sample number 1), Elution: 23.68 min, Period: 1, Cycle(s): 1054 (Experiment 5) (Charge not auto determined)	VVDLMAHmASKE	R	-	0.95	38.8	44.3	0	1.77	2		m8: Oxidation (+15.99)	673.742	1345.47	1346.64	2	-0.1676	-124.5	324	335	TRUE
HUES1	2	Fibroblast growth factor-binding protein 3	IPI00301201	27572.7	1	2	2	3	0.132	TRUE	File: 280510_Despina318_IDASET1.wiff, Sample: Despina318_IDA089 (sample number 1), Elution: 21.983 min, Period: 1, Cycle(s): 1031 (Experiment 3) (Charge not auto determined)	EKGAASNVAEPVPGPTGGSSGR	R	F	0.95	40.3	43.7	0	1.6	2			675.676	2024.01	2025	3	0.01352	6.675	29	50	TRUE
HUES1	2	Fibroblast growth factor-binding protein 3	IPI00301201	27572.7	1	2	2	3	0.132	TRUE	File: 280510_Despina318_IDASET1.wiff, Sample: Despina318_IDA089 (sample number 1), Elution: 20.674 min, Period: 1, Cycle(s): 1012 (Experiment 3) (Charge not auto determined)	RPcHDPAPLQAR	R	L	0.95	32.8	44.1	0	0.854	2		c3: Carbamidomethyl (+57.02)	473.527	1417.56	1417.71	3	0.8535	-105.2	122	133	TRUE
HUES1	2	Fibroblast growth factor-binding protein 3	IPI00301201	27572.7	1	2	2	3	0.132	TRUE	File: 280510_Despina318_IDASET1.wiff, Sample: Despina318_IDA089 (sample number 1), Elution: 19.67 to 20.621 min, Period: 1, Cycle(s): 998 (Experiment 3), 1011 (Experiment 5)	RPcHDPAPLQAR	R	L	0.95	41.8	44.2	0	2.96	2		c3: Carbamidomethyl (+57.02)	473.266	1416.78	1417.71	3	0.07068	49.85	122	133	TRUE
HUES1	2	Fibrillin-1	IPI00328113	312268	1	8	8	13	0.0387	TRUE	File: 280510_Despina303_IDASET1.wiff, Sample: Despina303_IDA074 (sample number 1), Elution: 21.859 min, Period: 1, Cycle(s): 913 (Experiment 4) (Charge not auto determined)	AGYQSTLTR	R	T	0.95	58.4	43.6	0	0	2			498.722	995.43	996.511	2	-0.07342	-73.68	517	525	TRUE
HUES1	2	Fibrillin-1	IPI00328113	312268	1	8	8	13	0.0387	TRUE	File: 280510_Despina304_IDASET1.wiff, Sample: Despina304_IDA075 (sample number 1), Elution: 21.952 min, Period: 1, Cycle(s): 932 (Experiment 4)	AGYQSTLTR	R	T	0.95	63.8	43.6	0	1.48	2			498.706	995.398	996.511	2	-0.1057	-106.1	517	525	TRUE
HUES1	2	Fibrillin-1	IPI00328113	312268	1	8	8	13	0.0387	TRUE	File: 280510_Despina302_IDASET1.wiff, Sample: Despina302_IDA073 (sample number 1), Elution: 21.827 min, Period: 1, Cycle(s): 875 (Experiment 3)	AGYQSTLTR	R	T	0.95	69.9	43.6	0	0	2			498.724	995.433	996.511	2	-0.07058	-70.83	517	525	TRUE
HUES1	2	Fibrillin-1	IPI00328113	312268	1	8	8	13	0.0387	TRUE	File: 280510_Despina316_IDASET1.wiff, Sample: Despina316_IDA087 (sample number 1), Elution: 21.967 to 22.02 min, Period: 1, Cycle(s): 979 (Experiment 3), 978 (Experiment 5)	AGYQSTLTR	R	T	0.95	75.7	43.6	0	0	2			498.705	995.396	996.511	2	-0.1081	-108.4	517	525	TRUE
HUES1	2	Fibrillin-1	IPI00328113	312268	1	8	8	13	0.0387	TRUE	File: 280510_Despina316_IDASET1.wiff, Sample: Despina316_IDA087 (sample number 1), Elution: 25.112 min, Period: 1, Cycle(s): 1021 (Experiment 5) (Charge not auto determined)	cPPGFYTSPDGTR	K	C	0.95	42.5	44	0	4.68	2		c1: Carbamidomethyl (+57.02)	727.779	1453.54	1454.64	2	-0.08725	-59.98	315	327	TRUE
HUES1	2	Fibrillin-1	IPI00328113	312268	1	8	8	13	0.0387	TRUE	File: 280510_Despina304_IDASET1.wiff, Sample: Despina304_IDA075 (sample number 1), Elution: 26.176 to 26.262 min, Period: 1, Cycle(s): 991 (Experiment 3), 992 (Experiment 4)	GFIYKPDLK	K	T	0.95	40.5	44	0	0.886	2			540.774	1079.53	1080.61	2	-0.06846	-63.35	795	803	TRUE
HUES1	2	Fibrillin-1	IPI00328113	312268	1	8	8	13	0.0387	TRUE	File: 280510_Despina316_IDASET1.wiff, Sample: Despina316_IDA087 (sample number 1), Elution: 25.025 min, Period: 1, Cycle(s): 1020 (Experiment 4)	GYILQEDGR	K	S	0.95	42.5	44.2	0	1.59	2			525.734	1049.45	1050.52	2	-0.06109	-58.16	2473	2481	TRUE
HUES1	2	Fibrillin-1	IPI00328113	312268	1	8	8	13	0.0387	TRUE	File: 280510_Despina303_IDASET1.wiff, Sample: Despina303_IDA074 (sample number 1), Elution: 24.795 min, Period: 1, Cycle(s): 955 (Experiment 3) (Charge not auto determined)	GYILQEDGR	K	S	0.95	50.1	44.2	0	1.14	2			525.714	1049.41	1050.52	2	-0.1009	-96.08	2473	2481	TRUE
HUES1	2	Fibrillin-1	IPI00328113	312268	1	8	8	13	0.0387	TRUE	File: 280510_Despina302_IDASET1.wiff, Sample: Despina302_IDA073 (sample number 1), Elution: 20.653 min, Period: 1, Cycle(s): 858 (Experiment 4)	IGQGHcVSGmGMGR	R	G	0.95	39.7	44.1	0	1.89	2		c6: Carbamidomethyl (+57.02), m10: Oxidation (+15.99)	488.196	1461.57	1462.63	3	-0.06158	-42.1	2681	2694	TRUE
HUES1	2	Fibrillin-1	IPI00328113	312268	1	8	8	13	0.0387	TRUE	File: 280510_Despina304_IDASET1.wiff, Sample: Despina304_IDA075 (sample number 1), Elution: 20.758 min, Period: 1, Cycle(s): 915 (Experiment 4) (Charge not auto determined)	IGQGHcVSGMGmGR	R	G	0.95	54.3	44.1	0	0	2		c6: Carbamidomethyl (+57.02), m12: Oxidation (+15.99)	488.208	1461.6	1462.63	3	-0.02586	-17.68	2681	2694	TRUE
HUES1	2	Fibrillin-1	IPI00328113	312268	1	8	8	13	0.0387	TRUE	File: 280510_Despina316_IDASET1.wiff, Sample: Despina316_IDA087 (sample number 1), Elution: 23.139 min, Period: 1, Cycle(s): 994 (Experiment 5)	ISPDLcGR	R	G	0.903	39	44.7	0	0	2		c6: Carbamidomethyl (+57.02)	459.193	916.372	917.451	2	-0.07167	-78.12	1076	1083	TRUE
HUES1	2	Fibrillin-1	IPI00328113	312268	1	8	8	13	0.0387	TRUE	File: 280510_Despina316_IDASET1.wiff, Sample: Despina316_IDA087 (sample number 1), Elution: 28.154 min, Period: 1, Cycle(s): 1068 (Experiment 5) (Charge not auto determined)	NcMDIDEcQRDPLLcR	K	G	0.913	41.5	43.7	0	0	2		c2: Carbamidomethyl (+57.02), c8: Carbamidomethyl (+57.02), c15: Carbamidomethyl (+57.02)	699.253	2094.74	2094.88	3	0.8617	-67.29	1110	1125	TRUE
HUES1	2	Fibrillin-1	IPI00328113	312268	1	8	8	13	0.0387	TRUE	File: 280510_Despina316_IDASET1.wiff, Sample: Despina316_IDA087 (sample number 1), Elution: 25.458 to 25.523 min, Period: 1, Cycle(s): 1027 (Experiment 4), 1026 (Experiment 5)	NTPEYEELcPR	R	G	0.95	33.1	44	0	1.8	2		c9: Carbamidomethyl (+57.02)	704.27	1406.53	1407.62	2	-0.08764	-62.27	1000	1010	TRUE
HUES1	2	Fibrillin-1	IPI00328113	312268	1	8	8	13	0.0387	FALSE	File: 280510_Despina316_IDASET1.wiff, Sample: Despina316_IDA087 (sample number 1), Elution: 28.603 to 28.668 min, Period: 1, Cycle(s): 1077-1078 (Experiment 3)	TLPGGNQcIVPIcR	K	H	0.95	53.5	44	0	1.52	2		c8: Carbamidomethyl (+57.02), c13: Carbamidomethyl (+57.02)	792.856	1583.7	1584.8	2	-0.09387	-59.23	73	86	FALSE	IPI00019439
HUES1	2	Fibrillin-1	IPI00328113	312268	1	8	8	13	0.0387	FALSE	File: 280510_Despina301_IDASET1.wiff, Sample: Despina301_IDA072 (sample number 1), Elution: 28.36 to 28.458 min, Period: 1, Cycle(s): 968 (Experiment 3), 969 (Experiment 5)	TLPGGNQcIVPIcR	K	H	0.95	71.2	44	0	4.77	2		c8: Carbamidomethyl (+57.02), c13: Carbamidomethyl (+57.02)	792.862	1583.71	1584.8	2	-0.08251	-52.07	73	86	FALSE	IPI00019439
HUES1	2	Fibrillin-1	IPI00328113	312268	1	8	8	13	0.0387	FALSE	File: 280510_Despina304_IDASET1.wiff, Sample: Despina304_IDA075 (sample number 1), Elution: 28.524 min, Period: 1, Cycle(s): 1031 (Experiment 4)	TLPGGNQcIVPIcR	K	H	0.95	79.7	44	0	2.89	2		c8: Carbamidomethyl (+57.02), c13: Carbamidomethyl (+57.02)	792.833	1583.65	1584.8	2	-0.1399	-88.27	73	86	FALSE	IPI00019439
HUES1	2	Fibrillin-1	IPI00328113	312268	1	8	8	13	0.0387	FALSE	File: 280510_Despina302_IDASET1.wiff, Sample: Despina302_IDA073 (sample number 1), Elution: 28.424 min, Period: 1, Cycle(s): 973 (Experiment 5)	TLPGGNQcIVPIcR	K	H	0.95	81.8	44	0	1.34	2		c8: Carbamidomethyl (+57.02), c13: Carbamidomethyl (+57.02)	792.874	1583.73	1584.8	2	-0.05805	-36.63	73	86	FALSE	IPI00019439
HUES1	2	Fibrillin-1	IPI00328113	312268	1	8	8	13	0.0387	FALSE	File: 280510_Despina302_IDASET1.wiff, Sample: Despina302_IDA073 (sample number 1), Elution: 21.22 min, Period: 1, Cycle(s): 866 (Experiment 5) (Charge not auto determined)	VcVDTHMR	R	S	0.92	39.8	44.6	0	0	2		c2: Carbamidomethyl (+57.02)	509.199	1016.38	1017.46	2	-0.07065	-69.44	651	658	FALSE	IPI00019439
HUES1	2	Laminin subunit alpha-5	IPI00783665	399769	1	6	6	7	0.0162	TRUE	File: 280510_Despina303_IDASET1.wiff, Sample: Despina303_IDA074 (sample number 1), Elution: 21.172 to 21.235 min, Period: 1, Cycle(s): 904 (Experiment 3), 903 (Experiment 4)	AIEASNAYSR	R	I	0.95	67.8	43.8	0	3.18	2			541.239	1080.46	1081.53	2	-0.05642	-52.17	2518	2527	TRUE
HUES1	2	Laminin subunit alpha-5	IPI00783665	399769	1	6	6	7	0.0162	TRUE	File: 280510_Despina303_IDASET1.wiff, Sample: Despina303_IDA074 (sample number 1), Elution: 24.465 min, Period: 1, Cycle(s): 950 (Experiment 5)	cDIGGALGQScEPR	R	T	0.95	70.2	44.1	0	3.68	2		c1: Carbamidomethyl (+57.02), c11: Carbamidomethyl (+57.02)	760.275	1518.54	1519.66	2	-0.1204	-79.2	831	844	TRUE
HUES1	2	Laminin subunit alpha-5	IPI00783665	399769	1	6	6	7	0.0162	TRUE	File: 280510_Despina303_IDASET1.wiff, Sample: Despina303_IDA074 (sample number 1), Elution: 24.657 to 24.817 min, Period: 1, Cycle(s): 953 (Experiment 4), 955 (Experiment 5)	FGPQTLER	R	I	0.95	53.4	44.5	0	1.37	2			474.237	946.459	947.495	2	-0.02804	-29.6	199	206	TRUE
HUES1	2	Laminin subunit alpha-5	IPI00783665	399769	1	6	6	7	0.0162	TRUE	File: 280510_Despina302_IDASET1.wiff, Sample: Despina302_IDA073 (sample number 1), Elution: 24.568 min, Period: 1, Cycle(s): 912 (Experiment 4)	FGPQTLER	R	I	0.95	60.2	44.5	0	1.48	2			474.225	946.436	947.495	2	-0.05145	-54.3	199	206	TRUE
HUES1	2	Laminin subunit alpha-5	IPI00783665	399769	1	6	6	7	0.0162	TRUE	File: 280510_Despina303_IDASET1.wiff, Sample: Despina303_IDA074 (sample number 1), Elution: 21.32 min, Period: 1, Cycle(s): 905 (Experiment 4) (Charge not auto determined)	mQTFSPAGSK	R	L	0.95	38.9	43.7	0	1.4	2		m1: Oxidation (+15.99)	535.238	1068.46	1069.5	2	-0.02884	-26.96	2472	2481	TRUE
HUES1	2	Laminin subunit alpha-5	IPI00783665	399769	1	6	6	7	0.0162	TRUE	File: 280510_Despina303_IDASET1.wiff, Sample: Despina303_IDA074 (sample number 1), Elution: 22.89 min, Period: 1, Cycle(s): 928 (Experiment 5)	QPGTEMLR	R	A	0.95	56.1	44.5	0	0	2			466.197	930.379	931.467	2	-0.08034	-86.26	1668	1675	TRUE
HUES1	2	Laminin subunit alpha-5	IPI00783665	399769	1	6	6	7	0.0162	TRUE	File: 280510_Despina303_IDASET1.wiff, Sample: Despina303_IDA074 (sample number 1), Elution: 22.452 to 24.146 min, Period: 1, Cycle(s): 946 (Experiment 3), 922, 927 (Experiment 5)	VGFEGATcDR	R	C	0.95	44	43.7	0	2.82	2		c8: Carbamidomethyl (+57.02)	556.23	1110.45	1111.48	2	-0.03109	-27.97	564	573	TRUE
HUES1	2	EMILIN-1	IPI00013079	106649	1	11	11	22	0.138	TRUE	File: 280510_Despina307_IDASET1.wiff, Sample: Despina307_IDA078 (sample number 1), Elution: 27.705 min, Period: 1, Cycle(s): 1095 (Experiment 4)	APAPASAPPGPSEELLR	R	Q	0.95	53.5	43.9	0	5.15	2			830.381	1658.75	1659.87	2	-0.1156	-69.65	276	292	TRUE
HUES1	2	EMILIN-1	IPI00013079	106649	1	11	11	22	0.138	TRUE	File: 280510_Despina314_IDASET1.wiff, Sample: Despina314_IDA085 (sample number 1), Elution: 24.707 min, Period: 1, Cycle(s): 1016 (Experiment 5) (Charge not auto determined)	FRGLEEGQAQAGQcPSLEGR	R	L	0.95	62.5	43.5	0	4.8	2		c14: Carbamidomethyl (+57.02)	730.618	2188.83	2190.04	3	-0.1953	-89.2	707	726	TRUE
HUES1	2	EMILIN-1	IPI00013079	106649	1	11	11	22	0.138	TRUE	File: 280510_Despina308_IDASET1.wiff, Sample: Despina308_IDA079 (sample number 1), Elution: 24.424 min, Period: 1, Cycle(s): 979 (Experiment 3)	GTELGGAAGQGGHPPGYTSLASR	R	L	0.95	44	43.7	0	2.04	2			714.655	2140.94	2141.04	3	0.9135	-41.68	384	406	TRUE
HUES1	2	EMILIN-1	IPI00013079	106649	1	11	11	22	0.138	TRUE	File: 280510_Despina314_IDASET1.wiff, Sample: Despina314_IDA085 (sample number 1), Elution: 23.604 to 23.764 min, Period: 1, Cycle(s): 1001 (Experiment 4), 1003 (Experiment 5)	LLASVEER	K	Q	0.95	54.1	44.5	0	1.07	2			458.729	915.444	916.51	2	-0.05815	-63.45	329	336	TRUE
HUES1	2	EMILIN-1	IPI00013079	106649	1	11	11	22	0.138	TRUE	File: 280510_Despina308_IDASET1.wiff, Sample: Despina308_IDA079 (sample number 1), Elution: 23.494 to 23.643 min, Period: 1, Cycle(s): 966 (Experiment 3), 968 (Experiment 4)	LLASVEER	K	Q	0.95	60.5	44.5	0	0	2			458.725	915.436	916.51	2	-0.06626	-72.3	329	336	TRUE
HUES1	2	EMILIN-1	IPI00013079	106649	1	11	11	22	0.138	TRUE	File: 280510_Despina307_IDASET1.wiff, Sample: Despina307_IDA078 (sample number 1), Elution: 23.99 min, Period: 1, Cycle(s): 1040 (Experiment 5)	LLASVEER	K	Q	0.95	67.1	44.5	0	0.921	2			458.698	915.381	916.51	2	-0.1213	-132.3	329	336	TRUE
HUES1	2	EMILIN-1	IPI00013079	106649	1	11	11	22	0.138	TRUE	File: 280510_Despina314_IDASET1.wiff, Sample: Despina314_IDA085 (sample number 1), Elution: 22.511 min, Period: 1, Cycle(s): 986 (Experiment 4)	LVGGQAGLGR	K	R	0.95	55.8	43.6	0	1.39	2			464.222	926.43	927.537	2	-0.1004	-108.2	779	788	TRUE
HUES1	2	EMILIN-1	IPI00013079	106649	1	11	11	22	0.138	TRUE	File: 280510_Despina307_IDASET1.wiff, Sample: Despina307_IDA078 (sample number 1), Elution: 23 min, Period: 1, Cycle(s): 1027 (Experiment 3)	LVGGQAGLGR	K	R	0.95	61.9	43.6	0	0.959	2			464.236	926.458	927.537	2	-0.0723	-77.95	779	788	TRUE
HUES1	2	EMILIN-1	IPI00013079	106649	1	11	11	22	0.138	TRUE	File: 280510_Despina307_IDASET1.wiff, Sample: Despina307_IDA078 (sample number 1), Elution: 24.291 min, Period: 1, Cycle(s): 1044 (Experiment 5)	LVGSGLHTVEAAGEAR	R	Q	0.95	39.6	43.9	0	2.85	2			522.933	1565.78	1566.82	3	-0.0406	-25.91	513	528	TRUE
HUES1	2	EMILIN-1	IPI00013079	106649	1	11	11	22	0.138	TRUE	File: 280510_Despina314_IDASET1.wiff, Sample: Despina314_IDA085 (sample number 1), Elution: 24.235 min, Period: 1, Cycle(s): 1010 (Experiment 3) (Charge not auto determined)	LVGSGLHTVEAAGEAR	R	Q	0.95	48	43.9	0	0	2			522.934	1565.78	1566.82	3	-0.03685	-23.52	513	528	TRUE
HUES1	2	EMILIN-1	IPI00013079	106649	1	11	11	22	0.138	TRUE	File: 280510_Despina309_IDASET1.wiff, Sample: Despina309_IDA080 (sample number 1), Elution: 24.139 min, Period: 1, Cycle(s): 1005 (Experiment 4) (Charge not auto determined)	LVGSGLHTVEAAGEAR	R	Q	0.95	55.2	43.9	0	1.66	2			522.952	1565.83	1566.82	3	0.0169	10.79	513	528	TRUE
HUES1	2	EMILIN-1	IPI00013079	106649	1	11	11	22	0.138	TRUE	File: 280510_Despina308_IDASET1.wiff, Sample: Despina308_IDA079 (sample number 1), Elution: 24.013 to 24.065 min, Period: 1, Cycle(s): 974 (Experiment 3), 973 (Experiment 5) (Charge not auto determined)	LVGSGLHTVEAAGEAR	R	Q	0.95	56	43.9	0	3.05	2			522.919	1565.73	1566.82	3	-0.08126	-51.86	513	528	TRUE
HUES1	2	EMILIN-1	IPI00013079	106649	1	11	11	22	0.138	TRUE	File: 280510_Despina307_IDASET1.wiff, Sample: Despina307_IDA078 (sample number 1), Elution: 30.436 to 30.489 min, Period: 1, Cycle(s): 1150-1151 (Experiment 5)	QATLEGLQEVVGR	R	L	0.95	88.1	44.2	0	5.57	2			700.351	1398.69	1399.75	2	-0.0595	-42.51	529	541	TRUE
HUES1	2	EMILIN-1	IPI00013079	106649	1	11	11	22	0.138	TRUE	File: 280510_Despina314_IDASET1.wiff, Sample: Despina314_IDA085 (sample number 1), Elution: 21.228 min, Period: 1, Cycle(s): 968 (Experiment 4)	RPPQEccSPELGR	R	R	0.95	41.7	44.1	0	4	2		c6: Carbamidomethyl (+57.02), c7: Carbamidomethyl (+57.02)	529.205	1584.59	1585.72	3	-0.1219	-76.87	348	360	TRUE
HUES1	2	EMILIN-1	IPI00013079	106649	1	11	11	22	0.138	TRUE	File: 280510_Despina307_IDASET1.wiff, Sample: Despina307_IDA078 (sample number 1), Elution: 21.952 min, Period: 1, Cycle(s): 1012 (Experiment 5)	RPPQEccSPELGR	R	R	0.95	49.2	44.1	0	2.82	2		c6: Carbamidomethyl (+57.02), c7: Carbamidomethyl (+57.02)	529.23	1584.67	1585.72	3	-0.04573	-28.84	348	360	TRUE
HUES1	2	EMILIN-1	IPI00013079	106649	1	11	11	22	0.138	TRUE	File: 280510_Despina314_IDASET1.wiff, Sample: Despina314_IDA085 (sample number 1), Elution: 21.793 min, Period: 1, Cycle(s): 976 (Experiment 3)	RVLDSEGQLR	R	L	0.95	39.1	44.2	0	1.34	2			586.804	1171.59	1172.64	2	-0.03667	-31.27	503	512	TRUE
HUES1	2	EMILIN-1	IPI00013079	106649	1	11	11	22	0.138	TRUE	File: 280510_Despina307_IDASET1.wiff, Sample: Despina307_IDA078 (sample number 1), Elution: 25.158 min, Period: 1, Cycle(s): 1057 (Experiment 3)	SEPGTVPFDR	R	V	0.905	39.4	44.9	0	0	2			552.727	1103.44	1104.53	2	-0.08542	-77.34	882	891	TRUE
HUES1	2	EMILIN-1	IPI00013079	106649	1	11	11	22	0.138	TRUE	File: 280510_Despina314_IDASET1.wiff, Sample: Despina314_IDA085 (sample number 1), Elution: 24.932 to 24.985 min, Period: 1, Cycle(s): 1020 (Experiment 3), 1019 (Experiment 5)	SEPGTVPFDR	R	V	0.95	48.8	44.9	0	0.921	2			552.716	1103.42	1104.53	2	-0.1068	-96.67	882	891	TRUE
HUES1	2	EMILIN-1	IPI00013079	106649	1	11	11	22	0.138	TRUE	File: 280510_Despina308_IDASET1.wiff, Sample: Despina308_IDA079 (sample number 1), Elution: 24.867 to 24.931 min, Period: 1, Cycle(s): 986 (Experiment 3), 985 (Experiment 4)	SEPGTVPFDR	R	V	0.95	52.9	44.9	0	0	2			552.768	1103.52	1104.53	2	-0.003828	-3.466	882	891	TRUE
HUES1	2	EMILIN-1	IPI00013079	106649	1	11	11	22	0.138	TRUE	File: 280510_Despina314_IDASET1.wiff, Sample: Despina314_IDA085 (sample number 1), Elution: 22.789 min, Period: 1, Cycle(s): 990 (Experiment 4) (Charge not auto determined)	VLDSEGQLR	R	L	0.95	35.1	44.6	0	1.2	2			509.199	1016.38	1016.54	2	0.8537	-146.5	504	512	TRUE
HUES1	2	EMILIN-1	IPI00013079	106649	1	11	11	22	0.138	TRUE	File: 280510_Despina308_IDASET1.wiff, Sample: Despina308_IDA079 (sample number 1), Elution: 22.575 to 22.649 min, Period: 1, Cycle(s): 953 (Experiment 3), 954 (Experiment 4)	VLDSEGQLR	R	L	0.95	41.8	44.5	0	0.854	2			508.724	1015.43	1016.54	2	-0.09719	-95.62	504	512	TRUE
HUES1	2	EMILIN-1	IPI00013079	106649	1	11	11	22	0.138	TRUE	File: 280510_Despina314_IDASET1.wiff, Sample: Despina314_IDA085 (sample number 1), Elution: 22.714 min, Period: 1, Cycle(s): 989 (Experiment 4)	VLDSEGQLR	R	L	0.95	41.9	44.5	0	0	2			508.731	1015.45	1016.54	2	-0.08304	-81.7	504	512	TRUE
HUES1	2	Actin, cytoplasmic 1	IPI00021439,IPI00021440,IPI00894365,IPI00894498,IPI00930226	41719.8	1	10	11	36	0.259	TRUE	File: 280510_Despina317_IDASET1.wiff, Sample: Despina317_IDA088 (sample number 1), Elution: 22.012 to 22.075 min, Period: 1, Cycle(s): 1036 (Experiment 3), 1035 (Experiment 4)	AGFAGDDAPR	K	A	0.95	51.1	44.7	0	0	2			488.677	975.34	976.448	2	-0.1012	-103.7	19	28	TRUE
HUES1	2	Actin, cytoplasmic 1	IPI00021439,IPI00021440,IPI00894365,IPI00894498,IPI00930226	41719.8	1	10	11	36	0.259	TRUE	File: 280510_Despina318_IDASET1.wiff, Sample: Despina318_IDA089 (sample number 1), Elution: 21.919 to 22.516 min, Period: 1, Cycle(s): 1033-1035 (Experiment 3), 1030 (Experiment 4), 1038 (Experiment 5)	AGFAGDDAPR	K	A	0.95	54.1	44.7	0	2.14	2			488.701	975.388	976.448	2	-0.05349	-54.78	19	28	TRUE
HUES1	2	Actin, cytoplasmic 1	IPI00021439,IPI00021440,IPI00894365,IPI00894498,IPI00930226	41719.8	1	10	11	36	0.259	TRUE	File: 280510_Despina308_IDASET1.wiff, Sample: Despina308_IDA079 (sample number 1), Elution: 21.815 min, Period: 1, Cycle(s): 942 (Experiment 4)	AGFAGDDAPR	K	A	0.95	58.6	44.7	0	1.1	2			488.686	975.357	976.448	2	-0.08445	-86.49	19	28	TRUE
HUES1	2	Actin, cytoplasmic 1	IPI00021439,IPI00021440,IPI00894365,IPI00894498,IPI00930226	41719.8	1	10	11	36	0.259	TRUE	File: 280510_Despina330_IDASET1.wiff, Sample: Despina330_IDA101 (sample number 1), Elution: 21.724 to 21.781 min, Period: 1, Cycle(s): 1076-1077 (Experiment 3)	AGFAGDDAPR	K	A	0.95	59.3	44.7	0	0	2			488.7	975.385	976.448	2	-0.05628	-57.64	19	28	TRUE
HUES1	2	Actin, cytoplasmic 1	IPI00021439,IPI00021440,IPI00894365,IPI00894498,IPI00930226	41719.8	1	10	11	36	0.259	TRUE	File: 280510_Despina315_IDASET1.wiff, Sample: Despina315_IDA086 (sample number 1), Elution: 21.887 to 22.247 min, Period: 1, Cycle(s): 964, 966, 968-969 (Experiment 3)	AGFAGDDAPR	K	A	0.95	60	44.7	0	1.72	2			488.7	975.385	976.448	2	-0.05621	-57.57	19	28	TRUE
HUES1	2	Actin, cytoplasmic 1	IPI00021439,IPI00021440,IPI00894365,IPI00894498,IPI00930226	41719.8	1	10	11	36	0.259	TRUE	File: 280510_Despina319_IDASET1.wiff, Sample: Despina319_IDA090 (sample number 1), Elution: 22.002 to 22.297 min, Period: 1, Cycle(s): 1059 (Experiment 3), 1058, 1062 (Experiment 4)	AGFAGDDAPR	K	A	0.95	63	44.7	0	1.35	2			488.658	975.301	976.448	2	-0.1407	-144.1	19	28	TRUE
HUES1	2	Actin, cytoplasmic 1	IPI00021439,IPI00021440,IPI00894365,IPI00894498,IPI00930226	41719.8	1	10	11	36	0.259	TRUE	File: 280510_Despina320_IDASET1.wiff, Sample: Despina320_IDA091 (sample number 1), Elution: 22.059 to 22.206 min, Period: 1, Cycle(s): 1007-1009 (Experiment 3)	AGFAGDDAPR	K	A	0.95	66.6	44.7	0	1.47	2			488.69	975.366	976.448	2	-0.07527	-77.09	19	28	TRUE
HUES1	2	Actin, cytoplasmic 1	IPI00021439,IPI00021440,IPI00894365,IPI00894498,IPI00930226	41719.8	1	10	11	36	0.259	TRUE	File: 280510_Despina310_IDASET1.wiff, Sample: Despina310_IDA081 (sample number 1), Elution: 21.416 to 21.49 min, Period: 1, Cycle(s): 875-876 (Experiment 5)	AGFAGDDAPR	K	A	0.95	67.7	44.7	0	1	2			488.678	975.342	976.448	2	-0.0992	-101.6	19	28	TRUE
HUES1	2	Actin, cytoplasmic 1	IPI00021439,IPI00021440,IPI00894365,IPI00894498,IPI00930226	41719.8	1	10	11	36	0.259	TRUE	File: 280510_Despina314_IDASET1.wiff, Sample: Despina314_IDA085 (sample number 1), Elution: 21.879 to 21.933 min, Period: 1, Cycle(s): 978 (Experiment 3), 977 (Experiment 5)	AGFAGDDAPR	K	A	0.95	68	44.7	0	2.1	2			488.691	975.367	976.448	2	-0.07422	-76.02	19	28	TRUE
HUES1	2	Actin, cytoplasmic 1	IPI00021439,IPI00021440,IPI00894365,IPI00894498,IPI00930226	41719.8	1	10	11	36	0.259	TRUE	File: 280510_Despina324_IDASET1.wiff, Sample: Despina324_IDA095 (sample number 1), Elution: 20.864 to 21.928 min, Period: 1, Cycle(s): 980, 995 (Experiment 3), 994 (Experiment 4)	AGFAGDDAPR	K	A	0.95	69.4	44.7	0	1.41	2			488.736	975.457	976.448	2	0.01553	15.9	19	28	TRUE
HUES1	2	Actin, cytoplasmic 1	IPI00021439,IPI00021440,IPI00894365,IPI00894498,IPI00930226	41719.8	1	10	11	36	0.259	TRUE	File: 280510_Despina323_IDASET1.wiff, Sample: Despina323_IDA094 (sample number 1), Elution: 21.952 to 22.016 min, Period: 1, Cycle(s): 1012-1013 (Experiment 3)	AGFAGDDAPR	K	A	0.95	71.6	44.7	0	1.82	2			488.676	975.337	976.448	2	-0.1037	-106.2	19	28	TRUE
HUES1	2	Actin, cytoplasmic 1	IPI00021439,IPI00021440,IPI00894365,IPI00894498,IPI00930226	41719.8	1	10	11	36	0.259	TRUE	File: 280510_Despina325_IDASET1.wiff, Sample: Despina325_IDA096 (sample number 1), Elution: 21.948 to 22.022 min, Period: 1, Cycle(s): 1069-1070 (Experiment 3)	AGFAGDDAPR	K	A	0.95	73	44.7	0	2.66	2			488.696	975.377	976.448	2	-0.06429	-65.85	19	28	TRUE
HUES1	2	Actin, cytoplasmic 1	IPI00021439,IPI00021440,IPI00894365,IPI00894498,IPI00930226	41719.8	1	10	11	36	0.259	TRUE	File: 280510_Despina314_IDASET1.wiff, Sample: Despina314_IDA085 (sample number 1), Elution: 27.876 min, Period: 1, Cycle(s): 1064 (Experiment 5) (Charge not auto determined)	AVFPSIVGRPR	R	H	0.95	58.3	44	0	0	2			599.84	1197.67	1198.71	2	-0.03246	-27.08	29	39	TRUE
HUES1	2	Actin, cytoplasmic 1	IPI00021439,IPI00021440,IPI00894365,IPI00894498,IPI00930226	41719.8	1	10	11	36	0.259	TRUE	File: 280510_Despina318_IDASET1.wiff, Sample: Despina318_IDA089 (sample number 1), Elution: 21.003 to 21.078 min, Period: 1, Cycle(s): 1017-1018 (Experiment 3)	DSYVGDEAQSK	K	R	0.95	45.6	44	0	0	2			599.709	1197.4	1198.52	2	-0.112	-93.44	51	61	TRUE
HUES1	2	Actin, cytoplasmic 1	IPI00021439,IPI00021440,IPI00894365,IPI00894498,IPI00930226	41719.8	1	10	11	36	0.259	TRUE	File: 280510_Despina315_IDASET1.wiff, Sample: Despina315_IDA086 (sample number 1), Elution: 20.968 min, Period: 1, Cycle(s): 950 (Experiment 3)	DSYVGDEAQSK	K	R	0.95	53.5	44	0	1.68	2			599.746	1197.48	1198.52	2	-0.03731	-31.13	51	61	TRUE
HUES1	2	Actin, cytoplasmic 1	IPI00021439,IPI00021440,IPI00894365,IPI00894498,IPI00930226	41719.8	1	10	11	36	0.259	TRUE	File: 280510_Despina315_IDASET1.wiff, Sample: Despina315_IDA086 (sample number 1), Elution: 20.565 min, Period: 1, Cycle(s): 944 (Experiment 5) (Charge not auto determined)	DSYVGDEAQSKR	K	G	0.95	44.5	44	0	3.89	2			677.796	1353.58	1354.62	2	-0.03872	-28.59	51	62	TRUE
HUES1	2	Actin, cytoplasmic 1	IPI00021439,IPI00021440,IPI00894365,IPI00894498,IPI00930226	41719.8	1	10	11	36	0.259	TRUE	File: 280510_Despina318_IDASET1.wiff, Sample: Despina318_IDA089 (sample number 1), Elution: 20.61 min, Period: 1, Cycle(s): 1011 (Experiment 4)	DSYVGDEAQSKR	K	G	0.95	81.9	44	0	5.14	2			677.766	1353.52	1354.62	2	-0.09922	-73.25	51	62	TRUE
HUES1	2	Actin, cytoplasmic 1	IPI00021439,IPI00021440,IPI00894365,IPI00894498,IPI00930226	41719.8	1	10	11	36	0.259	TRUE	File: 280510_Despina315_IDASET1.wiff, Sample: Despina315_IDA086 (sample number 1), Elution: 23.555 to 24.474 min, Period: 1, Cycle(s): 1000-1001 (Experiment 3), 988 (Experiment 4)	EITALApSTMK	K	I	0.921	39.6	44.4	0	0	2		p7: Hydroxylation (+15.99)	589.221	1176.43	1177.61	2	-0.1793	-152.3	316	326	TRUE
HUES1	2	Actin, cytoplasmic 1	IPI00021439,IPI00021440,IPI00894365,IPI00894498,IPI00930226	41719.8	1	10	11	36	0.259	TRUE	File: 280510_Despina326_IDASET1.wiff, Sample: Despina326_IDA097 (sample number 1), Elution: 24.335 to 24.419 min, Period: 1, Cycle(s): 1003 (Experiment 3), 1004 (Experiment 5)	EITALAPSTmK	K	I	0.95	42.2	44.4	0	1.12	2		m10: Oxidation (+15.99)	589.273	1176.53	1177.61	2	-0.07574	-64.32	316	326	TRUE
HUES1	2	Actin, cytoplasmic 1	IPI00021439,IPI00021440,IPI00894365,IPI00894498,IPI00930226	41719.8	1	10	11	36	0.259	TRUE	File: 280510_Despina315_IDASET1.wiff, Sample: Despina315_IDA086 (sample number 1), Elution: 26.754 to 26.807 min, Period: 1, Cycle(s): 1038 (Experiment 3), 1037 (Experiment 5)	EITALAPSTMK	K	I	0.95	44.2	44.5	0	0	2			581.281	1160.55	1161.62	2	-0.06438	-55.42	316	326	TRUE
HUES1	2	Actin, cytoplasmic 1	IPI00021439,IPI00021440,IPI00894365,IPI00894498,IPI00930226	41719.8	1	10	11	36	0.259	TRUE	File: 280510_Despina314_IDASET1.wiff, Sample: Despina314_IDA085 (sample number 1), Elution: 26.68 min, Period: 1, Cycle(s): 1043 (Experiment 5) (Charge not auto determined)	EITALAPSTMK	K	I	0.95	44.4	44.5	0	0	2			581.281	1160.55	1161.62	2	-0.06337	-54.56	316	326	TRUE
HUES1	2	Actin, cytoplasmic 1	IPI00021439,IPI00021440,IPI00894365,IPI00894498,IPI00930226	41719.8	1	10	11	36	0.259	TRUE	File: 280510_Despina318_IDASET1.wiff, Sample: Despina318_IDA089 (sample number 1), Elution: 24.48 to 24.554 min, Period: 1, Cycle(s): 1066-1067 (Experiment 5)	EITALApSTMK	K	I	0.95	48.2	44.4	0	0	2		p7: Hydroxylation (+15.99)	589.286	1176.56	1177.61	2	-0.04794	-40.71	316	326	TRUE
HUES1	2	Actin, cytoplasmic 1	IPI00021439,IPI00021440,IPI00894365,IPI00894498,IPI00930226	41719.8	1	10	11	36	0.259	TRUE	File: 280510_Despina327_IDASET1.wiff, Sample: Despina327_IDA098 (sample number 1), Elution: 26.592 min, Period: 1, Cycle(s): 1036 (Experiment 4)	EITALAPSTMK	K	I	0.95	56.5	44.5	0	0	2			581.249	1160.48	1161.62	2	-0.1288	-110.9	316	326	TRUE
HUES1	2	Actin, cytoplasmic 1	IPI00021439,IPI00021440,IPI00894365,IPI00894498,IPI00930226	41719.8	1	10	11	36	0.259	TRUE	File: 280510_Despina314_IDASET1.wiff, Sample: Despina314_IDA085 (sample number 1), Elution: 24.32 min, Period: 1, Cycle(s): 1011 (Experiment 4)	GYSFTTTAER	R	E	0.95	51.2	44.4	0	2.18	2			566.725	1131.44	1132.53	2	-0.08406	-74.23	197	206	TRUE
[truncated: 525 more rows]
