# Supplementary material for: Comparative Proteomic Analysis of Supportive and Unsupportive Extracellular Matrix Substrates for Human Embryonic Stem Cell Maintenance
Source: J Biol Chem. 2013 May 8;288(26):18716–31. doi: 10.1074/jbc.M113.463372 (PMC3696646; doi:10.1074/jbc.M113.463372)
Supplement: Supplemental Data [file supp_M113.463372_jbc.M113.463372-5.zip]

Archive with 1 entries (1 files):
- SoteriouSupplementalFileS4_CD1P4ECM.xgmml
