# Supplementary material for: Comparative Proteomic Analysis of Supportive and Unsupportive Extracellular Matrix Substrates for Human Embryonic Stem Cell Maintenance
Source: J Biol Chem. 2013 May 8;288(26):18716–31. doi: 10.1074/jbc.M113.463372 (PMC3696646; doi:10.1074/jbc.M113.463372)
Supplement: Supplemental Data [file supp_M113.463372_jbc.M113.463372-5.zip › SoteriouSupplementalFileS4_CD1P4ECM.xgmml]

<?xml version="1.0" encoding="UTF-8" standalone="yes"?>
<graph label="CD1 P4 ECM" xmlns:dc="http://purl.org/dc/elements/1.1/" xmlns:xlink="http://www.w3.org/1999/xlink" xmlns:rdf="http://www.w3.org/1999/02/22-rdf-syntax-ns#" xmlns:cy="http://www.cytoscape.org" xmlns="http://www.cs.rpi.edu/XGMML"  directed="1">
  <att name="documentVersion" value="1.1"/>
  <att name="networkMetadata">
    <rdf:RDF>
      <rdf:Description rdf:about="http://www.cytoscape.org/">
        <dc:type>Protein-Protein Interaction</dc:type>
        <dc:description>N/A</dc:description>
        <dc:identifier>N/A</dc:identifier>
        <dc:date>2011-11-24 09:41:12</dc:date>
        <dc:title>CD1 P4 ECM</dc:title>
        <dc:source>http://www.cytoscape.org/</dc:source>
        <dc:format>Cytoscape-XGMML</dc:format>
      </rdf:Description>
    </rdf:RDF>
  </att>
  <att type="string" name="backgroundColor" value="#ffffff"/>
  <att type="real" name="GRAPH_VIEW_ZOOM" value="0.27133892412592814"/>
  <att type="real" name="GRAPH_VIEW_CENTER_X" value="857.4999408721924"/>
  <att type="real" name="GRAPH_VIEW_CENTER_Y" value="711.1455993652344"/>
  <att type="boolean" name="NODE_SIZE_LOCKED" value="true"/>
  <att type="string" name="__layoutAlgorithm" value="grid" cy:hidden="true"/>
  <node label="uniprotkb:P51148" id="-6285">
    <att type="integer" name="#" value="177"/>
    <att type="string" name="Accession Number (unique)" value="IPI00224518"/>
    <att type="boolean" name="CD1 P4 detected" value="true"/>
    <att type="real" name="CD1 P4 nSC" value="0.001441587"/>
    <att type="real" name="CD1 P4/MF1xCD1 P4" value="-1.213680967"/>
    <att type="real" name="ClusteringCoefficient" value="0.0"/>
    <att type="integer" name="Degree" value="0"/>
    <att type="boolean" name="Extracellular region" value="false"/>
    <att type="string" name="Human Gene Name" value="RAB5C"/>
    <att type="string" name="Human UniProt Accession" value="P51148"/>
    <att type="string" name="Identified Proteins (270)" value="Ras-related protein Rab-5C"/>
    <att type="boolean" name="MF1xCD1 P4 detected" value="true"/>
    <att type="real" name="MF1xCD1 P4 nSC" value="0.003343453"/>
    <att type="string" name="Mouse Gene Name" value="Rab5c"/>
    <att type="string" name="Mouse UniProt Accession" value="P35278"/>
    <att type="boolean" name="Plasma membrane/cell surface" value="true"/>
    <att type="string" name="canonicalName" value="uniprotkb:P51148"/>
    <att type="list" name="cytoscape.alias.list">
      <att type="string" name="cytoscape.alias.list" value="uniprotkb:P51148"/>
    </att>
    <att type="string" name="node.shape" value="roundrect"/>
    <att type="string" name="uniprotkb:" value="uniprotkb:P51148"/>
    <att type="string" name="uniprotkb:(gene name)" value="uniprotkb:RAB5C(gene name)"/>
    <graphics type="ROUNDED_RECTANGLE" h="35.0" w="35.0" x="246.5452880859375" y="1572.6201171875" fill="#ff6464" width="5" outline="#000000" cy:nodeTransparency="1.0" cy:nodeLabelFont="Default-0-12" cy:borderLineType="solid"/>
  </node>
  <node label="uniprotkb:P35580" id="-9349">
    <att type="integer" name="#" value="21"/>
    <att type="string" name="Accession Number (unique)" value="IPI00515398"/>
    <att type="boolean" name="CD1 P4 detected" value="true"/>
    <att type="real" name="CD1 P4 nSC" value="0.00341421"/>
    <att type="real" name="CD1 P4/MF1xCD1 P4" value="3.345854821"/>
    <att type="real" name="ClusteringCoefficient" value="0.0"/>
    <att type="integer" name="Degree" value="1"/>
    <att type="boolean" name="Extracellular region" value="false"/>
    <att type="string" name="Human Gene Name" value="MYH10"/>
    <att type="string" name="Human UniProt Accession" value="P35580"/>
    <att type="string" name="Identified Proteins (270)" value="Myosin-10"/>
    <att type="boolean" name="MF1xCD1 P4 detected" value="true"/>
    <att type="real" name="MF1xCD1 P4 nSC" value="3.35805E-4"/>
    <att type="string" name="Mouse Gene Name" value="Myh10"/>
    <att type="string" name="Mouse UniProt Accession" value="Q61879"/>
    <att type="boolean" name="Plasma membrane/cell surface" value="true"/>
    <att type="string" name="canonicalName" value="uniprotkb:P35580"/>
    <att type="list" name="cytoscape.alias.list">
      <att type="string" name="cytoscape.alias.list" value="uniprotkb:P35580"/>
    </att>
    <att type="string" name="node.shape" value="roundrect"/>
    <att type="string" name="uniprotkb:" value="uniprotkb:P35580"/>
    <att type="string" name="uniprotkb:(gene name)" value="uniprotkb:MYH10(gene name)"/>
    <graphics type="ROUNDED_RECTANGLE" h="35.00006103515625" w="35.0" x="711.837158203125" y="1017.5661315917969" fill="#0000ff" width="5" outline="#000000" cy:nodeTransparency="1.0" cy:nodeLabelFont="Default-0-12" cy:borderLineType="solid"/>
  </node>
  <node label="uniprotkb:P51888" id="-5634">
    <att type="integer" name="#" value="143"/>
    <att type="string" name="Accession Number (unique)" value="IPI00122293"/>
    <att type="boolean" name="CD1 P4 detected" value="true"/>
    <att type="real" name="CD1 P4 nSC" value="7.71081E-4"/>
    <att type="real" name="CD1 P4/MF1xCD1 P4" value="-1.699107795"/>
    <att type="real" name="ClusteringCoefficient" value="1.0"/>
    <att type="integer" name="Degree" value="2"/>
    <att type="boolean" name="Extracellular region" value="true"/>
    <att type="string" name="Human Gene Name" value="PRELP"/>
    <att type="string" name="Human UniProt Accession" value="P51888"/>
    <att type="string" name="Identified Proteins (270)" value="Prolargin"/>
    <att type="boolean" name="MF1xCD1 P4 detected" value="true"/>
    <att type="real" name="MF1xCD1 P4 nSC" value="0.002503702"/>
    <att type="string" name="Mouse Gene Name" value="Prelp"/>
    <att type="string" name="Mouse UniProt Accession" value="Q9JK53"/>
    <att type="boolean" name="Plasma membrane/cell surface" value="false"/>
    <att type="string" name="canonicalName" value="uniprotkb:P51888"/>
    <att type="list" name="cytoscape.alias.list">
      <att type="string" name="cytoscape.alias.list" value="uniprotkb:P51888"/>
    </att>
    <att type="string" name="uniprotkb:" value="uniprotkb:P51888"/>
    <att type="string" name="uniprotkb:(gene name)" value="uniprotkb:PRELP(gene name)"/>
    <graphics type="ELLIPSE" h="35.0" w="35.0" x="1079.9078369140625" y="485.0293273925781" fill="#ff2626" width="5" outline="#000000" cy:nodeTransparency="1.0" cy:nodeLabelFont="Default-0-12" cy:borderLineType="solid"/>
  </node>
  <node label="uniprotkb:O75487" id="-11384">
    <att type="integer" name="#" value="119"/>
    <att type="string" name="Accession Number (unique)" value="IPI00312407"/>
    <att type="boolean" name="CD1 P4 detected" value="true"/>
    <att type="real" name="CD1 P4 nSC" value="0.002863542"/>
    <att type="real" name="CD1 P4/MF1xCD1 P4" value="0.559632342"/>
    <att type="real" name="ClusteringCoefficient" value="0.0"/>
    <att type="integer" name="Degree" value="0"/>
    <att type="boolean" name="Extracellular region" value="true"/>
    <att type="string" name="Human Gene Name" value="GPC4"/>
    <att type="string" name="Human UniProt Accession" value="O75487"/>
    <att type="string" name="Identified Proteins (270)" value="Glypican-4"/>
    <att type="boolean" name="MF1xCD1 P4 detected" value="true"/>
    <att type="real" name="MF1xCD1 P4 nSC" value="0.001942842"/>
    <att type="string" name="Mouse Gene Name" value="Gpc4"/>
    <att type="string" name="Mouse UniProt Accession" value="P51655"/>
    <att type="boolean" name="Plasma membrane/cell surface" value="false"/>
    <att type="string" name="canonicalName" value="uniprotkb:O75487"/>
    <att type="list" name="cytoscape.alias.list">
      <att type="string" name="cytoscape.alias.list" value="uniprotkb:O75487"/>
    </att>
    <att type="string" name="uniprotkb:" value="uniprotkb:O75487"/>
    <att type="string" name="uniprotkb:(gene name)" value="uniprotkb:GPC4(gene name)"/>
    <graphics type="ELLIPSE" h="35.0" w="35.0" x="174.10003662109375" y="1572.6201171875" fill="#b8b8ff" width="5" outline="#000000" cy:nodeTransparency="1.0" cy:nodeLabelFont="Default-0-12" cy:borderLineType="solid"/>
  </node>
  <node label="uniprotkb:P01344" id="-5047">
    <att type="integer" name="#" value="120"/>
    <att type="string" name="Accession Number (unique)" value="IPI00138397"/>
    <att type="boolean" name="CD1 P4 detected" value="true"/>
    <att type="real" name="CD1 P4 nSC" value="0.004973475"/>
    <att type="real" name="CD1 P4/MF1xCD1 P4" value="-1.036231539"/>
    <att type="real" name="ClusteringCoefficient" value="0.0"/>
    <att type="integer" name="Degree" value="0"/>
    <att type="boolean" name="Extracellular region" value="true"/>
    <att type="string" name="Human Gene Name" value="IGF2"/>
    <att type="string" name="Human UniProt Accession" value="P01344"/>
    <att type="string" name="Identified Proteins (270)" value="Insulin-like growth factor II"/>
    <att type="boolean" name="MF1xCD1 P4 detected" value="true"/>
    <att type="real" name="MF1xCD1 P4 nSC" value="0.010199918"/>
    <att type="string" name="Mouse Gene Name" value="Igf2"/>
    <att type="string" name="Mouse UniProt Accession" value="P09535"/>
    <att type="boolean" name="Plasma membrane/cell surface" value="false"/>
    <att type="string" name="canonicalName" value="uniprotkb:P01344"/>
    <att type="list" name="cytoscape.alias.list">
      <att type="string" name="cytoscape.alias.list" value="uniprotkb:P01344"/>
    </att>
    <att type="string" name="uniprotkb:" value="uniprotkb:P01344"/>
    <att type="string" name="uniprotkb:(gene name)" value="uniprotkb:IGF2(gene name)"/>
    <graphics type="ELLIPSE" h="35.0" w="35.0" x="101.65481567382812" y="1572.6201171875" fill="#ff7b7b" width="5" outline="#000000" cy:nodeTransparency="1.0" cy:nodeLabelFont="Default-0-12" cy:borderLineType="solid"/>
  </node>
  <node label="uniprotkb:P61421" id="-9717">
    <att type="integer" name="#" value="130"/>
    <att type="string" name="Accession Number (unique)" value="IPI00313841"/>
    <att type="boolean" name="CD1 P4 detected" value="true"/>
    <att type="real" name="CD1 P4 nSC" value="0.004211471"/>
    <att type="real" name="CD1 P4/MF1xCD1 P4" value="1.131351642"/>
    <att type="real" name="ClusteringCoefficient" value="0.0"/>
    <att type="integer" name="Degree" value="1"/>
    <att type="boolean" name="Extracellular region" value="false"/>
    <att type="string" name="Human Gene Name" value="ATP6V0D1"/>
    <att type="string" name="Human UniProt Accession" value="P61421"/>
    <att type="string" name="Identified Proteins (270)" value="V-type proton ATPase subunit d 1"/>
    <att type="boolean" name="MF1xCD1 P4 detected" value="true"/>
    <att type="real" name="MF1xCD1 P4 nSC" value="0.001922485"/>
    <att type="string" name="Mouse Gene Name" value="Atp6v0d1"/>
    <att type="string" name="Mouse UniProt Accession" value="P51863"/>
    <att type="boolean" name="Plasma membrane/cell surface" value="true"/>
    <att type="string" name="canonicalName" value="uniprotkb:P61421"/>
    <att type="list" name="cytoscape.alias.list">
      <att type="string" name="cytoscape.alias.list" value="uniprotkb:P61421"/>
    </att>
    <att type="string" name="node.shape" value="roundrect"/>
    <att type="string" name="uniprotkb:" value="uniprotkb:P61421"/>
    <att type="string" name="uniprotkb:(gene name)" value="uniprotkb:ATP6V0D1(gene name)"/>
    <graphics type="ROUNDED_RECTANGLE" h="35.0" w="35.0" x="743.5260009765625" y="1123.386962890625" fill="#6f6fff" width="5" outline="#000000" cy:nodeTransparency="1.0" cy:nodeLabelFont="Default-0-12" cy:borderLineType="solid"/>
  </node>
  <node label="uniprotkb:P08123" id="-9245">
    <att type="integer" name="#" value="88"/>
    <att type="string" name="Accession Number (unique)" value="IPI00222188"/>
    <att type="boolean" name="CD1 P4 detected" value="true"/>
    <att type="real" name="CD1 P4 nSC" value="4.38808E-4"/>
    <att type="real" name="CD1 P4/MF1xCD1 P4" value="-1.607906762"/>
    <att type="real" name="ClusteringCoefficient" value="0.60714286"/>
    <att type="integer" name="Degree" value="10"/>
    <att type="boolean" name="Extracellular region" value="true"/>
    <att type="string" name="Human Gene Name" value="COL1A2"/>
    <att type="string" name="Human UniProt Accession" value="P08123"/>
    <att type="string" name="Identified Proteins (270)" value="Collagen alpha-2(I) chain"/>
    <att type="boolean" name="MF1xCD1 P4 detected" value="true"/>
    <att type="real" name="MF1xCD1 P4 nSC" value="0.001337528"/>
    <att type="string" name="Mouse Gene Name" value="Col1a2"/>
    <att type="string" name="Mouse UniProt Accession" value="Q01149"/>
    <att type="boolean" name="Plasma membrane/cell surface" value="false"/>
    <att type="string" name="canonicalName" value="uniprotkb:P08123"/>
    <att type="list" name="cytoscape.alias.list">
      <att type="string" name="cytoscape.alias.list" value="uniprotkb:P08123"/>
    </att>
    <att type="string" name="uniprotkb:" value="uniprotkb:P08123"/>
    <att type="string" name="uniprotkb:(gene name)" value="uniprotkb:COL1A2(gene name)"/>
    <graphics type="ELLIPSE" h="35.0" w="35.0" x="981.5267333984375" y="702.9026489257812" fill="#ff3232" width="5" outline="#000000" cy:nodeTransparency="1.0" cy:nodeLabelFont="Default-0-12" cy:borderLineType="solid"/>
  </node>
  <node label="uniprotkb:P04083" id="-10517">
    <att type="integer" name="#" value="176"/>
    <att type="string" name="Accession Number (unique)" value="IPI00230395"/>
    <att type="boolean" name="CD1 P4 detected" value="true"/>
    <att type="real" name="CD1 P4 nSC" value="8.50167E-4"/>
    <att type="real" name="CD1 P4/MF1xCD1 P4" value="-1.390717194"/>
    <att type="real" name="ClusteringCoefficient" value="0.0"/>
    <att type="integer" name="Degree" value="1"/>
    <att type="boolean" name="Extracellular region" value="true"/>
    <att type="string" name="Human Gene Name" value="ANXA1"/>
    <att type="string" name="Human UniProt Accession" value="P04083"/>
    <att type="string" name="Identified Proteins (270)" value="Annexin A1"/>
    <att type="boolean" name="MF1xCD1 P4 detected" value="true"/>
    <att type="real" name="MF1xCD1 P4 nSC" value="0.002229213"/>
    <att type="string" name="Mouse Gene Name" value="Anxa1"/>
    <att type="string" name="Mouse UniProt Accession" value="P10107"/>
    <att type="boolean" name="Plasma membrane/cell surface" value="false"/>
    <att type="string" name="canonicalName" value="uniprotkb:P04083"/>
    <att type="list" name="cytoscape.alias.list">
      <att type="string" name="cytoscape.alias.list" value="uniprotkb:P04083"/>
    </att>
    <att type="string" name="uniprotkb:" value="uniprotkb:P04083"/>
    <att type="string" name="uniprotkb:(gene name)" value="uniprotkb:ANXA1(gene name)"/>
    <graphics type="ELLIPSE" h="35.0" w="35.0" x="1366.4979248046875" y="630.5069580078125" fill="#ff4e4e" width="5" outline="#000000" cy:nodeTransparency="1.0" cy:nodeLabelFont="Default-0-12" cy:borderLineType="solid"/>
  </node>
  <node label="uniprotkb:P16070" id="-11456">
    <att type="integer" name="#" value="91"/>
    <att type="string" name="Accession Number (unique)" value="IPI00223769"/>
    <att type="boolean" name="CD1 P4 detected" value="true"/>
    <att type="real" name="CD1 P4 nSC" value="0.002486737"/>
    <att type="real" name="CD1 P4/MF1xCD1 P4" value="-0.036231539"/>
    <att type="real" name="ClusteringCoefficient" value="1.0"/>
    <att type="integer" name="Degree" value="7"/>
    <att type="boolean" name="Extracellular region" value="false"/>
    <att type="string" name="Human Gene Name" value="CD44"/>
    <att type="string" name="Human UniProt Accession" value="P16070"/>
    <att type="string" name="Identified Proteins (270)" value="CD44 antigen isoform c"/>
    <att type="boolean" name="MF1xCD1 P4 detected" value="true"/>
    <att type="real" name="MF1xCD1 P4 nSC" value="0.00254998"/>
    <att type="string" name="Mouse Gene Name" value="Cd44"/>
    <att type="string" name="Mouse UniProt Accession" value="P15379"/>
    <att type="boolean" name="Plasma membrane/cell surface" value="true"/>
    <att type="string" name="canonicalName" value="uniprotkb:P16070"/>
    <att type="list" name="cytoscape.alias.list">
      <att type="string" name="cytoscape.alias.list" value="uniprotkb:P16070"/>
    </att>
    <att type="string" name="node.shape" value="roundrect"/>
    <att type="string" name="uniprotkb:" value="uniprotkb:P16070"/>
    <att type="string" name="uniprotkb:(gene name)" value="uniprotkb:CD44(gene name)"/>
    <graphics type="ROUNDED_RECTANGLE" h="35.0" w="35.0" x="1071.3447265625" y="789.118408203125" fill="#fffafa" width="5" outline="#000000" cy:nodeTransparency="1.0" cy:nodeLabelFont="Default-0-12" cy:borderLineType="solid"/>
  </node>
  <node label="uniprotkb:O95967" id="-12189">
    <att type="integer" name="#" value="23"/>
    <att type="string" name="Accession Number (unique)" value="IPI00126055"/>
    <att type="boolean" name="CD1 P4 detected" value="true"/>
    <att type="real" name="CD1 P4 nSC" value="0.016702156"/>
    <att type="real" name="CD1 P4/MF1xCD1 P4" value="1.416281527"/>
    <att type="real" name="ClusteringCoefficient" value="0.0"/>
    <att type="integer" name="Degree" value="2"/>
    <att type="boolean" name="Extracellular region" value="true"/>
    <att type="string" name="Human Gene Name" value="EFEMP2"/>
    <att type="string" name="Human UniProt Accession" value="O95967"/>
    <att type="string" name="Identified Proteins (270)" value="EGF-containing fibulin-like extracellular matrix protein 2"/>
    <att type="boolean" name="MF1xCD1 P4 detected" value="true"/>
    <att type="real" name="MF1xCD1 P4 nSC" value="0.00625791"/>
    <att type="string" name="Mouse Gene Name" value="Efemp2"/>
    <att type="string" name="Mouse UniProt Accession" value="Q9WVJ9"/>
    <att type="boolean" name="Plasma membrane/cell surface" value="false"/>
    <att type="string" name="canonicalName" value="uniprotkb:O95967"/>
    <att type="list" name="cytoscape.alias.list">
      <att type="string" name="cytoscape.alias.list" value="uniprotkb:O95967"/>
    </att>
    <att type="string" name="uniprotkb:" value="uniprotkb:O95967"/>
    <att type="string" name="uniprotkb:(gene name)" value="uniprotkb:EFEMP2(gene name)"/>
    <graphics type="ELLIPSE" h="35.0" w="35.0" x="599.1121215820312" y="1500.1749267578125" fill="#4a4aff" width="5" outline="#000000" cy:nodeTransparency="1.0" cy:nodeLabelFont="Default-0-12" cy:borderLineType="solid"/>
  </node>
  <node label="uniprotkb:P21333" id="-10180">
    <att type="integer" name="#" value="64"/>
    <att type="string" name="Accession Number (unique)" value="IPI00131138"/>
    <att type="boolean" name="CD1 P4 detected" value="true"/>
    <att type="real" name="CD1 P4 nSC" value="9.43957E-4"/>
    <att type="real" name="CD1 P4/MF1xCD1 P4" value="-0.763832109"/>
    <att type="real" name="ClusteringCoefficient" value="0.16666667"/>
    <att type="integer" name="Degree" value="6"/>
    <att type="boolean" name="Extracellular region" value="false"/>
    <att type="string" name="Human Gene Name" value="FLNA"/>
    <att type="string" name="Human UniProt Accession" value="P21333"/>
    <att type="string" name="Identified Proteins (270)" value="Isoform 1 of Filamin-A"/>
    <att type="boolean" name="MF1xCD1 P4 detected" value="true"/>
    <att type="real" name="MF1xCD1 P4 nSC" value="0.001602835"/>
    <att type="string" name="Mouse Gene Name" value="Flna"/>
    <att type="string" name="Mouse UniProt Accession" value="Q8BTM8"/>
    <att type="boolean" name="Plasma membrane/cell surface" value="true"/>
    <att type="string" name="canonicalName" value="uniprotkb:P21333"/>
    <att type="list" name="cytoscape.alias.list">
      <att type="string" name="cytoscape.alias.list" value="uniprotkb:P21333"/>
    </att>
    <att type="string" name="node.shape" value="roundrect"/>
    <att type="string" name="uniprotkb:" value="uniprotkb:P21333"/>
    <att type="string" name="uniprotkb:(gene name)" value="uniprotkb:FLNA(gene name)"/>
    <graphics type="ROUNDED_RECTANGLE" h="35.0" w="35.0" x="647.8042602539062" y="92.14601135253906" fill="#ff9e9e" width="5" outline="#000000" cy:nodeTransparency="1.0" cy:nodeLabelFont="Default-0-12" cy:borderLineType="solid"/>
  </node>
  <node label="uniprotkb:Q99715" id="-7353">
    <att type="integer" name="#" value="11"/>
    <att type="string" name="Accession Number (unique)" value="IPI00121430"/>
    <att type="boolean" name="CD1 P4 detected" value="true"/>
    <att type="real" name="CD1 P4 nSC" value="0.002604228"/>
    <att type="real" name="CD1 P4/MF1xCD1 P4" value="-1.660798892"/>
    <att type="real" name="ClusteringCoefficient" value="0.0"/>
    <att type="integer" name="Degree" value="2"/>
    <att type="boolean" name="Extracellular region" value="true"/>
    <att type="string" name="Human Gene Name" value="COL12A1"/>
    <att type="string" name="Human UniProt Accession" value="Q99715"/>
    <att type="string" name="Identified Proteins (270)" value="Isoform 1 of Collagen alpha-1(XII) chain"/>
    <att type="boolean" name="MF1xCD1 P4 detected" value="true"/>
    <att type="real" name="MF1xCD1 P4 nSC" value="0.008234348"/>
    <att type="string" name="Mouse Gene Name" value="Col12a1"/>
    <att type="string" name="Mouse UniProt Accession" value="Q60847"/>
    <att type="boolean" name="Plasma membrane/cell surface" value="false"/>
    <att type="string" name="canonicalName" value="uniprotkb:Q99715"/>
    <att type="list" name="cytoscape.alias.list">
      <att type="string" name="cytoscape.alias.list" value="uniprotkb:Q99715"/>
    </att>
    <att type="string" name="uniprotkb:" value="uniprotkb:Q99715"/>
    <att type="string" name="uniprotkb:(gene name)" value="uniprotkb:COL12A1(gene name)"/>
    <graphics type="ELLIPSE" h="35.0" w="34.999969482421875" x="507.34803771972656" y="1500.1749267578125" fill="#ff2b2b" width="5" outline="#000000" cy:nodeTransparency="1.0" cy:nodeLabelFont="Default-0-12" cy:borderLineType="solid"/>
  </node>
  <node label="uniprotkb:P31949" id="-11302">
    <att type="integer" name="#" value="182"/>
    <att type="string" name="Accession Number (unique)" value="IPI00119202"/>
    <att type="boolean" name="CD1 P4 detected" value="true"/>
    <att type="real" name="CD1 P4 nSC" value="0.006028454"/>
    <att type="real" name="CD1 P4/MF1xCD1 P4" value="100.0"/>
    <att type="real" name="ClusteringCoefficient" value="0.0"/>
    <att type="integer" name="Degree" value="1"/>
    <att type="boolean" name="Extracellular region" value="false"/>
    <att type="string" name="Human Gene Name" value="S100A11"/>
    <att type="string" name="Human UniProt Accession" value="P31949"/>
    <att type="string" name="Identified Proteins (270)" value="Protein S100-A11"/>
    <att type="boolean" name="MF1xCD1 P4 detected" value="false"/>
    <att type="real" name="MF1xCD1 P4 nSC" value="0.0"/>
    <att type="string" name="Mouse Gene Name" value="S100a11"/>
    <att type="string" name="Mouse UniProt Accession" value="P50543"/>
    <att type="boolean" name="Plasma membrane/cell surface" value="true"/>
    <att type="string" name="canonicalName" value="uniprotkb:P31949"/>
    <att type="list" name="cytoscape.alias.list">
      <att type="string" name="cytoscape.alias.list" value="uniprotkb:P31949"/>
    </att>
    <att type="string" name="node.borderColor" value="153,153,153"/>
    <att type="string" name="node.shape" value="roundrect"/>
    <att type="string" name="uniprotkb:" value="uniprotkb:P31949"/>
    <att type="string" name="uniprotkb:(gene name)" value="uniprotkb:S100A11(gene name)"/>
    <graphics type="ROUNDED_RECTANGLE" h="35.0" w="35.0" x="1441.332763671875" y="657.32958984375" fill="#0000ff" width="5" outline="#999999" cy:nodeTransparency="1.0" cy:nodeLabelFont="Default-0-12" cy:borderLineType="solid"/>
  </node>
  <node label="uniprotkb:P08493" id="-9171">
    <att type="integer" name="#" value="54"/>
    <att type="string" name="Accession Number (unique)" value="IPI00117985"/>
    <att type="boolean" name="CD1 P4 detected" value="true"/>
    <att type="real" name="CD1 P4 nSC" value="0.03774712"/>
    <att type="real" name="CD1 P4/MF1xCD1 P4" value="0.665416529"/>
    <att type="real" name="ClusteringCoefficient" value="0.0"/>
    <att type="integer" name="Degree" value="0"/>
    <att type="boolean" name="Extracellular region" value="true"/>
    <att type="string" name="Human Gene Name" value="MGP"/>
    <att type="string" name="Human UniProt Accession" value="P08493"/>
    <att type="string" name="Identified Proteins (270)" value="Matrix Gla protein"/>
    <att type="boolean" name="MF1xCD1 P4 detected" value="true"/>
    <att type="real" name="MF1xCD1 P4 nSC" value="0.02379981"/>
    <att type="string" name="Mouse Gene Name" value="Mgp"/>
    <att type="string" name="Mouse UniProt Accession" value="P19788"/>
    <att type="boolean" name="Plasma membrane/cell surface" value="false"/>
    <att type="string" name="canonicalName" value="uniprotkb:P08493"/>
    <att type="list" name="cytoscape.alias.list">
      <att type="string" name="cytoscape.alias.list" value="uniprotkb:P08493"/>
    </att>
    <att type="string" name="uniprotkb:" value="uniprotkb:P08493"/>
    <att type="string" name="uniprotkb:(gene name)" value="uniprotkb:MGP(gene name)"/>
    <graphics type="ELLIPSE" h="35.0" w="35.0" x="29.209598541259766" y="1572.6201171875" fill="#aaaaff" width="5" outline="#000000" cy:nodeTransparency="1.0" cy:nodeLabelFont="Default-0-12" cy:borderLineType="solid"/>
  </node>
  <node label="uniprotkb:Q14254" id="-5472">
    <att type="integer" name="#" value="61"/>
    <att type="string" name="Accession Number (unique)" value="IPI00754549"/>
    <att type="boolean" name="CD1 P4 detected" value="true"/>
    <att type="real" name="CD1 P4 nSC" value="0.003739769"/>
    <att type="real" name="CD1 P4/MF1xCD1 P4" value="0.785124372"/>
    <att type="real" name="ClusteringCoefficient" value="1.0"/>
    <att type="integer" name="Degree" value="2"/>
    <att type="boolean" name="Extracellular region" value="false"/>
    <att type="string" name="Human Gene Name" value="FLOT2"/>
    <att type="string" name="Human UniProt Accession" value="Q14254"/>
    <att type="string" name="Identified Proteins (270)" value="Isoform 1 of Flotillin-2"/>
    <att type="boolean" name="MF1xCD1 P4 detected" value="true"/>
    <att type="real" name="MF1xCD1 P4 nSC" value="0.002170195"/>
    <att type="string" name="Mouse Gene Name" value="Flot2"/>
    <att type="string" name="Mouse UniProt Accession" value="Q60634"/>
    <att type="boolean" name="Plasma membrane/cell surface" value="true"/>
    <att type="string" name="canonicalName" value="uniprotkb:Q14254"/>
    <att type="list" name="cytoscape.alias.list">
      <att type="string" name="cytoscape.alias.list" value="uniprotkb:Q14254"/>
    </att>
    <att type="string" name="node.shape" value="roundrect"/>
    <att type="string" name="uniprotkb:" value="uniprotkb:Q14254"/>
    <att type="string" name="uniprotkb:(gene name)" value="uniprotkb:FLOT2(gene name)"/>
    <graphics type="ROUNDED_RECTANGLE" h="35.00000190734863" w="35.0" x="383.22088623046875" y="-26.896193504333496" fill="#9b9bff" width="5" outline="#000000" cy:nodeTransparency="1.0" cy:nodeLabelFont="Default-0-12" cy:borderLineType="solid"/>
  </node>
  <node label="uniprotkb:Q9NZN4" id="-11683">
    <att type="integer" name="#" value="142"/>
    <att type="string" name="Accession Number (unique)" value="IPI00402968"/>
    <att type="boolean" name="CD1 P4 detected" value="true"/>
    <att type="real" name="CD1 P4 nSC" value="0.001358873"/>
    <att type="real" name="CD1 P4/MF1xCD1 P4" value="-0.566067469"/>
    <att type="real" name="ClusteringCoefficient" value="0.0"/>
    <att type="integer" name="Degree" value="2"/>
    <att type="boolean" name="Extracellular region" value="false"/>
    <att type="string" name="Human Gene Name" value="EHD2"/>
    <att type="string" name="Human UniProt Accession" value="Q9NZN4"/>
    <att type="string" name="Identified Proteins (270)" value="EH domain-containing protein 2"/>
    <att type="boolean" name="MF1xCD1 P4 detected" value="true"/>
    <att type="real" name="MF1xCD1 P4 nSC" value="0.002011788"/>
    <att type="string" name="Mouse Gene Name" value="Ehd2"/>
    <att type="string" name="Mouse UniProt Accession" value="Q8BH64"/>
    <att type="boolean" name="Plasma membrane/cell surface" value="true"/>
    <att type="string" name="canonicalName" value="uniprotkb:Q9NZN4"/>
    <att type="list" name="cytoscape.alias.list">
      <att type="string" name="cytoscape.alias.list" value="uniprotkb:Q9NZN4"/>
    </att>
    <att type="string" name="node.shape" value="roundrect"/>
    <att type="string" name="uniprotkb:" value="uniprotkb:Q9NZN4"/>
    <att type="string" name="uniprotkb:(gene name)" value="uniprotkb:EHD2(gene name)"/>
    <graphics type="ROUNDED_RECTANGLE" h="35.0" w="35.0" x="415.5841369628906" y="1500.1749267578125" fill="#ffb7b7" width="5" outline="#000000" cy:nodeTransparency="1.0" cy:nodeLabelFont="Default-0-12" cy:borderLineType="solid"/>
  </node>
  <node label="uniprotkb:P61026" id="-10473">
    <att type="integer" name="#" value="79"/>
    <att type="string" name="Accession Number (unique)" value="IPI00130118"/>
    <att type="boolean" name="CD1 P4 detected" value="true"/>
    <att type="real" name="CD1 P4 nSC" value="0.003603967"/>
    <att type="real" name="CD1 P4/MF1xCD1 P4" value="-2.285980627"/>
    <att type="real" name="ClusteringCoefficient" value="0.0"/>
    <att type="integer" name="Degree" value="0"/>
    <att type="boolean" name="Extracellular region" value="false"/>
    <att type="string" name="Human Gene Name" value="RAB10"/>
    <att type="string" name="Human UniProt Accession" value="P61026"/>
    <att type="string" name="Identified Proteins (270)" value="Ras-related protein Rab-10"/>
    <att type="boolean" name="MF1xCD1 P4 detected" value="true"/>
    <att type="real" name="MF1xCD1 P4 nSC" value="0.017576386"/>
    <att type="string" name="Mouse Gene Name" value="Rab10"/>
    <att type="string" name="Mouse UniProt Accession" value="P61027"/>
    <att type="boolean" name="Plasma membrane/cell surface" value="true"/>
    <att type="string" name="canonicalName" value="uniprotkb:P61026"/>
    <att type="list" name="cytoscape.alias.list">
      <att type="string" name="cytoscape.alias.list" value="uniprotkb:P61026"/>
    </att>
    <att type="string" name="node.shape" value="roundrect"/>
    <att type="string" name="uniprotkb:" value="uniprotkb:P61026"/>
    <att type="string" name="uniprotkb:(gene name)" value="uniprotkb:RAB10(gene name)"/>
    <graphics type="ROUNDED_RECTANGLE" h="35.0" w="35.0" x="1685.790283203125" y="1480.856201171875" fill="#ff0000" width="5" outline="#000000" cy:nodeTransparency="1.0" cy:nodeLabelFont="Default-0-12" cy:borderLineType="solid"/>
  </node>
  <node label="uniprotkb:P09493" id="-11298">
    <att type="integer" name="#" value="95"/>
    <att type="string" name="Accession Number (unique)" value="IPI00227835"/>
    <att type="boolean" name="CD1 P4 detected" value="true"/>
    <att type="real" name="CD1 P4 nSC" value="0.002511856"/>
    <att type="real" name="CD1 P4/MF1xCD1 P4" value="1.02266215"/>
    <att type="real" name="ClusteringCoefficient" value="0.0"/>
    <att type="integer" name="Degree" value="2"/>
    <att type="boolean" name="Extracellular region" value="false"/>
    <att type="string" name="Human Gene Name" value="TPM1"/>
    <att type="string" name="Human UniProt Accession" value="P09493"/>
    <att type="string" name="Identified Proteins (270)" value="Isoform 2 of Tropomyosin alpha-1 chain"/>
    <att type="boolean" name="MF1xCD1 P4 detected" value="true"/>
    <att type="real" name="MF1xCD1 P4 nSC" value="0.001236354"/>
    <att type="string" name="Mouse Gene Name" value="Tpm1"/>
    <att type="string" name="Mouse UniProt Accession" value="P58771"/>
    <att type="boolean" name="Plasma membrane/cell surface" value="true"/>
    <att type="string" name="canonicalName" value="uniprotkb:P09493"/>
    <att type="list" name="cytoscape.alias.list">
      <att type="string" name="cytoscape.alias.list" value="uniprotkb:P09493"/>
    </att>
    <att type="string" name="node.shape" value="roundrect"/>
    <att type="string" name="uniprotkb:" value="uniprotkb:P09493"/>
    <att type="string" name="uniprotkb:(gene name)" value="uniprotkb:TPM1(gene name)"/>
    <graphics type="ROUNDED_RECTANGLE" h="35.0" w="35.0" x="323.8201904296875" y="1500.1749267578125" fill="#7d7dff" width="5" outline="#000000" cy:nodeTransparency="1.0" cy:nodeLabelFont="Default-0-12" cy:borderLineType="solid"/>
  </node>
  <node label="uniprotkb:P04792" id="-10809">
    <att type="integer" name="#" value="136"/>
    <att type="string" name="Accession Number (unique)" value="IPI00128522"/>
    <att type="boolean" name="CD1 P4 detected" value="true"/>
    <att type="real" name="CD1 P4 nSC" value="0.005766348"/>
    <att type="real" name="CD1 P4/MF1xCD1 P4" value="100.0"/>
    <att type="real" name="ClusteringCoefficient" value="0.0"/>
    <att type="integer" name="Degree" value="3"/>
    <att type="boolean" name="Extracellular region" value="false"/>
    <att type="string" name="Human Gene Name" value="HSPB1"/>
    <att type="string" name="Human UniProt Accession" value="P04792"/>
    <att type="string" name="Identified Proteins (270)" value="Isoform A of Heat shock protein beta-1"/>
    <att type="boolean" name="MF1xCD1 P4 detected" value="false"/>
    <att type="real" name="MF1xCD1 P4 nSC" value="0.0"/>
    <att type="string" name="Mouse Gene Name" value="Hspb1"/>
    <att type="string" name="Mouse UniProt Accession" value="P14602"/>
    <att type="boolean" name="Plasma membrane/cell surface" value="true"/>
    <att type="string" name="canonicalName" value="uniprotkb:P04792"/>
    <att type="list" name="cytoscape.alias.list">
      <att type="string" name="cytoscape.alias.list" value="uniprotkb:P04792"/>
    </att>
    <att type="string" name="node.borderColor" value="153,153,153"/>
    <att type="string" name="node.shape" value="roundrect"/>
    <att type="string" name="uniprotkb:" value="uniprotkb:P04792"/>
    <att type="string" name="uniprotkb:(gene name)" value="uniprotkb:HSPB1(gene name)"/>
    <graphics type="ROUNDED_RECTANGLE" h="35.0" w="35.0" x="761.498046875" y="1174.556884765625" fill="#0000ff" width="5" outline="#999999" cy:nodeTransparency="1.0" cy:nodeLabelFont="Default-0-12" cy:borderLineType="solid"/>
  </node>
  <node label="uniprotkb:P07996" id="-10330">
    <att type="integer" name="#" value="8"/>
    <att type="string" name="Accession Number (unique)" value="IPI00118413"/>
    <att type="boolean" name="CD1 P4 detected" value="true"/>
    <att type="real" name="CD1 P4 nSC" value="0.013851048"/>
    <att type="real" name="CD1 P4/MF1xCD1 P4" value="-0.585039809"/>
    <att type="real" name="ClusteringCoefficient" value="0.44444444"/>
    <att type="integer" name="Degree" value="13"/>
    <att type="boolean" name="Extracellular region" value="true"/>
    <att type="string" name="Human Gene Name" value="THBS1"/>
    <att type="string" name="Human UniProt Accession" value="P07996"/>
    <att type="string" name="Identified Proteins (270)" value="Thrombospondin 1"/>
    <att type="boolean" name="MF1xCD1 P4 detected" value="true"/>
    <att type="real" name="MF1xCD1 P4 nSC" value="0.020777685"/>
    <att type="string" name="Mouse Gene Name" value="Thbs1"/>
    <att type="string" name="Mouse UniProt Accession" value="P35441"/>
    <att type="boolean" name="Plasma membrane/cell surface" value="false"/>
    <att type="string" name="canonicalName" value="uniprotkb:P07996"/>
    <att type="list" name="cytoscape.alias.list">
      <att type="string" name="cytoscape.alias.list" value="uniprotkb:P07996"/>
    </att>
    <att type="string" name="uniprotkb:" value="uniprotkb:P07996"/>
    <att type="string" name="uniprotkb:(gene name)" value="uniprotkb:THBS1(gene name)"/>
    <graphics type="ELLIPSE" h="35.0" w="35.0" x="1088.3468017578125" y="518.625" fill="#ffb4b4" width="5" outline="#000000" cy:nodeTransparency="1.0" cy:nodeLabelFont="Default-0-12" cy:borderLineType="solid"/>
  </node>
  <node label="uniprotkb:P35232" id="-9067">
    <att type="integer" name="#" value="214"/>
    <att type="string" name="Accession Number (unique)" value="IPI00133440"/>
    <att type="boolean" name="CD1 P4 detected" value="true"/>
    <att type="real" name="CD1 P4 nSC" value="0.00395747"/>
    <att type="real" name="CD1 P4/MF1xCD1 P4" value="100.0"/>
    <att type="real" name="ClusteringCoefficient" value="0.0"/>
    <att type="integer" name="Degree" value="4"/>
    <att type="boolean" name="Extracellular region" value="false"/>
    <att type="string" name="Human Gene Name" value="PHB"/>
    <att type="string" name="Human UniProt Accession" value="P35232"/>
    <att type="string" name="Identified Proteins (270)" value="Prohibitin"/>
    <att type="boolean" name="MF1xCD1 P4 detected" value="false"/>
    <att type="real" name="MF1xCD1 P4 nSC" value="0.0"/>
    <att type="string" name="Mouse Gene Name" value="Phb"/>
    <att type="string" name="Mouse UniProt Accession" value="P67778"/>
    <att type="boolean" name="Plasma membrane/cell surface" value="true"/>
    <att type="string" name="canonicalName" value="uniprotkb:P35232"/>
    <att type="list" name="cytoscape.alias.list">
      <att type="string" name="cytoscape.alias.list" value="uniprotkb:P35232"/>
    </att>
    <att type="string" name="node.borderColor" value="153,153,153"/>
    <att type="string" name="node.shape" value="roundrect"/>
    <att type="string" name="uniprotkb:" value="uniprotkb:P35232"/>
    <att type="string" name="uniprotkb:(gene name)" value="uniprotkb:PHB(gene name)"/>
    <graphics type="ROUNDED_RECTANGLE" h="35.0" w="35.0" x="566.0645751953125" y="1286.0306396484375" fill="#0000ff" width="5" outline="#999999" cy:nodeTransparency="1.0" cy:nodeLabelFont="Default-0-12" cy:borderLineType="solid"/>
  </node>
  <node label="uniprotkb:P05121" id="-6051">
    <att type="integer" name="#" value="33"/>
    <att type="string" name="Accession Number (unique)" value="IPI00131547"/>
    <att type="boolean" name="CD1 P4 detected" value="true"/>
    <att type="real" name="CD1 P4 nSC" value="0.015239548"/>
    <att type="real" name="CD1 P4/MF1xCD1 P4" value="-0.007877747"/>
    <att type="real" name="ClusteringCoefficient" value="0.33333333"/>
    <att type="integer" name="Degree" value="5"/>
    <att type="boolean" name="Extracellular region" value="true"/>
    <att type="string" name="Human Gene Name" value="SERPINE1"/>
    <att type="string" name="Human UniProt Accession" value="P05121"/>
    <att type="string" name="Identified Proteins (270)" value="Plasminogen activator inhibitor 1"/>
    <att type="boolean" name="MF1xCD1 P4 detected" value="true"/>
    <att type="real" name="MF1xCD1 P4 nSC" value="0.01532299"/>
    <att type="string" name="Mouse Gene Name" value="Serpine1"/>
    <att type="string" name="Mouse UniProt Accession" value="P22777"/>
    <att type="boolean" name="Plasma membrane/cell surface" value="false"/>
    <att type="string" name="canonicalName" value="uniprotkb:P05121"/>
    <att type="list" name="cytoscape.alias.list">
      <att type="string" name="cytoscape.alias.list" value="uniprotkb:P05121"/>
    </att>
    <att type="string" name="uniprotkb:" value="uniprotkb:P05121"/>
    <att type="string" name="uniprotkb:(gene name)" value="uniprotkb:SERPINE1(gene name)"/>
    <graphics type="ELLIPSE" h="35.0" w="35.0" x="758.264404296875" y="374.0453186035156" fill="#fffefe" width="5" outline="#000000" cy:nodeTransparency="1.0" cy:nodeLabelFont="Default-0-12" cy:borderLineType="solid"/>
  </node>
  <node label="uniprotkb:P08670" id="-11330">
    <att type="integer" name="#" value="5"/>
    <att type="string" name="Accession Number (unique)" value="IPI00227299"/>
    <att type="boolean" name="CD1 P4 detected" value="true"/>
    <att type="real" name="CD1 P4 nSC" value="0.068703886"/>
    <att type="real" name="CD1 P4/MF1xCD1 P4" value="-0.12484099"/>
    <att type="real" name="ClusteringCoefficient" value="0.0"/>
    <att type="integer" name="Degree" value="3"/>
    <att type="boolean" name="Extracellular region" value="false"/>
    <att type="string" name="Human Gene Name" value="VIM"/>
    <att type="string" name="Human UniProt Accession" value="P08670"/>
    <att type="string" name="Identified Proteins (270)" value="Vimentin"/>
    <att type="boolean" name="MF1xCD1 P4 detected" value="true"/>
    <att type="real" name="MF1xCD1 P4 nSC" value="0.074913861"/>
    <att type="string" name="Mouse Gene Name" value="Vim"/>
    <att type="string" name="Mouse UniProt Accession" value="P20152"/>
    <att type="boolean" name="Plasma membrane/cell surface" value="true"/>
    <att type="string" name="canonicalName" value="uniprotkb:P08670"/>
    <att type="list" name="cytoscape.alias.list">
      <att type="string" name="cytoscape.alias.list" value="uniprotkb:P08670"/>
    </att>
    <att type="string" name="node.shape" value="roundrect"/>
    <att type="string" name="uniprotkb:" value="uniprotkb:P08670"/>
    <att type="string" name="uniprotkb:(gene name)" value="uniprotkb:VIM(gene name)"/>
    <graphics type="ROUNDED_RECTANGLE" h="35.0" w="35.0" x="970.7139892578125" y="274.99755859375" fill="#ffefef" width="5" outline="#000000" cy:nodeTransparency="1.0" cy:nodeLabelFont="Default-0-12" cy:borderLineType="solid"/>
  </node>
  <node label="uniprotkb:Q92743" id="-7774">
    <att type="integer" name="#" value="19"/>
    <att type="string" name="Accession Number (unique)" value="IPI00930771"/>
    <att type="boolean" name="CD1 P4 detected" value="true"/>
    <att type="real" name="CD1 P4 nSC" value="0.005305974"/>
    <att type="real" name="CD1 P4/MF1xCD1 P4" value="-1.027005649"/>
    <att type="real" name="ClusteringCoefficient" value="0.0"/>
    <att type="integer" name="Degree" value="1"/>
    <att type="boolean" name="Extracellular region" value="true"/>
    <att type="string" name="Human Gene Name" value="HTRA1"/>
    <att type="string" name="Human UniProt Accession" value="Q92743"/>
    <att type="string" name="Identified Proteins (270)" value="HtrA serine peptidase 1 precursor"/>
    <att type="boolean" name="MF1xCD1 P4 detected" value="true"/>
    <att type="real" name="MF1xCD1 P4 nSC" value="0.010812463"/>
    <att type="string" name="Mouse Gene Name" value="Htra1"/>
    <att type="string" name="Mouse UniProt Accession" value="Q9R118"/>
    <att type="boolean" name="Plasma membrane/cell surface" value="false"/>
    <att type="string" name="canonicalName" value="uniprotkb:Q92743"/>
    <att type="list" name="cytoscape.alias.list">
      <att type="string" name="cytoscape.alias.list" value="uniprotkb:Q92743"/>
    </att>
    <att type="string" name="uniprotkb:" value="uniprotkb:Q92743"/>
    <att type="string" name="uniprotkb:(gene name)" value="uniprotkb:HTRA1(gene name)"/>
    <graphics type="ELLIPSE" h="35.0" w="35.0" x="1613.3450927734375" y="1480.856201171875" fill="#ff7c7c" width="5" outline="#000000" cy:nodeTransparency="1.0" cy:nodeLabelFont="Default-0-12" cy:borderLineType="solid"/>
  </node>
  <node label="uniprotkb:P21980" id="-10879">
    <att type="integer" name="#" value="29"/>
    <att type="string" name="Accession Number (unique)" value="IPI00126861"/>
    <att type="boolean" name="CD1 P4 detected" value="true"/>
    <att type="real" name="CD1 P4 nSC" value="0.008045022"/>
    <att type="real" name="CD1 P4/MF1xCD1 P4" value="-0.618892832"/>
    <att type="real" name="ClusteringCoefficient" value="0.33333333"/>
    <att type="integer" name="Degree" value="6"/>
    <att type="boolean" name="Extracellular region" value="true"/>
    <att type="string" name="Human Gene Name" value="TGM2"/>
    <att type="string" name="Human UniProt Accession" value="P21980"/>
    <att type="string" name="Identified Proteins (270)" value="Protein-glutamine gamma-glutamyltransferase 2"/>
    <att type="boolean" name="MF1xCD1 P4 detected" value="true"/>
    <att type="real" name="MF1xCD1 P4 nSC" value="0.012354709"/>
    <att type="string" name="Mouse Gene Name" value="Tgm2"/>
    <att type="string" name="Mouse UniProt Accession" value="P21981"/>
    <att type="boolean" name="Plasma membrane/cell surface" value="false"/>
    <att type="string" name="canonicalName" value="uniprotkb:P21980"/>
    <att type="list" name="cytoscape.alias.list">
      <att type="string" name="cytoscape.alias.list" value="uniprotkb:P21980"/>
    </att>
    <att type="string" name="uniprotkb:" value="uniprotkb:P21980"/>
    <att type="string" name="uniprotkb:(gene name)" value="uniprotkb:TGM2(gene name)"/>
    <graphics type="ELLIPSE" h="35.0" w="35.0" x="1244.9134521484375" y="597.4327392578125" fill="#ffb0b0" width="5" outline="#000000" cy:nodeTransparency="1.0" cy:nodeLabelFont="Default-0-12" cy:borderLineType="solid"/>
  </node>
  <node label="uniprotkb:P68032" id="-11292">
    <att type="integer" name="#" value="2"/>
    <att type="string" name="Accession Number (unique)" value="IPI00114593"/>
    <att type="boolean" name="CD1 P4 detected" value="true"/>
    <att type="real" name="CD1 P4 nSC" value="0.179413063"/>
    <att type="real" name="CD1 P4/MF1xCD1 P4" value="0.068645139"/>
    <att type="real" name="ClusteringCoefficient" value="0.0"/>
    <att type="integer" name="Degree" value="0"/>
    <att type="boolean" name="Extracellular region" value="true"/>
    <att type="string" name="Human Gene Name" value="ACTC1"/>
    <att type="string" name="Human UniProt Accession" value="P68032"/>
    <att type="string" name="Identified Proteins (270)" value="&quot;Actin, alpha cardiac muscle 1&quot;"/>
    <att type="boolean" name="MF1xCD1 P4 detected" value="true"/>
    <att type="real" name="MF1xCD1 P4 nSC" value="0.171076287"/>
    <att type="string" name="Mouse Gene Name" value="Actc1"/>
    <att type="string" name="Mouse UniProt Accession" value="P68033"/>
    <att type="boolean" name="Plasma membrane/cell surface" value="false"/>
    <att type="string" name="canonicalName" value="uniprotkb:P68032"/>
    <att type="list" name="cytoscape.alias.list">
      <att type="string" name="cytoscape.alias.list" value="uniprotkb:P68032"/>
    </att>
    <att type="string" name="uniprotkb:" value="uniprotkb:P68032"/>
    <att type="string" name="uniprotkb:(gene name)" value="uniprotkb:ACTC1(gene name)"/>
    <graphics type="ELLIPSE" h="35.0" w="35.0" x="1540.89990234375" y="1480.856201171875" fill="#f6f6ff" width="5" outline="#000000" cy:nodeTransparency="1.0" cy:nodeLabelFont="Default-0-12" cy:borderLineType="solid"/>
  </node>
  <node label="uniprotkb:P38646" id="-6384">
    <att type="integer" name="#" value="134"/>
    <att type="string" name="Accession Number (unique)" value="IPI00133903"/>
    <att type="boolean" name="CD1 P4 detected" value="true"/>
    <att type="real" name="CD1 P4 nSC" value="0.002276471"/>
    <att type="real" name="CD1 P4/MF1xCD1 P4" value="1.131351642"/>
    <att type="real" name="ClusteringCoefficient" value="0.0"/>
    <att type="integer" name="Degree" value="1"/>
    <att type="boolean" name="Extracellular region" value="false"/>
    <att type="string" name="Human Gene Name" value="HSPA9"/>
    <att type="string" name="Human UniProt Accession" value="P38646"/>
    <att type="string" name="Identified Proteins (270)" value="&quot;Stress-70 protein, mitochondrial&quot;"/>
    <att type="boolean" name="MF1xCD1 P4 detected" value="true"/>
    <att type="real" name="MF1xCD1 P4 nSC" value="0.001039181"/>
    <att type="string" name="Mouse Gene Name" value="Hspa9"/>
    <att type="string" name="Mouse UniProt Accession" value="P38647"/>
    <att type="boolean" name="Plasma membrane/cell surface" value="true"/>
    <att type="string" name="canonicalName" value="uniprotkb:P38646"/>
    <att type="list" name="cytoscape.alias.list">
      <att type="string" name="cytoscape.alias.list" value="uniprotkb:P38646"/>
    </att>
    <att type="string" name="node.shape" value="roundrect"/>
    <att type="string" name="uniprotkb:" value="uniprotkb:P38646"/>
    <att type="string" name="uniprotkb:(gene name)" value="uniprotkb:HSPA9(gene name)"/>
    <graphics type="ROUNDED_RECTANGLE" h="35.0" w="35.0" x="695.3043212890625" y="1252.111572265625" fill="#6f6fff" width="5" outline="#000000" cy:nodeTransparency="1.0" cy:nodeLabelFont="Default-0-12" cy:borderLineType="solid"/>
  </node>
  <node label="uniprotkb:Q03135" id="-10892">
    <att type="integer" name="#" value="103"/>
    <att type="string" name="Accession Number (unique)" value="IPI00117829"/>
    <att type="boolean" name="CD1 P4 detected" value="true"/>
    <att type="real" name="CD1 P4 nSC" value="0.008683845"/>
    <att type="real" name="CD1 P4/MF1xCD1 P4" value="0.245750651"/>
    <att type="real" name="ClusteringCoefficient" value="0.2"/>
    <att type="integer" name="Degree" value="7"/>
    <att type="boolean" name="Extracellular region" value="false"/>
    <att type="string" name="Human Gene Name" value="CAV1"/>
    <att type="string" name="Human UniProt Accession" value="Q03135"/>
    <att type="string" name="Identified Proteins (270)" value="Isoform Alpha of Caveolin-1"/>
    <att type="boolean" name="MF1xCD1 P4 detected" value="true"/>
    <att type="real" name="MF1xCD1 P4 nSC" value="0.007323754"/>
    <att type="string" name="Mouse Gene Name" value="Cav1"/>
    <att type="string" name="Mouse UniProt Accession" value="P49817"/>
    <att type="boolean" name="Plasma membrane/cell surface" value="true"/>
    <att type="string" name="canonicalName" value="uniprotkb:Q03135"/>
    <att type="list" name="cytoscape.alias.list">
      <att type="string" name="cytoscape.alias.list" value="uniprotkb:Q03135"/>
    </att>
    <att type="string" name="node.shape" value="roundrect"/>
    <att type="string" name="uniprotkb:" value="uniprotkb:Q03135"/>
    <att type="string" name="uniprotkb:(gene name)" value="uniprotkb:CAV1(gene name)"/>
    <graphics type="ROUNDED_RECTANGLE" h="34.999999046325684" w="35.0" x="510.72039794921875" y="-22.45579957962036" fill="#e0e0ff" width="5" outline="#000000" cy:nodeTransparency="1.0" cy:nodeLabelFont="Default-0-12" cy:borderLineType="solid"/>
  </node>
  <node label="uniprotkb:P09382" id="-9531">
    <att type="integer" name="#" value="92"/>
    <att type="string" name="Accession Number (unique)" value="IPI00229517"/>
    <att type="boolean" name="CD1 P4 detected" value="true"/>
    <att type="real" name="CD1 P4 nSC" value="0.008841733"/>
    <att type="real" name="CD1 P4/MF1xCD1 P4" value="-0.512994746"/>
    <att type="real" name="ClusteringCoefficient" value="0.0"/>
    <att type="integer" name="Degree" value="3"/>
    <att type="boolean" name="Extracellular region" value="true"/>
    <att type="string" name="Human Gene Name" value="LGALS1"/>
    <att type="string" name="Human UniProt Accession" value="P09382"/>
    <att type="string" name="Identified Proteins (270)" value="Galectin-1"/>
    <att type="boolean" name="MF1xCD1 P4 detected" value="true"/>
    <att type="real" name="MF1xCD1 P4 nSC" value="0.012617235"/>
    <att type="string" name="Mouse Gene Name" value="Lgals1"/>
    <att type="string" name="Mouse UniProt Accession" value="P16045"/>
    <att type="boolean" name="Plasma membrane/cell surface" value="false"/>
    <att type="string" name="canonicalName" value="uniprotkb:P09382"/>
    <att type="list" name="cytoscape.alias.list">
      <att type="string" name="cytoscape.alias.list" value="uniprotkb:P09382"/>
    </att>
    <att type="string" name="uniprotkb:" value="uniprotkb:P09382"/>
    <att type="string" name="uniprotkb:(gene name)" value="uniprotkb:LGALS1(gene name)"/>
    <graphics type="ELLIPSE" h="35.0" w="35.0" x="1403.254150390625" y="43.5429573059082" fill="#ffbebe" width="5" outline="#000000" cy:nodeTransparency="1.0" cy:nodeLabelFont="Default-0-12" cy:borderLineType="solid"/>
  </node>
  <node label="uniprotkb:Q00325" id="-1685">
    <att type="integer" name="#" value="108"/>
    <att type="string" name="Accession Number (unique)" value="IPI00124771"/>
    <att type="boolean" name="CD1 P4 detected" value="true"/>
    <att type="real" name="CD1 P4 nSC" value="0.002901194"/>
    <att type="real" name="CD1 P4/MF1xCD1 P4" value="0.108247127"/>
    <att type="real" name="ClusteringCoefficient" value="0.0"/>
    <att type="integer" name="Degree" value="0"/>
    <att type="boolean" name="Extracellular region" value="false"/>
    <att type="string" name="Human Gene Name" value="SLC25A3"/>
    <att type="string" name="Human UniProt Accession" value="Q00325"/>
    <att type="string" name="Identified Proteins (270)" value="&quot;Phosphate carrier protein, mitochondrial&quot;"/>
    <att type="boolean" name="MF1xCD1 P4 detected" value="true"/>
    <att type="real" name="MF1xCD1 P4 nSC" value="0.00269148"/>
    <att type="string" name="Mouse Gene Name" value="Slc25a3"/>
    <att type="string" name="Mouse UniProt Accession" value="Q8VEM8"/>
    <att type="boolean" name="Plasma membrane/cell surface" value="true"/>
    <att type="string" name="canonicalName" value="uniprotkb:Q00325"/>
    <att type="list" name="cytoscape.alias.list">
      <att type="string" name="cytoscape.alias.list" value="uniprotkb:Q00325"/>
    </att>
    <att type="string" name="node.shape" value="roundrect"/>
    <att type="string" name="uniprotkb:" value="uniprotkb:Q00325"/>
    <att type="string" name="uniprotkb:(gene name)" value="uniprotkb:SLC25A3(gene name)"/>
    <graphics type="ROUNDED_RECTANGLE" h="35.0" w="35.0" x="1468.4547119140625" y="1480.856201171875" fill="#f1f1ff" width="5" outline="#000000" cy:nodeTransparency="1.0" cy:nodeLabelFont="Default-0-12" cy:borderLineType="solid"/>
  </node>
  <node label="uniprotkb:Q6UY14" id="-12343">
    <att type="integer" name="#" value="74"/>
    <att type="string" name="Accession Number (unique)" value="IPI00279302"/>
    <att type="boolean" name="CD1 P4 detected" value="true"/>
    <att type="real" name="CD1 P4 nSC" value="0.001050656"/>
    <att type="real" name="CD1 P4/MF1xCD1 P4" value="0.956020768"/>
    <att type="real" name="ClusteringCoefficient" value="0.0"/>
    <att type="integer" name="Degree" value="0"/>
    <att type="boolean" name="Extracellular region" value="true"/>
    <att type="string" name="Human Gene Name" value="ADAMTSL4"/>
    <att type="string" name="Human UniProt Accession" value="Q6UY14"/>
    <att type="string" name="Identified Proteins (270)" value="ADAMTS-like protein 4"/>
    <att type="boolean" name="MF1xCD1 P4 detected" value="true"/>
    <att type="real" name="MF1xCD1 P4 nSC" value="5.41589E-4"/>
    <att type="string" name="Mouse Gene Name" value="Adamtsl4"/>
    <att type="string" name="Mouse UniProt Accession" value="Q80T21"/>
    <att type="boolean" name="Plasma membrane/cell surface" value="false"/>
    <att type="string" name="canonicalName" value="uniprotkb:Q6UY14"/>
    <att type="list" name="cytoscape.alias.list">
      <att type="string" name="cytoscape.alias.list" value="uniprotkb:Q6UY14"/>
    </att>
    <att type="string" name="uniprotkb:" value="uniprotkb:Q6UY14"/>
    <att type="string" name="uniprotkb:(gene name)" value="uniprotkb:ADAMTSL4(gene name)"/>
    <graphics type="ELLIPSE" h="35.0" w="35.0" x="1396.0093994140625" y="1480.856201171875" fill="#8585ff" width="5" outline="#000000" cy:nodeTransparency="1.0" cy:nodeLabelFont="Default-0-12" cy:borderLineType="solid"/>
  </node>
  <node label="uniprotkb:P24821" id="-7379">
    <att type="integer" name="#" value="25"/>
    <att type="string" name="Accession Number (unique)" value="IPI00403938"/>
    <att type="boolean" name="CD1 P4 detected" value="true"/>
    <att type="real" name="CD1 P4 nSC" value="0.001174838"/>
    <att type="real" name="CD1 P4/MF1xCD1 P4" value="-1.30717827"/>
    <att type="real" name="ClusteringCoefficient" value="0.7"/>
    <att type="integer" name="Degree" value="5"/>
    <att type="boolean" name="Extracellular region" value="true"/>
    <att type="string" name="Human Gene Name" value="TNC"/>
    <att type="string" name="Human UniProt Accession" value="P24821"/>
    <att type="string" name="Identified Proteins (270)" value="Isoform 1 of Tenascin"/>
    <att type="boolean" name="MF1xCD1 P4 detected" value="true"/>
    <att type="real" name="MF1xCD1 P4 nSC" value="0.002907219"/>
    <att type="string" name="Mouse Gene Name" value="Tnc"/>
    <att type="string" name="Mouse UniProt Accession" value="Q80YX1"/>
    <att type="boolean" name="Plasma membrane/cell surface" value="false"/>
    <att type="string" name="canonicalName" value="uniprotkb:P24821"/>
    <att type="list" name="cytoscape.alias.list">
      <att type="string" name="cytoscape.alias.list" value="uniprotkb:P24821"/>
    </att>
    <att type="string" name="uniprotkb:" value="uniprotkb:P24821"/>
    <att type="string" name="uniprotkb:(gene name)" value="uniprotkb:TNC(gene name)"/>
    <graphics type="ELLIPSE" h="35.0" w="35.0" x="1209.056640625" y="688.5948486328125" fill="#ff5858" width="5" outline="#000000" cy:nodeTransparency="1.0" cy:nodeLabelFont="Default-0-12" cy:borderLineType="solid"/>
  </node>
  <node label="uniprotkb:P07355" id="-10512">
    <att type="integer" name="#" value="105"/>
    <att type="string" name="Accession Number (unique)" value="IPI00468203"/>
    <att type="boolean" name="CD1 P4 detected" value="true"/>
    <att type="real" name="CD1 P4 nSC" value="0.001700333"/>
    <att type="real" name="CD1 P4/MF1xCD1 P4" value="-2.161143784"/>
    <att type="real" name="ClusteringCoefficient" value="0.0"/>
    <att type="integer" name="Degree" value="2"/>
    <att type="boolean" name="Extracellular region" value="true"/>
    <att type="string" name="Human Gene Name" value="ANXA2"/>
    <att type="string" name="Human UniProt Accession" value="P07355"/>
    <att type="string" name="Identified Proteins (270)" value="Annexin A2"/>
    <att type="boolean" name="MF1xCD1 P4 detected" value="true"/>
    <att type="real" name="MF1xCD1 P4 nSC" value="0.007605069"/>
    <att type="string" name="Mouse Gene Name" value="Anxa2"/>
    <att type="string" name="Mouse UniProt Accession" value="P07356"/>
    <att type="boolean" name="Plasma membrane/cell surface" value="false"/>
    <att type="string" name="canonicalName" value="uniprotkb:P07355"/>
    <att type="list" name="cytoscape.alias.list">
      <att type="string" name="cytoscape.alias.list" value="uniprotkb:P07355"/>
    </att>
    <att type="string" name="uniprotkb:" value="uniprotkb:P07355"/>
    <att type="string" name="uniprotkb:(gene name)" value="uniprotkb:ANXA2(gene name)"/>
    <graphics type="ELLIPSE" h="35.0" w="35.0" x="960.9223022460938" y="203.14556884765625" fill="#ff0000" width="5" outline="#000000" cy:nodeTransparency="1.0" cy:nodeLabelFont="Default-0-12" cy:borderLineType="solid"/>
  </node>
  <node label="uniprotkb:Q14112" id="-7351">
    <att type="integer" name="#" value="53"/>
    <att type="string" name="Accession Number (unique)" value="IPI00719919"/>
    <att type="boolean" name="CD1 P4 detected" value="true"/>
    <att type="real" name="CD1 P4 nSC" value="3.70423E-4"/>
    <att type="real" name="CD1 P4/MF1xCD1 P4" value="100.0"/>
    <att type="real" name="ClusteringCoefficient" value="0.0"/>
    <att type="integer" name="Degree" value="3"/>
    <att type="boolean" name="Extracellular region" value="true"/>
    <att type="string" name="Human Gene Name" value="NID2"/>
    <att type="string" name="Human UniProt Accession" value="Q14112"/>
    <att type="string" name="Identified Proteins (270)" value="nidogen 2 precursor"/>
    <att type="boolean" name="MF1xCD1 P4 detected" value="false"/>
    <att type="real" name="MF1xCD1 P4 nSC" value="0.0"/>
    <att type="string" name="Mouse Gene Name" value="Nid2"/>
    <att type="string" name="Mouse UniProt Accession" value="O88322"/>
    <att type="boolean" name="Plasma membrane/cell surface" value="false"/>
    <att type="string" name="canonicalName" value="uniprotkb:Q14112"/>
    <att type="list" name="cytoscape.alias.list">
      <att type="string" name="cytoscape.alias.list" value="uniprotkb:Q14112"/>
    </att>
    <att type="string" name="node.borderColor" value="153,153,153"/>
    <att type="string" name="uniprotkb:" value="uniprotkb:Q14112"/>
    <att type="string" name="uniprotkb:(gene name)" value="uniprotkb:NID2(gene name)"/>
    <graphics type="ELLIPSE" h="35.0" w="35.0" x="1098.0946044921875" y="407.6410217285156" fill="#0000ff" width="5" outline="#999999" cy:nodeTransparency="1.0" cy:nodeLabelFont="Default-0-12" cy:borderLineType="solid"/>
  </node>
  <node label="uniprotkb:P29279" id="-6970">
    <att type="integer" name="#" value="150"/>
    <att type="string" name="Accession Number (unique)" value="IPI00322594"/>
    <att type="boolean" name="CD1 P4 detected" value="true"/>
    <att type="real" name="CD1 P4 nSC" value="8.72539E-4"/>
    <att type="real" name="CD1 P4/MF1xCD1 P4" value="-1.213680967"/>
    <att type="real" name="ClusteringCoefficient" value="1.0"/>
    <att type="integer" name="Degree" value="4"/>
    <att type="boolean" name="Extracellular region" value="true"/>
    <att type="string" name="Human Gene Name" value="CTGF"/>
    <att type="string" name="Human UniProt Accession" value="P29279"/>
    <att type="string" name="Identified Proteins (270)" value="Connective tissue growth factor"/>
    <att type="boolean" name="MF1xCD1 P4 detected" value="true"/>
    <att type="real" name="MF1xCD1 P4 nSC" value="0.002023669"/>
    <att type="string" name="Mouse Gene Name" value="Ctgf"/>
    <att type="string" name="Mouse UniProt Accession" value="P29268"/>
    <att type="boolean" name="Plasma membrane/cell surface" value="false"/>
    <att type="string" name="canonicalName" value="uniprotkb:P29279"/>
    <att type="list" name="cytoscape.alias.list">
      <att type="string" name="cytoscape.alias.list" value="uniprotkb:P29279"/>
    </att>
    <att type="string" name="uniprotkb:" value="uniprotkb:P29279"/>
    <att type="string" name="uniprotkb:(gene name)" value="uniprotkb:CTGF(gene name)"/>
    <graphics type="ELLIPSE" h="35.0" w="35.0" x="1188.122802734375" y="398.33892822265625" fill="#ff6464" width="5" outline="#000000" cy:nodeTransparency="1.0" cy:nodeLabelFont="Default-0-12" cy:borderLineType="solid"/>
  </node>
  <node label="uniprotkb:P12235" id="-10085">
    <att type="integer" name="#" value="67"/>
    <att type="string" name="Accession Number (unique)" value="IPI00115564"/>
    <att type="boolean" name="CD1 P4 detected" value="true"/>
    <att type="real" name="CD1 P4 nSC" value="0.007335823"/>
    <att type="real" name="CD1 P4/MF1xCD1 P4" value="-0.411642235"/>
    <att type="real" name="ClusteringCoefficient" value="0.0"/>
    <att type="integer" name="Degree" value="1"/>
    <att type="boolean" name="Extracellular region" value="false"/>
    <att type="string" name="Human Gene Name" value="SLC25A4"/>
    <att type="string" name="Human UniProt Accession" value="P12235"/>
    <att type="string" name="Identified Proteins (270)" value="ADP/ATP translocase 1"/>
    <att type="boolean" name="MF1xCD1 P4 detected" value="true"/>
    <att type="real" name="MF1xCD1 P4 nSC" value="0.009758105"/>
    <att type="string" name="Mouse Gene Name" value="Slc25a4"/>
    <att type="string" name="Mouse UniProt Accession" value="P48962"/>
    <att type="boolean" name="Plasma membrane/cell surface" value="true"/>
    <att type="string" name="canonicalName" value="uniprotkb:P12235"/>
    <att type="list" name="cytoscape.alias.list">
      <att type="string" name="cytoscape.alias.list" value="uniprotkb:P12235"/>
    </att>
    <att type="string" name="node.shape" value="roundrect"/>
    <att type="string" name="uniprotkb:" value="uniprotkb:P12235"/>
    <att type="string" name="uniprotkb:(gene name)" value="uniprotkb:SLC25A4(gene name)"/>
    <graphics type="ROUNDED_RECTANGLE" h="35.0" w="35.0" x="742.4722900390625" y="1225.3438720703125" fill="#ffcbcb" width="5" outline="#000000" cy:nodeTransparency="1.0" cy:nodeLabelFont="Default-0-12" cy:borderLineType="solid"/>
  </node>
  <node label="uniprotkb:Q9UHB6" id="-3858">
    <att type="integer" name="#" value="256"/>
    <att type="string" name="Accession Number (unique)" value="IPI00112339"/>
    <att type="boolean" name="CD1 P4 detected" value="true"/>
    <att type="real" name="CD1 P4 nSC" value="5.9208E-4"/>
    <att type="real" name="CD1 P4/MF1xCD1 P4" value="100.0"/>
    <att type="real" name="ClusteringCoefficient" value="0.0"/>
    <att type="integer" name="Degree" value="0"/>
    <att type="boolean" name="Extracellular region" value="false"/>
    <att type="string" name="Human Gene Name" value="LIMA1"/>
    <att type="string" name="Human UniProt Accession" value="Q9UHB6"/>
    <att type="string" name="Identified Proteins (270)" value="LIM domain and actin binding 1 isoform a"/>
    <att type="boolean" name="MF1xCD1 P4 detected" value="false"/>
    <att type="real" name="MF1xCD1 P4 nSC" value="0.0"/>
    <att type="string" name="Mouse Gene Name" value="Lima1"/>
    <att type="string" name="Mouse UniProt Accession" value="Q9ERG0"/>
    <att type="boolean" name="Plasma membrane/cell surface" value="true"/>
    <att type="string" name="canonicalName" value="uniprotkb:Q9UHB6"/>
    <att type="list" name="cytoscape.alias.list">
      <att type="string" name="cytoscape.alias.list" value="uniprotkb:Q9UHB6"/>
    </att>
    <att type="string" name="node.borderColor" value="153,153,153"/>
    <att type="string" name="node.shape" value="roundrect"/>
    <att type="string" name="uniprotkb:" value="uniprotkb:Q9UHB6"/>
    <att type="string" name="uniprotkb:(gene name)" value="uniprotkb:LIMA1(gene name)"/>
    <graphics type="ROUNDED_RECTANGLE" h="35.0" w="35.0" x="1323.5643310546875" y="1480.856201171875" fill="#0000ff" width="5" outline="#999999" cy:nodeTransparency="1.0" cy:nodeLabelFont="Default-0-12" cy:borderLineType="solid"/>
  </node>
  <node label="uniprotkb:P25705" id="-10931">
    <att type="integer" name="#" value="78"/>
    <att type="string" name="Accession Number (unique)" value="IPI00130280"/>
    <att type="boolean" name="CD1 P4 detected" value="true"/>
    <att type="real" name="CD1 P4 nSC" value="0.007439564"/>
    <att type="real" name="CD1 P4/MF1xCD1 P4" value="1.445976017"/>
    <att type="real" name="ClusteringCoefficient" value="0.0"/>
    <att type="integer" name="Degree" value="1"/>
    <att type="boolean" name="Extracellular region" value="false"/>
    <att type="string" name="Human Gene Name" value="ATP5A1"/>
    <att type="string" name="Human UniProt Accession" value="P25705"/>
    <att type="string" name="Identified Proteins (270)" value="&quot;ATP synthase subunit alpha, mitochondrial&quot;"/>
    <att type="boolean" name="MF1xCD1 P4 detected" value="true"/>
    <att type="real" name="MF1xCD1 P4 nSC" value="0.002730646"/>
    <att type="string" name="Mouse Gene Name" value="Atp5a1"/>
    <att type="string" name="Mouse UniProt Accession" value="Q03265"/>
    <att type="boolean" name="Plasma membrane/cell surface" value="true"/>
    <att type="string" name="canonicalName" value="uniprotkb:P25705"/>
    <att type="list" name="cytoscape.alias.list">
      <att type="string" name="cytoscape.alias.list" value="uniprotkb:P25705"/>
    </att>
    <att type="string" name="node.shape" value="roundrect"/>
    <att type="string" name="uniprotkb:" value="uniprotkb:P25705"/>
    <att type="string" name="uniprotkb:(gene name)" value="uniprotkb:ATP5A1(gene name)"/>
    <graphics type="ROUNDED_RECTANGLE" h="35.0" w="35.0" x="607.320556640625" y="1146.498291015625" fill="#4747ff" width="5" outline="#000000" cy:nodeTransparency="1.0" cy:nodeLabelFont="Default-0-12" cy:borderLineType="solid"/>
  </node>
  <node label="uniprotkb:P10600" id="-11180">
    <att type="integer" name="#" value="109"/>
    <att type="string" name="Accession Number (unique)" value="IPI00135633"/>
    <att type="boolean" name="CD1 P4 detected" value="true"/>
    <att type="real" name="CD1 P4 nSC" value="0.00282183"/>
    <att type="real" name="CD1 P4/MF1xCD1 P4" value="100.0"/>
    <att type="real" name="ClusteringCoefficient" value="1.0"/>
    <att type="integer" name="Degree" value="2"/>
    <att type="boolean" name="Extracellular region" value="true"/>
    <att type="string" name="Human Gene Name" value="TGFB3"/>
    <att type="string" name="Human UniProt Accession" value="P10600"/>
    <att type="string" name="Identified Proteins (270)" value="&quot;transforming growth factor, beta 3&quot;"/>
    <att type="boolean" name="MF1xCD1 P4 detected" value="false"/>
    <att type="real" name="MF1xCD1 P4 nSC" value="0.0"/>
    <att type="string" name="Mouse Gene Name" value="Tgfb3"/>
    <att type="string" name="Mouse UniProt Accession" value="P17125"/>
    <att type="boolean" name="Plasma membrane/cell surface" value="false"/>
    <att type="string" name="canonicalName" value="uniprotkb:P10600"/>
    <att type="list" name="cytoscape.alias.list">
      <att type="string" name="cytoscape.alias.list" value="uniprotkb:P10600"/>
    </att>
    <att type="string" name="node.borderColor" value="153,153,153"/>
    <att type="string" name="uniprotkb:" value="uniprotkb:P10600"/>
    <att type="string" name="uniprotkb:(gene name)" value="uniprotkb:TGFB3(gene name)"/>
    <graphics type="ELLIPSE" h="35.0" w="35.0" x="1228.67431640625" y="281.2152099609375" fill="#0000ff" width="5" outline="#999999" cy:nodeTransparency="1.0" cy:nodeLabelFont="Default-0-12" cy:borderLineType="solid"/>
  </node>
  <node label="uniprotkb:P26022" id="-2062">
    <att type="integer" name="#" value="148"/>
    <att type="string" name="Accession Number (unique)" value="IPI00114358"/>
    <att type="boolean" name="CD1 P4 detected" value="true"/>
    <att type="real" name="CD1 P4 nSC" value="0.002037324"/>
    <att type="real" name="CD1 P4/MF1xCD1 P4" value="100.0"/>
    <att type="real" name="ClusteringCoefficient" value="0.0"/>
    <att type="integer" name="Degree" value="0"/>
    <att type="boolean" name="Extracellular region" value="true"/>
    <att type="string" name="Human Gene Name" value="PTX3"/>
    <att type="string" name="Human UniProt Accession" value="P26022"/>
    <att type="string" name="Identified Proteins (270)" value="Pentraxin-related protein PTX3"/>
    <att type="boolean" name="MF1xCD1 P4 detected" value="false"/>
    <att type="real" name="MF1xCD1 P4 nSC" value="0.0"/>
    <att type="string" name="Mouse Gene Name" value="Ptx3"/>
    <att type="string" name="Mouse UniProt Accession" value="P48759"/>
    <att type="boolean" name="Plasma membrane/cell surface" value="false"/>
    <att type="string" name="canonicalName" value="uniprotkb:P26022"/>
    <att type="list" name="cytoscape.alias.list">
      <att type="string" name="cytoscape.alias.list" value="uniprotkb:P26022"/>
    </att>
    <att type="string" name="node.borderColor" value="153,153,153"/>
    <att type="string" name="uniprotkb:" value="uniprotkb:P26022"/>
    <att type="string" name="uniprotkb:(gene name)" value="uniprotkb:PTX3(gene name)"/>
    <graphics type="ELLIPSE" h="35.0" w="35.0" x="1251.119140625" y="1480.856201171875" fill="#0000ff" width="5" outline="#999999" cy:nodeTransparency="1.0" cy:nodeLabelFont="Default-0-12" cy:borderLineType="solid"/>
  </node>
  <node label="uniprotkb:P04216" id="-5366">
    <att type="integer" name="#" value="41"/>
    <att type="string" name="Accession Number (unique)" value="IPI00109727"/>
    <att type="boolean" name="CD1 P4 detected" value="true"/>
    <att type="real" name="CD1 P4 nSC" value="0.020044792"/>
    <att type="real" name="CD1 P4/MF1xCD1 P4" value="0.03246685"/>
    <att type="real" name="ClusteringCoefficient" value="1.0"/>
    <att type="integer" name="Degree" value="4"/>
    <att type="boolean" name="Extracellular region" value="false"/>
    <att type="string" name="Human Gene Name" value="THY1"/>
    <att type="string" name="Human UniProt Accession" value="P04216"/>
    <att type="string" name="Identified Proteins (270)" value="Thy-1 membrane glycoprotein"/>
    <att type="boolean" name="MF1xCD1 P4 detected" value="true"/>
    <att type="real" name="MF1xCD1 P4 nSC" value="0.019598736"/>
    <att type="string" name="Mouse Gene Name" value="Thy1"/>
    <att type="string" name="Mouse UniProt Accession" value="P01831"/>
    <att type="boolean" name="Plasma membrane/cell surface" value="true"/>
    <att type="string" name="canonicalName" value="uniprotkb:P04216"/>
    <att type="list" name="cytoscape.alias.list">
      <att type="string" name="cytoscape.alias.list" value="uniprotkb:P04216"/>
    </att>
    <att type="string" name="node.shape" value="roundrect"/>
    <att type="string" name="uniprotkb:" value="uniprotkb:P04216"/>
    <att type="string" name="uniprotkb:(gene name)" value="uniprotkb:THY1(gene name)"/>
    <graphics type="ROUNDED_RECTANGLE" h="35.0" w="35.0" x="232.0562286376953" y="1500.1749267578125" fill="#fbfbff" width="5" outline="#000000" cy:nodeTransparency="1.0" cy:nodeLabelFont="Default-0-12" cy:borderLineType="solid"/>
  </node>
  <node label="uniprotkb:P06576" id="-9740">
    <att type="integer" name="#" value="63"/>
    <att type="string" name="Accession Number (unique)" value="IPI00468481"/>
    <att type="boolean" name="CD1 P4 detected" value="true"/>
    <att type="real" name="CD1 P4 nSC" value="0.010683115"/>
    <att type="real" name="CD1 P4/MF1xCD1 P4" value="1.223950367"/>
    <att type="real" name="ClusteringCoefficient" value="0.0"/>
    <att type="integer" name="Degree" value="8"/>
    <att type="boolean" name="Extracellular region" value="false"/>
    <att type="string" name="Human Gene Name" value="ATP5B"/>
    <att type="string" name="Human UniProt Accession" value="P06576"/>
    <att type="string" name="Identified Proteins (270)" value="&quot;ATP synthase subunit beta, mitochondrial&quot;"/>
    <att type="boolean" name="MF1xCD1 P4 detected" value="true"/>
    <att type="real" name="MF1xCD1 P4 nSC" value="0.004573536"/>
    <att type="string" name="Mouse Gene Name" value="Atp5b"/>
    <att type="string" name="Mouse UniProt Accession" value="P56480"/>
    <att type="boolean" name="Plasma membrane/cell surface" value="true"/>
    <att type="string" name="canonicalName" value="uniprotkb:P06576"/>
    <att type="list" name="cytoscape.alias.list">
      <att type="string" name="cytoscape.alias.list" value="uniprotkb:P06576"/>
    </att>
    <att type="string" name="node.shape" value="roundrect"/>
    <att type="string" name="uniprotkb:" value="uniprotkb:P06576"/>
    <att type="string" name="uniprotkb:(gene name)" value="uniprotkb:ATP5B(gene name)"/>
    <graphics type="ROUNDED_RECTANGLE" h="35.0" w="35.0" x="682.0057373046875" y="1173.7354736328125" fill="#6363ff" width="5" outline="#000000" cy:nodeTransparency="1.0" cy:nodeLabelFont="Default-0-12" cy:borderLineType="solid"/>
  </node>
  <node label="uniprotkb:O95084" id="-11916">
    <att type="integer" name="#" value="37"/>
    <att type="string" name="Accession Number (unique)" value="IPI00318017"/>
    <att type="boolean" name="CD1 P4 detected" value="true"/>
    <att type="real" name="CD1 P4 nSC" value="0.009224165"/>
    <att type="real" name="CD1 P4/MF1xCD1 P4" value="-0.352040327"/>
    <att type="real" name="ClusteringCoefficient" value="0.0"/>
    <att type="integer" name="Degree" value="1"/>
    <att type="boolean" name="Extracellular region" value="true"/>
    <att type="string" name="Human Gene Name" value="PRSS23"/>
    <att type="string" name="Human UniProt Accession" value="O95084"/>
    <att type="string" name="Identified Proteins (270)" value="Serine protease 23"/>
    <att type="boolean" name="MF1xCD1 P4 detected" value="true"/>
    <att type="real" name="MF1xCD1 P4 nSC" value="0.011773397"/>
    <att type="string" name="Mouse Gene Name" value="Prss23"/>
    <att type="string" name="Mouse UniProt Accession" value="Q9D6X6"/>
    <att type="boolean" name="Plasma membrane/cell surface" value="false"/>
    <att type="string" name="canonicalName" value="uniprotkb:O95084"/>
    <att type="list" name="cytoscape.alias.list">
      <att type="string" name="cytoscape.alias.list" value="uniprotkb:O95084"/>
    </att>
    <att type="string" name="uniprotkb:" value="uniprotkb:O95084"/>
    <att type="string" name="uniprotkb:(gene name)" value="uniprotkb:PRSS23(gene name)"/>
    <graphics type="ELLIPSE" h="35.0" w="35.0" x="1178.673828125" y="1480.856201171875" fill="#ffd2d2" width="5" outline="#000000" cy:nodeTransparency="1.0" cy:nodeLabelFont="Default-0-12" cy:borderLineType="solid"/>
  </node>
  <node label="uniprotkb:P98095" id="-7345">
    <att type="integer" name="#" value="3"/>
    <att type="string" name="Accession Number (unique)" value="IPI00132067"/>
    <att type="boolean" name="CD1 P4 detected" value="true"/>
    <att type="real" name="CD1 P4 nSC" value="0.054370433"/>
    <att type="real" name="CD1 P4/MF1xCD1 P4" value="0.730778153"/>
    <att type="real" name="ClusteringCoefficient" value="0.0"/>
    <att type="integer" name="Degree" value="4"/>
    <att type="boolean" name="Extracellular region" value="true"/>
    <att type="string" name="Human Gene Name" value="FBLN2"/>
    <att type="string" name="Human UniProt Accession" value="P98095"/>
    <att type="string" name="Identified Proteins (270)" value="Isoform 1 of Fibulin-2"/>
    <att type="boolean" name="MF1xCD1 P4 detected" value="true"/>
    <att type="real" name="MF1xCD1 P4 nSC" value="0.032762471"/>
    <att type="string" name="Mouse Gene Name" value="Fbln2"/>
    <att type="string" name="Mouse UniProt Accession" value="P37889"/>
    <att type="boolean" name="Plasma membrane/cell surface" value="false"/>
    <att type="string" name="canonicalName" value="uniprotkb:P98095"/>
    <att type="list" name="cytoscape.alias.list">
      <att type="string" name="cytoscape.alias.list" value="uniprotkb:P98095"/>
    </att>
    <att type="string" name="uniprotkb:" value="uniprotkb:P98095"/>
    <att type="string" name="uniprotkb:(gene name)" value="uniprotkb:FBLN2(gene name)"/>
    <graphics type="ELLIPSE" h="35.0" w="35.0" x="1221.4140625" y="533.8116455078125" fill="#a2a2ff" width="5" outline="#000000" cy:nodeTransparency="1.0" cy:nodeLabelFont="Default-0-12" cy:borderLineType="solid"/>
  </node>
  <node label="uniprotkb:P21796" id="-11437">
    <att type="integer" name="#" value="93"/>
    <att type="string" name="Accession Number (unique)" value="IPI00122549"/>
    <att type="boolean" name="CD1 P4 detected" value="true"/>
    <att type="real" name="CD1 P4 nSC" value="0.005180703"/>
    <att type="real" name="CD1 P4/MF1xCD1 P4" value="0.430175222"/>
    <att type="real" name="ClusteringCoefficient" value="0.0"/>
    <att type="integer" name="Degree" value="4"/>
    <att type="boolean" name="Extracellular region" value="false"/>
    <att type="string" name="Human Gene Name" value="VDAC1"/>
    <att type="string" name="Human UniProt Accession" value="P21796"/>
    <att type="string" name="Identified Proteins (270)" value="Isoform Pl-VDAC1 of Voltage-dependent anion-selective channel protein 1"/>
    <att type="boolean" name="MF1xCD1 P4 detected" value="true"/>
    <att type="real" name="MF1xCD1 P4 nSC" value="0.003844971"/>
    <att type="string" name="Mouse Gene Name" value="Vdac1"/>
    <att type="string" name="Mouse UniProt Accession" value="Q60932"/>
    <att type="boolean" name="Plasma membrane/cell surface" value="true"/>
    <att type="string" name="canonicalName" value="uniprotkb:P21796"/>
    <att type="list" name="cytoscape.alias.list">
      <att type="string" name="cytoscape.alias.list" value="uniprotkb:P21796"/>
    </att>
    <att type="string" name="node.shape" value="roundrect"/>
    <att type="string" name="uniprotkb:" value="uniprotkb:P21796"/>
    <att type="string" name="uniprotkb:(gene name)" value="uniprotkb:VDAC1(gene name)"/>
    <graphics type="ROUNDED_RECTANGLE" h="35.0" w="35.0" x="830.30224609375" y="973.7415771484375" fill="#c8c8ff" width="5" outline="#000000" cy:nodeTransparency="1.0" cy:nodeLabelFont="Default-0-12" cy:borderLineType="solid"/>
  </node>
  <node label="uniprotkb:P48047" id="-9727">
    <att type="integer" name="#" value="154"/>
    <att type="string" name="Accession Number (unique)" value="IPI00118986"/>
    <att type="boolean" name="CD1 P4 detected" value="true"/>
    <att type="real" name="CD1 P4 nSC" value="0.008045091"/>
    <att type="real" name="CD1 P4/MF1xCD1 P4" value="100.0"/>
    <att type="real" name="ClusteringCoefficient" value="0.0"/>
    <att type="integer" name="Degree" value="1"/>
    <att type="boolean" name="Extracellular region" value="false"/>
    <att type="string" name="Human Gene Name" value="ATP5O"/>
    <att type="string" name="Human UniProt Accession" value="P48047"/>
    <att type="string" name="Identified Proteins (270)" value="&quot;ATP synthase subunit O, mitochondrial&quot;"/>
    <att type="boolean" name="MF1xCD1 P4 detected" value="false"/>
    <att type="real" name="MF1xCD1 P4 nSC" value="0.0"/>
    <att type="string" name="Mouse Gene Name" value="Atp5o"/>
    <att type="string" name="Mouse UniProt Accession" value="Q9DB20"/>
    <att type="boolean" name="Plasma membrane/cell surface" value="true"/>
    <att type="string" name="canonicalName" value="uniprotkb:P48047"/>
    <att type="list" name="cytoscape.alias.list">
      <att type="string" name="cytoscape.alias.list" value="uniprotkb:P48047"/>
    </att>
    <att type="string" name="node.borderColor" value="153,153,153"/>
    <att type="string" name="node.shape" value="roundrect"/>
    <att type="string" name="uniprotkb:" value="uniprotkb:P48047"/>
    <att type="string" name="uniprotkb:(gene name)" value="uniprotkb:ATP5O(gene name)"/>
    <graphics type="ROUNDED_RECTANGLE" h="35.0" w="35.0" x="607.2335205078125" y="1200.73193359375" fill="#0000ff" width="5" outline="#999999" cy:nodeTransparency="1.0" cy:nodeLabelFont="Default-0-12" cy:borderLineType="solid"/>
  </node>
  <node label="uniprotkb:Q14767" id="-5631">
    <att type="integer" name="#" value="87"/>
    <att type="string" name="Accession Number (unique)" value="IPI00117380"/>
    <att type="boolean" name="CD1 P4 detected" value="true"/>
    <att type="real" name="CD1 P4 nSC" value="0.001044639"/>
    <att type="real" name="CD1 P4/MF1xCD1 P4" value="2.304975922"/>
    <att type="real" name="ClusteringCoefficient" value="0.0"/>
    <att type="integer" name="Degree" value="1"/>
    <att type="boolean" name="Extracellular region" value="true"/>
    <att type="string" name="Human Gene Name" value="LTBP2"/>
    <att type="string" name="Human UniProt Accession" value="Q14767"/>
    <att type="string" name="Identified Proteins (270)" value="latent transforming growth factor beta binding protein 2"/>
    <att type="boolean" name="MF1xCD1 P4 detected" value="true"/>
    <att type="real" name="MF1xCD1 P4 nSC" value="2.11397E-4"/>
    <att type="string" name="Mouse Gene Name" value="Ltbp2"/>
    <att type="string" name="Mouse UniProt Accession" value="O08999"/>
    <att type="boolean" name="Plasma membrane/cell surface" value="false"/>
    <att type="string" name="canonicalName" value="uniprotkb:Q14767"/>
    <att type="list" name="cytoscape.alias.list">
      <att type="string" name="cytoscape.alias.list" value="uniprotkb:Q14767"/>
    </att>
    <att type="string" name="uniprotkb:" value="uniprotkb:Q14767"/>
    <att type="string" name="uniprotkb:(gene name)" value="uniprotkb:LTBP2(gene name)"/>
    <graphics type="ELLIPSE" h="35.0" w="35.0" x="479.2730407714844" y="442.19189453125" fill="#0000ff" width="5" outline="#000000" cy:nodeTransparency="1.0" cy:nodeLabelFont="Default-0-12" cy:borderLineType="solid"/>
  </node>
  <node label="uniprotkb:Q08380" id="-4420">
    <att type="integer" name="#" value="181"/>
    <att type="string" name="Accession Number (unique)" value="IPI00119809"/>
    <att type="boolean" name="CD1 P4 detected" value="true"/>
    <att type="real" name="CD1 P4 nSC" value="0.001813246"/>
    <att type="real" name="CD1 P4/MF1xCD1 P4" value="100.0"/>
    <att type="real" name="ClusteringCoefficient" value="0.0"/>
    <att type="integer" name="Degree" value="3"/>
    <att type="boolean" name="Extracellular region" value="true"/>
    <att type="string" name="Human Gene Name" value="LGALS3BP"/>
    <att type="string" name="Human UniProt Accession" value="Q08380"/>
    <att type="string" name="Identified Proteins (270)" value="Galectin-3-binding protein"/>
    <att type="boolean" name="MF1xCD1 P4 detected" value="false"/>
    <att type="real" name="MF1xCD1 P4 nSC" value="0.0"/>
    <att type="string" name="Mouse Gene Name" value="Lgals3bp"/>
    <att type="string" name="Mouse UniProt Accession" value="Q07797"/>
    <att type="boolean" name="Plasma membrane/cell surface" value="false"/>
    <att type="string" name="canonicalName" value="uniprotkb:Q08380"/>
    <att type="list" name="cytoscape.alias.list">
      <att type="string" name="cytoscape.alias.list" value="uniprotkb:Q08380"/>
    </att>
    <att type="string" name="node.borderColor" value="153,153,153"/>
    <att type="string" name="uniprotkb:" value="uniprotkb:Q08380"/>
    <att type="string" name="uniprotkb:(gene name)" value="uniprotkb:LGALS3BP(gene name)"/>
    <graphics type="ELLIPSE" h="35.0" w="35.0" x="1482.75048828125" y="43.5429573059082" fill="#0000ff" width="5" outline="#999999" cy:nodeTransparency="1.0" cy:nodeLabelFont="Default-0-12" cy:borderLineType="solid"/>
  </node>
  <node label="uniprotkb:Q9UBX5" id="-5633">
    <att type="integer" name="#" value="65"/>
    <att type="string" name="Accession Number (unique)" value="IPI00323035"/>
    <att type="boolean" name="CD1 P4 detected" value="true"/>
    <att type="real" name="CD1 P4 nSC" value="0.009059309"/>
    <att type="real" name="CD1 P4/MF1xCD1 P4" value="2.472771451"/>
    <att type="real" name="ClusteringCoefficient" value="0.0"/>
    <att type="integer" name="Degree" value="5"/>
    <att type="boolean" name="Extracellular region" value="true"/>
    <att type="string" name="Human Gene Name" value="FBLN5"/>
    <att type="string" name="Human UniProt Accession" value="Q9UBX5"/>
    <att type="string" name="Identified Proteins (270)" value="Fibulin-5"/>
    <att type="boolean" name="MF1xCD1 P4 detected" value="true"/>
    <att type="real" name="MF1xCD1 P4 nSC" value="0.001631987"/>
    <att type="string" name="Mouse Gene Name" value="Fbln5"/>
    <att type="string" name="Mouse UniProt Accession" value="Q9WVH9"/>
    <att type="boolean" name="Plasma membrane/cell surface" value="false"/>
    <att type="string" name="canonicalName" value="uniprotkb:Q9UBX5"/>
    <att type="list" name="cytoscape.alias.list">
      <att type="string" name="cytoscape.alias.list" value="uniprotkb:Q9UBX5"/>
    </att>
    <att type="string" name="uniprotkb:" value="uniprotkb:Q9UBX5"/>
    <att type="string" name="uniprotkb:(gene name)" value="uniprotkb:FBLN5(gene name)"/>
    <graphics type="ELLIPSE" h="35.0" w="35.0" x="612.5286865234375" y="422.55169677734375" fill="#0000ff" width="5" outline="#000000" cy:nodeTransparency="1.0" cy:nodeLabelFont="Default-0-12" cy:borderLineType="solid"/>
  </node>
  <node label="uniprotkb:P23142" id="-9770">
    <att type="integer" name="#" value="39"/>
    <att type="string" name="Accession Number (unique)" value="IPI00322748"/>
    <att type="boolean" name="CD1 P4 detected" value="true"/>
    <att type="real" name="CD1 P4 nSC" value="0.00690427"/>
    <att type="real" name="CD1 P4/MF1xCD1 P4" value="1.589892749"/>
    <att type="real" name="ClusteringCoefficient" value="0.33333333"/>
    <att type="integer" name="Degree" value="5"/>
    <att type="boolean" name="Extracellular region" value="true"/>
    <att type="string" name="Human Gene Name" value="FBLN1"/>
    <att type="string" name="Human UniProt Accession" value="P23142"/>
    <att type="string" name="Identified Proteins (270)" value="Isoform D of Fibulin-1"/>
    <att type="boolean" name="MF1xCD1 P4 detected" value="true"/>
    <att type="real" name="MF1xCD1 P4 nSC" value="0.002293572"/>
    <att type="string" name="Mouse Gene Name" value="Fbln1"/>
    <att type="string" name="Mouse UniProt Accession" value="Q08879"/>
    <att type="boolean" name="Plasma membrane/cell surface" value="false"/>
    <att type="string" name="canonicalName" value="uniprotkb:P23142"/>
    <att type="list" name="cytoscape.alias.list">
      <att type="string" name="cytoscape.alias.list" value="uniprotkb:P23142"/>
    </att>
    <att type="string" name="uniprotkb:" value="uniprotkb:P23142"/>
    <att type="string" name="uniprotkb:(gene name)" value="uniprotkb:FBLN1(gene name)"/>
    <graphics type="ELLIPSE" h="35.0" w="35.0" x="1042.859619140625" y="639.6441040039062" fill="#3434ff" width="5" outline="#000000" cy:nodeTransparency="1.0" cy:nodeLabelFont="Default-0-12" cy:borderLineType="solid"/>
  </node>
  <node label="uniprotkb:P04899" id="-11125">
    <att type="integer" name="#" value="62"/>
    <att type="string" name="Accession Number (unique)" value="IPI00652902"/>
    <att type="boolean" name="CD1 P4 detected" value="true"/>
    <att type="real" name="CD1 P4 nSC" value="0.006052054"/>
    <att type="real" name="CD1 P4/MF1xCD1 P4" value="0.105326534"/>
    <att type="real" name="ClusteringCoefficient" value="0.0"/>
    <att type="integer" name="Degree" value="1"/>
    <att type="boolean" name="Extracellular region" value="false"/>
    <att type="string" name="Human Gene Name" value="GNAI2"/>
    <att type="string" name="Human UniProt Accession" value="P04899"/>
    <att type="string" name="Identified Proteins (270)" value="Putative uncharacterized protein"/>
    <att type="boolean" name="MF1xCD1 P4 detected" value="true"/>
    <att type="real" name="MF1xCD1 P4 nSC" value="0.005625956"/>
    <att type="string" name="Mouse Gene Name" value="Gnai2"/>
    <att type="string" name="Mouse UniProt Accession" value="P08752"/>
    <att type="boolean" name="Plasma membrane/cell surface" value="true"/>
    <att type="string" name="canonicalName" value="uniprotkb:P04899"/>
    <att type="list" name="cytoscape.alias.list">
      <att type="string" name="cytoscape.alias.list" value="uniprotkb:P04899"/>
    </att>
    <att type="string" name="node.shape" value="roundrect"/>
    <att type="string" name="uniprotkb:" value="uniprotkb:P04899"/>
    <att type="string" name="uniprotkb:(gene name)" value="uniprotkb:GNAI2(gene name)"/>
    <graphics type="ROUNDED_RECTANGLE" h="35.0" w="35.0" x="495.6055908203125" y="-150.32891845703125" fill="#f2f2ff" width="5" outline="#000000" cy:nodeTransparency="1.0" cy:nodeLabelFont="Default-0-12" cy:borderLineType="solid"/>
  </node>
  <node label="uniprotkb:Q08397" id="-5632">
    <att type="integer" name="#" value="43"/>
    <att type="string" name="Accession Number (unique)" value="IPI00380136"/>
    <att type="boolean" name="CD1 P4 detected" value="true"/>
    <att type="real" name="CD1 P4 nSC" value="0.00673146"/>
    <att type="real" name="CD1 P4/MF1xCD1 P4" value="-0.0590057"/>
    <att type="real" name="ClusteringCoefficient" value="0.0"/>
    <att type="integer" name="Degree" value="2"/>
    <att type="boolean" name="Extracellular region" value="true"/>
    <att type="string" name="Human Gene Name" value="LOXL1"/>
    <att type="string" name="Human UniProt Accession" value="Q08397"/>
    <att type="string" name="Identified Proteins (270)" value="Lysyl oxidase homolog 1"/>
    <att type="boolean" name="MF1xCD1 P4 detected" value="true"/>
    <att type="real" name="MF1xCD1 P4 nSC" value="0.007012482"/>
    <att type="string" name="Mouse Gene Name" value="Loxl1"/>
    <att type="string" name="Mouse UniProt Accession" value="P97873"/>
    <att type="boolean" name="Plasma membrane/cell surface" value="false"/>
    <att type="string" name="canonicalName" value="uniprotkb:Q08397"/>
    <att type="list" name="cytoscape.alias.list">
      <att type="string" name="cytoscape.alias.list" value="uniprotkb:Q08397"/>
    </att>
    <att type="string" name="uniprotkb:" value="uniprotkb:Q08397"/>
    <att type="string" name="uniprotkb:(gene name)" value="uniprotkb:LOXL1(gene name)"/>
    <graphics type="ELLIPSE" h="35.0" w="35.0" x="756.6597290039062" y="423.0634460449219" fill="#fff7f7" width="5" outline="#000000" cy:nodeTransparency="1.0" cy:nodeLabelFont="Default-0-12" cy:borderLineType="solid"/>
  </node>
  <node label="uniprotkb:P61158" id="-11242">
    <att type="integer" name="#" value="162"/>
    <att type="string" name="Accession Number (unique)" value="IPI00115627"/>
    <att type="boolean" name="CD1 P4 detected" value="true"/>
    <att type="real" name="CD1 P4 nSC" value="0.001058186"/>
    <att type="real" name="CD1 P4/MF1xCD1 P4" value="-0.306790372"/>
    <att type="real" name="ClusteringCoefficient" value="0.0"/>
    <att type="integer" name="Degree" value="0"/>
    <att type="boolean" name="Extracellular region" value="false"/>
    <att type="string" name="Human Gene Name" value="ACTR3"/>
    <att type="string" name="Human UniProt Accession" value="P61158"/>
    <att type="string" name="Identified Proteins (270)" value="Actin-related protein 3"/>
    <att type="boolean" name="MF1xCD1 P4 detected" value="true"/>
    <att type="real" name="MF1xCD1 P4 nSC" value="0.001308926"/>
    <att type="string" name="Mouse Gene Name" value="Actr3"/>
    <att type="string" name="Mouse UniProt Accession" value="Q99JY9"/>
    <att type="boolean" name="Plasma membrane/cell surface" value="true"/>
    <att type="string" name="canonicalName" value="uniprotkb:P61158"/>
    <att type="list" name="cytoscape.alias.list">
      <att type="string" name="cytoscape.alias.list" value="uniprotkb:P61158"/>
    </att>
    <att type="string" name="node.shape" value="roundrect"/>
    <att type="string" name="uniprotkb:" value="uniprotkb:P61158"/>
    <att type="string" name="uniprotkb:(gene name)" value="uniprotkb:ACTR3(gene name)"/>
    <graphics type="ROUNDED_RECTANGLE" h="35.0" w="35.0" x="1106.2286376953125" y="1480.856201171875" fill="#ffd8d8" width="5" outline="#000000" cy:nodeTransparency="1.0" cy:nodeLabelFont="Default-0-12" cy:borderLineType="solid"/>
  </node>
  <node label="uniprotkb:Q15582" id="-812">
    <att type="integer" name="#" value="48"/>
    <att type="string" name="Accession Number (unique)" value="IPI00122528"/>
    <att type="boolean" name="CD1 P4 detected" value="true"/>
    <att type="real" name="CD1 P4 nSC" value="0.002688205"/>
    <att type="real" name="CD1 P4/MF1xCD1 P4" value="-1.452424085"/>
    <att type="real" name="ClusteringCoefficient" value="0.46666667"/>
    <att type="integer" name="Degree" value="6"/>
    <att type="boolean" name="Extracellular region" value="true"/>
    <att type="string" name="Human Gene Name" value="TGFBI"/>
    <att type="string" name="Human UniProt Accession" value="Q15582"/>
    <att type="string" name="Identified Proteins (270)" value="Transforming growth factor-beta-induced protein ig-h3"/>
    <att type="boolean" name="MF1xCD1 P4 detected" value="true"/>
    <att type="real" name="MF1xCD1 P4 nSC" value="0.007356742"/>
    <att type="string" name="Mouse Gene Name" value="Tgfbi"/>
    <att type="string" name="Mouse UniProt Accession" value="P82198"/>
    <att type="boolean" name="Plasma membrane/cell surface" value="false"/>
    <att type="string" name="canonicalName" value="uniprotkb:Q15582"/>
    <att type="list" name="cytoscape.alias.list">
      <att type="string" name="cytoscape.alias.list" value="uniprotkb:Q15582"/>
    </att>
    <att type="string" name="uniprotkb:" value="uniprotkb:Q15582"/>
    <att type="string" name="uniprotkb:(gene name)" value="uniprotkb:TGFBI(gene name)"/>
    <graphics type="ELLIPSE" h="35.0" w="35.0" x="923.3543090820312" y="561.1332397460938" fill="#ff4646" width="5" outline="#000000" cy:nodeTransparency="1.0" cy:nodeLabelFont="Default-0-12" cy:borderLineType="solid"/>
  </node>
  <node label="uniprotkb:P10809" id="-10723">
    <att type="integer" name="#" value="158"/>
    <att type="string" name="Accession Number (unique)" value="IPI00308885"/>
    <att type="boolean" name="CD1 P4 detected" value="true"/>
    <att type="real" name="CD1 P4 nSC" value="0.002294038"/>
    <att type="real" name="CD1 P4/MF1xCD1 P4" value="1.600691434"/>
    <att type="real" name="ClusteringCoefficient" value="0.0"/>
    <att type="integer" name="Degree" value="4"/>
    <att type="boolean" name="Extracellular region" value="true"/>
    <att type="string" name="Human Gene Name" value="HSPD1"/>
    <att type="string" name="Human UniProt Accession" value="P10809"/>
    <att type="string" name="Identified Proteins (270)" value="&quot;Isoform 1 of 60 kDa heat shock protein, mitochondrial&quot;"/>
    <att type="boolean" name="MF1xCD1 P4 detected" value="true"/>
    <att type="real" name="MF1xCD1 P4 nSC" value="7.56388E-4"/>
    <att type="string" name="Mouse Gene Name" value="Hspd1"/>
    <att type="string" name="Mouse UniProt Accession" value="P63038"/>
    <att type="boolean" name="Plasma membrane/cell surface" value="false"/>
    <att type="string" name="canonicalName" value="uniprotkb:P10809"/>
    <att type="list" name="cytoscape.alias.list">
      <att type="string" name="cytoscape.alias.list" value="uniprotkb:P10809"/>
    </att>
    <att type="string" name="uniprotkb:" value="uniprotkb:P10809"/>
    <att type="string" name="uniprotkb:(gene name)" value="uniprotkb:HSPD1(gene name)"/>
    <graphics type="ELLIPSE" h="35.0" w="35.0" x="643.374267578125" y="1104.25634765625" fill="#3333ff" width="5" outline="#000000" cy:nodeTransparency="1.0" cy:nodeLabelFont="Default-0-12" cy:borderLineType="solid"/>
  </node>
  <node label="uniprotkb:Q9GZM7" id="-3460">
    <att type="integer" name="#" value="27"/>
    <att type="string" name="Accession Number (unique)" value="IPI00115458"/>
    <att type="boolean" name="CD1 P4 detected" value="true"/>
    <att type="real" name="CD1 P4 nSC" value="0.005919771"/>
    <att type="real" name="CD1 P4/MF1xCD1 P4" value="-1.281498943"/>
    <att type="real" name="ClusteringCoefficient" value="0.0"/>
    <att type="integer" name="Degree" value="2"/>
    <att type="boolean" name="Extracellular region" value="true"/>
    <att type="string" name="Human Gene Name" value="TINAGL1"/>
    <att type="string" name="Human UniProt Accession" value="Q9GZM7"/>
    <att type="string" name="Identified Proteins (270)" value="Tubulointerstitial nephritis antigen-like"/>
    <att type="boolean" name="MF1xCD1 P4 detected" value="true"/>
    <att type="real" name="MF1xCD1 P4 nSC" value="0.014390455"/>
    <att type="string" name="Mouse Gene Name" value="Tinagl1"/>
    <att type="string" name="Mouse UniProt Accession" value="Q99JR5"/>
    <att type="boolean" name="Plasma membrane/cell surface" value="false"/>
    <att type="string" name="canonicalName" value="uniprotkb:Q9GZM7"/>
    <att type="list" name="cytoscape.alias.list">
      <att type="string" name="cytoscape.alias.list" value="uniprotkb:Q9GZM7"/>
    </att>
    <att type="string" name="uniprotkb:" value="uniprotkb:Q9GZM7"/>
    <att type="string" name="uniprotkb:(gene name)" value="uniprotkb:TINAGL1(gene name)"/>
    <graphics type="ELLIPSE" h="35.0" w="35.0" x="140.29226684570312" y="1500.1749267578125" fill="#ff5c5c" width="5" outline="#000000" cy:nodeTransparency="1.0" cy:nodeLabelFont="Default-0-12" cy:borderLineType="solid"/>
  </node>
  <node label="uniprotkb:P62873" id="-10141">
    <att type="integer" name="#" value="137"/>
    <att type="string" name="Accession Number (unique)" value="IPI00120716"/>
    <att type="boolean" name="CD1 P4 detected" value="true"/>
    <att type="real" name="CD1 P4 nSC" value="8.96122E-4"/>
    <att type="real" name="CD1 P4/MF1xCD1 P4" value="-1.213680967"/>
    <att type="real" name="ClusteringCoefficient" value="0.0"/>
    <att type="integer" name="Degree" value="2"/>
    <att type="boolean" name="Extracellular region" value="false"/>
    <att type="string" name="Human Gene Name" value="GNB1"/>
    <att type="string" name="Human UniProt Accession" value="P62873"/>
    <att type="string" name="Identified Proteins (270)" value="Guanine nucleotide-binding protein G(I)/G(S)/G(T) subunit beta-1"/>
    <att type="boolean" name="MF1xCD1 P4 detected" value="true"/>
    <att type="real" name="MF1xCD1 P4 nSC" value="0.002078363"/>
    <att type="string" name="Mouse Gene Name" value="Gnb1"/>
    <att type="string" name="Mouse UniProt Accession" value="P62874"/>
    <att type="boolean" name="Plasma membrane/cell surface" value="true"/>
    <att type="string" name="canonicalName" value="uniprotkb:P62873"/>
    <att type="list" name="cytoscape.alias.list">
      <att type="string" name="cytoscape.alias.list" value="uniprotkb:P62873"/>
    </att>
    <att type="string" name="node.shape" value="roundrect"/>
    <att type="string" name="uniprotkb:" value="uniprotkb:P62873"/>
    <att type="string" name="uniprotkb:(gene name)" value="uniprotkb:GNB1(gene name)"/>
    <graphics type="ROUNDED_RECTANGLE" h="35.0" w="34.999996185302734" x="48.52832221984863" y="1500.1749267578125" fill="#ff6464" width="5" outline="#000000" cy:nodeTransparency="1.0" cy:nodeLabelFont="Default-0-12" cy:borderLineType="solid"/>
  </node>
  <node label="uniprotkb:P35625" id="-11171">
    <att type="integer" name="#" value="96"/>
    <att type="string" name="Accession Number (unique)" value="IPI00110370"/>
    <att type="boolean" name="CD1 P4 detected" value="true"/>
    <att type="real" name="CD1 P4 nSC" value="0.003565317"/>
    <att type="real" name="CD1 P4/MF1xCD1 P4" value="100.0"/>
    <att type="real" name="ClusteringCoefficient" value="0.0"/>
    <att type="integer" name="Degree" value="0"/>
    <att type="boolean" name="Extracellular region" value="true"/>
    <att type="string" name="Human Gene Name" value="TIMP3"/>
    <att type="string" name="Human UniProt Accession" value="P35625"/>
    <att type="string" name="Identified Proteins (270)" value="Metalloproteinase inhibitor 3"/>
    <att type="boolean" name="MF1xCD1 P4 detected" value="false"/>
    <att type="real" name="MF1xCD1 P4 nSC" value="0.0"/>
    <att type="string" name="Mouse Gene Name" value="Timp3"/>
    <att type="string" name="Mouse UniProt Accession" value="P39876"/>
    <att type="boolean" name="Plasma membrane/cell surface" value="false"/>
    <att type="string" name="canonicalName" value="uniprotkb:P35625"/>
    <att type="list" name="cytoscape.alias.list">
      <att type="string" name="cytoscape.alias.list" value="uniprotkb:P35625"/>
    </att>
    <att type="string" name="node.borderColor" value="153,153,153"/>
    <att type="string" name="uniprotkb:" value="uniprotkb:P35625"/>
    <att type="string" name="uniprotkb:(gene name)" value="uniprotkb:TIMP3(gene name)"/>
    <graphics type="ELLIPSE" h="35.0" w="35.0" x="1033.7833251953125" y="1480.856201171875" fill="#0000ff" width="5" outline="#999999" cy:nodeTransparency="1.0" cy:nodeLabelFont="Default-0-12" cy:borderLineType="solid"/>
  </node>
  <node label="uniprotkb:P12111" id="-7304">
    <att type="integer" name="#" value="68"/>
    <att type="string" name="Accession Number (unique)" value="IPI00830749"/>
    <att type="boolean" name="CD1 P4 detected" value="true"/>
    <att type="real" name="CD1 P4 nSC" value="2.29457E-4"/>
    <att type="real" name="CD1 P4/MF1xCD1 P4" value="-1.061677874"/>
    <att type="real" name="ClusteringCoefficient" value="0.5"/>
    <att type="integer" name="Degree" value="13"/>
    <att type="boolean" name="Extracellular region" value="true"/>
    <att type="string" name="Human Gene Name" value="COL6A3"/>
    <att type="string" name="Human UniProt Accession" value="P12111"/>
    <att type="string" name="Identified Proteins (270)" value="Col6a3 protein"/>
    <att type="boolean" name="MF1xCD1 P4 detected" value="true"/>
    <att type="real" name="MF1xCD1 P4 nSC" value="4.78958E-4"/>
    <att type="string" name="Mouse Gene Name" value="Col6a3"/>
    <att type="string" name="Mouse UniProt Accession" value="O88493"/>
    <att type="boolean" name="Plasma membrane/cell surface" value="false"/>
    <att type="string" name="canonicalName" value="uniprotkb:P12111"/>
    <att type="list" name="cytoscape.alias.list">
      <att type="string" name="cytoscape.alias.list" value="uniprotkb:P12111"/>
    </att>
    <att type="string" name="uniprotkb:" value="uniprotkb:P12111"/>
    <att type="string" name="uniprotkb:(gene name)" value="uniprotkb:COL6A3(gene name)"/>
    <graphics type="ELLIPSE" h="35.0" w="35.0" x="1104.33447265625" y="683.2060546875" fill="#ff7878" width="5" outline="#000000" cy:nodeTransparency="1.0" cy:nodeLabelFont="Default-0-12" cy:borderLineType="solid"/>
  </node>
  <node label="uniprotkb:P06703" id="-10513">
    <att type="integer" name="#" value="89"/>
    <att type="string" name="Accession Number (unique)" value="IPI00121427"/>
    <att type="boolean" name="CD1 P4 detected" value="true"/>
    <att type="real" name="CD1 P4 nSC" value="0.008289125"/>
    <att type="real" name="CD1 P4/MF1xCD1 P4" value="-0.154787278"/>
    <att type="real" name="ClusteringCoefficient" value="0.0"/>
    <att type="integer" name="Degree" value="3"/>
    <att type="boolean" name="Extracellular region" value="false"/>
    <att type="string" name="Human Gene Name" value="S100A6"/>
    <att type="string" name="Human UniProt Accession" value="P06703"/>
    <att type="string" name="Identified Proteins (270)" value="Protein S100-A6"/>
    <att type="boolean" name="MF1xCD1 P4 detected" value="true"/>
    <att type="real" name="MF1xCD1 P4 nSC" value="0.00922793"/>
    <att type="string" name="Mouse Gene Name" value="S100a6"/>
    <att type="string" name="Mouse UniProt Accession" value="P14069"/>
    <att type="boolean" name="Plasma membrane/cell surface" value="true"/>
    <att type="string" name="canonicalName" value="uniprotkb:P06703"/>
    <att type="list" name="cytoscape.alias.list">
      <att type="string" name="cytoscape.alias.list" value="uniprotkb:P06703"/>
    </att>
    <att type="string" name="node.shape" value="roundrect"/>
    <att type="string" name="uniprotkb:" value="uniprotkb:P06703"/>
    <att type="string" name="uniprotkb:(gene name)" value="uniprotkb:S100A6(gene name)"/>
    <graphics type="ROUNDED_RECTANGLE" h="35.0" w="35.0" x="1002.1270751953125" y="64.32500457763672" fill="#ffebeb" width="5" outline="#000000" cy:nodeTransparency="1.0" cy:nodeLabelFont="Default-0-12" cy:borderLineType="solid"/>
  </node>
  <node label="uniprotkb:Q9UBI6" id="-5095">
    <att type="integer" name="#" value="198"/>
    <att type="string" name="Accession Number (unique)" value="IPI00227838"/>
    <att type="boolean" name="CD1 P4 detected" value="true"/>
    <att type="real" name="CD1 P4 nSC" value="0.008289125"/>
    <att type="real" name="CD1 P4/MF1xCD1 P4" value="0.523284627"/>
    <att type="real" name="ClusteringCoefficient" value="0.0"/>
    <att type="integer" name="Degree" value="0"/>
    <att type="boolean" name="Extracellular region" value="false"/>
    <att type="string" name="Human Gene Name" value="GNG12"/>
    <att type="string" name="Human UniProt Accession" value="Q9UBI6"/>
    <att type="string" name="Identified Proteins (270)" value="Guanine nucleotide-binding protein G(I)/G(S)/G(O) subunit gamma-12"/>
    <att type="boolean" name="MF1xCD1 P4 detected" value="true"/>
    <att type="real" name="MF1xCD1 P4 nSC" value="0.005767456"/>
    <att type="string" name="Mouse Gene Name" value="Gng12"/>
    <att type="string" name="Mouse UniProt Accession" value="Q9DAS9"/>
    <att type="boolean" name="Plasma membrane/cell surface" value="true"/>
    <att type="string" name="canonicalName" value="uniprotkb:Q9UBI6"/>
    <att type="list" name="cytoscape.alias.list">
      <att type="string" name="cytoscape.alias.list" value="uniprotkb:Q9UBI6"/>
    </att>
    <att type="string" name="node.shape" value="roundrect"/>
    <att type="string" name="uniprotkb:" value="uniprotkb:Q9UBI6"/>
    <att type="string" name="uniprotkb:(gene name)" value="uniprotkb:GNG12(gene name)"/>
    <graphics type="ROUNDED_RECTANGLE" h="35.0" w="35.0" x="961.338134765625" y="1480.856201171875" fill="#bcbcff" width="5" outline="#000000" cy:nodeTransparency="1.0" cy:nodeLabelFont="Default-0-12" cy:borderLineType="solid"/>
  </node>
  <node label="uniprotkb:P35579" id="-9955">
    <att type="integer" name="#" value="10"/>
    <att type="string" name="Accession Number (unique)" value="IPI00123181"/>
    <att type="boolean" name="CD1 P4 detected" value="true"/>
    <att type="real" name="CD1 P4 nSC" value="0.011517627"/>
    <att type="real" name="CD1 P4/MF1xCD1 P4" value="1.089587916"/>
    <att type="real" name="ClusteringCoefficient" value="0.0"/>
    <att type="integer" name="Degree" value="2"/>
    <att type="boolean" name="Extracellular region" value="false"/>
    <att type="string" name="Human Gene Name" value="MYH9"/>
    <att type="string" name="Human UniProt Accession" value="P35579"/>
    <att type="string" name="Identified Proteins (270)" value="Myosin-9"/>
    <att type="boolean" name="MF1xCD1 P4 detected" value="true"/>
    <att type="real" name="MF1xCD1 P4 nSC" value="0.005412082"/>
    <att type="string" name="Mouse Gene Name" value="Myh9"/>
    <att type="string" name="Mouse UniProt Accession" value="Q8VDD5"/>
    <att type="boolean" name="Plasma membrane/cell surface" value="true"/>
    <att type="string" name="canonicalName" value="uniprotkb:P35579"/>
    <att type="list" name="cytoscape.alias.list">
      <att type="string" name="cytoscape.alias.list" value="uniprotkb:P35579"/>
    </att>
    <att type="string" name="node.shape" value="roundrect"/>
    <att type="string" name="uniprotkb:" value="uniprotkb:P35579"/>
    <att type="string" name="uniprotkb:(gene name)" value="uniprotkb:MYH9(gene name)"/>
    <graphics type="ROUNDED_RECTANGLE" h="35.0" w="35.0" x="696.92138671875" y="1095.65087890625" fill="#7474ff" width="5" outline="#000000" cy:nodeTransparency="1.0" cy:nodeLabelFont="Default-0-12" cy:borderLineType="solid"/>
  </node>
  <node label="uniprotkb:O75955" id="-12151">
    <att type="integer" name="#" value="57"/>
    <att type="string" name="Accession Number (unique)" value="IPI00117181"/>
    <att type="boolean" name="CD1 P4 detected" value="true"/>
    <att type="real" name="CD1 P4 nSC" value="0.004601457"/>
    <att type="real" name="CD1 P4/MF1xCD1 P4" value="0.851605099"/>
    <att type="real" name="ClusteringCoefficient" value="1.0"/>
    <att type="integer" name="Degree" value="2"/>
    <att type="boolean" name="Extracellular region" value="false"/>
    <att type="string" name="Human Gene Name" value="FLOT1"/>
    <att type="string" name="Human UniProt Accession" value="O75955"/>
    <att type="string" name="Identified Proteins (270)" value="Flotillin-1"/>
    <att type="boolean" name="MF1xCD1 P4 detected" value="true"/>
    <att type="real" name="MF1xCD1 P4 nSC" value="0.00254998"/>
    <att type="string" name="Mouse Gene Name" value="Flot1"/>
    <att type="string" name="Mouse UniProt Accession" value="O08917"/>
    <att type="boolean" name="Plasma membrane/cell surface" value="true"/>
    <att type="string" name="canonicalName" value="uniprotkb:O75955"/>
    <att type="list" name="cytoscape.alias.list">
      <att type="string" name="cytoscape.alias.list" value="uniprotkb:O75955"/>
    </att>
    <att type="string" name="node.shape" value="roundrect"/>
    <att type="string" name="uniprotkb:" value="uniprotkb:O75955"/>
    <att type="string" name="uniprotkb:(gene name)" value="uniprotkb:FLOT1(gene name)"/>
    <graphics type="ROUNDED_RECTANGLE" h="35.0" w="35.0" x="405.5740966796875" y="-98.03832244873047" fill="#9292ff" width="5" outline="#000000" cy:nodeTransparency="1.0" cy:nodeLabelFont="Default-0-12" cy:borderLineType="solid"/>
  </node>
  <node label="uniprotkb:P05141" id="-7528">
    <att type="integer" name="#" value="128"/>
    <att type="string" name="Accession Number (unique)" value="IPI00127841"/>
    <att type="boolean" name="CD1 P4 detected" value="true"/>
    <att type="real" name="CD1 P4 nSC" value="0.004521341"/>
    <att type="real" name="CD1 P4/MF1xCD1 P4" value="-0.655851916"/>
    <att type="real" name="ClusteringCoefficient" value="0.0"/>
    <att type="integer" name="Degree" value="1"/>
    <att type="boolean" name="Extracellular region" value="false"/>
    <att type="string" name="Human Gene Name" value="SLC25A5"/>
    <att type="string" name="Human UniProt Accession" value="P05141"/>
    <att type="string" name="Identified Proteins (270)" value="ADP/ATP translocase 2"/>
    <att type="boolean" name="MF1xCD1 P4 detected" value="true"/>
    <att type="real" name="MF1xCD1 P4 nSC" value="0.00712358"/>
    <att type="string" name="Mouse Gene Name" value="Slc25a5"/>
    <att type="string" name="Mouse UniProt Accession" value="P51881"/>
    <att type="boolean" name="Plasma membrane/cell surface" value="true"/>
    <att type="string" name="canonicalName" value="uniprotkb:P05141"/>
    <att type="list" name="cytoscape.alias.list">
      <att type="string" name="cytoscape.alias.list" value="uniprotkb:P05141"/>
    </att>
    <att type="string" name="node.shape" value="roundrect"/>
    <att type="string" name="uniprotkb:" value="uniprotkb:P05141"/>
    <att type="string" name="uniprotkb:(gene name)" value="uniprotkb:SLC25A5(gene name)"/>
    <graphics type="ROUNDED_RECTANGLE" h="35.0" w="35.0" x="641.94677734375" y="1242.401611328125" fill="#ffabab" width="5" outline="#000000" cy:nodeTransparency="1.0" cy:nodeLabelFont="Default-0-12" cy:borderLineType="solid"/>
  </node>
  <node label="uniprotkb:P04264" id="-8517">
    <att type="integer" name="#" value="26"/>
    <att type="string" name="Accession Number (unique)" value="IPI00625729"/>
    <att type="boolean" name="CD1 P4 detected" value="true"/>
    <att type="real" name="CD1 P4 nSC" value="0.008783615"/>
    <att type="real" name="CD1 P4/MF1xCD1 P4" value="0.400880343"/>
    <att type="real" name="ClusteringCoefficient" value="0.0"/>
    <att type="integer" name="Degree" value="0"/>
    <att type="boolean" name="Extracellular region" value="false"/>
    <att type="string" name="Human Gene Name" value="KRT1"/>
    <att type="string" name="Human UniProt Accession" value="P04264"/>
    <att type="string" name="Identified Proteins (270)" value="&quot;Keratin, type II cytoskeletal 1&quot;"/>
    <att type="boolean" name="MF1xCD1 P4 detected" value="true"/>
    <att type="real" name="MF1xCD1 P4 nSC" value="0.006652675"/>
    <att type="string" name="Mouse Gene Name" value="Krt1"/>
    <att type="string" name="Mouse UniProt Accession" value="P04104"/>
    <att type="boolean" name="Plasma membrane/cell surface" value="true"/>
    <att type="string" name="canonicalName" value="uniprotkb:P04264"/>
    <att type="list" name="cytoscape.alias.list">
      <att type="string" name="cytoscape.alias.list" value="uniprotkb:P04264"/>
    </att>
    <att type="string" name="node.shape" value="roundrect"/>
    <att type="string" name="uniprotkb:" value="uniprotkb:P04264"/>
    <att type="string" name="uniprotkb:(gene name)" value="uniprotkb:KRT1(gene name)"/>
    <graphics type="ROUNDED_RECTANGLE" h="35.0" w="35.0" x="888.8929443359375" y="1480.856201171875" fill="#ccccff" width="5" outline="#000000" cy:nodeTransparency="1.0" cy:nodeLabelFont="Default-0-12" cy:borderLineType="solid"/>
  </node>
  <node label="uniprotkb:Q9Y6C2" id="-6013">
    <att type="integer" name="#" value="9"/>
    <att type="string" name="Accession Number (unique)" value="IPI00115516"/>
    <att type="boolean" name="CD1 P4 detected" value="true"/>
    <att type="real" name="CD1 P4 nSC" value="0.013701635"/>
    <att type="real" name="CD1 P4/MF1xCD1 P4" value="0.075334165"/>
    <att type="real" name="ClusteringCoefficient" value="0.0"/>
    <att type="integer" name="Degree" value="3"/>
    <att type="boolean" name="Extracellular region" value="true"/>
    <att type="string" name="Human Gene Name" value="EMILIN1"/>
    <att type="string" name="Human UniProt Accession" value="Q9Y6C2"/>
    <att type="string" name="Identified Proteins (270)" value="EMILIN-1"/>
    <att type="boolean" name="MF1xCD1 P4 detected" value="true"/>
    <att type="real" name="MF1xCD1 P4 nSC" value="0.013004527"/>
    <att type="string" name="Mouse Gene Name" value="Emilin1"/>
    <att type="string" name="Mouse UniProt Accession" value="Q99K41"/>
    <att type="boolean" name="Plasma membrane/cell surface" value="false"/>
    <att type="string" name="canonicalName" value="uniprotkb:Q9Y6C2"/>
    <att type="list" name="cytoscape.alias.list">
      <att type="string" name="cytoscape.alias.list" value="uniprotkb:Q9Y6C2"/>
    </att>
    <att type="string" name="uniprotkb:" value="uniprotkb:Q9Y6C2"/>
    <att type="string" name="uniprotkb:(gene name)" value="uniprotkb:EMILIN1(gene name)"/>
    <graphics type="ELLIPSE" h="35.00000190734863" w="35.0" x="1666.4715576171875" y="43.54296016693115" fill="#f5f5ff" width="5" outline="#000000" cy:nodeTransparency="1.0" cy:nodeLabelFont="Default-0-12" cy:borderLineType="solid"/>
  </node>
  <node label="uniprotkb:O00622" id="-4207">
    <att type="integer" name="#" value="151"/>
    <att type="string" name="Accession Number (unique)" value="IPI00113117"/>
    <att type="boolean" name="CD1 P4 detected" value="true"/>
    <att type="real" name="CD1 P4 nSC" value="0.001578881"/>
    <att type="real" name="CD1 P4/MF1xCD1 P4" value="1.108247127"/>
    <att type="real" name="ClusteringCoefficient" value="0.0"/>
    <att type="integer" name="Degree" value="0"/>
    <att type="boolean" name="Extracellular region" value="true"/>
    <att type="string" name="Human Gene Name" value="CYR61"/>
    <att type="string" name="Human UniProt Accession" value="O00622"/>
    <att type="string" name="Identified Proteins (270)" value="Protein CYR61"/>
    <att type="boolean" name="MF1xCD1 P4 detected" value="true"/>
    <att type="real" name="MF1xCD1 P4 nSC" value="7.32375E-4"/>
    <att type="string" name="Mouse Gene Name" value="Cyr61"/>
    <att type="string" name="Mouse UniProt Accession" value="P18406"/>
    <att type="boolean" name="Plasma membrane/cell surface" value="false"/>
    <att type="string" name="canonicalName" value="uniprotkb:O00622"/>
    <att type="list" name="cytoscape.alias.list">
      <att type="string" name="cytoscape.alias.list" value="uniprotkb:O00622"/>
    </att>
    <att type="string" name="uniprotkb:" value="uniprotkb:O00622"/>
    <att type="string" name="uniprotkb:(gene name)" value="uniprotkb:CYR61(gene name)"/>
    <graphics type="ELLIPSE" h="35.0" w="35.0" x="816.44775390625" y="1480.856201171875" fill="#7272ff" width="5" outline="#000000" cy:nodeTransparency="1.0" cy:nodeLabelFont="Default-0-12" cy:borderLineType="solid"/>
  </node>
  <node label="uniprotkb:P28300" id="-9174">
    <att type="integer" name="#" value="83"/>
    <att type="string" name="Accession Number (unique)" value="IPI00310056"/>
    <att type="boolean" name="CD1 P4 detected" value="true"/>
    <att type="real" name="CD1 P4 nSC" value="0.003641174"/>
    <att type="real" name="CD1 P4/MF1xCD1 P4" value="1.068506989"/>
    <att type="real" name="ClusteringCoefficient" value="0.66666667"/>
    <att type="integer" name="Degree" value="5"/>
    <att type="boolean" name="Extracellular region" value="true"/>
    <att type="string" name="Human Gene Name" value="LOX"/>
    <att type="string" name="Human UniProt Accession" value="P28300"/>
    <att type="string" name="Identified Proteins (270)" value="Protein-lysine 6-oxidase"/>
    <att type="boolean" name="MF1xCD1 P4 detected" value="true"/>
    <att type="real" name="MF1xCD1 P4 nSC" value="0.001736156"/>
    <att type="string" name="Mouse Gene Name" value="Lox"/>
    <att type="string" name="Mouse UniProt Accession" value="P28301"/>
    <att type="boolean" name="Plasma membrane/cell surface" value="false"/>
    <att type="string" name="canonicalName" value="uniprotkb:P28300"/>
    <att type="list" name="cytoscape.alias.list">
      <att type="string" name="cytoscape.alias.list" value="uniprotkb:P28300"/>
    </att>
    <att type="string" name="uniprotkb:" value="uniprotkb:P28300"/>
    <att type="string" name="uniprotkb:(gene name)" value="uniprotkb:LOX(gene name)"/>
    <graphics type="ELLIPSE" h="35.0" w="35.0" x="859.2560424804688" y="474.78863525390625" fill="#7777ff" width="5" outline="#000000" cy:nodeTransparency="1.0" cy:nodeLabelFont="Default-0-12" cy:borderLineType="solid"/>
  </node>
  <node label="uniprotkb:P61812" id="-11802">
    <att type="integer" name="#" value="122"/>
    <att type="string" name="Accession Number (unique)" value="IPI00114180"/>
    <att type="boolean" name="CD1 P4 detected" value="true"/>
    <att type="real" name="CD1 P4 nSC" value="0.003164179"/>
    <att type="real" name="CD1 P4/MF1xCD1 P4" value="100.0"/>
    <att type="real" name="ClusteringCoefficient" value="0.33333333"/>
    <att type="integer" name="Degree" value="5"/>
    <att type="boolean" name="Extracellular region" value="true"/>
    <att type="string" name="Human Gene Name" value="TGFB2"/>
    <att type="string" name="Human UniProt Accession" value="P61812"/>
    <att type="string" name="Identified Proteins (270)" value="Transforming growth factor beta-2"/>
    <att type="boolean" name="MF1xCD1 P4 detected" value="false"/>
    <att type="real" name="MF1xCD1 P4 nSC" value="0.0"/>
    <att type="string" name="Mouse Gene Name" value="Tgfb2"/>
    <att type="string" name="Mouse UniProt Accession" value="P27090"/>
    <att type="boolean" name="Plasma membrane/cell surface" value="false"/>
    <att type="string" name="canonicalName" value="uniprotkb:P61812"/>
    <att type="list" name="cytoscape.alias.list">
      <att type="string" name="cytoscape.alias.list" value="uniprotkb:P61812"/>
    </att>
    <att type="string" name="node.borderColor" value="153,153,153"/>
    <att type="string" name="uniprotkb:" value="uniprotkb:P61812"/>
    <att type="string" name="uniprotkb:(gene name)" value="uniprotkb:TGFB2(gene name)"/>
    <graphics type="ELLIPSE" h="35.0" w="35.0" x="1100.1859130859375" y="311.0616149902344" fill="#0000ff" width="5" outline="#999999" cy:nodeTransparency="1.0" cy:nodeLabelFont="Default-0-12" cy:borderLineType="solid"/>
  </node>
  <node label="uniprotkb:O00182" id="-6963">
    <att type="integer" name="#" value="138"/>
    <att type="string" name="Accession Number (unique)" value="IPI00114396"/>
    <att type="boolean" name="CD1 P4 detected" value="true"/>
    <att type="real" name="CD1 P4 nSC" value="0.001243369"/>
    <att type="real" name="CD1 P4/MF1xCD1 P4" value="0.693209628"/>
    <att type="real" name="ClusteringCoefficient" value="0.0"/>
    <att type="integer" name="Degree" value="0"/>
    <att type="boolean" name="Extracellular region" value="true"/>
    <att type="string" name="Human Gene Name" value="LGALS9"/>
    <att type="string" name="Human UniProt Accession" value="O00182"/>
    <att type="string" name="Identified Proteins (270)" value="Isoform Long of Galectin-9"/>
    <att type="boolean" name="MF1xCD1 P4 detected" value="true"/>
    <att type="real" name="MF1xCD1 P4 nSC" value="7.68994E-4"/>
    <att type="string" name="Mouse Gene Name" value="Lgals9"/>
    <att type="string" name="Mouse UniProt Accession" value="O08573"/>
    <att type="boolean" name="Plasma membrane/cell surface" value="false"/>
    <att type="string" name="canonicalName" value="uniprotkb:O00182"/>
    <att type="list" name="cytoscape.alias.list">
      <att type="string" name="cytoscape.alias.list" value="uniprotkb:O00182"/>
    </att>
    <att type="string" name="uniprotkb:" value="uniprotkb:O00182"/>
    <att type="string" name="uniprotkb:(gene name)" value="uniprotkb:LGALS9(gene name)"/>
    <graphics type="ELLIPSE" h="35.0" w="35.0" x="744.0025024414062" y="1480.856201171875" fill="#a7a7ff" width="5" outline="#000000" cy:nodeTransparency="1.0" cy:nodeLabelFont="Default-0-12" cy:borderLineType="solid"/>
  </node>
  <node label="uniprotkb:P06396" id="-11367">
    <att type="integer" name="#" value="100"/>
    <att type="string" name="Accession Number (unique)" value="IPI00117167"/>
    <att type="boolean" name="CD1 P4 detected" value="true"/>
    <att type="real" name="CD1 P4 nSC" value="0.001927703"/>
    <att type="real" name="CD1 P4/MF1xCD1 P4" value="1.02266215"/>
    <att type="real" name="ClusteringCoefficient" value="0.0"/>
    <att type="integer" name="Degree" value="4"/>
    <att type="boolean" name="Extracellular region" value="true"/>
    <att type="string" name="Human Gene Name" value="GSN"/>
    <att type="string" name="Human UniProt Accession" value="P06396"/>
    <att type="string" name="Identified Proteins (270)" value="Isoform 1 of Gelsolin"/>
    <att type="boolean" name="MF1xCD1 P4 detected" value="true"/>
    <att type="real" name="MF1xCD1 P4 nSC" value="9.4883E-4"/>
    <att type="string" name="Mouse Gene Name" value="Gsn"/>
    <att type="string" name="Mouse UniProt Accession" value="P13020"/>
    <att type="boolean" name="Plasma membrane/cell surface" value="false"/>
    <att type="string" name="canonicalName" value="uniprotkb:P06396"/>
    <att type="list" name="cytoscape.alias.list">
      <att type="string" name="cytoscape.alias.list" value="uniprotkb:P06396"/>
    </att>
    <att type="string" name="uniprotkb:" value="uniprotkb:P06396"/>
    <att type="string" name="uniprotkb:(gene name)" value="uniprotkb:GSN(gene name)"/>
    <graphics type="ELLIPSE" h="35.0" w="35.0" x="919.5012817382812" y="827.6793823242188" fill="#7d7dff" width="5" outline="#000000" cy:nodeTransparency="1.0" cy:nodeLabelFont="Default-0-12" cy:borderLineType="solid"/>
  </node>
  <node label="uniprotkb:P12814" id="-12347">
    <att type="integer" name="#" value="40"/>
    <att type="string" name="Accession Number (unique)" value="IPI00380436"/>
    <att type="boolean" name="CD1 P4 detected" value="true"/>
    <att type="real" name="CD1 P4 nSC" value="0.002414308"/>
    <att type="real" name="CD1 P4/MF1xCD1 P4" value="-1.933236658"/>
    <att type="real" name="ClusteringCoefficient" value="0.0"/>
    <att type="integer" name="Degree" value="3"/>
    <att type="boolean" name="Extracellular region" value="false"/>
    <att type="string" name="Human Gene Name" value="ACTN1"/>
    <att type="string" name="Human UniProt Accession" value="P12814"/>
    <att type="string" name="Identified Proteins (270)" value="Alpha-actinin-1"/>
    <att type="boolean" name="MF1xCD1 P4 detected" value="true"/>
    <att type="real" name="MF1xCD1 P4 nSC" value="0.00922051"/>
    <att type="string" name="Mouse Gene Name" value="Actn1"/>
    <att type="string" name="Mouse UniProt Accession" value="Q7TPR4"/>
    <att type="boolean" name="Plasma membrane/cell surface" value="true"/>
    <att type="string" name="canonicalName" value="uniprotkb:P12814"/>
    <att type="list" name="cytoscape.alias.list">
      <att type="string" name="cytoscape.alias.list" value="uniprotkb:P12814"/>
    </att>
    <att type="string" name="node.shape" value="roundrect"/>
    <att type="string" name="uniprotkb:" value="uniprotkb:P12814"/>
    <att type="string" name="uniprotkb:(gene name)" value="uniprotkb:ACTN1(gene name)"/>
    <graphics type="ROUNDED_RECTANGLE" h="35.0" w="35.0" x="479.942626953125" y="1358.4356689453125" fill="#ff0909" width="5" outline="#000000" cy:nodeTransparency="1.0" cy:nodeLabelFont="Default-0-12" cy:borderLineType="solid"/>
  </node>
  <node label="uniprotkb:P02545" id="-11316">
    <att type="integer" name="#" value="14"/>
    <att type="string" name="Accession Number (unique)" value="IPI00620256"/>
    <att type="boolean" name="CD1 P4 detected" value="true"/>
    <att type="real" name="CD1 P4 nSC" value="0.017279479"/>
    <att type="real" name="CD1 P4/MF1xCD1 P4" value="0.767668126"/>
    <att type="real" name="ClusteringCoefficient" value="0.0"/>
    <att type="integer" name="Degree" value="4"/>
    <att type="boolean" name="Extracellular region" value="true"/>
    <att type="string" name="Human Gene Name" value="LMNA"/>
    <att type="string" name="Human UniProt Accession" value="P02545"/>
    <att type="string" name="Identified Proteins (270)" value="Isoform A of Lamin-A/C"/>
    <att type="boolean" name="MF1xCD1 P4 detected" value="true"/>
    <att type="real" name="MF1xCD1 P4 nSC" value="0.01014938"/>
    <att type="string" name="Mouse Gene Name" value="Lmna"/>
    <att type="string" name="Mouse UniProt Accession" value="P48678"/>
    <att type="boolean" name="Plasma membrane/cell surface" value="false"/>
    <att type="string" name="canonicalName" value="uniprotkb:P02545"/>
    <att type="list" name="cytoscape.alias.list">
      <att type="string" name="cytoscape.alias.list" value="uniprotkb:P02545"/>
    </att>
    <att type="string" name="uniprotkb:" value="uniprotkb:P02545"/>
    <att type="string" name="uniprotkb:(gene name)" value="uniprotkb:LMNA(gene name)"/>
    <graphics type="ELLIPSE" h="35.0" w="35.0" x="786.3956909179688" y="225.24151611328125" fill="#9d9dff" width="5" outline="#000000" cy:nodeTransparency="1.0" cy:nodeLabelFont="Default-0-12" cy:borderLineType="solid"/>
  </node>
  <node label="uniprotkb:O00159" id="-9386">
    <att type="integer" name="#" value="45"/>
    <att type="string" name="Accession Number (unique)" value="IPI00620222"/>
    <att type="boolean" name="CD1 P4 detected" value="true"/>
    <att type="real" name="CD1 P4 nSC" value="0.00353307"/>
    <att type="real" name="CD1 P4/MF1xCD1 P4" value="0.373592565"/>
    <att type="real" name="ClusteringCoefficient" value="0.0"/>
    <att type="integer" name="Degree" value="0"/>
    <att type="boolean" name="Extracellular region" value="false"/>
    <att type="string" name="Human Gene Name" value="MYO1C"/>
    <att type="string" name="Human UniProt Accession" value="O00159"/>
    <att type="string" name="Identified Proteins (270)" value="Isoform 1 of Myosin-Ic"/>
    <att type="boolean" name="MF1xCD1 P4 detected" value="true"/>
    <att type="real" name="MF1xCD1 P4 nSC" value="0.002727028"/>
    <att type="string" name="Mouse Gene Name" value="Myo1c"/>
    <att type="string" name="Mouse UniProt Accession" value="Q9WTI7"/>
    <att type="boolean" name="Plasma membrane/cell surface" value="true"/>
    <att type="string" name="canonicalName" value="uniprotkb:O00159"/>
    <att type="list" name="cytoscape.alias.list">
      <att type="string" name="cytoscape.alias.list" value="uniprotkb:O00159"/>
    </att>
    <att type="string" name="node.shape" value="roundrect"/>
    <att type="string" name="uniprotkb:" value="uniprotkb:O00159"/>
    <att type="string" name="uniprotkb:(gene name)" value="uniprotkb:MYO1C(gene name)"/>
    <graphics type="ROUNDED_RECTANGLE" h="35.0" w="35.0" x="671.5572509765625" y="1480.856201171875" fill="#cfcfff" width="5" outline="#000000" cy:nodeTransparency="1.0" cy:nodeLabelFont="Default-0-12" cy:borderLineType="solid"/>
  </node>
  <node label="uniprotkb:P35555" id="-5635">
    <att type="integer" name="#" value="42"/>
    <att type="string" name="Accession Number (unique)" value="IPI00338565"/>
    <att type="boolean" name="CD1 P4 detected" value="true"/>
    <att type="real" name="CD1 P4 nSC" value="2.74255E-4"/>
    <att type="real" name="CD1 P4/MF1xCD1 P4" value="0.068506989"/>
    <att type="real" name="ClusteringCoefficient" value="0.11111111"/>
    <att type="integer" name="Degree" value="11"/>
    <att type="boolean" name="Extracellular region" value="true"/>
    <att type="string" name="Human Gene Name" value="FBN1"/>
    <att type="string" name="Human UniProt Accession" value="P35555"/>
    <att type="string" name="Identified Proteins (270)" value="fibrillin 1"/>
    <att type="boolean" name="MF1xCD1 P4 detected" value="true"/>
    <att type="real" name="MF1xCD1 P4 nSC" value="2.61536E-4"/>
    <att type="string" name="Mouse Gene Name" value="Fbn1"/>
    <att type="string" name="Mouse UniProt Accession" value="Q61554"/>
    <att type="boolean" name="Plasma membrane/cell surface" value="false"/>
    <att type="string" name="canonicalName" value="uniprotkb:P35555"/>
    <att type="list" name="cytoscape.alias.list">
      <att type="string" name="cytoscape.alias.list" value="uniprotkb:P35555"/>
    </att>
    <att type="string" name="uniprotkb:" value="uniprotkb:P35555"/>
    <att type="string" name="uniprotkb:(gene name)" value="uniprotkb:FBN1(gene name)"/>
    <graphics type="ELLIPSE" h="35.0" w="35.0" x="926.9970092773438" y="382.9952392578125" fill="#f6f6ff" width="5" outline="#000000" cy:nodeTransparency="1.0" cy:nodeLabelFont="Default-0-12" cy:borderLineType="solid"/>
  </node>
  <node label="uniprotkb:P02751" id="-7994">
    <att type="integer" name="#" value="1"/>
    <att type="string" name="Accession Number (unique)" value="IPI00652813"/>
    <att type="boolean" name="CD1 P4 detected" value="true"/>
    <att type="real" name="CD1 P4 nSC" value="0.099085903"/>
    <att type="real" name="CD1 P4/MF1xCD1 P4" value="0.058391808"/>
    <att type="real" name="ClusteringCoefficient" value="0.22857143"/>
    <att type="integer" name="Degree" value="24"/>
    <att type="boolean" name="Extracellular region" value="true"/>
    <att type="string" name="Human Gene Name" value="FN1"/>
    <att type="string" name="Human UniProt Accession" value="P02751"/>
    <att type="string" name="Identified Proteins (270)" value="Putative uncharacterized protein"/>
    <att type="boolean" name="MF1xCD1 P4 detected" value="true"/>
    <att type="real" name="MF1xCD1 P4 nSC" value="0.095155563"/>
    <att type="string" name="Mouse Gene Name" value="Fn1"/>
    <att type="string" name="Mouse UniProt Accession" value="P11276"/>
    <att type="boolean" name="Plasma membrane/cell surface" value="false"/>
    <att type="string" name="canonicalName" value="uniprotkb:P02751"/>
    <att type="list" name="cytoscape.alias.list">
      <att type="string" name="cytoscape.alias.list" value="uniprotkb:P02751"/>
    </att>
    <att type="string" name="uniprotkb:" value="uniprotkb:P02751"/>
    <att type="string" name="uniprotkb:(gene name)" value="uniprotkb:FN1(gene name)"/>
    <graphics type="ELLIPSE" h="35.0" w="35.0" x="1061.720947265625" y="562.417724609375" fill="#f8f8ff" width="5" outline="#000000" cy:nodeTransparency="1.0" cy:nodeLabelFont="Default-0-12" cy:borderLineType="solid"/>
  </node>
  <node label="uniprotkb:Q00839" id="-8950">
    <att type="integer" name="#" value="113"/>
    <att type="string" name="Accession Number (unique)" value="IPI00458583"/>
    <att type="boolean" name="CD1 P4 detected" value="true"/>
    <att type="real" name="CD1 P4 nSC" value="7.53557E-4"/>
    <att type="real" name="CD1 P4/MF1xCD1 P4" value="100.0"/>
    <att type="real" name="ClusteringCoefficient" value="0.0"/>
    <att type="integer" name="Degree" value="2"/>
    <att type="boolean" name="Extracellular region" value="false"/>
    <att type="string" name="Human Gene Name" value="HNRNPU"/>
    <att type="string" name="Human UniProt Accession" value="Q00839"/>
    <att type="string" name="Identified Proteins (270)" value="Heterogeneous nuclear ribonucleoprotein U"/>
    <att type="boolean" name="MF1xCD1 P4 detected" value="false"/>
    <att type="real" name="MF1xCD1 P4 nSC" value="0.0"/>
    <att type="string" name="Mouse Gene Name" value="Hnrnpu"/>
    <att type="string" name="Mouse UniProt Accession" value="Q8VEK3"/>
    <att type="boolean" name="Plasma membrane/cell surface" value="true"/>
    <att type="string" name="canonicalName" value="uniprotkb:Q00839"/>
    <att type="list" name="cytoscape.alias.list">
      <att type="string" name="cytoscape.alias.list" value="uniprotkb:Q00839"/>
    </att>
    <att type="string" name="node.borderColor" value="153,153,153"/>
    <att type="string" name="node.shape" value="roundrect"/>
    <att type="string" name="uniprotkb:" value="uniprotkb:Q00839"/>
    <att type="string" name="uniprotkb:(gene name)" value="uniprotkb:HNRNPU(gene name)"/>
    <graphics type="ROUNDED_RECTANGLE" h="34.99999809265137" w="35.0" x="1574.707763671875" y="43.542954444885254" fill="#0000ff" width="5" outline="#999999" cy:nodeTransparency="1.0" cy:nodeLabelFont="Default-0-12" cy:borderLineType="solid"/>
  </node>
  <edge label="uniprotkb:P51888 (pp) uniprotkb:Q14112" source="-5634" target="-7351">
    <att type="string" name="Alt. ID(s) interactor A" value="uniprotkb:PRELP(gene name)"/>
    <att type="string" name="Alt. ID(s) interactor B" value="uniprotkb:NID2(gene name)"/>
    <att type="real" name="EdgeBetweenness" value="92.0"/>
    <att type="string" name="Properties interactor A" value="go:GO:0005201|go:GO:0005515|go:GO:0005578|go:GO:0001501"/>
    <att type="string" name="Properties interactor B" value="go:GO:0005604|go:GO:0008218|go:GO:0005509|go:GO:0005518|go:GO:0016020|go:GO:0018298"/>
    <att type="string" name="canonicalName" value="uniprotkb:P51888 (pp) uniprotkb:Q14112"/>
    <att type="string" name="interaction" value="pp" cy:editable="false"/>
    <graphics width="5" fill="#000000" cy:sourceArrow="0" cy:targetArrow="0" cy:sourceArrowColor="#000000" cy:targetArrowColor="#000000" cy:edgeLabelFont="SanSerif-0-10" cy:edgeLineType="SOLID" cy:curved="STRAIGHT_LINES"/>
  </edge>
  <edge label="uniprotkb:P08123 (pp) uniprotkb:Q15582" source="-9245" target="-812">
    <att type="string" name="Alt. ID(s) interactor A" value="uniprotkb:COL1A2(gene name)"/>
    <att type="string" name="Alt. ID(s) interactor B" value="uniprotkb:TGFBI(gene name)"/>
    <att type="real" name="EdgeBetweenness" value="14.24912281"/>
    <att type="string" name="Properties interactor A" value="go:GO:0007266|go:GO:0001568|go:GO:0030199|go:GO:0005584|go:GO:0005201|go:GO:0005615|go:GO:0042802|go:GO:0042476|go:GO:0005886|go:GO:0048407|go:GO:0030674|go:GO:0008217|go:GO:0001501|go:GO:0043589|go:GO:0007179"/>
    <att type="string" name="Properties interactor B" value="go:GO:0007155|go:GO:0008283|go:GO:0005615|go:GO:0005178|go:GO:0007162|go:GO:0005578|go:GO:0050896|go:GO:0007601"/>
    <att type="string" name="canonicalName" value="uniprotkb:P08123 (pp) uniprotkb:Q15582"/>
    <att type="string" name="interaction" value="pp" cy:editable="false"/>
    <graphics width="5" fill="#000000" cy:sourceArrow="0" cy:targetArrow="0" cy:sourceArrowColor="#000000" cy:targetArrowColor="#000000" cy:edgeLabelFont="SanSerif-0-10" cy:edgeLineType="SOLID" cy:curved="STRAIGHT_LINES"/>
  </edge>
  <edge label="uniprotkb:P08123 (pp) uniprotkb:P16070" source="-9245" target="-11456">
    <att type="string" name="Alt. ID(s) interactor A" value="uniprotkb:COL1A2(gene name)"/>
    <att type="string" name="Alt. ID(s) interactor B" value="uniprotkb:CD44(gene name)"/>
    <att type="real" name="EdgeBetweenness" value="4.06666667"/>
    <att type="string" name="Properties interactor A" value="go:GO:0007266|go:GO:0001568|go:GO:0030199|go:GO:0005584|go:GO:0005201|go:GO:0005615|go:GO:0042802|go:GO:0042476|go:GO:0005886|go:GO:0048407|go:GO:0030674|go:GO:0008217|go:GO:0001501|go:GO:0043589|go:GO:0007179"/>
    <att type="string" name="Properties interactor B" value="go:GO:0005794|go:GO:0016337|go:GO:0007160|go:GO:0005518|go:GO:0031012|go:GO:0005925|go:GO:0005540|go:GO:0005887|go:GO:0043518|go:GO:0043066|go:GO:0070374|go:GO:0033138|go:GO:0050731|go:GO:0004872|go:GO:0005057"/>
    <att type="string" name="canonicalName" value="uniprotkb:P08123 (pp) uniprotkb:P16070"/>
    <att type="string" name="interaction" value="pp" cy:editable="false"/>
    <graphics width="5" fill="#000000" cy:sourceArrow="0" cy:targetArrow="0" cy:sourceArrowColor="#000000" cy:targetArrowColor="#000000" cy:edgeLabelFont="SanSerif-0-10" cy:edgeLineType="SOLID" cy:curved="STRAIGHT_LINES"/>
  </edge>
  <edge label="uniprotkb:P08123 (pp) uniprotkb:P08123" source="-9245" target="-9245">
    <att type="string" name="Alt. ID(s) interactor A" value="uniprotkb:COL1A2(gene name)"/>
    <att type="string" name="Alt. ID(s) interactor B" value="uniprotkb:COL1A2(gene name)"/>
    <att type="string" name="Properties interactor A" value="go:GO:0007266|go:GO:0001568|go:GO:0030199|go:GO:0005584|go:GO:0005201|go:GO:0005615|go:GO:0042802|go:GO:0042476|go:GO:0005886|go:GO:0048407|go:GO:0030674|go:GO:0008217|go:GO:0001501|go:GO:0043589|go:GO:0007179"/>
    <att type="string" name="Properties interactor B" value="go:GO:0007266|go:GO:0001568|go:GO:0030199|go:GO:0005584|go:GO:0005201|go:GO:0005615|go:GO:0042802|go:GO:0042476|go:GO:0005886|go:GO:0048407|go:GO:0030674|go:GO:0008217|go:GO:0001501|go:GO:0043589|go:GO:0007179"/>
    <att type="string" name="canonicalName" value="uniprotkb:P08123 (pp) uniprotkb:P08123"/>
    <att type="string" name="interaction" value="pp" cy:editable="false"/>
    <graphics width="5" fill="#000000" cy:sourceArrow="0" cy:targetArrow="0" cy:sourceArrowColor="#000000" cy:targetArrowColor="#000000" cy:edgeLabelFont="SanSerif-0-10" cy:edgeLineType="SOLID" cy:curved="STRAIGHT_LINES"/>
  </edge>
  <edge label="uniprotkb:P04083 (pp) uniprotkb:P21980" source="-10517" target="-10879">
    <att type="string" name="Alt. ID(s) interactor A" value="uniprotkb:ANXA1(gene name)"/>
    <att type="string" name="Alt. ID(s) interactor B" value="uniprotkb:TGM2(gene name)"/>
    <att type="real" name="EdgeBetweenness" value="112.0"/>
    <att type="string" name="Properties interactor A" value="go:GO:0006916|go:GO:0016323|go:GO:0005509|go:GO:0005544|go:GO:0007166|go:GO:0006928|go:GO:0005929|go:GO:0001533|go:GO:0005737|go:GO:0005576|go:GO:0006954|go:GO:0030216|go:GO:0006629|go:GO:0005634|go:GO:0018149|go:GO:0019834|go:GO:0030674|go:GO:0005102|go:GO:0005198"/>
    <att type="string" name="Properties interactor B" value="go:GO:0008415|go:GO:0005509|go:GO:0045785|go:GO:0003810"/>
    <att type="string" name="canonicalName" value="uniprotkb:P04083 (pp) uniprotkb:P21980"/>
    <att type="string" name="interaction" value="pp" cy:editable="false"/>
    <graphics width="5" fill="#000000" cy:sourceArrow="0" cy:targetArrow="0" cy:sourceArrowColor="#000000" cy:targetArrowColor="#000000" cy:edgeLabelFont="SanSerif-0-10" cy:edgeLineType="SOLID" cy:curved="STRAIGHT_LINES"/>
  </edge>
  <edge label="uniprotkb:P04083 (pp) uniprotkb:P31949" source="-10517" target="-11302">
    <att type="string" name="Alt. ID(s) interactor A" value="uniprotkb:ANXA1(gene name)"/>
    <att type="string" name="Alt. ID(s) interactor B" value="uniprotkb:S100A11(gene name)"/>
    <att type="real" name="EdgeBetweenness" value="92.0"/>
    <att type="string" name="Properties interactor A" value="go:GO:0006916|go:GO:0016323|go:GO:0005509|go:GO:0005544|go:GO:0007166|go:GO:0006928|go:GO:0005929|go:GO:0001533|go:GO:0005737|go:GO:0005576|go:GO:0006954|go:GO:0030216|go:GO:0006629|go:GO:0005634|go:GO:0018149|go:GO:0019834|go:GO:0030674|go:GO:0005102|go:GO:0005198"/>
    <att type="string" name="Properties interactor B" value="go:GO:0048154|go:GO:0005509|go:GO:0048306|go:GO:0005737|go:GO:0008156|go:GO:0008285|go:GO:0005634|go:GO:0042803|go:GO:0001726|go:GO:0007165"/>
    <att type="string" name="canonicalName" value="uniprotkb:P04083 (pp) uniprotkb:P31949"/>
    <att type="string" name="interaction" value="pp" cy:editable="false"/>
    <graphics width="5" fill="#000000" cy:sourceArrow="0" cy:targetArrow="0" cy:sourceArrowColor="#000000" cy:targetArrowColor="#000000" cy:edgeLabelFont="SanSerif-0-10" cy:edgeLineType="SOLID" cy:curved="STRAIGHT_LINES"/>
  </edge>
  <edge label="uniprotkb:P16070 (pp) uniprotkb:P16070" source="-11456" target="-11456">
    <att type="string" name="Alt. ID(s) interactor A" value="uniprotkb:CD44(gene name)"/>
    <att type="string" name="Alt. ID(s) interactor B" value="uniprotkb:CD44(gene name)"/>
    <att type="string" name="Properties interactor A" value="go:GO:0005794|go:GO:0016337|go:GO:0007160|go:GO:0005518|go:GO:0031012|go:GO:0005925|go:GO:0005540|go:GO:0005887|go:GO:0043518|go:GO:0043066|go:GO:0070374|go:GO:0033138|go:GO:0050731|go:GO:0004872|go:GO:0005057"/>
    <att type="string" name="Properties interactor B" value="go:GO:0005794|go:GO:0016337|go:GO:0007160|go:GO:0005518|go:GO:0031012|go:GO:0005925|go:GO:0005540|go:GO:0005887|go:GO:0043518|go:GO:0043066|go:GO:0070374|go:GO:0033138|go:GO:0050731|go:GO:0004872|go:GO:0005057"/>
    <att type="string" name="canonicalName" value="uniprotkb:P16070 (pp) uniprotkb:P16070"/>
    <att type="string" name="interaction" value="pp" cy:editable="false"/>
    <graphics width="5" fill="#000000" cy:sourceArrow="0" cy:targetArrow="0" cy:sourceArrowColor="#000000" cy:targetArrowColor="#000000" cy:edgeLabelFont="SanSerif-0-10" cy:edgeLineType="SOLID" cy:curved="STRAIGHT_LINES"/>
  </edge>
  <edge label="uniprotkb:O95967 (pp) uniprotkb:O95967" source="-12189" target="-12189">
    <att type="string" name="Alt. ID(s) interactor A" value="uniprotkb:EFEMP2(gene name)"/>
    <att type="string" name="Alt. ID(s) interactor B" value="uniprotkb:EFEMP2(gene name)"/>
    <att type="string" name="Properties interactor A" value="go:GO:0005604|go:GO:0007596|go:GO:0005509|go:GO:0005201|go:GO:0016020|go:GO:0005515|go:GO:0004888"/>
    <att type="string" name="Properties interactor B" value="go:GO:0005604|go:GO:0007596|go:GO:0005509|go:GO:0005201|go:GO:0016020|go:GO:0005515|go:GO:0004888"/>
    <att type="string" name="canonicalName" value="uniprotkb:O95967 (pp) uniprotkb:O95967"/>
    <att type="string" name="interaction" value="pp" cy:editable="false"/>
    <graphics width="5" fill="#000000" cy:sourceArrow="0" cy:targetArrow="0" cy:sourceArrowColor="#000000" cy:targetArrowColor="#000000" cy:edgeLabelFont="SanSerif-0-10" cy:edgeLineType="SOLID" cy:curved="STRAIGHT_LINES"/>
  </edge>
  <edge label="uniprotkb:P21333 (pp) uniprotkb:Q03135" source="-10180" target="-10892">
    <att type="string" name="Alt. ID(s) interactor A" value="uniprotkb:FLNA(gene name)"/>
    <att type="string" name="Alt. ID(s) interactor B" value="uniprotkb:CAV1(gene name)"/>
    <att type="real" name="EdgeBetweenness" value="416.0"/>
    <att type="string" name="Properties interactor A" value="go:GO:0034988|go:GO:0034989|go:GO:0048365|go:GO:0051764|go:GO:0015629|go:GO:0031532|go:GO:0051015|go:GO:0005938|go:GO:0051220|go:GO:0005829|go:GO:0045184|go:GO:0005576|go:GO:0001948|go:GO:0007195|go:GO:0042177|go:GO:0043433|go:GO:0005634|go:GO:0005886|go:GO:0043123|go:GO:0042993|go:GO:0042803|go:GO:0034394|go:GO:0050821|go:GO:0043113|go:GO:0004871|go:GO:0008134"/>
    <att type="string" name="Properties interactor B" value="go:GO:0000139|go:GO:0031295|go:GO:0016324|go:GO:0016323|go:GO:0006816|go:GO:0005901|go:GO:0070836|go:GO:0009267|go:GO:0015485|go:GO:0042632|go:GO:0051480|go:GO:0005783|go:GO:0000188|go:GO:0044419|go:GO:0005811|go:GO:0019915|go:GO:0032507|go:GO:0060056|go:GO:0051899|go:GO:0030514|go:GO:0043409|go:GO:0001937|go:GO:0030857|go:GO:0045019|go:GO:0033137|go:GO:0033484|go:GO:0050998|go:GO:0016504|go:GO:0048471|go:GO:0010524|go:GO:0048554|go:GO:0033138|go:GO:0045907|go:GO:0005515|go:GO:0032947|go:GO:0051260|go:GO:0030193|go:GO:0019217|go:GO:0052547|go:GO:0006940|go:GO:0051592|go:GO:0043627|go:GO:0001666|go:GO:0032570|go:GO:0007519|go:GO:0006641|go:GO:0001570|go:GO:0016050"/>
    <att type="string" name="canonicalName" value="uniprotkb:P21333 (pp) uniprotkb:Q03135"/>
    <att type="string" name="interaction" value="pp" cy:editable="false"/>
    <graphics width="5" fill="#000000" cy:sourceArrow="0" cy:targetArrow="0" cy:sourceArrowColor="#000000" cy:targetArrowColor="#000000" cy:edgeLabelFont="SanSerif-0-10" cy:edgeLineType="SOLID" cy:curved="STRAIGHT_LINES"/>
  </edge>
  <edge label="uniprotkb:P21333 (pp) uniprotkb:P21333" source="-10180" target="-10180">
    <att type="string" name="Alt. ID(s) interactor A" value="uniprotkb:FLNA(gene name)"/>
    <att type="string" name="Alt. ID(s) interactor B" value="uniprotkb:FLNA(gene name)"/>
    <att type="string" name="Properties interactor A" value="go:GO:0034988|go:GO:0034989|go:GO:0048365|go:GO:0051764|go:GO:0015629|go:GO:0031532|go:GO:0051015|go:GO:0005938|go:GO:0051220|go:GO:0005829|go:GO:0045184|go:GO:0005576|go:GO:0001948|go:GO:0007195|go:GO:0042177|go:GO:0043433|go:GO:0005634|go:GO:0005886|go:GO:0043123|go:GO:0042993|go:GO:0042803|go:GO:0034394|go:GO:0050821|go:GO:0043113|go:GO:0004871|go:GO:0008134"/>
    <att type="string" name="Properties interactor B" value="go:GO:0034988|go:GO:0034989|go:GO:0048365|go:GO:0051764|go:GO:0015629|go:GO:0031532|go:GO:0051015|go:GO:0005938|go:GO:0051220|go:GO:0005829|go:GO:0045184|go:GO:0005576|go:GO:0001948|go:GO:0007195|go:GO:0042177|go:GO:0043433|go:GO:0005634|go:GO:0005886|go:GO:0043123|go:GO:0042993|go:GO:0042803|go:GO:0034394|go:GO:0050821|go:GO:0043113|go:GO:0004871|go:GO:0008134"/>
    <att type="string" name="canonicalName" value="uniprotkb:P21333 (pp) uniprotkb:P21333"/>
    <att type="string" name="interaction" value="pp" cy:editable="false"/>
    <graphics width="5" fill="#000000" cy:sourceArrow="0" cy:targetArrow="0" cy:sourceArrowColor="#000000" cy:targetArrowColor="#000000" cy:edgeLabelFont="SanSerif-0-10" cy:edgeLineType="SOLID" cy:curved="STRAIGHT_LINES"/>
  </edge>
  <edge label="uniprotkb:Q99715 (pp) uniprotkb:Q99715" source="-7353" target="-7353">
    <att type="string" name="Alt. ID(s) interactor A" value="uniprotkb:COL12A1(gene name)"/>
    <att type="string" name="Alt. ID(s) interactor B" value="uniprotkb:COL12A1(gene name)"/>
    <att type="string" name="Properties interactor A" value="go:GO:0007155|go:GO:0030199|go:GO:0005595|go:GO:0030020|go:GO:0005515|go:GO:0001501"/>
    <att type="string" name="Properties interactor B" value="go:GO:0007155|go:GO:0030199|go:GO:0005595|go:GO:0030020|go:GO:0005515|go:GO:0001501"/>
    <att type="string" name="canonicalName" value="uniprotkb:Q99715 (pp) uniprotkb:Q99715"/>
    <att type="string" name="interaction" value="pp" cy:editable="false"/>
    <graphics width="5" fill="#000000" cy:sourceArrow="0" cy:targetArrow="0" cy:sourceArrowColor="#000000" cy:targetArrowColor="#000000" cy:edgeLabelFont="SanSerif-0-10" cy:edgeLineType="SOLID" cy:curved="STRAIGHT_LINES"/>
  </edge>
  <edge label="uniprotkb:Q9NZN4 (pp) uniprotkb:Q9NZN4" source="-11683" target="-11683">
    <att type="string" name="Alt. ID(s) interactor A" value="uniprotkb:EHD2(gene name)"/>
    <att type="string" name="Alt. ID(s) interactor B" value="uniprotkb:EHD2(gene name)"/>
    <att type="string" name="Properties interactor A" value="go:GO:0005524|go:GO:0005525|go:GO:0003924|go:GO:0005509|go:GO:0005768|go:GO:0019898|go:GO:0003676|go:GO:0005634|go:GO:0005886"/>
    <att type="string" name="Properties interactor B" value="go:GO:0005524|go:GO:0005525|go:GO:0003924|go:GO:0005509|go:GO:0005768|go:GO:0019898|go:GO:0003676|go:GO:0005634|go:GO:0005886"/>
    <att type="string" name="canonicalName" value="uniprotkb:Q9NZN4 (pp) uniprotkb:Q9NZN4"/>
    <att type="string" name="interaction" value="pp" cy:editable="false"/>
    <graphics width="5" fill="#000000" cy:sourceArrow="0" cy:targetArrow="0" cy:sourceArrowColor="#000000" cy:targetArrowColor="#000000" cy:edgeLabelFont="SanSerif-0-10" cy:edgeLineType="SOLID" cy:curved="STRAIGHT_LINES"/>
  </edge>
  <edge label="uniprotkb:P09493 (pp) uniprotkb:P09493" source="-11298" target="-11298">
    <att type="string" name="Alt. ID(s) interactor A" value="uniprotkb:TPM1(gene name)"/>
    <att type="string" name="Alt. ID(s) interactor B" value="uniprotkb:TPM1(gene name)"/>
    <att type="string" name="Properties interactor A" value="go:GO:0003779|go:GO:0032059|go:GO:0060048|go:GO:0006928|go:GO:0034614|go:GO:0030049|go:GO:0005862|go:GO:0030336|go:GO:0032781|go:GO:0045785|go:GO:0003065|go:GO:0051496|go:GO:0006937|go:GO:0032587|go:GO:0031529|go:GO:0045214|go:GO:0001725|go:GO:0005200|go:GO:0008307|go:GO:0055010|go:GO:0042060"/>
    <att type="string" name="Properties interactor B" value="go:GO:0003779|go:GO:0032059|go:GO:0060048|go:GO:0006928|go:GO:0034614|go:GO:0030049|go:GO:0005862|go:GO:0030336|go:GO:0032781|go:GO:0045785|go:GO:0003065|go:GO:0051496|go:GO:0006937|go:GO:0032587|go:GO:0031529|go:GO:0045214|go:GO:0001725|go:GO:0005200|go:GO:0008307|go:GO:0055010|go:GO:0042060"/>
    <att type="string" name="canonicalName" value="uniprotkb:P09493 (pp) uniprotkb:P09493"/>
    <att type="string" name="interaction" value="pp" cy:editable="false"/>
    <graphics width="5" fill="#000000" cy:sourceArrow="0" cy:targetArrow="0" cy:sourceArrowColor="#000000" cy:targetArrowColor="#000000" cy:edgeLabelFont="SanSerif-0-10" cy:edgeLineType="SOLID" cy:curved="STRAIGHT_LINES"/>
  </edge>
  <edge label="uniprotkb:P04792 (pp) uniprotkb:P04792" source="-10809" target="-10809">
    <att type="string" name="Alt. ID(s) interactor A" value="uniprotkb:HSPB1(gene name)"/>
    <att type="string" name="Alt. ID(s) interactor B" value="uniprotkb:HSPB1(gene name)"/>
    <att type="string" name="Properties interactor A" value="go:GO:0006916|go:GO:0008219|go:GO:0009986|go:GO:0006928|go:GO:0042802|go:GO:0005634|go:GO:0006446|go:GO:0009408|go:GO:0006986|go:GO:0009615|go:GO:0005819"/>
    <att type="string" name="Properties interactor B" value="go:GO:0006916|go:GO:0008219|go:GO:0009986|go:GO:0006928|go:GO:0042802|go:GO:0005634|go:GO:0006446|go:GO:0009408|go:GO:0006986|go:GO:0009615|go:GO:0005819"/>
    <att type="string" name="canonicalName" value="uniprotkb:P04792 (pp) uniprotkb:P04792"/>
    <att type="string" name="interaction" value="pp" cy:editable="false"/>
    <graphics width="5" fill="#000000" cy:sourceArrow="0" cy:targetArrow="0" cy:sourceArrowColor="#000000" cy:targetArrowColor="#000000" cy:edgeLabelFont="SanSerif-0-10" cy:edgeLineType="SOLID" cy:curved="STRAIGHT_LINES"/>
  </edge>
  <edge label="uniprotkb:P07996 (pp) uniprotkb:P07996" source="-10330" target="-10330">
    <att type="string" name="Alt. ID(s) interactor A" value="uniprotkb:THBS1(gene name)"/>
    <att type="string" name="Alt. ID(s) interactor B" value="uniprotkb:THBS1(gene name)"/>
    <att type="string" name="Properties interactor A" value="go:GO:0000187|go:GO:0006916|go:GO:0006915|go:GO:0005509|go:GO:0007155|go:GO:0007050|go:GO:0016477|go:GO:0034605|go:GO:0002544|go:GO:0070052|go:GO:0043652|go:GO:0043499|go:GO:0009897|go:GO:0031012|go:GO:0070051|go:GO:0005577|go:GO:0048603|go:GO:0001968|go:GO:0008201|go:GO:0042802|go:GO:0006955|go:GO:0005178|go:GO:0043236|go:GO:0030169|go:GO:0016525|go:GO:0002581|go:GO:0043537|go:GO:0010754|go:GO:0002605|go:GO:0001937|go:GO:0051918|go:GO:0040037|go:GO:0051895|go:GO:0032695|go:GO:0010751|go:GO:0010748|go:GO:0010757|go:GO:0018149|go:GO:0031093|go:GO:0045766|go:GO:0030194|go:GO:0043536|go:GO:0010763|go:GO:0043032|go:GO:0010759|go:GO:0010670|go:GO:0042327|go:GO:0030511|go:GO:0032914|go:GO:0045727|go:GO:0043394|go:GO:0051592|go:GO:0009749|go:GO:0001666|go:GO:0032026|go:GO:0032570|go:GO:0002040|go:GO:0005198|go:GO:0050431"/>
    <att type="string" name="Properties interactor B" value="go:GO:0000187|go:GO:0006916|go:GO:0006915|go:GO:0005509|go:GO:0007155|go:GO:0007050|go:GO:0016477|go:GO:0034605|go:GO:0002544|go:GO:0070052|go:GO:0043652|go:GO:0043499|go:GO:0009897|go:GO:0031012|go:GO:0070051|go:GO:0005577|go:GO:0048603|go:GO:0001968|go:GO:0008201|go:GO:0042802|go:GO:0006955|go:GO:0005178|go:GO:0043236|go:GO:0030169|go:GO:0016525|go:GO:0002581|go:GO:0043537|go:GO:0010754|go:GO:0002605|go:GO:0001937|go:GO:0051918|go:GO:0040037|go:GO:0051895|go:GO:0032695|go:GO:0010751|go:GO:0010748|go:GO:0010757|go:GO:0018149|go:GO:0031093|go:GO:0045766|go:GO:0030194|go:GO:0043536|go:GO:0010763|go:GO:0043032|go:GO:0010759|go:GO:0010670|go:GO:0042327|go:GO:0030511|go:GO:0032914|go:GO:0045727|go:GO:0043394|go:GO:0051592|go:GO:0009749|go:GO:0001666|go:GO:0032026|go:GO:0032570|go:GO:0002040|go:GO:0005198|go:GO:0050431"/>
    <att type="string" name="canonicalName" value="uniprotkb:P07996 (pp) uniprotkb:P07996"/>
    <att type="string" name="interaction" value="pp" cy:editable="false"/>
    <graphics width="5" fill="#000000" cy:sourceArrow="0" cy:targetArrow="0" cy:sourceArrowColor="#000000" cy:targetArrowColor="#000000" cy:edgeLabelFont="SanSerif-0-10" cy:edgeLineType="SOLID" cy:curved="STRAIGHT_LINES"/>
  </edge>
  <edge label="uniprotkb:P07996 (pp) uniprotkb:P35555" source="-10330" target="-5635">
    <att type="string" name="Alt. ID(s) interactor A" value="uniprotkb:THBS1(gene name)"/>
    <att type="string" name="Alt. ID(s) interactor B" value="uniprotkb:FBN1(gene name)"/>
    <att type="real" name="EdgeBetweenness" value="126.72919119"/>
    <att type="string" name="Properties interactor A" value="-"/>
    <att type="string" name="Properties interactor B" value="-"/>
    <att type="string" name="canonicalName" value="uniprotkb:P07996 (pp) uniprotkb:P35555"/>
    <att type="string" name="interaction" value="pp" cy:editable="false"/>
    <graphics width="5" fill="#000000" cy:sourceArrow="0" cy:targetArrow="0" cy:sourceArrowColor="#000000" cy:targetArrowColor="#000000" cy:edgeLabelFont="SanSerif-0-10" cy:edgeLineType="SOLID" cy:curved="STRAIGHT_LINES"/>
  </edge>
  <edge label="uniprotkb:P07996 (pp) uniprotkb:P21980" source="-10330" target="-10879">
    <att type="string" name="Alt. ID(s) interactor A" value="uniprotkb:THBS1(gene name)"/>
    <att type="string" name="Alt. ID(s) interactor B" value="uniprotkb:TGM2(gene name)"/>
    <att type="real" name="EdgeBetweenness" value="45.05"/>
    <att type="string" name="Properties interactor A" value="go:GO:0000187|go:GO:0006916|go:GO:0006915|go:GO:0005509|go:GO:0007155|go:GO:0007050|go:GO:0016477|go:GO:0034605|go:GO:0002544|go:GO:0070052|go:GO:0043652|go:GO:0043499|go:GO:0009897|go:GO:0031012|go:GO:0070051|go:GO:0005577|go:GO:0048603|go:GO:0001968|go:GO:0008201|go:GO:0042802|go:GO:0006955|go:GO:0005178|go:GO:0043236|go:GO:0030169|go:GO:0016525|go:GO:0002581|go:GO:0043537|go:GO:0010754|go:GO:0002605|go:GO:0001937|go:GO:0051918|go:GO:0040037|go:GO:0051895|go:GO:0032695|go:GO:0010751|go:GO:0010748|go:GO:0010757|go:GO:0018149|go:GO:0031093|go:GO:0045766|go:GO:0030194|go:GO:0043536|go:GO:0010763|go:GO:0043032|go:GO:0010759|go:GO:0010670|go:GO:0042327|go:GO:0030511|go:GO:0032914|go:GO:0045727|go:GO:0043394|go:GO:0051592|go:GO:0009749|go:GO:0001666|go:GO:0032026|go:GO:0032570|go:GO:0002040|go:GO:0005198|go:GO:0050431"/>
    <att type="string" name="Properties interactor B" value="go:GO:0008415|go:GO:0005509|go:GO:0045785|go:GO:0003810"/>
    <att type="string" name="canonicalName" value="uniprotkb:P07996 (pp) uniprotkb:P21980"/>
    <att type="string" name="interaction" value="pp" cy:editable="false"/>
    <graphics width="5" fill="#000000" cy:sourceArrow="0" cy:targetArrow="0" cy:sourceArrowColor="#000000" cy:targetArrowColor="#000000" cy:edgeLabelFont="SanSerif-0-10" cy:edgeLineType="SOLID" cy:curved="STRAIGHT_LINES"/>
  </edge>
  <edge label="uniprotkb:P35232 (pp) uniprotkb:P35232" source="-9067" target="-9067">
    <att type="string" name="Alt. ID(s) interactor A" value="uniprotkb:PHB(gene name)"/>
    <att type="string" name="Alt. ID(s) interactor B" value="uniprotkb:PHB(gene name)"/>
    <att type="string" name="Properties interactor A" value="go:GO:0006260|go:GO:0016575|go:GO:0005887|go:GO:0005743|go:GO:0008285|go:GO:0016481|go:GO:0005654|go:GO:0005515|go:GO:0042981|go:GO:0007165|go:GO:0016563|go:GO:0016564"/>
    <att type="string" name="Properties interactor B" value="go:GO:0006260|go:GO:0016575|go:GO:0005887|go:GO:0005743|go:GO:0008285|go:GO:0016481|go:GO:0005654|go:GO:0005515|go:GO:0042981|go:GO:0007165|go:GO:0016563|go:GO:0016564"/>
    <att type="string" name="canonicalName" value="uniprotkb:P35232 (pp) uniprotkb:P35232"/>
    <att type="string" name="interaction" value="pp" cy:editable="false"/>
    <graphics width="5" fill="#000000" cy:sourceArrow="0" cy:targetArrow="0" cy:sourceArrowColor="#000000" cy:targetArrowColor="#000000" cy:edgeLabelFont="SanSerif-0-10" cy:edgeLineType="SOLID" cy:curved="STRAIGHT_LINES"/>
  </edge>
  <edge label="uniprotkb:P05121 (pp) uniprotkb:P05121" source="-6051" target="-6051">
    <att type="string" name="Alt. ID(s) interactor A" value="uniprotkb:SERPINE1(gene name)"/>
    <att type="string" name="Alt. ID(s) interactor B" value="uniprotkb:SERPINE1(gene name)"/>
    <att type="string" name="Properties interactor A" value="go:GO:0007596|go:GO:0001300|go:GO:0005576|go:GO:0042730|go:GO:0005886|go:GO:0002020|go:GO:0004252|go:GO:0004867"/>
    <att type="string" name="Properties interactor B" value="go:GO:0007596|go:GO:0001300|go:GO:0005576|go:GO:0042730|go:GO:0005886|go:GO:0002020|go:GO:0004252|go:GO:0004867"/>
    <att type="string" name="canonicalName" value="uniprotkb:P05121 (pp) uniprotkb:P05121"/>
    <att type="string" name="interaction" value="pp" cy:editable="false"/>
    <graphics width="5" fill="#000000" cy:sourceArrow="0" cy:targetArrow="0" cy:sourceArrowColor="#000000" cy:targetArrowColor="#000000" cy:edgeLabelFont="SanSerif-0-10" cy:edgeLineType="SOLID" cy:curved="STRAIGHT_LINES"/>
  </edge>
  <edge label="uniprotkb:P05121 (pp) uniprotkb:P35555" source="-6051" target="-5635">
    <att type="string" name="Alt. ID(s) interactor A" value="uniprotkb:SERPINE1(gene name)"/>
    <att type="string" name="Alt. ID(s) interactor B" value="uniprotkb:FBN1(gene name)"/>
    <att type="real" name="EdgeBetweenness" value="155.34504417"/>
    <att type="string" name="Properties interactor A" value="-"/>
    <att type="string" name="Properties interactor B" value="-"/>
    <att type="string" name="canonicalName" value="uniprotkb:P05121 (pp) uniprotkb:P35555"/>
    <att type="string" name="interaction" value="pp" cy:editable="false"/>
    <graphics width="5" fill="#000000" cy:sourceArrow="0" cy:targetArrow="0" cy:sourceArrowColor="#000000" cy:targetArrowColor="#000000" cy:edgeLabelFont="SanSerif-0-10" cy:edgeLineType="SOLID" cy:curved="STRAIGHT_LINES"/>
  </edge>
  <edge label="uniprotkb:P05121 (pp) uniprotkb:Q9UBX5" source="-6051" target="-5633">
    <att type="string" name="Alt. ID(s) interactor A" value="uniprotkb:SERPINE1(gene name)"/>
    <att type="string" name="Alt. ID(s) interactor B" value="uniprotkb:FBLN5(gene name)"/>
    <att type="real" name="EdgeBetweenness" value="134.13828916"/>
    <att type="string" name="Properties interactor A" value="-"/>
    <att type="string" name="Properties interactor B" value="-"/>
    <att type="string" name="canonicalName" value="uniprotkb:P05121 (pp) uniprotkb:Q9UBX5"/>
    <att type="string" name="interaction" value="pp" cy:editable="false"/>
    <graphics width="5" fill="#000000" cy:sourceArrow="0" cy:targetArrow="0" cy:sourceArrowColor="#000000" cy:targetArrowColor="#000000" cy:edgeLabelFont="SanSerif-0-10" cy:edgeLineType="SOLID" cy:curved="STRAIGHT_LINES"/>
  </edge>
  <edge label="uniprotkb:P05121 (pp) uniprotkb:P28300" source="-6051" target="-9174">
    <att type="string" name="Alt. ID(s) interactor A" value="uniprotkb:SERPINE1(gene name)"/>
    <att type="string" name="Alt. ID(s) interactor B" value="uniprotkb:LOX(gene name)"/>
    <att type="real" name="EdgeBetweenness" value="80.79324499"/>
    <att type="string" name="Properties interactor A" value="-"/>
    <att type="string" name="Properties interactor B" value="-"/>
    <att type="string" name="canonicalName" value="uniprotkb:P05121 (pp) uniprotkb:P28300"/>
    <att type="string" name="interaction" value="pp" cy:editable="false"/>
    <graphics width="5" fill="#000000" cy:sourceArrow="0" cy:targetArrow="0" cy:sourceArrowColor="#000000" cy:targetArrowColor="#000000" cy:edgeLabelFont="SanSerif-0-10" cy:edgeLineType="SOLID" cy:curved="STRAIGHT_LINES"/>
  </edge>
  <edge label="uniprotkb:P08670 (pp) uniprotkb:P08670" source="-11330" target="-11330">
    <att type="string" name="Alt. ID(s) interactor A" value="uniprotkb:VIM(gene name)"/>
    <att type="string" name="Alt. ID(s) interactor B" value="uniprotkb:VIM(gene name)"/>
    <att type="string" name="Properties interactor A" value="go:GO:0006928|go:GO:0005829|go:GO:0005882|go:GO:0044419|go:GO:0008022|go:GO:0005200"/>
    <att type="string" name="Properties interactor B" value="go:GO:0006928|go:GO:0005829|go:GO:0005882|go:GO:0044419|go:GO:0008022|go:GO:0005200"/>
    <att type="string" name="canonicalName" value="uniprotkb:P08670 (pp) uniprotkb:P08670"/>
    <att type="string" name="interaction" value="pp" cy:editable="false"/>
    <graphics width="5" fill="#000000" cy:sourceArrow="0" cy:targetArrow="0" cy:sourceArrowColor="#000000" cy:targetArrowColor="#000000" cy:edgeLabelFont="SanSerif-0-10" cy:edgeLineType="SOLID" cy:curved="STRAIGHT_LINES"/>
  </edge>
  <edge label="uniprotkb:P08670 (pp) uniprotkb:P35555" source="-11330" target="-5635">
    <att type="string" name="Alt. ID(s) interactor A" value="uniprotkb:VIM(gene name)"/>
    <att type="string" name="Alt. ID(s) interactor B" value="uniprotkb:FBN1(gene name)"/>
    <att type="real" name="EdgeBetweenness" value="112.0"/>
    <att type="string" name="Properties interactor A" value="-"/>
    <att type="string" name="Properties interactor B" value="-"/>
    <att type="string" name="canonicalName" value="uniprotkb:P08670 (pp) uniprotkb:P35555"/>
    <att type="string" name="interaction" value="pp" cy:editable="false"/>
    <graphics width="5" fill="#000000" cy:sourceArrow="0" cy:targetArrow="0" cy:sourceArrowColor="#000000" cy:targetArrowColor="#000000" cy:edgeLabelFont="SanSerif-0-10" cy:edgeLineType="SOLID" cy:curved="STRAIGHT_LINES"/>
  </edge>
  <edge label="uniprotkb:P21980 (pp) uniprotkb:P21980" source="-10879" target="-10879">
    <att type="string" name="Alt. ID(s) interactor A" value="uniprotkb:TGM2(gene name)"/>
    <att type="string" name="Alt. ID(s) interactor B" value="uniprotkb:TGM2(gene name)"/>
    <att type="string" name="Properties interactor A" value="go:GO:0008415|go:GO:0005509|go:GO:0045785|go:GO:0003810"/>
    <att type="string" name="Properties interactor B" value="go:GO:0008415|go:GO:0005509|go:GO:0045785|go:GO:0003810"/>
    <att type="string" name="canonicalName" value="uniprotkb:P21980 (pp) uniprotkb:P21980"/>
    <att type="string" name="interaction" value="pp" cy:editable="false"/>
    <graphics width="5" fill="#000000" cy:sourceArrow="0" cy:targetArrow="0" cy:sourceArrowColor="#000000" cy:targetArrowColor="#000000" cy:edgeLabelFont="SanSerif-0-10" cy:edgeLineType="SOLID" cy:curved="STRAIGHT_LINES"/>
  </edge>
  <edge label="uniprotkb:Q03135 (pp) uniprotkb:Q03135" source="-10892" target="-10892">
    <att type="string" name="Alt. ID(s) interactor A" value="uniprotkb:CAV1(gene name)"/>
    <att type="string" name="Alt. ID(s) interactor B" value="uniprotkb:CAV1(gene name)"/>
    <att type="string" name="Properties interactor A" value="go:GO:0000139|go:GO:0031295|go:GO:0016324|go:GO:0016323|go:GO:0006816|go:GO:0005901|go:GO:0070836|go:GO:0009267|go:GO:0015485|go:GO:0042632|go:GO:0051480|go:GO:0005783|go:GO:0000188|go:GO:0044419|go:GO:0005811|go:GO:0019915|go:GO:0032507|go:GO:0060056|go:GO:0051899|go:GO:0030514|go:GO:0043409|go:GO:0001937|go:GO:0030857|go:GO:0045019|go:GO:0033137|go:GO:0033484|go:GO:0050998|go:GO:0016504|go:GO:0048471|go:GO:0010524|go:GO:0048554|go:GO:0033138|go:GO:0045907|go:GO:0005515|go:GO:0032947|go:GO:0051260|go:GO:0030193|go:GO:0019217|go:GO:0052547|go:GO:0006940|go:GO:0051592|go:GO:0043627|go:GO:0001666|go:GO:0032570|go:GO:0007519|go:GO:0006641|go:GO:0001570|go:GO:0016050"/>
    <att type="string" name="Properties interactor B" value="go:GO:0000139|go:GO:0031295|go:GO:0016324|go:GO:0016323|go:GO:0006816|go:GO:0005901|go:GO:0070836|go:GO:0009267|go:GO:0015485|go:GO:0042632|go:GO:0051480|go:GO:0005783|go:GO:0000188|go:GO:0044419|go:GO:0005811|go:GO:0019915|go:GO:0032507|go:GO:0060056|go:GO:0051899|go:GO:0030514|go:GO:0043409|go:GO:0001937|go:GO:0030857|go:GO:0045019|go:GO:0033137|go:GO:0033484|go:GO:0050998|go:GO:0016504|go:GO:0048471|go:GO:0010524|go:GO:0048554|go:GO:0033138|go:GO:0045907|go:GO:0005515|go:GO:0032947|go:GO:0051260|go:GO:0030193|go:GO:0019217|go:GO:0052547|go:GO:0006940|go:GO:0051592|go:GO:0043627|go:GO:0001666|go:GO:0032570|go:GO:0007519|go:GO:0006641|go:GO:0001570|go:GO:0016050"/>
    <att type="string" name="canonicalName" value="uniprotkb:Q03135 (pp) uniprotkb:Q03135"/>
    <att type="string" name="interaction" value="pp" cy:editable="false"/>
    <graphics width="5" fill="#000000" cy:sourceArrow="0" cy:targetArrow="0" cy:sourceArrowColor="#000000" cy:targetArrowColor="#000000" cy:edgeLabelFont="SanSerif-0-10" cy:edgeLineType="SOLID" cy:curved="STRAIGHT_LINES"/>
  </edge>
  <edge label="uniprotkb:Q03135 (pp) uniprotkb:Q14254" source="-10892" target="-5472">
    <att type="string" name="Alt. ID(s) interactor A" value="uniprotkb:CAV1(gene name)"/>
    <att type="string" name="Alt. ID(s) interactor B" value="uniprotkb:FLOT2(gene name)"/>
    <att type="real" name="EdgeBetweenness" value="110.0"/>
    <att type="string" name="Properties interactor A" value="go:GO:0000139|go:GO:0031295|go:GO:0016324|go:GO:0016323|go:GO:0006816|go:GO:0005901|go:GO:0070836|go:GO:0009267|go:GO:0015485|go:GO:0042632|go:GO:0051480|go:GO:0005783|go:GO:0000188|go:GO:0044419|go:GO:0005811|go:GO:0019915|go:GO:0032507|go:GO:0060056|go:GO:0051899|go:GO:0030514|go:GO:0043409|go:GO:0001937|go:GO:0030857|go:GO:0045019|go:GO:0033137|go:GO:0033484|go:GO:0050998|go:GO:0016504|go:GO:0048471|go:GO:0010524|go:GO:0048554|go:GO:0033138|go:GO:0045907|go:GO:0005515|go:GO:0032947|go:GO:0051260|go:GO:0030193|go:GO:0019217|go:GO:0052547|go:GO:0006940|go:GO:0051592|go:GO:0043627|go:GO:0001666|go:GO:0032570|go:GO:0007519|go:GO:0006641|go:GO:0001570|go:GO:0016050"/>
    <att type="string" name="Properties interactor B" value="go:GO:0007155|go:GO:0009986|go:GO:0008544|go:GO:0019898|go:GO:0005624|go:GO:0005886|go:GO:0005515"/>
    <att type="string" name="canonicalName" value="uniprotkb:Q03135 (pp) uniprotkb:Q14254"/>
    <att type="string" name="interaction" value="pp" cy:editable="false"/>
    <graphics width="5" fill="#000000" cy:sourceArrow="0" cy:targetArrow="0" cy:sourceArrowColor="#000000" cy:targetArrowColor="#000000" cy:edgeLabelFont="SanSerif-0-10" cy:edgeLineType="SOLID" cy:curved="STRAIGHT_LINES"/>
  </edge>
  <edge label="uniprotkb:P09382 (pp) uniprotkb:P09382" source="-9531" target="-9531">
    <att type="string" name="Alt. ID(s) interactor A" value="uniprotkb:LGALS1(gene name)"/>
    <att type="string" name="Alt. ID(s) interactor B" value="uniprotkb:LGALS1(gene name)"/>
    <att type="string" name="Properties interactor A" value="go:GO:0006915|go:GO:0005737|go:GO:0016936|go:GO:0043123|go:GO:0005578|go:GO:0042981|go:GO:0004871"/>
    <att type="string" name="Properties interactor B" value="go:GO:0006915|go:GO:0005737|go:GO:0016936|go:GO:0043123|go:GO:0005578|go:GO:0042981|go:GO:0004871"/>
    <att type="string" name="canonicalName" value="uniprotkb:P09382 (pp) uniprotkb:P09382"/>
    <att type="string" name="interaction" value="pp" cy:editable="false"/>
    <graphics width="5" fill="#000000" cy:sourceArrow="0" cy:targetArrow="0" cy:sourceArrowColor="#000000" cy:targetArrowColor="#000000" cy:edgeLabelFont="SanSerif-0-10" cy:edgeLineType="SOLID" cy:curved="STRAIGHT_LINES"/>
  </edge>
  <edge label="uniprotkb:P09382 (pp) uniprotkb:Q08380" source="-9531" target="-4420">
    <att type="string" name="Alt. ID(s) interactor A" value="uniprotkb:LGALS1(gene name)"/>
    <att type="string" name="Alt. ID(s) interactor B" value="uniprotkb:LGALS3BP(gene name)"/>
    <att type="real" name="EdgeBetweenness" value="2.0"/>
    <att type="string" name="Properties interactor A" value="go:GO:0006915|go:GO:0005737|go:GO:0016936|go:GO:0043123|go:GO:0005578|go:GO:0042981|go:GO:0004871"/>
    <att type="string" name="Properties interactor B" value="go:GO:0007155|go:GO:0006968|go:GO:0005615|go:GO:0016020|go:GO:0005634|go:GO:0005515|go:GO:0005578|go:GO:0005044|go:GO:0007165"/>
    <att type="string" name="canonicalName" value="uniprotkb:P09382 (pp) uniprotkb:Q08380"/>
    <att type="string" name="interaction" value="pp" cy:editable="false"/>
    <graphics width="5" fill="#000000" cy:sourceArrow="0" cy:targetArrow="0" cy:sourceArrowColor="#000000" cy:targetArrowColor="#000000" cy:edgeLabelFont="SanSerif-0-10" cy:edgeLineType="SOLID" cy:curved="STRAIGHT_LINES"/>
  </edge>
  <edge label="uniprotkb:P07355 (pp) uniprotkb:P35555" source="-10512" target="-5635">
    <att type="string" name="Alt. ID(s) interactor A" value="uniprotkb:ANXA2(gene name)"/>
    <att type="string" name="Alt. ID(s) interactor B" value="uniprotkb:FBN1(gene name)"/>
    <att type="real" name="EdgeBetweenness" value="220.0"/>
    <att type="string" name="Properties interactor A" value="-"/>
    <att type="string" name="Properties interactor B" value="-"/>
    <att type="string" name="canonicalName" value="uniprotkb:P07355 (pp) uniprotkb:P35555"/>
    <att type="string" name="interaction" value="pp" cy:editable="false"/>
    <graphics width="5" fill="#000000" cy:sourceArrow="0" cy:targetArrow="0" cy:sourceArrowColor="#000000" cy:targetArrowColor="#000000" cy:edgeLabelFont="SanSerif-0-10" cy:edgeLineType="SOLID" cy:curved="STRAIGHT_LINES"/>
  </edge>
  <edge label="uniprotkb:Q14112 (pp) uniprotkb:Q14112" source="-7351" target="-7351">
    <att type="string" name="Alt. ID(s) interactor A" value="uniprotkb:NID2(gene name)"/>
    <att type="string" name="Alt. ID(s) interactor B" value="uniprotkb:NID2(gene name)"/>
    <att type="string" name="Properties interactor A" value="go:GO:0005604|go:GO:0008218|go:GO:0005509|go:GO:0005518|go:GO:0016020|go:GO:0018298"/>
    <att type="string" name="Properties interactor B" value="go:GO:0005604|go:GO:0008218|go:GO:0005509|go:GO:0005518|go:GO:0016020|go:GO:0018298"/>
    <att type="string" name="canonicalName" value="uniprotkb:Q14112 (pp) uniprotkb:Q14112"/>
    <att type="string" name="interaction" value="pp" cy:editable="false"/>
    <graphics width="5" fill="#000000" cy:sourceArrow="0" cy:targetArrow="0" cy:sourceArrowColor="#000000" cy:targetArrowColor="#000000" cy:edgeLabelFont="SanSerif-0-10" cy:edgeLineType="SOLID" cy:curved="STRAIGHT_LINES"/>
  </edge>
  <edge label="uniprotkb:P29279 (pp) uniprotkb:P61812" source="-6970" target="-11802">
    <att type="string" name="Alt. ID(s) interactor A" value="uniprotkb:CTGF(gene name)"/>
    <att type="string" name="Alt. ID(s) interactor B" value="uniprotkb:TGFB2(gene name)"/>
    <att type="real" name="EdgeBetweenness" value="40.6"/>
    <att type="string" name="Properties interactor A" value="go:GO:0006260|go:GO:0008544|go:GO:0008201|go:GO:0005520|go:GO:0005886|go:GO:0005578|go:GO:0001558|go:GO:0009611"/>
    <att type="string" name="Properties interactor B" value="go:GO:0007184|go:GO:0032147|go:GO:0001525|go:GO:0030424|go:GO:0001540|go:GO:0060317|go:GO:0060038|go:GO:0010002|go:GO:0042637|go:GO:0007050|go:GO:0008219|go:GO:0016049|go:GO:0043025|go:GO:0045216|go:GO:0007267|go:GO:0030199|go:GO:0005125|go:GO:0042416|go:GO:0009790|go:GO:0031012|go:GO:0001654|go:GO:0008347|go:GO:0008083|go:GO:0031069|go:GO:0030097|go:GO:0022601|go:GO:0010693|go:GO:0030308|go:GO:0050680|go:GO:0050777|go:GO:0048666|go:GO:0030593|go:GO:0042476|go:GO:0060389|go:GO:0031093|go:GO:0051891|go:GO:0051795|go:GO:0033630|go:GO:0045787|go:GO:0051781|go:GO:0030307|go:GO:0008284|go:GO:0010634|go:GO:0010718|go:GO:0045823|go:GO:0050778|go:GO:0045726|go:GO:0043525|go:GO:0045778|go:GO:0014068|go:GO:0050714|go:GO:0032874|go:GO:0046982|go:GO:0042803|go:GO:0004702|go:GO:0032909|go:GO:0001666|go:GO:0032570|go:GO:0007435|go:GO:0048103|go:GO:0007179|go:GO:0005114|go:GO:0042060"/>
    <att type="string" name="canonicalName" value="uniprotkb:P29279 (pp) uniprotkb:P61812"/>
    <att type="string" name="interaction" value="pp" cy:editable="false"/>
    <graphics width="5" fill="#000000" cy:sourceArrow="0" cy:targetArrow="0" cy:sourceArrowColor="#000000" cy:targetArrowColor="#000000" cy:edgeLabelFont="SanSerif-0-10" cy:edgeLineType="SOLID" cy:curved="STRAIGHT_LINES"/>
  </edge>
  <edge label="uniprotkb:P29279 (pp) uniprotkb:P29279" source="-6970" target="-6970">
    <att type="string" name="Alt. ID(s) interactor A" value="uniprotkb:CTGF(gene name)"/>
    <att type="string" name="Alt. ID(s) interactor B" value="uniprotkb:CTGF(gene name)"/>
    <att type="string" name="Properties interactor A" value="go:GO:0006260|go:GO:0008544|go:GO:0008201|go:GO:0005520|go:GO:0005886|go:GO:0005578|go:GO:0001558|go:GO:0009611"/>
    <att type="string" name="Properties interactor B" value="go:GO:0006260|go:GO:0008544|go:GO:0008201|go:GO:0005520|go:GO:0005886|go:GO:0005578|go:GO:0001558|go:GO:0009611"/>
    <att type="string" name="canonicalName" value="uniprotkb:P29279 (pp) uniprotkb:P29279"/>
    <att type="string" name="interaction" value="pp" cy:editable="false"/>
    <graphics width="5" fill="#000000" cy:sourceArrow="0" cy:targetArrow="0" cy:sourceArrowColor="#000000" cy:targetArrowColor="#000000" cy:edgeLabelFont="SanSerif-0-10" cy:edgeLineType="SOLID" cy:curved="STRAIGHT_LINES"/>
  </edge>
  <edge label="uniprotkb:P10600 (pp) uniprotkb:P29279" source="-11180" target="-6970">
    <att type="string" name="Alt. ID(s) interactor A" value="uniprotkb:TGFB3(gene name)"/>
    <att type="string" name="Alt. ID(s) interactor B" value="uniprotkb:CTGF(gene name)"/>
    <att type="real" name="EdgeBetweenness" value="59.0"/>
    <att type="string" name="Properties interactor A" value="go:GO:0016049|go:GO:0045216|go:GO:0070483|go:GO:0031012|go:GO:0008083|go:GO:0042802|go:GO:0001701|go:GO:0006917|go:GO:0048286|go:GO:0030879|go:GO:0022601|go:GO:0008156|go:GO:0008285|go:GO:0043524|go:GO:0042476|go:GO:0043932|go:GO:0060021|go:GO:0031093|go:GO:0045740|go:GO:0060391|go:GO:0030501|go:GO:0051781|go:GO:0032967|go:GO:0010718|go:GO:0051491|go:GO:0043193|go:GO:0010862|go:GO:0050714|go:GO:0045944|go:GO:0032570|go:GO:0007435|go:GO:0050431|go:GO:0007179|go:GO:0034713|go:GO:0005114"/>
    <att type="string" name="Properties interactor B" value="go:GO:0006260|go:GO:0008544|go:GO:0008201|go:GO:0005520|go:GO:0005886|go:GO:0005578|go:GO:0001558|go:GO:0009611"/>
    <att type="string" name="canonicalName" value="uniprotkb:P10600 (pp) uniprotkb:P29279"/>
    <att type="string" name="interaction" value="pp" cy:editable="false"/>
    <graphics width="5" fill="#000000" cy:sourceArrow="0" cy:targetArrow="0" cy:sourceArrowColor="#000000" cy:targetArrowColor="#000000" cy:edgeLabelFont="SanSerif-0-10" cy:edgeLineType="SOLID" cy:curved="STRAIGHT_LINES"/>
  </edge>
  <edge label="uniprotkb:P10600 (pp) uniprotkb:P61812" source="-11180" target="-11802">
    <att type="string" name="Alt. ID(s) interactor A" value="uniprotkb:TGFB3(gene name)"/>
    <att type="string" name="Alt. ID(s) interactor B" value="uniprotkb:TGFB2(gene name)"/>
    <att type="real" name="EdgeBetweenness" value="33.0"/>
    <att type="string" name="Properties interactor A" value="go:GO:0016049|go:GO:0045216|go:GO:0070483|go:GO:0031012|go:GO:0008083|go:GO:0042802|go:GO:0001701|go:GO:0006917|go:GO:0048286|go:GO:0030879|go:GO:0022601|go:GO:0008156|go:GO:0008285|go:GO:0043524|go:GO:0042476|go:GO:0043932|go:GO:0060021|go:GO:0031093|go:GO:0045740|go:GO:0060391|go:GO:0030501|go:GO:0051781|go:GO:0032967|go:GO:0010718|go:GO:0051491|go:GO:0043193|go:GO:0010862|go:GO:0050714|go:GO:0045944|go:GO:0032570|go:GO:0007435|go:GO:0050431|go:GO:0007179|go:GO:0034713|go:GO:0005114"/>
    <att type="string" name="Properties interactor B" value="go:GO:0007184|go:GO:0032147|go:GO:0001525|go:GO:0030424|go:GO:0001540|go:GO:0060317|go:GO:0060038|go:GO:0010002|go:GO:0042637|go:GO:0007050|go:GO:0008219|go:GO:0016049|go:GO:0043025|go:GO:0045216|go:GO:0007267|go:GO:0030199|go:GO:0005125|go:GO:0042416|go:GO:0009790|go:GO:0031012|go:GO:0001654|go:GO:0008347|go:GO:0008083|go:GO:0031069|go:GO:0030097|go:GO:0022601|go:GO:0010693|go:GO:0030308|go:GO:0050680|go:GO:0050777|go:GO:0048666|go:GO:0030593|go:GO:0042476|go:GO:0060389|go:GO:0031093|go:GO:0051891|go:GO:0051795|go:GO:0033630|go:GO:0045787|go:GO:0051781|go:GO:0030307|go:GO:0008284|go:GO:0010634|go:GO:0010718|go:GO:0045823|go:GO:0050778|go:GO:0045726|go:GO:0043525|go:GO:0045778|go:GO:0014068|go:GO:0050714|go:GO:0032874|go:GO:0046982|go:GO:0042803|go:GO:0004702|go:GO:0032909|go:GO:0001666|go:GO:0032570|go:GO:0007435|go:GO:0048103|go:GO:0007179|go:GO:0005114|go:GO:0042060"/>
    <att type="string" name="canonicalName" value="uniprotkb:P10600 (pp) uniprotkb:P61812"/>
    <att type="string" name="interaction" value="pp" cy:editable="false"/>
    <graphics width="5" fill="#000000" cy:sourceArrow="0" cy:targetArrow="0" cy:sourceArrowColor="#000000" cy:targetArrowColor="#000000" cy:edgeLabelFont="SanSerif-0-10" cy:edgeLineType="SOLID" cy:curved="STRAIGHT_LINES"/>
  </edge>
  <edge label="uniprotkb:P04216 (pp) uniprotkb:P04216" source="-5366" target="-5366">
    <att type="string" name="Alt. ID(s) interactor A" value="uniprotkb:THY1(gene name)"/>
    <att type="string" name="Alt. ID(s) interactor B" value="uniprotkb:THY1(gene name)"/>
    <att type="string" name="Properties interactor A" value="go:GO:0034235|go:GO:0005100|go:GO:0050852|go:GO:0001525|go:GO:0016337|go:GO:0007010|go:GO:0005783|go:GO:0048041|go:GO:0030426|go:GO:0005887|go:GO:0005178|go:GO:0045121|go:GO:0050860|go:GO:0050771|go:GO:0030336|go:GO:0006469|go:GO:0043547|go:GO:0050870|go:GO:0051281|go:GO:0046549"/>
    <att type="string" name="Properties interactor B" value="go:GO:0034235|go:GO:0005100|go:GO:0050852|go:GO:0001525|go:GO:0016337|go:GO:0007010|go:GO:0005783|go:GO:0048041|go:GO:0030426|go:GO:0005887|go:GO:0005178|go:GO:0045121|go:GO:0050860|go:GO:0050771|go:GO:0030336|go:GO:0006469|go:GO:0043547|go:GO:0050870|go:GO:0051281|go:GO:0046549"/>
    <att type="string" name="canonicalName" value="uniprotkb:P04216 (pp) uniprotkb:P04216"/>
    <att type="string" name="interaction" value="pp" cy:editable="false"/>
    <graphics width="5" fill="#000000" cy:sourceArrow="0" cy:targetArrow="0" cy:sourceArrowColor="#000000" cy:targetArrowColor="#000000" cy:edgeLabelFont="SanSerif-0-10" cy:edgeLineType="SOLID" cy:curved="STRAIGHT_LINES"/>
  </edge>
  <edge label="uniprotkb:P06576 (DirectedEdge) uniprotkb:P25705" source="-9740" target="-10931">
    <att type="real" name="EdgeBetweenness" value="112.0"/>
    <att type="string" name="canonicalName" value="uniprotkb:P06576 (DirectedEdge) uniprotkb:P25705"/>
    <att type="string" name="interaction" value="DirectedEdge" cy:editable="false"/>
    <graphics width="5" fill="#000000" cy:sourceArrow="0" cy:targetArrow="0" cy:sourceArrowColor="#000000" cy:targetArrowColor="#000000" cy:edgeLabelFont="SanSerif-0-10" cy:edgeLineType="SOLID" cy:curved="STRAIGHT_LINES"/>
  </edge>
  <edge label="uniprotkb:P06576 (DirectedEdge) uniprotkb:P10809" source="-9740" target="-10723">
    <att type="real" name="EdgeBetweenness" value="645.44761905"/>
    <att type="string" name="canonicalName" value="uniprotkb:P06576 (DirectedEdge) uniprotkb:P10809"/>
    <att type="string" name="interaction" value="DirectedEdge" cy:editable="false"/>
    <graphics width="5" fill="#000000" cy:sourceArrow="0" cy:targetArrow="0" cy:sourceArrowColor="#000000" cy:targetArrowColor="#000000" cy:edgeLabelFont="SanSerif-0-10" cy:edgeLineType="SOLID" cy:curved="STRAIGHT_LINES"/>
  </edge>
  <edge label="uniprotkb:P06576 (DirectedEdge) uniprotkb:P48047" source="-9740" target="-9727">
    <att type="real" name="EdgeBetweenness" value="92.0"/>
    <att type="string" name="canonicalName" value="uniprotkb:P06576 (DirectedEdge) uniprotkb:P48047"/>
    <att type="string" name="interaction" value="DirectedEdge" cy:editable="false"/>
    <graphics width="5" fill="#000000" cy:sourceArrow="0" cy:targetArrow="0" cy:sourceArrowColor="#000000" cy:targetArrowColor="#000000" cy:edgeLabelFont="SanSerif-0-10" cy:edgeLineType="SOLID" cy:curved="STRAIGHT_LINES"/>
  </edge>
  <edge label="uniprotkb:P06576 (DirectedEdge) uniprotkb:P35579" source="-9740" target="-9955">
    <att type="real" name="EdgeBetweenness" value="220.0"/>
    <att type="string" name="canonicalName" value="uniprotkb:P06576 (DirectedEdge) uniprotkb:P35579"/>
    <att type="string" name="interaction" value="DirectedEdge" cy:editable="false"/>
    <graphics width="5" fill="#000000" cy:sourceArrow="0" cy:targetArrow="0" cy:sourceArrowColor="#000000" cy:targetArrowColor="#000000" cy:edgeLabelFont="SanSerif-0-10" cy:edgeLineType="SOLID" cy:curved="STRAIGHT_LINES"/>
  </edge>
  <edge label="uniprotkb:P06576 (DirectedEdge) uniprotkb:P05141" source="-9740" target="-7528">
    <att type="real" name="EdgeBetweenness" value="112.0"/>
    <att type="string" name="canonicalName" value="uniprotkb:P06576 (DirectedEdge) uniprotkb:P05141"/>
    <att type="string" name="interaction" value="DirectedEdge" cy:editable="false"/>
    <graphics width="5" fill="#000000" cy:sourceArrow="0" cy:targetArrow="0" cy:sourceArrowColor="#000000" cy:targetArrowColor="#000000" cy:edgeLabelFont="SanSerif-0-10" cy:edgeLineType="SOLID" cy:curved="STRAIGHT_LINES"/>
  </edge>
  <edge label="uniprotkb:P06576 (DirectedEdge) uniprotkb:P21796" source="-9740" target="-11437">
    <att type="real" name="EdgeBetweenness" value="167.88571429"/>
    <att type="string" name="canonicalName" value="uniprotkb:P06576 (DirectedEdge) uniprotkb:P21796"/>
    <att type="string" name="interaction" value="DirectedEdge" cy:editable="false"/>
    <graphics width="5" fill="#000000" cy:sourceArrow="0" cy:targetArrow="0" cy:sourceArrowColor="#000000" cy:targetArrowColor="#000000" cy:edgeLabelFont="SanSerif-0-10" cy:edgeLineType="SOLID" cy:curved="STRAIGHT_LINES"/>
  </edge>
  <edge label="uniprotkb:P06576 (DirectedEdge) uniprotkb:P61421" source="-9740" target="-9717">
    <att type="real" name="EdgeBetweenness" value="112.0"/>
    <att type="string" name="canonicalName" value="uniprotkb:P06576 (DirectedEdge) uniprotkb:P61421"/>
    <att type="string" name="interaction" value="DirectedEdge" cy:editable="false"/>
    <graphics width="5" fill="#000000" cy:sourceArrow="0" cy:targetArrow="0" cy:sourceArrowColor="#000000" cy:targetArrowColor="#000000" cy:edgeLabelFont="SanSerif-0-10" cy:edgeLineType="SOLID" cy:curved="STRAIGHT_LINES"/>
  </edge>
  <edge label="uniprotkb:P06576 (DirectedEdge) uniprotkb:P38646" source="-9740" target="-6384">
    <att type="real" name="EdgeBetweenness" value="112.0"/>
    <att type="string" name="canonicalName" value="uniprotkb:P06576 (DirectedEdge) uniprotkb:P38646"/>
    <att type="string" name="interaction" value="DirectedEdge" cy:editable="false"/>
    <graphics width="5" fill="#000000" cy:sourceArrow="0" cy:targetArrow="0" cy:sourceArrowColor="#000000" cy:targetArrowColor="#000000" cy:edgeLabelFont="SanSerif-0-10" cy:edgeLineType="SOLID" cy:curved="STRAIGHT_LINES"/>
  </edge>
  <edge label="uniprotkb:P06576 (DirectedEdge) uniprotkb:P04792" source="-9740" target="-10809">
    <att type="real" name="EdgeBetweenness" value="92.0"/>
    <att type="string" name="canonicalName" value="uniprotkb:P06576 (DirectedEdge) uniprotkb:P04792"/>
    <att type="string" name="interaction" value="DirectedEdge" cy:editable="false"/>
    <graphics width="5" fill="#000000" cy:sourceArrow="0" cy:targetArrow="0" cy:sourceArrowColor="#000000" cy:targetArrowColor="#000000" cy:edgeLabelFont="SanSerif-0-10" cy:edgeLineType="SOLID" cy:curved="STRAIGHT_LINES"/>
  </edge>
  <edge label="uniprotkb:P06576 (DirectedEdge) uniprotkb:P35232" source="-9740" target="-9067">
    <att type="real" name="EdgeBetweenness" value="180.0"/>
    <att type="string" name="canonicalName" value="uniprotkb:P06576 (DirectedEdge) uniprotkb:P35232"/>
    <att type="string" name="interaction" value="DirectedEdge" cy:editable="false"/>
    <graphics width="5" fill="#000000" cy:sourceArrow="0" cy:targetArrow="0" cy:sourceArrowColor="#000000" cy:targetArrowColor="#000000" cy:edgeLabelFont="SanSerif-0-10" cy:edgeLineType="SOLID" cy:curved="STRAIGHT_LINES"/>
  </edge>
  <edge label="uniprotkb:P06576 (DirectedEdge) uniprotkb:P12235" source="-9740" target="-10085">
    <att type="real" name="EdgeBetweenness" value="112.0"/>
    <att type="string" name="canonicalName" value="uniprotkb:P06576 (DirectedEdge) uniprotkb:P12235"/>
    <att type="string" name="interaction" value="DirectedEdge" cy:editable="false"/>
    <graphics width="5" fill="#000000" cy:sourceArrow="0" cy:targetArrow="0" cy:sourceArrowColor="#000000" cy:targetArrowColor="#000000" cy:edgeLabelFont="SanSerif-0-10" cy:edgeLineType="SOLID" cy:curved="STRAIGHT_LINES"/>
  </edge>
  <edge label="uniprotkb:P98095 (pp) uniprotkb:P98095" source="-7345" target="-7345">
    <att type="string" name="Alt. ID(s) interactor A" value="uniprotkb:FBLN2(gene name)"/>
    <att type="string" name="Alt. ID(s) interactor B" value="uniprotkb:FBLN2(gene name)"/>
    <att type="string" name="Properties interactor A" value="go:GO:0005509|go:GO:0005201|go:GO:0005578"/>
    <att type="string" name="Properties interactor B" value="go:GO:0005509|go:GO:0005201|go:GO:0005578"/>
    <att type="string" name="canonicalName" value="uniprotkb:P98095 (pp) uniprotkb:P98095"/>
    <att type="string" name="interaction" value="pp" cy:editable="false"/>
    <graphics width="5" fill="#000000" cy:sourceArrow="0" cy:targetArrow="0" cy:sourceArrowColor="#000000" cy:targetArrowColor="#000000" cy:edgeLabelFont="SanSerif-0-10" cy:edgeLineType="SOLID" cy:curved="STRAIGHT_LINES"/>
  </edge>
  <edge label="uniprotkb:P98095 (DirectedEdge) uniprotkb:P02751" source="-7345" target="-7994">
    <att type="real" name="EdgeBetweenness" value="114.92783883"/>
    <att type="string" name="canonicalName" value="uniprotkb:P98095 (DirectedEdge) uniprotkb:P02751"/>
    <att type="string" name="interaction" value="DirectedEdge" cy:editable="false"/>
    <graphics width="5" fill="#000000" cy:sourceArrow="0" cy:targetArrow="0" cy:sourceArrowColor="#000000" cy:targetArrowColor="#000000" cy:edgeLabelFont="SanSerif-0-10" cy:edgeLineType="SOLID" cy:curved="STRAIGHT_LINES"/>
  </edge>
  <edge label="uniprotkb:P21796 (pp) uniprotkb:P21796" source="-11437" target="-11437">
    <att type="string" name="Alt. ID(s) interactor A" value="uniprotkb:VDAC1(gene name)"/>
    <att type="string" name="Alt. ID(s) interactor B" value="uniprotkb:VDAC1(gene name)"/>
    <att type="string" name="Properties interactor A" value="go:GO:0006820|go:GO:0006915|go:GO:0044419|go:GO:0042645|go:GO:0005741|go:GO:0005886|go:GO:0046930|go:GO:0005515|go:GO:0055085|go:GO:0008308"/>
    <att type="string" name="Properties interactor B" value="go:GO:0006820|go:GO:0006915|go:GO:0044419|go:GO:0042645|go:GO:0005741|go:GO:0005886|go:GO:0046930|go:GO:0005515|go:GO:0055085|go:GO:0008308"/>
    <att type="string" name="canonicalName" value="uniprotkb:P21796 (pp) uniprotkb:P21796"/>
    <att type="string" name="interaction" value="pp" cy:editable="false"/>
    <graphics width="5" fill="#000000" cy:sourceArrow="0" cy:targetArrow="0" cy:sourceArrowColor="#000000" cy:targetArrowColor="#000000" cy:edgeLabelFont="SanSerif-0-10" cy:edgeLineType="SOLID" cy:curved="STRAIGHT_LINES"/>
  </edge>
  <edge label="uniprotkb:Q14767 (pp) uniprotkb:Q9UBX5" source="-5631" target="-5633">
    <att type="string" name="Alt. ID(s) interactor A" value="uniprotkb:LTBP2(gene name)"/>
    <att type="string" name="Alt. ID(s) interactor B" value="uniprotkb:FBLN5(gene name)"/>
    <att type="real" name="EdgeBetweenness" value="112.0"/>
    <att type="string" name="Properties interactor A" value="go:GO:0005509|go:GO:0019838|go:GO:0009306|go:GO:0006605|go:GO:0005578|go:GO:0007179"/>
    <att type="string" name="Properties interactor B" value="go:GO:0005509|go:GO:0007160|go:GO:0005178|go:GO:0005578|go:GO:0005625"/>
    <att type="string" name="canonicalName" value="uniprotkb:Q14767 (pp) uniprotkb:Q9UBX5"/>
    <att type="string" name="interaction" value="pp" cy:editable="false"/>
    <graphics width="5" fill="#000000" cy:sourceArrow="0" cy:targetArrow="0" cy:sourceArrowColor="#000000" cy:targetArrowColor="#000000" cy:edgeLabelFont="SanSerif-0-10" cy:edgeLineType="SOLID" cy:curved="STRAIGHT_LINES"/>
  </edge>
  <edge label="uniprotkb:Q08380 (pp) uniprotkb:Q08380" source="-4420" target="-4420">
    <att type="string" name="Alt. ID(s) interactor A" value="uniprotkb:LGALS3BP(gene name)"/>
    <att type="string" name="Alt. ID(s) interactor B" value="uniprotkb:LGALS3BP(gene name)"/>
    <att type="string" name="Properties interactor A" value="go:GO:0007155|go:GO:0006968|go:GO:0005615|go:GO:0016020|go:GO:0005634|go:GO:0005515|go:GO:0005578|go:GO:0005044|go:GO:0007165"/>
    <att type="string" name="Properties interactor B" value="go:GO:0007155|go:GO:0006968|go:GO:0005615|go:GO:0016020|go:GO:0005634|go:GO:0005515|go:GO:0005578|go:GO:0005044|go:GO:0007165"/>
    <att type="string" name="canonicalName" value="uniprotkb:Q08380 (pp) uniprotkb:Q08380"/>
    <att type="string" name="interaction" value="pp" cy:editable="false"/>
    <graphics width="5" fill="#000000" cy:sourceArrow="0" cy:targetArrow="0" cy:sourceArrowColor="#000000" cy:targetArrowColor="#000000" cy:edgeLabelFont="SanSerif-0-10" cy:edgeLineType="SOLID" cy:curved="STRAIGHT_LINES"/>
  </edge>
  <edge label="uniprotkb:Q9UBX5 (pp) uniprotkb:Q9UBX5" source="-5633" target="-5633">
    <att type="string" name="Alt. ID(s) interactor A" value="uniprotkb:FBLN5(gene name)"/>
    <att type="string" name="Alt. ID(s) interactor B" value="uniprotkb:FBLN5(gene name)"/>
    <att type="string" name="Properties interactor A" value="go:GO:0005509|go:GO:0007160|go:GO:0005178|go:GO:0005578|go:GO:0005625"/>
    <att type="string" name="Properties interactor B" value="go:GO:0005509|go:GO:0007160|go:GO:0005178|go:GO:0005578|go:GO:0005625"/>
    <att type="string" name="canonicalName" value="uniprotkb:Q9UBX5 (pp) uniprotkb:Q9UBX5"/>
    <att type="string" name="interaction" value="pp" cy:editable="false"/>
    <graphics width="5" fill="#000000" cy:sourceArrow="0" cy:targetArrow="0" cy:sourceArrowColor="#000000" cy:targetArrowColor="#000000" cy:edgeLabelFont="SanSerif-0-10" cy:edgeLineType="SOLID" cy:curved="STRAIGHT_LINES"/>
  </edge>
  <edge label="uniprotkb:P23142 (pp) uniprotkb:P23142" source="-9770" target="-9770">
    <att type="string" name="Alt. ID(s) interactor A" value="uniprotkb:FBLN1(gene name)"/>
    <att type="string" name="Alt. ID(s) interactor B" value="uniprotkb:FBLN1(gene name)"/>
    <att type="string" name="Properties interactor A" value="go:GO:0005509|go:GO:0005201|go:GO:0005615|go:GO:0044419|go:GO:0005515|go:GO:0005578|go:GO:0005625"/>
    <att type="string" name="Properties interactor B" value="go:GO:0005509|go:GO:0005201|go:GO:0005615|go:GO:0044419|go:GO:0005515|go:GO:0005578|go:GO:0005625"/>
    <att type="string" name="canonicalName" value="uniprotkb:P23142 (pp) uniprotkb:P23142"/>
    <att type="string" name="interaction" value="pp" cy:editable="false"/>
    <graphics width="5" fill="#000000" cy:sourceArrow="0" cy:targetArrow="0" cy:sourceArrowColor="#000000" cy:targetArrowColor="#000000" cy:edgeLabelFont="SanSerif-0-10" cy:edgeLineType="SOLID" cy:curved="STRAIGHT_LINES"/>
  </edge>
  <edge label="uniprotkb:P04899 (pp) uniprotkb:Q03135" source="-11125" target="-10892">
    <att type="string" name="Alt. ID(s) interactor A" value="uniprotkb:GNAI2(gene name)"/>
    <att type="string" name="Alt. ID(s) interactor B" value="uniprotkb:CAV1(gene name)"/>
    <att type="real" name="EdgeBetweenness" value="112.0"/>
    <att type="string" name="Properties interactor A" value="go:GO:0005525|go:GO:0003924|go:GO:0005886|go:GO:0005515|go:GO:0007584|go:GO:0004871"/>
    <att type="string" name="Properties interactor B" value="go:GO:0000139|go:GO:0031295|go:GO:0016324|go:GO:0016323|go:GO:0006816|go:GO:0005901|go:GO:0070836|go:GO:0009267|go:GO:0015485|go:GO:0042632|go:GO:0051480|go:GO:0005783|go:GO:0000188|go:GO:0044419|go:GO:0005811|go:GO:0019915|go:GO:0032507|go:GO:0060056|go:GO:0051899|go:GO:0030514|go:GO:0043409|go:GO:0001937|go:GO:0030857|go:GO:0045019|go:GO:0033137|go:GO:0033484|go:GO:0050998|go:GO:0016504|go:GO:0048471|go:GO:0010524|go:GO:0048554|go:GO:0033138|go:GO:0045907|go:GO:0005515|go:GO:0032947|go:GO:0051260|go:GO:0030193|go:GO:0019217|go:GO:0052547|go:GO:0006940|go:GO:0051592|go:GO:0043627|go:GO:0001666|go:GO:0032570|go:GO:0007519|go:GO:0006641|go:GO:0001570|go:GO:0016050"/>
    <att type="string" name="canonicalName" value="uniprotkb:P04899 (pp) uniprotkb:Q03135"/>
    <att type="string" name="interaction" value="pp" cy:editable="false"/>
    <graphics width="5" fill="#000000" cy:sourceArrow="0" cy:targetArrow="0" cy:sourceArrowColor="#000000" cy:targetArrowColor="#000000" cy:edgeLabelFont="SanSerif-0-10" cy:edgeLineType="SOLID" cy:curved="STRAIGHT_LINES"/>
  </edge>
  <edge label="uniprotkb:Q08397 (pp) uniprotkb:Q9UBX5" source="-5632" target="-5633">
    <att type="string" name="Alt. ID(s) interactor A" value="uniprotkb:LOXL1(gene name)"/>
    <att type="string" name="Alt. ID(s) interactor B" value="uniprotkb:FBLN5(gene name)"/>
    <att type="real" name="EdgeBetweenness" value="87.86171084"/>
    <att type="string" name="Properties interactor A" value="-"/>
    <att type="string" name="Properties interactor B" value="-"/>
    <att type="string" name="canonicalName" value="uniprotkb:Q08397 (pp) uniprotkb:Q9UBX5"/>
    <att type="string" name="interaction" value="pp" cy:editable="false"/>
    <graphics width="5" fill="#000000" cy:sourceArrow="0" cy:targetArrow="0" cy:sourceArrowColor="#000000" cy:targetArrowColor="#000000" cy:edgeLabelFont="SanSerif-0-10" cy:edgeLineType="SOLID" cy:curved="STRAIGHT_LINES"/>
  </edge>
  <edge label="uniprotkb:P10809 (pp) uniprotkb:P10809" source="-10723" target="-10723">
    <att type="string" name="Alt. ID(s) interactor A" value="uniprotkb:HSPD1(gene name)"/>
    <att type="string" name="Alt. ID(s) interactor B" value="uniprotkb:HSPD1(gene name)"/>
    <att type="string" name="Properties interactor A" value="go:GO:0006458|go:GO:0005524|go:GO:0016887|go:GO:0002368|go:GO:0042100|go:GO:0003688|go:GO:0002755|go:GO:0042110|go:GO:0006919|go:GO:0009986|go:GO:0043498|go:GO:0051087|go:GO:0051131|go:GO:0005905|go:GO:0030135|go:GO:0005829|go:GO:0005769|go:GO:0005615|go:GO:0044419|go:GO:0048291|go:GO:0001530|go:GO:0046696|go:GO:0005743|go:GO:0005759|go:GO:0043066|go:GO:0002039|go:GO:0050870|go:GO:0002842|go:GO:0043065|go:GO:0032727|go:GO:0032729|go:GO:0032733|go:GO:0032735|go:GO:0032755|go:GO:0043032|go:GO:0051604|go:GO:0042026|go:GO:0050821|go:GO:0006986|go:GO:0030141|go:GO:0003697|go:GO:0051082"/>
    <att type="string" name="Properties interactor B" value="go:GO:0006458|go:GO:0005524|go:GO:0016887|go:GO:0002368|go:GO:0042100|go:GO:0003688|go:GO:0002755|go:GO:0042110|go:GO:0006919|go:GO:0009986|go:GO:0043498|go:GO:0051087|go:GO:0051131|go:GO:0005905|go:GO:0030135|go:GO:0005829|go:GO:0005769|go:GO:0005615|go:GO:0044419|go:GO:0048291|go:GO:0001530|go:GO:0046696|go:GO:0005743|go:GO:0005759|go:GO:0043066|go:GO:0002039|go:GO:0050870|go:GO:0002842|go:GO:0043065|go:GO:0032727|go:GO:0032729|go:GO:0032733|go:GO:0032735|go:GO:0032755|go:GO:0043032|go:GO:0051604|go:GO:0042026|go:GO:0050821|go:GO:0006986|go:GO:0030141|go:GO:0003697|go:GO:0051082"/>
    <att type="string" name="canonicalName" value="uniprotkb:P10809 (pp) uniprotkb:P10809"/>
    <att type="string" name="interaction" value="pp" cy:editable="false"/>
    <graphics width="5" fill="#000000" cy:sourceArrow="0" cy:targetArrow="0" cy:sourceArrowColor="#000000" cy:targetArrowColor="#000000" cy:edgeLabelFont="SanSerif-0-10" cy:edgeLineType="SOLID" cy:curved="STRAIGHT_LINES"/>
  </edge>
  <edge label="uniprotkb:Q9GZM7 (pp) uniprotkb:Q9GZM7" source="-3460" target="-3460">
    <att type="string" name="Alt. ID(s) interactor A" value="uniprotkb:TINAGL1(gene name)"/>
    <att type="string" name="Alt. ID(s) interactor B" value="uniprotkb:TINAGL1(gene name)"/>
    <att type="string" name="Properties interactor A" value="go:GO:0004197|go:GO:0016197|go:GO:0005201|go:GO:0005576|go:GO:0006955|go:GO:0030247|go:GO:0006508|go:GO:0005044"/>
    <att type="string" name="Properties interactor B" value="go:GO:0004197|go:GO:0016197|go:GO:0005201|go:GO:0005576|go:GO:0006955|go:GO:0030247|go:GO:0006508|go:GO:0005044"/>
    <att type="string" name="canonicalName" value="uniprotkb:Q9GZM7 (pp) uniprotkb:Q9GZM7"/>
    <att type="string" name="interaction" value="pp" cy:editable="false"/>
    <graphics width="5" fill="#000000" cy:sourceArrow="0" cy:targetArrow="0" cy:sourceArrowColor="#000000" cy:targetArrowColor="#000000" cy:edgeLabelFont="SanSerif-0-10" cy:edgeLineType="SOLID" cy:curved="STRAIGHT_LINES"/>
  </edge>
  <edge label="uniprotkb:P62873 (pp) uniprotkb:P62873" source="-10141" target="-10141">
    <att type="string" name="Alt. ID(s) interactor A" value="uniprotkb:GNB1(gene name)"/>
    <att type="string" name="Alt. ID(s) interactor B" value="uniprotkb:GNB1(gene name)"/>
    <att type="string" name="Properties interactor A" value="go:GO:0003924|go:GO:0007265|go:GO:0005834|go:GO:0009755|go:GO:0007213|go:GO:0004871"/>
    <att type="string" name="Properties interactor B" value="go:GO:0003924|go:GO:0007265|go:GO:0005834|go:GO:0009755|go:GO:0007213|go:GO:0004871"/>
    <att type="string" name="canonicalName" value="uniprotkb:P62873 (pp) uniprotkb:P62873"/>
    <att type="string" name="interaction" value="pp" cy:editable="false"/>
    <graphics width="5" fill="#000000" cy:sourceArrow="0" cy:targetArrow="0" cy:sourceArrowColor="#000000" cy:targetArrowColor="#000000" cy:edgeLabelFont="SanSerif-0-10" cy:edgeLineType="SOLID" cy:curved="STRAIGHT_LINES"/>
  </edge>
  <edge label="uniprotkb:P12111 (DirectedEdge) uniprotkb:P16070" source="-7304" target="-11456">
    <att type="real" name="EdgeBetweenness" value="16.43333333"/>
    <att type="string" name="canonicalName" value="uniprotkb:P12111 (DirectedEdge) uniprotkb:P16070"/>
    <att type="string" name="interaction" value="DirectedEdge" cy:editable="false"/>
    <graphics width="5" fill="#000000" cy:sourceArrow="0" cy:targetArrow="0" cy:sourceArrowColor="#000000" cy:targetArrowColor="#000000" cy:edgeLabelFont="SanSerif-0-10" cy:edgeLineType="SOLID" cy:curved="STRAIGHT_LINES"/>
  </edge>
  <edge label="uniprotkb:P12111 (DirectedEdge) uniprotkb:P08123" source="-7304" target="-9245">
    <att type="real" name="EdgeBetweenness" value="14.06247066"/>
    <att type="string" name="canonicalName" value="uniprotkb:P12111 (DirectedEdge) uniprotkb:P08123"/>
    <att type="string" name="interaction" value="DirectedEdge" cy:editable="false"/>
    <graphics width="5" fill="#000000" cy:sourceArrow="0" cy:targetArrow="0" cy:sourceArrowColor="#000000" cy:targetArrowColor="#000000" cy:edgeLabelFont="SanSerif-0-10" cy:edgeLineType="SOLID" cy:curved="STRAIGHT_LINES"/>
  </edge>
  <edge label="uniprotkb:P12111 (DirectedEdge) uniprotkb:P02751" source="-7304" target="-7994">
    <att type="real" name="EdgeBetweenness" value="37.41828837"/>
    <att type="string" name="canonicalName" value="uniprotkb:P12111 (DirectedEdge) uniprotkb:P02751"/>
    <att type="string" name="interaction" value="DirectedEdge" cy:editable="false"/>
    <graphics width="5" fill="#000000" cy:sourceArrow="0" cy:targetArrow="0" cy:sourceArrowColor="#000000" cy:targetArrowColor="#000000" cy:edgeLabelFont="SanSerif-0-10" cy:edgeLineType="SOLID" cy:curved="STRAIGHT_LINES"/>
  </edge>
  <edge label="uniprotkb:P12111 (DirectedEdge) uniprotkb:P07996" source="-7304" target="-10330">
    <att type="real" name="EdgeBetweenness" value="23.15398621"/>
    <att type="string" name="canonicalName" value="uniprotkb:P12111 (DirectedEdge) uniprotkb:P07996"/>
    <att type="string" name="interaction" value="DirectedEdge" cy:editable="false"/>
    <graphics width="5" fill="#000000" cy:sourceArrow="0" cy:targetArrow="0" cy:sourceArrowColor="#000000" cy:targetArrowColor="#000000" cy:edgeLabelFont="SanSerif-0-10" cy:edgeLineType="SOLID" cy:curved="STRAIGHT_LINES"/>
  </edge>
  <edge label="uniprotkb:P12111 (DirectedEdge) uniprotkb:P24821" source="-7304" target="-7379">
    <att type="real" name="EdgeBetweenness" value="15.832493"/>
    <att type="string" name="canonicalName" value="uniprotkb:P12111 (DirectedEdge) uniprotkb:P24821"/>
    <att type="string" name="interaction" value="DirectedEdge" cy:editable="false"/>
    <graphics width="5" fill="#000000" cy:sourceArrow="0" cy:targetArrow="0" cy:sourceArrowColor="#000000" cy:targetArrowColor="#000000" cy:edgeLabelFont="SanSerif-0-10" cy:edgeLineType="SOLID" cy:curved="STRAIGHT_LINES"/>
  </edge>
  <edge label="uniprotkb:P06703 (pp) uniprotkb:P07355" source="-10513" target="-10512">
    <att type="string" name="Alt. ID(s) interactor A" value="uniprotkb:S100A6(gene name)"/>
    <att type="string" name="Alt. ID(s) interactor B" value="uniprotkb:ANXA2(gene name)"/>
    <att type="real" name="EdgeBetweenness" value="112.0"/>
    <att type="string" name="Properties interactor A" value="go:GO:0048154|go:GO:0007409|go:GO:0005509|go:GO:0048306|go:GO:0005829|go:GO:0031234|go:GO:0005635|go:GO:0048146|go:GO:0042803|go:GO:0001726|go:GO:0007165|go:GO:0005523"/>
    <att type="string" name="Properties interactor B" value="go:GO:0005604|go:GO:0005509|go:GO:0005544|go:GO:0008092|go:GO:0042470|go:GO:0004859|go:GO:0001501|go:GO:0005625"/>
    <att type="string" name="canonicalName" value="uniprotkb:P06703 (pp) uniprotkb:P07355"/>
    <att type="string" name="interaction" value="pp" cy:editable="false"/>
    <graphics width="5" fill="#000000" cy:sourceArrow="0" cy:targetArrow="0" cy:sourceArrowColor="#000000" cy:targetArrowColor="#000000" cy:edgeLabelFont="SanSerif-0-10" cy:edgeLineType="SOLID" cy:curved="STRAIGHT_LINES"/>
  </edge>
  <edge label="uniprotkb:P06703 (pp) uniprotkb:P06703" source="-10513" target="-10513">
    <att type="string" name="Alt. ID(s) interactor A" value="uniprotkb:S100A6(gene name)"/>
    <att type="string" name="Alt. ID(s) interactor B" value="uniprotkb:S100A6(gene name)"/>
    <att type="string" name="Properties interactor A" value="go:GO:0048154|go:GO:0007409|go:GO:0005509|go:GO:0048306|go:GO:0005829|go:GO:0031234|go:GO:0005635|go:GO:0048146|go:GO:0042803|go:GO:0001726|go:GO:0007165|go:GO:0005523"/>
    <att type="string" name="Properties interactor B" value="go:GO:0048154|go:GO:0007409|go:GO:0005509|go:GO:0048306|go:GO:0005829|go:GO:0031234|go:GO:0005635|go:GO:0048146|go:GO:0042803|go:GO:0001726|go:GO:0007165|go:GO:0005523"/>
    <att type="string" name="canonicalName" value="uniprotkb:P06703 (pp) uniprotkb:P06703"/>
    <att type="string" name="interaction" value="pp" cy:editable="false"/>
    <graphics width="5" fill="#000000" cy:sourceArrow="0" cy:targetArrow="0" cy:sourceArrowColor="#000000" cy:targetArrowColor="#000000" cy:edgeLabelFont="SanSerif-0-10" cy:edgeLineType="SOLID" cy:curved="STRAIGHT_LINES"/>
  </edge>
  <edge label="uniprotkb:P35579 (pp) uniprotkb:P35580" source="-9955" target="-9349">
    <att type="string" name="Alt. ID(s) interactor A" value="uniprotkb:MYH9(gene name)"/>
    <att type="string" name="Alt. ID(s) interactor B" value="uniprotkb:MYH10(gene name)"/>
    <att type="real" name="EdgeBetweenness" value="112.0"/>
    <att type="string" name="Properties interactor A" value="go:GO:0043531|go:GO:0005524|go:GO:0031532|go:GO:0051015|go:GO:0030048|go:GO:0030898|go:GO:0005826|go:GO:0001525|go:GO:0043534|go:GO:0005516|go:GO:0032154|go:GO:0000910|go:GO:0005829|go:GO:0007229|go:GO:0050900|go:GO:0006509|go:GO:0000146|go:GO:0030224|go:GO:0016459|go:GO:0005634|go:GO:0030220|go:GO:0043495|go:GO:0042803|go:GO:0015031|go:GO:0008360|go:GO:0001726|go:GO:0001725|go:GO:0001931"/>
    <att type="string" name="Properties interactor B" value="go:GO:0043531|go:GO:0005524|go:GO:0051015|go:GO:0030048|go:GO:0030898|go:GO:0005516|go:GO:0005938|go:GO:0032154|go:GO:0000281|go:GO:0000146|go:GO:0030496|go:GO:0016459|go:GO:0008360|go:GO:0001725"/>
    <att type="string" name="canonicalName" value="uniprotkb:P35579 (pp) uniprotkb:P35580"/>
    <att type="string" name="interaction" value="pp" cy:editable="false"/>
    <graphics width="5" fill="#000000" cy:sourceArrow="0" cy:targetArrow="0" cy:sourceArrowColor="#000000" cy:targetArrowColor="#000000" cy:edgeLabelFont="SanSerif-0-10" cy:edgeLineType="SOLID" cy:curved="STRAIGHT_LINES"/>
  </edge>
  <edge label="uniprotkb:O75955 (pp) uniprotkb:Q03135" source="-12151" target="-10892">
    <att type="string" name="Alt. ID(s) interactor A" value="uniprotkb:FLOT1(gene name)"/>
    <att type="string" name="Alt. ID(s) interactor B" value="uniprotkb:CAV1(gene name)"/>
    <att type="real" name="EdgeBetweenness" value="110.0"/>
    <att type="string" name="Properties interactor A" value="go:GO:0005794|go:GO:0034451|go:GO:0019898|go:GO:0016021|go:GO:0042470|go:GO:0005624|go:GO:0005515"/>
    <att type="string" name="Properties interactor B" value="go:GO:0000139|go:GO:0031295|go:GO:0016324|go:GO:0016323|go:GO:0006816|go:GO:0005901|go:GO:0070836|go:GO:0009267|go:GO:0015485|go:GO:0042632|go:GO:0051480|go:GO:0005783|go:GO:0000188|go:GO:0044419|go:GO:0005811|go:GO:0019915|go:GO:0032507|go:GO:0060056|go:GO:0051899|go:GO:0030514|go:GO:0043409|go:GO:0001937|go:GO:0030857|go:GO:0045019|go:GO:0033137|go:GO:0033484|go:GO:0050998|go:GO:0016504|go:GO:0048471|go:GO:0010524|go:GO:0048554|go:GO:0033138|go:GO:0045907|go:GO:0005515|go:GO:0032947|go:GO:0051260|go:GO:0030193|go:GO:0019217|go:GO:0052547|go:GO:0006940|go:GO:0051592|go:GO:0043627|go:GO:0001666|go:GO:0032570|go:GO:0007519|go:GO:0006641|go:GO:0001570|go:GO:0016050"/>
    <att type="string" name="canonicalName" value="uniprotkb:O75955 (pp) uniprotkb:Q03135"/>
    <att type="string" name="interaction" value="pp" cy:editable="false"/>
    <graphics width="5" fill="#000000" cy:sourceArrow="0" cy:targetArrow="0" cy:sourceArrowColor="#000000" cy:targetArrowColor="#000000" cy:edgeLabelFont="SanSerif-0-10" cy:edgeLineType="SOLID" cy:curved="STRAIGHT_LINES"/>
  </edge>
  <edge label="uniprotkb:O75955 (pp) uniprotkb:Q14254" source="-12151" target="-5472">
    <att type="string" name="Alt. ID(s) interactor A" value="uniprotkb:FLOT1(gene name)"/>
    <att type="string" name="Alt. ID(s) interactor B" value="uniprotkb:FLOT2(gene name)"/>
    <att type="real" name="EdgeBetweenness" value="2.0"/>
    <att type="string" name="Properties interactor A" value="go:GO:0005794|go:GO:0034451|go:GO:0019898|go:GO:0016021|go:GO:0042470|go:GO:0005624|go:GO:0005515"/>
    <att type="string" name="Properties interactor B" value="go:GO:0007155|go:GO:0009986|go:GO:0008544|go:GO:0019898|go:GO:0005624|go:GO:0005886|go:GO:0005515"/>
    <att type="string" name="canonicalName" value="uniprotkb:O75955 (pp) uniprotkb:Q14254"/>
    <att type="string" name="interaction" value="pp" cy:editable="false"/>
    <graphics width="5" fill="#000000" cy:sourceArrow="0" cy:targetArrow="0" cy:sourceArrowColor="#000000" cy:targetArrowColor="#000000" cy:edgeLabelFont="SanSerif-0-10" cy:edgeLineType="SOLID" cy:curved="STRAIGHT_LINES"/>
  </edge>
  <edge label="uniprotkb:Q9Y6C2 (pp) uniprotkb:Q9Y6C2" source="-6013" target="-6013">
    <att type="string" name="Alt. ID(s) interactor A" value="uniprotkb:EMILIN1(gene name)"/>
    <att type="string" name="Alt. ID(s) interactor B" value="uniprotkb:EMILIN1(gene name)"/>
    <att type="string" name="Properties interactor A" value="go:GO:0007155|go:GO:0005578"/>
    <att type="string" name="Properties interactor B" value="go:GO:0007155|go:GO:0005578"/>
    <att type="string" name="canonicalName" value="uniprotkb:Q9Y6C2 (pp) uniprotkb:Q9Y6C2"/>
    <att type="string" name="interaction" value="pp" cy:editable="false"/>
    <graphics width="5" fill="#000000" cy:sourceArrow="0" cy:targetArrow="0" cy:sourceArrowColor="#000000" cy:targetArrowColor="#000000" cy:edgeLabelFont="SanSerif-0-10" cy:edgeLineType="SOLID" cy:curved="STRAIGHT_LINES"/>
  </edge>
  <edge label="uniprotkb:P28300 (pp) uniprotkb:P35555" source="-9174" target="-5635">
    <att type="string" name="Alt. ID(s) interactor A" value="uniprotkb:LOX(gene name)"/>
    <att type="string" name="Alt. ID(s) interactor B" value="uniprotkb:FBN1(gene name)"/>
    <att type="real" name="EdgeBetweenness" value="20.8"/>
    <att type="string" name="Properties interactor A" value="-"/>
    <att type="string" name="Properties interactor B" value="-"/>
    <att type="string" name="canonicalName" value="uniprotkb:P28300 (pp) uniprotkb:P35555"/>
    <att type="string" name="interaction" value="pp" cy:editable="false"/>
    <graphics width="5" fill="#000000" cy:sourceArrow="0" cy:targetArrow="0" cy:sourceArrowColor="#000000" cy:targetArrowColor="#000000" cy:edgeLabelFont="SanSerif-0-10" cy:edgeLineType="SOLID" cy:curved="STRAIGHT_LINES"/>
  </edge>
  <edge label="uniprotkb:P28300 (pp) uniprotkb:P28300" source="-9174" target="-9174">
    <att type="string" name="Alt. ID(s) interactor A" value="uniprotkb:LOX(gene name)"/>
    <att type="string" name="Alt. ID(s) interactor B" value="uniprotkb:LOX(gene name)"/>
    <att type="string" name="Properties interactor A" value="go:GO:0005507|go:GO:0005615|go:GO:0055114|go:GO:0006464|go:GO:0004720"/>
    <att type="string" name="Properties interactor B" value="go:GO:0005507|go:GO:0005615|go:GO:0055114|go:GO:0006464|go:GO:0004720"/>
    <att type="string" name="canonicalName" value="uniprotkb:P28300 (pp) uniprotkb:P28300"/>
    <att type="string" name="interaction" value="pp" cy:editable="false"/>
    <graphics width="5" fill="#000000" cy:sourceArrow="0" cy:targetArrow="0" cy:sourceArrowColor="#000000" cy:targetArrowColor="#000000" cy:edgeLabelFont="SanSerif-0-10" cy:edgeLineType="SOLID" cy:curved="STRAIGHT_LINES"/>
  </edge>
  <edge label="uniprotkb:P61812 (pp) uniprotkb:P61812" source="-11802" target="-11802">
    <att type="string" name="Alt. ID(s) interactor A" value="uniprotkb:TGFB2(gene name)"/>
    <att type="string" name="Alt. ID(s) interactor B" value="uniprotkb:TGFB2(gene name)"/>
    <att type="string" name="Properties interactor A" value="go:GO:0007184|go:GO:0032147|go:GO:0001525|go:GO:0030424|go:GO:0001540|go:GO:0060317|go:GO:0060038|go:GO:0010002|go:GO:0042637|go:GO:0007050|go:GO:0008219|go:GO:0016049|go:GO:0043025|go:GO:0045216|go:GO:0007267|go:GO:0030199|go:GO:0005125|go:GO:0042416|go:GO:0009790|go:GO:0031012|go:GO:0001654|go:GO:0008347|go:GO:0008083|go:GO:0031069|go:GO:0030097|go:GO:0022601|go:GO:0010693|go:GO:0030308|go:GO:0050680|go:GO:0050777|go:GO:0048666|go:GO:0030593|go:GO:0042476|go:GO:0060389|go:GO:0031093|go:GO:0051891|go:GO:0051795|go:GO:0033630|go:GO:0045787|go:GO:0051781|go:GO:0030307|go:GO:0008284|go:GO:0010634|go:GO:0010718|go:GO:0045823|go:GO:0050778|go:GO:0045726|go:GO:0043525|go:GO:0045778|go:GO:0014068|go:GO:0050714|go:GO:0032874|go:GO:0046982|go:GO:0042803|go:GO:0004702|go:GO:0032909|go:GO:0001666|go:GO:0032570|go:GO:0007435|go:GO:0048103|go:GO:0007179|go:GO:0005114|go:GO:0042060"/>
    <att type="string" name="Properties interactor B" value="go:GO:0007184|go:GO:0032147|go:GO:0001525|go:GO:0030424|go:GO:0001540|go:GO:0060317|go:GO:0060038|go:GO:0010002|go:GO:0042637|go:GO:0007050|go:GO:0008219|go:GO:0016049|go:GO:0043025|go:GO:0045216|go:GO:0007267|go:GO:0030199|go:GO:0005125|go:GO:0042416|go:GO:0009790|go:GO:0031012|go:GO:0001654|go:GO:0008347|go:GO:0008083|go:GO:0031069|go:GO:0030097|go:GO:0022601|go:GO:0010693|go:GO:0030308|go:GO:0050680|go:GO:0050777|go:GO:0048666|go:GO:0030593|go:GO:0042476|go:GO:0060389|go:GO:0031093|go:GO:0051891|go:GO:0051795|go:GO:0033630|go:GO:0045787|go:GO:0051781|go:GO:0030307|go:GO:0008284|go:GO:0010634|go:GO:0010718|go:GO:0045823|go:GO:0050778|go:GO:0045726|go:GO:0043525|go:GO:0045778|go:GO:0014068|go:GO:0050714|go:GO:0032874|go:GO:0046982|go:GO:0042803|go:GO:0004702|go:GO:0032909|go:GO:0001666|go:GO:0032570|go:GO:0007435|go:GO:0048103|go:GO:0007179|go:GO:0005114|go:GO:0042060"/>
    <att type="string" name="canonicalName" value="uniprotkb:P61812 (pp) uniprotkb:P61812"/>
    <att type="string" name="interaction" value="pp" cy:editable="false"/>
    <graphics width="5" fill="#000000" cy:sourceArrow="0" cy:targetArrow="0" cy:sourceArrowColor="#000000" cy:targetArrowColor="#000000" cy:edgeLabelFont="SanSerif-0-10" cy:edgeLineType="SOLID" cy:curved="STRAIGHT_LINES"/>
  </edge>
  <edge label="uniprotkb:P06396 (pp) uniprotkb:P06396" source="-11367" target="-11367">
    <att type="string" name="Alt. ID(s) interactor A" value="uniprotkb:GSN(gene name)"/>
    <att type="string" name="Alt. ID(s) interactor B" value="uniprotkb:GSN(gene name)"/>
    <att type="string" name="Properties interactor A" value="go:GO:0003779|go:GO:0015629|go:GO:0030041|go:GO:0051014|go:GO:0051016|go:GO:0005509|go:GO:0005829"/>
    <att type="string" name="Properties interactor B" value="go:GO:0003779|go:GO:0015629|go:GO:0030041|go:GO:0051014|go:GO:0051016|go:GO:0005509|go:GO:0005829"/>
    <att type="string" name="canonicalName" value="uniprotkb:P06396 (pp) uniprotkb:P06396"/>
    <att type="string" name="interaction" value="pp" cy:editable="false"/>
    <graphics width="5" fill="#000000" cy:sourceArrow="0" cy:targetArrow="0" cy:sourceArrowColor="#000000" cy:targetArrowColor="#000000" cy:edgeLabelFont="SanSerif-0-10" cy:edgeLineType="SOLID" cy:curved="STRAIGHT_LINES"/>
  </edge>
  <edge label="uniprotkb:P06396 (pp) uniprotkb:P21796" source="-11367" target="-11437">
    <att type="string" name="Alt. ID(s) interactor A" value="uniprotkb:GSN(gene name)"/>
    <att type="string" name="Alt. ID(s) interactor B" value="uniprotkb:VDAC1(gene name)"/>
    <att type="real" name="EdgeBetweenness" value="220.55238095"/>
    <att type="string" name="Properties interactor A" value="go:GO:0003779|go:GO:0015629|go:GO:0030041|go:GO:0051014|go:GO:0051016|go:GO:0005509|go:GO:0005829"/>
    <att type="string" name="Properties interactor B" value="go:GO:0006820|go:GO:0006915|go:GO:0044419|go:GO:0042645|go:GO:0005741|go:GO:0005886|go:GO:0046930|go:GO:0005515|go:GO:0055085|go:GO:0008308"/>
    <att type="string" name="canonicalName" value="uniprotkb:P06396 (pp) uniprotkb:P21796"/>
    <att type="string" name="interaction" value="pp" cy:editable="false"/>
    <graphics width="5" fill="#000000" cy:sourceArrow="0" cy:targetArrow="0" cy:sourceArrowColor="#000000" cy:targetArrowColor="#000000" cy:edgeLabelFont="SanSerif-0-10" cy:edgeLineType="SOLID" cy:curved="STRAIGHT_LINES"/>
  </edge>
  <edge label="uniprotkb:P12814 (pp) uniprotkb:P35232" source="-12347" target="-9067">
    <att type="string" name="Alt. ID(s) interactor A" value="uniprotkb:ACTN1(gene name)"/>
    <att type="string" name="Alt. ID(s) interactor B" value="uniprotkb:PHB(gene name)"/>
    <att type="real" name="EdgeBetweenness" value="92.0"/>
    <att type="string" name="Properties interactor A" value="go:GO:0030018|go:GO:0003779|go:GO:0005509|go:GO:0005856|go:GO:0005829|go:GO:0005576|go:GO:0005925|go:GO:0048041|go:GO:0005178|go:GO:0051271|go:GO:0005730|go:GO:0031093|go:GO:0031143|go:GO:0042981|go:GO:0017166"/>
    <att type="string" name="Properties interactor B" value="go:GO:0006260|go:GO:0016575|go:GO:0005887|go:GO:0005743|go:GO:0008285|go:GO:0016481|go:GO:0005654|go:GO:0005515|go:GO:0042981|go:GO:0007165|go:GO:0016563|go:GO:0016564"/>
    <att type="string" name="canonicalName" value="uniprotkb:P12814 (pp) uniprotkb:P35232"/>
    <att type="string" name="interaction" value="pp" cy:editable="false"/>
    <graphics width="5" fill="#000000" cy:sourceArrow="0" cy:targetArrow="0" cy:sourceArrowColor="#000000" cy:targetArrowColor="#000000" cy:edgeLabelFont="SanSerif-0-10" cy:edgeLineType="SOLID" cy:curved="STRAIGHT_LINES"/>
  </edge>
  <edge label="uniprotkb:P12814 (pp) uniprotkb:P12814" source="-12347" target="-12347">
    <att type="string" name="Alt. ID(s) interactor A" value="uniprotkb:ACTN1(gene name)"/>
    <att type="string" name="Alt. ID(s) interactor B" value="uniprotkb:ACTN1(gene name)"/>
    <att type="string" name="Properties interactor A" value="go:GO:0030018|go:GO:0003779|go:GO:0005509|go:GO:0005856|go:GO:0005829|go:GO:0005576|go:GO:0005925|go:GO:0048041|go:GO:0005178|go:GO:0051271|go:GO:0005730|go:GO:0031093|go:GO:0031143|go:GO:0042981|go:GO:0017166"/>
    <att type="string" name="Properties interactor B" value="go:GO:0030018|go:GO:0003779|go:GO:0005509|go:GO:0005856|go:GO:0005829|go:GO:0005576|go:GO:0005925|go:GO:0048041|go:GO:0005178|go:GO:0051271|go:GO:0005730|go:GO:0031093|go:GO:0031143|go:GO:0042981|go:GO:0017166"/>
    <att type="string" name="canonicalName" value="uniprotkb:P12814 (pp) uniprotkb:P12814"/>
    <att type="string" name="interaction" value="pp" cy:editable="false"/>
    <graphics width="5" fill="#000000" cy:sourceArrow="0" cy:targetArrow="0" cy:sourceArrowColor="#000000" cy:targetArrowColor="#000000" cy:edgeLabelFont="SanSerif-0-10" cy:edgeLineType="SOLID" cy:curved="STRAIGHT_LINES"/>
  </edge>
  <edge label="uniprotkb:P02545 (pp) uniprotkb:P02545" source="-11316" target="-11316">
    <att type="string" name="Alt. ID(s) interactor A" value="uniprotkb:LMNA(gene name)"/>
    <att type="string" name="Alt. ID(s) interactor B" value="uniprotkb:LMNA(gene name)"/>
    <att type="string" name="Properties interactor A" value="go:GO:0005737|go:GO:0005638|go:GO:0007517|go:GO:0048471|go:GO:0005886|go:GO:0005515|go:GO:0005198"/>
    <att type="string" name="Properties interactor B" value="go:GO:0005737|go:GO:0005638|go:GO:0007517|go:GO:0048471|go:GO:0005886|go:GO:0005515|go:GO:0005198"/>
    <att type="string" name="canonicalName" value="uniprotkb:P02545 (pp) uniprotkb:P02545"/>
    <att type="string" name="interaction" value="pp" cy:editable="false"/>
    <graphics width="5" fill="#000000" cy:sourceArrow="0" cy:targetArrow="0" cy:sourceArrowColor="#000000" cy:targetArrowColor="#000000" cy:edgeLabelFont="SanSerif-0-10" cy:edgeLineType="SOLID" cy:curved="STRAIGHT_LINES"/>
  </edge>
  <edge label="uniprotkb:P02545 (pp) uniprotkb:P21333" source="-11316" target="-10180">
    <att type="string" name="Alt. ID(s) interactor A" value="uniprotkb:LMNA(gene name)"/>
    <att type="string" name="Alt. ID(s) interactor B" value="uniprotkb:FLNA(gene name)"/>
    <att type="real" name="EdgeBetweenness" value="157.21904762"/>
    <att type="string" name="Properties interactor A" value="go:GO:0005737|go:GO:0005638|go:GO:0007517|go:GO:0048471|go:GO:0005886|go:GO:0005515|go:GO:0005198"/>
    <att type="string" name="Properties interactor B" value="go:GO:0034988|go:GO:0034989|go:GO:0048365|go:GO:0051764|go:GO:0015629|go:GO:0031532|go:GO:0051015|go:GO:0005938|go:GO:0051220|go:GO:0005829|go:GO:0045184|go:GO:0005576|go:GO:0001948|go:GO:0007195|go:GO:0042177|go:GO:0043433|go:GO:0005634|go:GO:0005886|go:GO:0043123|go:GO:0042993|go:GO:0042803|go:GO:0034394|go:GO:0050821|go:GO:0043113|go:GO:0004871|go:GO:0008134"/>
    <att type="string" name="canonicalName" value="uniprotkb:P02545 (pp) uniprotkb:P21333"/>
    <att type="string" name="interaction" value="pp" cy:editable="false"/>
    <graphics width="5" fill="#000000" cy:sourceArrow="0" cy:targetArrow="0" cy:sourceArrowColor="#000000" cy:targetArrowColor="#000000" cy:edgeLabelFont="SanSerif-0-10" cy:edgeLineType="SOLID" cy:curved="STRAIGHT_LINES"/>
  </edge>
  <edge label="uniprotkb:P02545 (pp) uniprotkb:P35555" source="-11316" target="-5635">
    <att type="string" name="Alt. ID(s) interactor A" value="uniprotkb:LMNA(gene name)"/>
    <att type="string" name="Alt. ID(s) interactor B" value="uniprotkb:FBN1(gene name)"/>
    <att type="real" name="EdgeBetweenness" value="170.20952381"/>
    <att type="string" name="Properties interactor A" value="-"/>
    <att type="string" name="Properties interactor B" value="-"/>
    <att type="string" name="canonicalName" value="uniprotkb:P02545 (pp) uniprotkb:P35555"/>
    <att type="string" name="interaction" value="pp" cy:editable="false"/>
    <graphics width="5" fill="#000000" cy:sourceArrow="0" cy:targetArrow="0" cy:sourceArrowColor="#000000" cy:targetArrowColor="#000000" cy:edgeLabelFont="SanSerif-0-10" cy:edgeLineType="SOLID" cy:curved="STRAIGHT_LINES"/>
  </edge>
  <edge label="uniprotkb:P35555 (pp) uniprotkb:P61812" source="-5635" target="-11802">
    <att type="string" name="Alt. ID(s) interactor A" value="uniprotkb:FBN1(gene name)"/>
    <att type="string" name="Alt. ID(s) interactor B" value="uniprotkb:TGFB2(gene name)"/>
    <att type="real" name="EdgeBetweenness" value="106.93333333"/>
    <att type="string" name="Properties interactor A" value="-"/>
    <att type="string" name="Properties interactor B" value="-"/>
    <att type="string" name="canonicalName" value="uniprotkb:P35555 (pp) uniprotkb:P61812"/>
    <att type="string" name="interaction" value="pp" cy:editable="false"/>
    <graphics width="5" fill="#000000" cy:sourceArrow="0" cy:targetArrow="0" cy:sourceArrowColor="#000000" cy:targetArrowColor="#000000" cy:edgeLabelFont="SanSerif-0-10" cy:edgeLineType="SOLID" cy:curved="STRAIGHT_LINES"/>
  </edge>
  <edge label="uniprotkb:P35555 (pp) uniprotkb:Q08397" source="-5635" target="-5632">
    <att type="string" name="Alt. ID(s) interactor A" value="uniprotkb:FBN1(gene name)"/>
    <att type="string" name="Alt. ID(s) interactor B" value="uniprotkb:LOXL1(gene name)"/>
    <att type="real" name="EdgeBetweenness" value="189.86171084"/>
    <att type="string" name="Properties interactor A" value="-"/>
    <att type="string" name="Properties interactor B" value="-"/>
    <att type="string" name="canonicalName" value="uniprotkb:P35555 (pp) uniprotkb:Q08397"/>
    <att type="string" name="interaction" value="pp" cy:editable="false"/>
    <graphics width="5" fill="#000000" cy:sourceArrow="0" cy:targetArrow="0" cy:sourceArrowColor="#000000" cy:targetArrowColor="#000000" cy:edgeLabelFont="SanSerif-0-10" cy:edgeLineType="SOLID" cy:curved="STRAIGHT_LINES"/>
  </edge>
  <edge label="uniprotkb:P35555 (pp) uniprotkb:P35555" source="-5635" target="-5635">
    <att type="string" name="Alt. ID(s) interactor A" value="uniprotkb:FBN1(gene name)"/>
    <att type="string" name="Alt. ID(s) interactor B" value="uniprotkb:FBN1(gene name)"/>
    <att type="string" name="Properties interactor A" value="go:GO:0005604|go:GO:0005509|go:GO:0005201|go:GO:0005615|go:GO:0007507|go:GO:0001527|go:GO:0005515|go:GO:0001501"/>
    <att type="string" name="Properties interactor B" value="go:GO:0005604|go:GO:0005509|go:GO:0005201|go:GO:0005615|go:GO:0007507|go:GO:0001527|go:GO:0005515|go:GO:0001501"/>
    <att type="string" name="canonicalName" value="uniprotkb:P35555 (pp) uniprotkb:P35555"/>
    <att type="string" name="interaction" value="pp" cy:editable="false"/>
    <graphics width="5" fill="#000000" cy:sourceArrow="0" cy:targetArrow="0" cy:sourceArrowColor="#000000" cy:targetArrowColor="#000000" cy:edgeLabelFont="SanSerif-0-10" cy:edgeLineType="SOLID" cy:curved="STRAIGHT_LINES"/>
  </edge>
  <edge label="uniprotkb:P35555 (pp) uniprotkb:Q15582" source="-5635" target="-812">
    <att type="string" name="Alt. ID(s) interactor A" value="uniprotkb:FBN1(gene name)"/>
    <att type="string" name="Alt. ID(s) interactor B" value="uniprotkb:TGFBI(gene name)"/>
    <att type="real" name="EdgeBetweenness" value="59.88493349"/>
    <att type="string" name="Properties interactor A" value="-"/>
    <att type="string" name="Properties interactor B" value="-"/>
    <att type="string" name="canonicalName" value="uniprotkb:P35555 (pp) uniprotkb:Q15582"/>
    <att type="string" name="interaction" value="pp" cy:editable="false"/>
    <graphics width="5" fill="#000000" cy:sourceArrow="0" cy:targetArrow="0" cy:sourceArrowColor="#000000" cy:targetArrowColor="#000000" cy:edgeLabelFont="SanSerif-0-10" cy:edgeLineType="SOLID" cy:curved="STRAIGHT_LINES"/>
  </edge>
  <edge label="uniprotkb:P02751 (pp) uniprotkb:Q15582" source="-7994" target="-812">
    <att type="string" name="Alt. ID(s) interactor A" value="uniprotkb:FN1(gene name)"/>
    <att type="string" name="Alt. ID(s) interactor B" value="uniprotkb:TGFBI(gene name)"/>
    <att type="real" name="EdgeBetweenness" value="45.85438596"/>
    <att type="string" name="Properties interactor A" value="go:GO:0005793|go:GO:0006953|go:GO:0001525|go:GO:0016477|go:GO:0005518|go:GO:0005201|go:GO:0005577|go:GO:0008201|go:GO:0018149|go:GO:0031093|go:GO:0005578|go:GO:0008360|go:GO:0034446"/>
    <att type="string" name="Properties interactor B" value="go:GO:0007155|go:GO:0008283|go:GO:0005615|go:GO:0005178|go:GO:0007162|go:GO:0005578|go:GO:0050896|go:GO:0007601"/>
    <att type="string" name="canonicalName" value="uniprotkb:P02751 (pp) uniprotkb:Q15582"/>
    <att type="string" name="interaction" value="pp" cy:editable="false"/>
    <graphics width="5" fill="#000000" cy:sourceArrow="0" cy:targetArrow="0" cy:sourceArrowColor="#000000" cy:targetArrowColor="#000000" cy:edgeLabelFont="SanSerif-0-10" cy:edgeLineType="SOLID" cy:curved="STRAIGHT_LINES"/>
  </edge>
  <edge label="uniprotkb:P02751 (pp) uniprotkb:P28300" source="-7994" target="-9174">
    <att type="string" name="Alt. ID(s) interactor A" value="uniprotkb:FN1(gene name)"/>
    <att type="string" name="Alt. ID(s) interactor B" value="uniprotkb:LOX(gene name)"/>
    <att type="real" name="EdgeBetweenness" value="159.99324499"/>
    <att type="string" name="Properties interactor A" value="-"/>
    <att type="string" name="Properties interactor B" value="-"/>
    <att type="string" name="canonicalName" value="uniprotkb:P02751 (pp) uniprotkb:P28300"/>
    <att type="string" name="interaction" value="pp" cy:editable="false"/>
    <graphics width="5" fill="#000000" cy:sourceArrow="0" cy:targetArrow="0" cy:sourceArrowColor="#000000" cy:targetArrowColor="#000000" cy:edgeLabelFont="SanSerif-0-10" cy:edgeLineType="SOLID" cy:curved="STRAIGHT_LINES"/>
  </edge>
  <edge label="uniprotkb:P02751 (pp) uniprotkb:P51888" source="-7994" target="-5634">
    <att type="string" name="Alt. ID(s) interactor A" value="uniprotkb:FN1(gene name)"/>
    <att type="string" name="Alt. ID(s) interactor B" value="uniprotkb:PRELP(gene name)"/>
    <att type="real" name="EdgeBetweenness" value="75.66666667"/>
    <att type="string" name="Properties interactor A" value="go:GO:0005793|go:GO:0006953|go:GO:0001525|go:GO:0016477|go:GO:0005518|go:GO:0005201|go:GO:0005577|go:GO:0008201|go:GO:0018149|go:GO:0031093|go:GO:0005578|go:GO:0008360|go:GO:0034446"/>
    <att type="string" name="Properties interactor B" value="go:GO:0005201|go:GO:0005515|go:GO:0005578|go:GO:0001501"/>
    <att type="string" name="canonicalName" value="uniprotkb:P02751 (pp) uniprotkb:P51888"/>
    <att type="string" name="interaction" value="pp" cy:editable="false"/>
    <graphics width="5" fill="#000000" cy:sourceArrow="0" cy:targetArrow="0" cy:sourceArrowColor="#000000" cy:targetArrowColor="#000000" cy:edgeLabelFont="SanSerif-0-10" cy:edgeLineType="SOLID" cy:curved="STRAIGHT_LINES"/>
  </edge>
  <edge label="uniprotkb:P02751 (pp) uniprotkb:P21980" source="-7994" target="-10879">
    <att type="string" name="Alt. ID(s) interactor A" value="uniprotkb:FN1(gene name)"/>
    <att type="string" name="Alt. ID(s) interactor B" value="uniprotkb:TGM2(gene name)"/>
    <att type="real" name="EdgeBetweenness" value="82.66666667"/>
    <att type="string" name="Properties interactor A" value="go:GO:0005793|go:GO:0006953|go:GO:0001525|go:GO:0016477|go:GO:0005518|go:GO:0005201|go:GO:0005577|go:GO:0008201|go:GO:0018149|go:GO:0031093|go:GO:0005578|go:GO:0008360|go:GO:0034446"/>
    <att type="string" name="Properties interactor B" value="go:GO:0008415|go:GO:0005509|go:GO:0045785|go:GO:0003810"/>
    <att type="string" name="canonicalName" value="uniprotkb:P02751 (pp) uniprotkb:P21980"/>
    <att type="string" name="interaction" value="pp" cy:editable="false"/>
    <graphics width="5" fill="#000000" cy:sourceArrow="0" cy:targetArrow="0" cy:sourceArrowColor="#000000" cy:targetArrowColor="#000000" cy:edgeLabelFont="SanSerif-0-10" cy:edgeLineType="SOLID" cy:curved="STRAIGHT_LINES"/>
  </edge>
  <edge label="uniprotkb:P02751 (pp) uniprotkb:P06396" source="-7994" target="-11367">
    <att type="string" name="Alt. ID(s) interactor A" value="uniprotkb:FN1(gene name)"/>
    <att type="string" name="Alt. ID(s) interactor B" value="uniprotkb:GSN(gene name)"/>
    <att type="real" name="EdgeBetweenness" value="294.55238095"/>
    <att type="string" name="Properties interactor A" value="go:GO:0005793|go:GO:0006953|go:GO:0001525|go:GO:0016477|go:GO:0005518|go:GO:0005201|go:GO:0005577|go:GO:0008201|go:GO:0018149|go:GO:0031093|go:GO:0005578|go:GO:0008360|go:GO:0034446"/>
    <att type="string" name="Properties interactor B" value="go:GO:0003779|go:GO:0015629|go:GO:0030041|go:GO:0051014|go:GO:0051016|go:GO:0005509|go:GO:0005829"/>
    <att type="string" name="canonicalName" value="uniprotkb:P02751 (pp) uniprotkb:P06396"/>
    <att type="string" name="interaction" value="pp" cy:editable="false"/>
    <graphics width="5" fill="#000000" cy:sourceArrow="0" cy:targetArrow="0" cy:sourceArrowColor="#000000" cy:targetArrowColor="#000000" cy:edgeLabelFont="SanSerif-0-10" cy:edgeLineType="SOLID" cy:curved="STRAIGHT_LINES"/>
  </edge>
  <edge label="uniprotkb:P02751 (pp) uniprotkb:P29279" source="-7994" target="-6970">
    <att type="string" name="Alt. ID(s) interactor A" value="uniprotkb:FN1(gene name)"/>
    <att type="string" name="Alt. ID(s) interactor B" value="uniprotkb:CTGF(gene name)"/>
    <att type="real" name="EdgeBetweenness" value="86.76666667"/>
    <att type="string" name="Properties interactor A" value="go:GO:0005793|go:GO:0006953|go:GO:0001525|go:GO:0016477|go:GO:0005518|go:GO:0005201|go:GO:0005577|go:GO:0008201|go:GO:0018149|go:GO:0031093|go:GO:0005578|go:GO:0008360|go:GO:0034446"/>
    <att type="string" name="Properties interactor B" value="go:GO:0006260|go:GO:0008544|go:GO:0008201|go:GO:0005520|go:GO:0005886|go:GO:0005578|go:GO:0001558|go:GO:0009611"/>
    <att type="string" name="canonicalName" value="uniprotkb:P02751 (pp) uniprotkb:P29279"/>
    <att type="string" name="interaction" value="pp" cy:editable="false"/>
    <graphics width="5" fill="#000000" cy:sourceArrow="0" cy:targetArrow="0" cy:sourceArrowColor="#000000" cy:targetArrowColor="#000000" cy:edgeLabelFont="SanSerif-0-10" cy:edgeLineType="SOLID" cy:curved="STRAIGHT_LINES"/>
  </edge>
  <edge label="uniprotkb:P02751 (pp) uniprotkb:P08123" source="-7994" target="-9245">
    <att type="string" name="Alt. ID(s) interactor A" value="uniprotkb:FN1(gene name)"/>
    <att type="string" name="Alt. ID(s) interactor B" value="uniprotkb:COL1A2(gene name)"/>
    <att type="real" name="EdgeBetweenness" value="45.1557423"/>
    <att type="string" name="Properties interactor A" value="go:GO:0005793|go:GO:0006953|go:GO:0001525|go:GO:0016477|go:GO:0005518|go:GO:0005201|go:GO:0005577|go:GO:0008201|go:GO:0018149|go:GO:0031093|go:GO:0005578|go:GO:0008360|go:GO:0034446"/>
    <att type="string" name="Properties interactor B" value="go:GO:0007266|go:GO:0001568|go:GO:0030199|go:GO:0005584|go:GO:0005201|go:GO:0005615|go:GO:0042802|go:GO:0042476|go:GO:0005886|go:GO:0048407|go:GO:0030674|go:GO:0008217|go:GO:0001501|go:GO:0043589|go:GO:0007179"/>
    <att type="string" name="canonicalName" value="uniprotkb:P02751 (pp) uniprotkb:P08123"/>
    <att type="string" name="interaction" value="pp" cy:editable="false"/>
    <graphics width="5" fill="#000000" cy:sourceArrow="0" cy:targetArrow="0" cy:sourceArrowColor="#000000" cy:targetArrowColor="#000000" cy:edgeLabelFont="SanSerif-0-10" cy:edgeLineType="SOLID" cy:curved="STRAIGHT_LINES"/>
  </edge>
  <edge label="uniprotkb:P02751 (pp) uniprotkb:P16070" source="-7994" target="-11456">
    <att type="string" name="Alt. ID(s) interactor A" value="uniprotkb:FN1(gene name)"/>
    <att type="string" name="Alt. ID(s) interactor B" value="uniprotkb:CD44(gene name)"/>
    <att type="real" name="EdgeBetweenness" value="54.63333333"/>
    <att type="string" name="Properties interactor A" value="go:GO:0005793|go:GO:0006953|go:GO:0001525|go:GO:0016477|go:GO:0005518|go:GO:0005201|go:GO:0005577|go:GO:0008201|go:GO:0018149|go:GO:0031093|go:GO:0005578|go:GO:0008360|go:GO:0034446"/>
    <att type="string" name="Properties interactor B" value="go:GO:0005794|go:GO:0016337|go:GO:0007160|go:GO:0005518|go:GO:0031012|go:GO:0005925|go:GO:0005540|go:GO:0005887|go:GO:0043518|go:GO:0043066|go:GO:0070374|go:GO:0033138|go:GO:0050731|go:GO:0004872|go:GO:0005057"/>
    <att type="string" name="canonicalName" value="uniprotkb:P02751 (pp) uniprotkb:P16070"/>
    <att type="string" name="interaction" value="pp" cy:editable="false"/>
    <graphics width="5" fill="#000000" cy:sourceArrow="0" cy:targetArrow="0" cy:sourceArrowColor="#000000" cy:targetArrowColor="#000000" cy:edgeLabelFont="SanSerif-0-10" cy:edgeLineType="SOLID" cy:curved="STRAIGHT_LINES"/>
  </edge>
  <edge label="uniprotkb:P02751 (pp) uniprotkb:P35555" source="-7994" target="-5635">
    <att type="string" name="Alt. ID(s) interactor A" value="uniprotkb:FN1(gene name)"/>
    <att type="string" name="Alt. ID(s) interactor B" value="uniprotkb:FBN1(gene name)"/>
    <att type="real" name="EdgeBetweenness" value="448.81268046"/>
    <att type="string" name="Properties interactor A" value="-"/>
    <att type="string" name="Properties interactor B" value="-"/>
    <att type="string" name="canonicalName" value="uniprotkb:P02751 (pp) uniprotkb:P35555"/>
    <att type="string" name="interaction" value="pp" cy:editable="false"/>
    <graphics width="5" fill="#000000" cy:sourceArrow="0" cy:targetArrow="0" cy:sourceArrowColor="#000000" cy:targetArrowColor="#000000" cy:edgeLabelFont="SanSerif-0-10" cy:edgeLineType="SOLID" cy:curved="STRAIGHT_LINES"/>
  </edge>
  <edge label="uniprotkb:P02751 (pp) uniprotkb:P23142" source="-7994" target="-9770">
    <att type="string" name="Alt. ID(s) interactor A" value="uniprotkb:FN1(gene name)"/>
    <att type="string" name="Alt. ID(s) interactor B" value="uniprotkb:FBLN1(gene name)"/>
    <att type="real" name="EdgeBetweenness" value="63.13736264"/>
    <att type="string" name="Properties interactor A" value="go:GO:0005793|go:GO:0006953|go:GO:0001525|go:GO:0016477|go:GO:0005518|go:GO:0005201|go:GO:0005577|go:GO:0008201|go:GO:0018149|go:GO:0031093|go:GO:0005578|go:GO:0008360|go:GO:0034446"/>
    <att type="string" name="Properties interactor B" value="go:GO:0005509|go:GO:0005201|go:GO:0005615|go:GO:0044419|go:GO:0005515|go:GO:0005578|go:GO:0005625"/>
    <att type="string" name="canonicalName" value="uniprotkb:P02751 (pp) uniprotkb:P23142"/>
    <att type="string" name="interaction" value="pp" cy:editable="false"/>
    <graphics width="5" fill="#000000" cy:sourceArrow="0" cy:targetArrow="0" cy:sourceArrowColor="#000000" cy:targetArrowColor="#000000" cy:edgeLabelFont="SanSerif-0-10" cy:edgeLineType="SOLID" cy:curved="STRAIGHT_LINES"/>
  </edge>
  <edge label="uniprotkb:P02751 (pp) uniprotkb:P02751" source="-7994" target="-7994">
    <att type="string" name="Alt. ID(s) interactor A" value="uniprotkb:FN1(gene name)"/>
    <att type="string" name="Alt. ID(s) interactor B" value="uniprotkb:FN1(gene name)"/>
    <att type="string" name="Properties interactor A" value="go:GO:0005793|go:GO:0006953|go:GO:0001525|go:GO:0016477|go:GO:0005518|go:GO:0005201|go:GO:0005577|go:GO:0008201|go:GO:0018149|go:GO:0031093|go:GO:0005578|go:GO:0008360|go:GO:0034446"/>
    <att type="string" name="Properties interactor B" value="go:GO:0005793|go:GO:0006953|go:GO:0001525|go:GO:0016477|go:GO:0005518|go:GO:0005201|go:GO:0005577|go:GO:0008201|go:GO:0018149|go:GO:0031093|go:GO:0005578|go:GO:0008360|go:GO:0034446"/>
    <att type="string" name="canonicalName" value="uniprotkb:P02751 (pp) uniprotkb:P02751"/>
    <att type="string" name="interaction" value="pp" cy:editable="false"/>
    <graphics width="5" fill="#000000" cy:sourceArrow="0" cy:targetArrow="0" cy:sourceArrowColor="#000000" cy:targetArrowColor="#000000" cy:edgeLabelFont="SanSerif-0-10" cy:edgeLineType="SOLID" cy:curved="STRAIGHT_LINES"/>
  </edge>
  <edge label="uniprotkb:P02751 (pp) uniprotkb:P24821" source="-7994" target="-7379">
    <att type="string" name="Alt. ID(s) interactor A" value="uniprotkb:FN1(gene name)"/>
    <att type="string" name="Alt. ID(s) interactor B" value="uniprotkb:TNC(gene name)"/>
    <att type="real" name="EdgeBetweenness" value="53.92773109"/>
    <att type="string" name="Properties interactor A" value="go:GO:0005793|go:GO:0006953|go:GO:0001525|go:GO:0016477|go:GO:0005518|go:GO:0005201|go:GO:0005577|go:GO:0008201|go:GO:0018149|go:GO:0031093|go:GO:0005578|go:GO:0008360|go:GO:0034446"/>
    <att type="string" name="Properties interactor B" value="go:GO:0007155|go:GO:0005102|go:GO:0009611|go:GO:0007165"/>
    <att type="string" name="canonicalName" value="uniprotkb:P02751 (pp) uniprotkb:P24821"/>
    <att type="string" name="interaction" value="pp" cy:editable="false"/>
    <graphics width="5" fill="#000000" cy:sourceArrow="0" cy:targetArrow="0" cy:sourceArrowColor="#000000" cy:targetArrowColor="#000000" cy:edgeLabelFont="SanSerif-0-10" cy:edgeLineType="SOLID" cy:curved="STRAIGHT_LINES"/>
  </edge>
  <edge label="uniprotkb:P02751 (pp) uniprotkb:P07996" source="-7994" target="-10330">
    <att type="string" name="Alt. ID(s) interactor A" value="uniprotkb:FN1(gene name)"/>
    <att type="string" name="Alt. ID(s) interactor B" value="uniprotkb:THBS1(gene name)"/>
    <att type="real" name="EdgeBetweenness" value="32.78719593"/>
    <att type="string" name="Properties interactor A" value="-"/>
    <att type="string" name="Properties interactor B" value="-"/>
    <att type="string" name="canonicalName" value="uniprotkb:P02751 (pp) uniprotkb:P07996"/>
    <att type="string" name="interaction" value="pp" cy:editable="false"/>
    <graphics width="5" fill="#000000" cy:sourceArrow="0" cy:targetArrow="0" cy:sourceArrowColor="#000000" cy:targetArrowColor="#000000" cy:edgeLabelFont="SanSerif-0-10" cy:edgeLineType="SOLID" cy:curved="STRAIGHT_LINES"/>
  </edge>
  <edge label="uniprotkb:Q00839 (pp) uniprotkb:Q00839" source="-8950" target="-8950">
    <att type="string" name="Alt. ID(s) interactor A" value="uniprotkb:HNRNPU(gene name)"/>
    <att type="string" name="Alt. ID(s) interactor B" value="uniprotkb:HNRNPU(gene name)"/>
    <att type="string" name="Properties interactor A" value="go:GO:0005524|go:GO:0070937|go:GO:0070934|go:GO:0003677|go:GO:0003723|go:GO:0008380|go:GO:0001906|go:GO:0009986|go:GO:0030530|go:GO:0006397|go:GO:0005515|go:GO:0005681"/>
    <att type="string" name="Properties interactor B" value="go:GO:0005524|go:GO:0070937|go:GO:0070934|go:GO:0003677|go:GO:0003723|go:GO:0008380|go:GO:0001906|go:GO:0009986|go:GO:0030530|go:GO:0006397|go:GO:0005515|go:GO:0005681"/>
    <att type="string" name="canonicalName" value="uniprotkb:Q00839 (pp) uniprotkb:Q00839"/>
    <att type="string" name="interaction" value="pp" cy:editable="false"/>
    <graphics width="5" fill="#000000" cy:sourceArrow="0" cy:targetArrow="0" cy:sourceArrowColor="#000000" cy:targetArrowColor="#000000" cy:edgeLabelFont="SanSerif-0-10" cy:edgeLineType="SOLID" cy:curved="STRAIGHT_LINES"/>
  </edge>
</graph>
