# Supplementary material for: Comparative Proteomic Analysis of Supportive and Unsupportive Extracellular Matrix Substrates for Human Embryonic Stem Cell Maintenance
Source: J Biol Chem. 2013 May 8;288(26):18716–31. doi: 10.1074/jbc.M113.463372 (PMC3696646; doi:10.1074/jbc.M113.463372)
Supplement: Supplemental Data [file supp_M113.463372_jbc.M113.463372-7.zip › SoteriouSupplementalFileS6_hiPSFECM.xgmml]

<?xml version="1.0" encoding="UTF-8" standalone="yes"?>
<graph label="hiPSF ECM" xmlns:dc="http://purl.org/dc/elements/1.1/" xmlns:xlink="http://www.w3.org/1999/xlink" xmlns:rdf="http://www.w3.org/1999/02/22-rdf-syntax-ns#" xmlns:cy="http://www.cytoscape.org" xmlns="http://www.cs.rpi.edu/XGMML"  directed="1">
  <att name="documentVersion" value="1.1"/>
  <att name="networkMetadata">
    <rdf:RDF>
      <rdf:Description rdf:about="http://www.cytoscape.org/">
        <dc:type>Protein-Protein Interaction</dc:type>
        <dc:description>N/A</dc:description>
        <dc:identifier>N/A</dc:identifier>
        <dc:date>2011-11-24 10:06:39</dc:date>
        <dc:title>hiPSF ECM</dc:title>
        <dc:source>http://www.cytoscape.org/</dc:source>
        <dc:format>Cytoscape-XGMML</dc:format>
      </rdf:Description>
    </rdf:RDF>
  </att>
  <att type="string" name="backgroundColor" value="#ffffff"/>
  <att type="real" name="GRAPH_VIEW_ZOOM" value="0.26852694166619323"/>
  <att type="real" name="GRAPH_VIEW_CENTER_X" value="534.4999389648438"/>
  <att type="real" name="GRAPH_VIEW_CENTER_Y" value="524.4999694824219"/>
  <att type="boolean" name="NODE_SIZE_LOCKED" value="true"/>
  <att type="string" name="__layoutAlgorithm" value="degree-circle" cy:hidden="true"/>
  <node label="uniprotkb:Q99988" id="-5261">
    <att type="integer" name="#" value="15"/>
    <att type="string" name="Accession Number (unique)" value="IPI00306543"/>
    <att type="real" name="ClusteringCoefficient" value="0.0"/>
    <att type="integer" name="Degree" value="2"/>
    <att type="boolean" name="Extracellular region" value="true"/>
    <att type="string" name="Gene Name" value="GDF15"/>
    <att type="string" name="Identified Proteins (138)" value="Growth/differentiation factor 15"/>
    <att type="boolean" name="Immorto detected" value="true"/>
    <att type="real" name="Immorto nSC" value="0.038466038"/>
    <att type="real" name="Immorto/PSF" value="-0.333028714"/>
    <att type="boolean" name="PSF detected" value="true"/>
    <att type="real" name="PSF nSC" value="0.048453939"/>
    <att type="boolean" name="Plasma membrane/cell surface" value="false"/>
    <att type="string" name="UniProt Accession" value="Q99988"/>
    <att type="string" name="canonicalName" value="uniprotkb:Q99988"/>
    <att type="list" name="cytoscape.alias.list">
      <att type="string" name="cytoscape.alias.list" value="uniprotkb:Q99988"/>
    </att>
    <att type="string" name="uniprotkb:" value="uniprotkb:Q99988"/>
    <att type="string" name="uniprotkb:(gene name)" value="uniprotkb:GDF15(gene name)"/>
    <graphics type="ELLIPSE" h="35.0" w="35.0" x="1243.5382080078125" y="-289.40155029296875" fill="#d5d5ff" width="5" outline="#000000" cy:nodeTransparency="1.0" cy:nodeLabelFont="Default-0-12" cy:borderLineType="solid"/>
  </node>
  <node label="uniprotkb:P21333" id="-10180">
    <att type="integer" name="#" value="29"/>
    <att type="string" name="Accession Number (unique)" value="IPI00302592"/>
    <att type="real" name="ClusteringCoefficient" value="0.0"/>
    <att type="integer" name="Degree" value="5"/>
    <att type="boolean" name="Extracellular region" value="false"/>
    <att type="string" name="Gene Name" value="FLNA"/>
    <att type="string" name="Identified Proteins (138)" value="Isoform 2 of Filamin-A"/>
    <att type="boolean" name="Immorto detected" value="true"/>
    <att type="real" name="Immorto nSC" value="2.08855E-4"/>
    <att type="real" name="Immorto/PSF" value="-3.990817955"/>
    <att type="boolean" name="PSF detected" value="true"/>
    <att type="real" name="PSF nSC" value="0.003320487"/>
    <att type="boolean" name="Plasma membrane/cell surface" value="true"/>
    <att type="string" name="UniProt Accession" value="P21333"/>
    <att type="string" name="canonicalName" value="uniprotkb:P21333"/>
    <att type="list" name="cytoscape.alias.list">
      <att type="string" name="cytoscape.alias.list" value="uniprotkb:P21333"/>
    </att>
    <att type="string" name="node.shape" value="roundrect"/>
    <att type="string" name="uniprotkb:" value="uniprotkb:P21333"/>
    <att type="string" name="uniprotkb:(gene name)" value="uniprotkb:FLNA(gene name)"/>
    <graphics type="ROUNDED_RECTANGLE" h="35.0" w="35.0" x="427.2167053222656" y="-289.40155029296875" fill="#0000ff" width="5" outline="#000000" cy:nodeTransparency="1.0" cy:nodeLabelFont="Default-0-12" cy:borderLineType="solid"/>
  </node>
  <node label="uniprotkb:P21980" id="-10879">
    <att type="integer" name="#" value="18"/>
    <att type="string" name="Accession Number (unique)" value="IPI00294578"/>
    <att type="real" name="ClusteringCoefficient" value="0.16666667"/>
    <att type="integer" name="Degree" value="6"/>
    <att type="boolean" name="Extracellular region" value="true"/>
    <att type="string" name="Gene Name" value="TGM2"/>
    <att type="string" name="Identified Proteins (138)" value="Isoform 1 of Protein-glutamine gamma-glutamyltransferase 2"/>
    <att type="boolean" name="Immorto detected" value="true"/>
    <att type="real" name="Immorto nSC" value="0.019162252"/>
    <att type="real" name="Immorto/PSF" value="0.907968217"/>
    <att type="boolean" name="PSF detected" value="true"/>
    <att type="real" name="PSF nSC" value="0.010212237"/>
    <att type="boolean" name="Plasma membrane/cell surface" value="false"/>
    <att type="string" name="UniProt Accession" value="P21980"/>
    <att type="string" name="canonicalName" value="uniprotkb:P21980"/>
    <att type="list" name="cytoscape.alias.list">
      <att type="string" name="cytoscape.alias.list" value="uniprotkb:P21980"/>
    </att>
    <att type="string" name="uniprotkb:" value="uniprotkb:P21980"/>
    <att type="string" name="uniprotkb:(gene name)" value="uniprotkb:TGM2(gene name)"/>
    <graphics type="ELLIPSE" h="35.0" w="35.0" x="456.2557678222656" y="1023.811279296875" fill="#ff8b8b" width="5" outline="#000000" cy:nodeTransparency="1.0" cy:nodeLabelFont="Default-0-12" cy:borderLineType="solid"/>
  </node>
  <node label="uniprotkb:P21589" id="-11308">
    <att type="integer" name="#" value="24"/>
    <att type="string" name="Accession Number (unique)" value="IPI00009456"/>
    <att type="real" name="ClusteringCoefficient" value="0.0"/>
    <att type="integer" name="Degree" value="1"/>
    <att type="boolean" name="Extracellular region" value="false"/>
    <att type="string" name="Gene Name" value="NT5E"/>
    <att type="string" name="Identified Proteins (138)" value="5&apos;-nucleotidase"/>
    <att type="boolean" name="Immorto detected" value="true"/>
    <att type="real" name="Immorto nSC" value="0.009861704"/>
    <att type="real" name="Immorto/PSF" value="-0.778035323"/>
    <att type="boolean" name="PSF detected" value="true"/>
    <att type="real" name="PSF nSC" value="0.016910792"/>
    <att type="boolean" name="Plasma membrane/cell surface" value="true"/>
    <att type="string" name="UniProt Accession" value="P21589"/>
    <att type="string" name="canonicalName" value="uniprotkb:P21589"/>
    <att type="list" name="cytoscape.alias.list">
      <att type="string" name="cytoscape.alias.list" value="uniprotkb:P21589"/>
    </att>
    <att type="string" name="node.shape" value="roundrect"/>
    <att type="string" name="uniprotkb:" value="uniprotkb:P21589"/>
    <att type="string" name="uniprotkb:(gene name)" value="uniprotkb:NT5E(gene name)"/>
    <graphics type="ROUNDED_RECTANGLE" h="35.0" w="35.0" x="111.61050415039062" y="784.5010986328125" fill="#9c9cff" width="5" outline="#000000" cy:nodeTransparency="1.0" cy:nodeLabelFont="Default-0-12" cy:borderLineType="solid"/>
  </node>
  <node label="uniprotkb:O75955" id="-12151">
    <att type="integer" name="#" value="91"/>
    <att type="string" name="Accession Number (unique)" value="IPI00027438"/>
    <att type="real" name="ClusteringCoefficient" value="0.0"/>
    <att type="integer" name="Degree" value="1"/>
    <att type="boolean" name="Extracellular region" value="false"/>
    <att type="string" name="Gene Name" value="FLOT1"/>
    <att type="string" name="Identified Proteins (138)" value="Flotillin-1"/>
    <att type="boolean" name="Immorto detected" value="true"/>
    <att type="real" name="Immorto nSC" value="0.002488491"/>
    <att type="real" name="Immorto/PSF" value="100.0"/>
    <att type="boolean" name="PSF detected" value="false"/>
    <att type="real" name="PSF nSC" value="0.0"/>
    <att type="boolean" name="Plasma membrane/cell surface" value="true"/>
    <att type="string" name="UniProt Accession" value="O75955"/>
    <att type="string" name="canonicalName" value="uniprotkb:O75955"/>
    <att type="list" name="cytoscape.alias.list">
      <att type="string" name="cytoscape.alias.list" value="uniprotkb:O75955"/>
    </att>
    <att type="string" name="node.borderColor" value="153,153,153"/>
    <att type="string" name="node.shape" value="roundrect"/>
    <att type="string" name="uniprotkb:" value="uniprotkb:O75955"/>
    <att type="string" name="uniprotkb:(gene name)" value="uniprotkb:FLOT1(gene name)"/>
    <graphics type="ROUNDED_RECTANGLE" h="35.0" w="35.0" x="286.0544128417969" y="1323.8819580078125" fill="#ff0000" width="5" outline="#999999" cy:nodeTransparency="1.0" cy:nodeLabelFont="Default-0-12" cy:borderLineType="solid"/>
  </node>
  <node label="uniprotkb:P11021" id="-12088">
    <att type="integer" name="#" value="49"/>
    <att type="string" name="Accession Number (unique)" value="IPI00003362"/>
    <att type="real" name="ClusteringCoefficient" value="0.66666667"/>
    <att type="integer" name="Degree" value="8"/>
    <att type="boolean" name="Extracellular region" value="false"/>
    <att type="string" name="Gene Name" value="HSPA5"/>
    <att type="string" name="Identified Proteins (138)" value="HSPA5 protein"/>
    <att type="boolean" name="Immorto detected" value="true"/>
    <att type="real" name="Immorto nSC" value="9.12942E-4"/>
    <att type="real" name="Immorto/PSF" value="-3.029089785"/>
    <att type="boolean" name="PSF detected" value="true"/>
    <att type="real" name="PSF nSC" value="0.007452294"/>
    <att type="boolean" name="Plasma membrane/cell surface" value="true"/>
    <att type="string" name="UniProt Accession" value="P11021"/>
    <att type="string" name="canonicalName" value="uniprotkb:P11021"/>
    <att type="list" name="cytoscape.alias.list">
      <att type="string" name="cytoscape.alias.list" value="uniprotkb:P11021"/>
    </att>
    <att type="string" name="node.shape" value="roundrect"/>
    <att type="string" name="uniprotkb:" value="uniprotkb:P11021"/>
    <att type="string" name="uniprotkb:(gene name)" value="uniprotkb:HSPA5(gene name)"/>
    <graphics type="ROUNDED_RECTANGLE" h="35.0" w="35.0" x="-103.55359649658203" y="5.829343795776367" fill="#0000ff" width="5" outline="#000000" cy:nodeTransparency="1.0" cy:nodeLabelFont="Default-0-12" cy:borderLineType="solid"/>
  </node>
  <node label="uniprotkb:P12111" id="-7304">
    <att type="integer" name="#" value="13"/>
    <att type="string" name="Accession Number (unique)" value="IPI00022200"/>
    <att type="real" name="ClusteringCoefficient" value="0.85714286"/>
    <att type="integer" name="Degree" value="8"/>
    <att type="boolean" name="Extracellular region" value="true"/>
    <att type="string" name="Gene Name" value="COL6A3"/>
    <att type="string" name="Identified Proteins (138)" value="Isoform 1 of Collagen alpha-3(VI) chain"/>
    <att type="boolean" name="Immorto detected" value="true"/>
    <att type="real" name="Immorto nSC" value="0.008410463"/>
    <att type="real" name="Immorto/PSF" value="2.754853815"/>
    <att type="boolean" name="PSF detected" value="true"/>
    <att type="real" name="PSF nSC" value="0.001246024"/>
    <att type="boolean" name="Plasma membrane/cell surface" value="false"/>
    <att type="string" name="UniProt Accession" value="P12111"/>
    <att type="string" name="canonicalName" value="uniprotkb:P12111"/>
    <att type="list" name="cytoscape.alias.list">
      <att type="string" name="cytoscape.alias.list" value="uniprotkb:P12111"/>
    </att>
    <att type="string" name="uniprotkb:" value="uniprotkb:P12111"/>
    <att type="string" name="uniprotkb:(gene name)" value="uniprotkb:COL6A3(gene name)"/>
    <graphics type="ELLIPSE" h="35.0" w="35.0" x="2.9230804443359375" y="1180.2998046875" fill="#ff0000" width="5" outline="#000000" cy:nodeTransparency="1.0" cy:nodeLabelFont="Default-0-12" cy:borderLineType="solid"/>
  </node>
  <node label="uniprotkb:Q15582" id="-812">
    <att type="integer" name="#" value="20"/>
    <att type="string" name="Accession Number (unique)" value="IPI00018219"/>
    <att type="real" name="ClusteringCoefficient" value="0.33333333"/>
    <att type="integer" name="Degree" value="3"/>
    <att type="boolean" name="Extracellular region" value="true"/>
    <att type="string" name="Gene Name" value="TGFBI"/>
    <att type="string" name="Identified Proteins (138)" value="Transforming growth factor-beta-induced protein ig-h3"/>
    <att type="boolean" name="Immorto detected" value="true"/>
    <att type="real" name="Immorto nSC" value="0.016564588"/>
    <att type="real" name="Immorto/PSF" value="0.21026211"/>
    <att type="boolean" name="PSF detected" value="true"/>
    <att type="real" name="PSF nSC" value="0.014318102"/>
    <att type="boolean" name="Plasma membrane/cell surface" value="false"/>
    <att type="string" name="UniProt Accession" value="Q15582"/>
    <att type="string" name="canonicalName" value="uniprotkb:Q15582"/>
    <att type="list" name="cytoscape.alias.list">
      <att type="string" name="cytoscape.alias.list" value="uniprotkb:Q15582"/>
    </att>
    <att type="string" name="uniprotkb:" value="uniprotkb:Q15582"/>
    <att type="string" name="uniprotkb:(gene name)" value="uniprotkb:TGFBI(gene name)"/>
    <graphics type="ELLIPSE" h="35.0" w="34.99999809265137" x="-22.889443397521973" y="626.943359375" fill="#ffe4e4" width="5" outline="#000000" cy:nodeTransparency="1.0" cy:nodeLabelFont="Default-0-12" cy:borderLineType="solid"/>
  </node>
  <node label="uniprotkb:P11047" id="-12049">
    <att type="integer" name="#" value="135"/>
    <att type="string" name="Accession Number (unique)" value="IPI00298281"/>
    <att type="real" name="ClusteringCoefficient" value="0.85714286"/>
    <att type="integer" name="Degree" value="15"/>
    <att type="boolean" name="Extracellular region" value="true"/>
    <att type="string" name="Gene Name" value="LAMC1"/>
    <att type="string" name="Identified Proteins (138)" value="Laminin subunit gamma-1"/>
    <att type="boolean" name="Immorto detected" value="true"/>
    <att type="real" name="Immorto nSC" value="3.28537E-4"/>
    <att type="real" name="Immorto/PSF" value="100.0"/>
    <att type="boolean" name="PSF detected" value="false"/>
    <att type="real" name="PSF nSC" value="0.0"/>
    <att type="boolean" name="Plasma membrane/cell surface" value="false"/>
    <att type="string" name="UniProt Accession" value="P11047"/>
    <att type="string" name="canonicalName" value="uniprotkb:P11047"/>
    <att type="list" name="cytoscape.alias.list">
      <att type="string" name="cytoscape.alias.list" value="uniprotkb:P11047"/>
    </att>
    <att type="string" name="node.borderColor" value="153,153,153"/>
    <att type="string" name="uniprotkb:" value="uniprotkb:P11047"/>
    <att type="string" name="uniprotkb:(gene name)" value="uniprotkb:LAMC1(gene name)"/>
    <graphics type="ELLIPSE" h="35.0" w="35.0" x="75.52088928222656" y="1136.7412109375" fill="#ff0000" width="5" outline="#999999" cy:nodeTransparency="1.0" cy:nodeLabelFont="Default-0-12" cy:borderLineType="solid"/>
  </node>
  <node label="uniprotkb:O75173" id="-11458">
    <att type="integer" name="#" value="80"/>
    <att type="string" name="Accession Number (unique)" value="IPI00307276"/>
    <att type="real" name="ClusteringCoefficient" value="0.0"/>
    <att type="integer" name="Degree" value="3"/>
    <att type="boolean" name="Extracellular region" value="true"/>
    <att type="string" name="Gene Name" value="ADAMTS4"/>
    <att type="string" name="Identified Proteins (138)" value="A disintegrin and metalloproteinase with thrombospondin motifs 4"/>
    <att type="boolean" name="Immorto detected" value="true"/>
    <att type="real" name="Immorto nSC" value="0.002029899"/>
    <att type="real" name="Immorto/PSF" value="0.780137266"/>
    <att type="boolean" name="PSF detected" value="true"/>
    <att type="real" name="PSF nSC" value="0.001182033"/>
    <att type="boolean" name="Plasma membrane/cell surface" value="false"/>
    <att type="string" name="UniProt Accession" value="O75173"/>
    <att type="string" name="canonicalName" value="uniprotkb:O75173"/>
    <att type="list" name="cytoscape.alias.list">
      <att type="string" name="cytoscape.alias.list" value="uniprotkb:O75173"/>
    </att>
    <att type="string" name="uniprotkb:" value="uniprotkb:O75173"/>
    <att type="string" name="uniprotkb:(gene name)" value="uniprotkb:ADAMTS4(gene name)"/>
    <graphics type="ELLIPSE" h="35.0" w="35.0" x="432.0565185546875" y="1156.1004638671875" fill="#ff9c9c" width="5" outline="#000000" cy:nodeTransparency="1.0" cy:nodeLabelFont="Default-0-12" cy:borderLineType="solid"/>
  </node>
  <node label="uniprotkb:P07942" id="-11410">
    <att type="integer" name="#" value="131"/>
    <att type="string" name="Accession Number (unique)" value="IPI00013976"/>
    <att type="real" name="ClusteringCoefficient" value="0.96703297"/>
    <att type="integer" name="Degree" value="16"/>
    <att type="boolean" name="Extracellular region" value="true"/>
    <att type="string" name="Gene Name" value="LAMB1"/>
    <att type="string" name="Identified Proteins (138)" value="Laminin subunit beta-1"/>
    <att type="boolean" name="Immorto detected" value="true"/>
    <att type="real" name="Immorto nSC" value="2.95351E-4"/>
    <att type="real" name="Immorto/PSF" value="100.0"/>
    <att type="boolean" name="PSF detected" value="false"/>
    <att type="real" name="PSF nSC" value="0.0"/>
    <att type="boolean" name="Plasma membrane/cell surface" value="false"/>
    <att type="string" name="UniProt Accession" value="P07942"/>
    <att type="string" name="canonicalName" value="uniprotkb:P07942"/>
    <att type="list" name="cytoscape.alias.list">
      <att type="string" name="cytoscape.alias.list" value="uniprotkb:P07942"/>
    </att>
    <att type="string" name="node.borderColor" value="153,153,153"/>
    <att type="string" name="uniprotkb:" value="uniprotkb:P07942"/>
    <att type="string" name="uniprotkb:(gene name)" value="uniprotkb:LAMB1(gene name)"/>
    <graphics type="ELLIPSE" h="35.0" w="35.0" x="-108.39347839355469" y="1075.436279296875" fill="#ff0000" width="5" outline="#999999" cy:nodeTransparency="1.0" cy:nodeLabelFont="Default-0-12" cy:borderLineType="solid"/>
  </node>
  <node label="uniprotkb:O00622" id="-4207">
    <att type="integer" name="#" value="14"/>
    <att type="string" name="Accession Number (unique)" value="IPI00299219"/>
    <att type="real" name="ClusteringCoefficient" value="0.0"/>
    <att type="integer" name="Degree" value="1"/>
    <att type="boolean" name="Extracellular region" value="true"/>
    <att type="string" name="Gene Name" value="CYR61"/>
    <att type="string" name="Identified Proteins (138)" value="Protein CYR61"/>
    <att type="boolean" name="Immorto detected" value="true"/>
    <att type="real" name="Immorto nSC" value="0.046978753"/>
    <att type="real" name="Immorto/PSF" value="1.124431533"/>
    <att type="boolean" name="PSF detected" value="true"/>
    <att type="real" name="PSF nSC" value="0.021548342"/>
    <att type="boolean" name="Plasma membrane/cell surface" value="false"/>
    <att type="string" name="UniProt Accession" value="O00622"/>
    <att type="string" name="canonicalName" value="uniprotkb:O00622"/>
    <att type="list" name="cytoscape.alias.list">
      <att type="string" name="cytoscape.alias.list" value="uniprotkb:O00622"/>
    </att>
    <att type="string" name="uniprotkb:" value="uniprotkb:O00622"/>
    <att type="string" name="uniprotkb:(gene name)" value="uniprotkb:CYR61(gene name)"/>
    <graphics type="ELLIPSE" h="35.0" w="35.0" x="540.146484375" y="1323.8819580078125" fill="#ff7070" width="5" outline="#000000" cy:nodeTransparency="1.0" cy:nodeLabelFont="Default-0-12" cy:borderLineType="solid"/>
  </node>
  <node label="uniprotkb:P02462" id="-11413">
    <att type="integer" name="#" value="72"/>
    <att type="string" name="Accession Number (unique)" value="IPI00743696"/>
    <att type="real" name="ClusteringCoefficient" value="0.69852941"/>
    <att type="integer" name="Degree" value="19"/>
    <att type="boolean" name="Extracellular region" value="true"/>
    <att type="string" name="Gene Name" value="COL4A1"/>
    <att type="string" name="Identified Proteins (138)" value="Isoform 1 of Collagen alpha-1(IV) chain"/>
    <att type="boolean" name="Immorto detected" value="true"/>
    <att type="real" name="Immorto nSC" value="0.001634044"/>
    <att type="real" name="Immorto/PSF" value="100.0"/>
    <att type="boolean" name="PSF detected" value="false"/>
    <att type="real" name="PSF nSC" value="0.0"/>
    <att type="boolean" name="Plasma membrane/cell surface" value="false"/>
    <att type="string" name="UniProt Accession" value="P02462"/>
    <att type="string" name="canonicalName" value="uniprotkb:P02462"/>
    <att type="list" name="cytoscape.alias.list">
      <att type="string" name="cytoscape.alias.list" value="uniprotkb:P02462"/>
    </att>
    <att type="string" name="node.borderColor" value="153,153,153"/>
    <att type="string" name="uniprotkb:" value="uniprotkb:P02462"/>
    <att type="string" name="uniprotkb:(gene name)" value="uniprotkb:COL4A1(gene name)"/>
    <graphics type="ELLIPSE" h="35.0" w="35.0" x="-34.182437896728516" y="947.9869384765625" fill="#ff0000" width="5" outline="#999999" cy:nodeTransparency="1.0" cy:nodeLabelFont="Default-0-12" cy:borderLineType="solid"/>
  </node>
  <node label="uniprotkb:O95967" id="-12189">
    <att type="integer" name="#" value="98"/>
    <att type="string" name="Accession Number (unique)" value="IPI00296058"/>
    <att type="real" name="ClusteringCoefficient" value="0.0"/>
    <att type="integer" name="Degree" value="2"/>
    <att type="boolean" name="Extracellular region" value="true"/>
    <att type="string" name="Gene Name" value="EFEMP2"/>
    <att type="string" name="Identified Proteins (138)" value="EGF-containing fibulin-like extracellular matrix protein 2"/>
    <att type="boolean" name="Immorto detected" value="true"/>
    <att type="real" name="Immorto nSC" value="0.0026845"/>
    <att type="real" name="Immorto/PSF" value="100.0"/>
    <att type="boolean" name="PSF detected" value="false"/>
    <att type="real" name="PSF nSC" value="0.0"/>
    <att type="boolean" name="Plasma membrane/cell surface" value="false"/>
    <att type="string" name="UniProt Accession" value="O95967"/>
    <att type="string" name="canonicalName" value="uniprotkb:O95967"/>
    <att type="list" name="cytoscape.alias.list">
      <att type="string" name="cytoscape.alias.list" value="uniprotkb:O95967"/>
    </att>
    <att type="string" name="node.borderColor" value="153,153,153"/>
    <att type="string" name="uniprotkb:" value="uniprotkb:O95967"/>
    <att type="string" name="uniprotkb:(gene name)" value="uniprotkb:EFEMP2(gene name)"/>
    <graphics type="ELLIPSE" h="35.0" w="35.0" x="1396.7999267578125" y="-289.40155029296875" fill="#ff0000" width="5" outline="#999999" cy:nodeTransparency="1.0" cy:nodeLabelFont="Default-0-12" cy:borderLineType="solid"/>
  </node>
  <node label="uniprotkb:P14543" id="-7347">
    <att type="integer" name="#" value="119"/>
    <att type="string" name="Accession Number (unique)" value="IPI00026944"/>
    <att type="real" name="ClusteringCoefficient" value="0.5"/>
    <att type="integer" name="Degree" value="4"/>
    <att type="boolean" name="Extracellular region" value="true"/>
    <att type="string" name="Gene Name" value="NID1"/>
    <att type="string" name="Identified Proteins (138)" value="Isoform 1 of Nidogen-1"/>
    <att type="boolean" name="Immorto detected" value="true"/>
    <att type="real" name="Immorto nSC" value="6.44995E-4"/>
    <att type="real" name="Immorto/PSF" value="100.0"/>
    <att type="boolean" name="PSF detected" value="false"/>
    <att type="real" name="PSF nSC" value="0.0"/>
    <att type="boolean" name="Plasma membrane/cell surface" value="false"/>
    <att type="string" name="UniProt Accession" value="P14543"/>
    <att type="string" name="canonicalName" value="uniprotkb:P14543"/>
    <att type="list" name="cytoscape.alias.list">
      <att type="string" name="cytoscape.alias.list" value="uniprotkb:P14543"/>
    </att>
    <att type="string" name="node.borderColor" value="153,153,153"/>
    <att type="string" name="uniprotkb:" value="uniprotkb:P14543"/>
    <att type="string" name="uniprotkb:(gene name)" value="uniprotkb:NID1(gene name)"/>
    <graphics type="ELLIPSE" h="35.0" w="35.0" x="278.7945556640625" y="970.5729370117188" fill="#ff0000" width="5" outline="#999999" cy:nodeTransparency="1.0" cy:nodeLabelFont="Default-0-12" cy:borderLineType="solid"/>
  </node>
  <node label="uniprotkb:P04264" id="-8517">
    <att type="integer" name="#" value="4"/>
    <att type="string" name="Accession Number (unique)" value="IPI00220327"/>
    <att type="real" name="ClusteringCoefficient" value="0.0"/>
    <att type="integer" name="Degree" value="0"/>
    <att type="boolean" name="Extracellular region" value="false"/>
    <att type="string" name="Gene Name" value="KRT1"/>
    <att type="string" name="Identified Proteins (138)" value="&quot;Keratin, type II cytoskeletal 1&quot;"/>
    <att type="boolean" name="Immorto detected" value="true"/>
    <att type="real" name="Immorto nSC" value="0.070527841"/>
    <att type="real" name="Immorto/PSF" value="-0.597493978"/>
    <att type="boolean" name="PSF detected" value="true"/>
    <att type="real" name="PSF nSC" value="0.106714688"/>
    <att type="boolean" name="Plasma membrane/cell surface" value="true"/>
    <att type="string" name="UniProt Accession" value="P04264"/>
    <att type="string" name="canonicalName" value="uniprotkb:P04264"/>
    <att type="list" name="cytoscape.alias.list">
      <att type="string" name="cytoscape.alias.list" value="uniprotkb:P04264"/>
    </att>
    <att type="string" name="node.shape" value="roundrect"/>
    <att type="string" name="uniprotkb:" value="uniprotkb:P04264"/>
    <att type="string" name="uniprotkb:(gene name)" value="uniprotkb:KRT1(gene name)"/>
    <graphics type="ROUNDED_RECTANGLE" h="35.0" w="35.0" x="661.1427612304688" y="1323.8819580078125" fill="#b3b3ff" width="5" outline="#000000" cy:nodeTransparency="1.0" cy:nodeLabelFont="Default-0-12" cy:borderLineType="solid"/>
  </node>
  <node label="uniprotkb:P24593" id="-9411">
    <att type="integer" name="#" value="96"/>
    <att type="string" name="Accession Number (unique)" value="IPI00029236"/>
    <att type="real" name="ClusteringCoefficient" value="0.7"/>
    <att type="integer" name="Degree" value="5"/>
    <att type="boolean" name="Extracellular region" value="true"/>
    <att type="string" name="Gene Name" value="IGFBP5"/>
    <att type="string" name="Identified Proteins (138)" value="Insulin-like growth factor-binding protein 5"/>
    <att type="boolean" name="Immorto detected" value="true"/>
    <att type="real" name="Immorto nSC" value="0.004713611"/>
    <att type="real" name="Immorto/PSF" value="100.0"/>
    <att type="boolean" name="PSF detected" value="false"/>
    <att type="real" name="PSF nSC" value="0.0"/>
    <att type="boolean" name="Plasma membrane/cell surface" value="false"/>
    <att type="string" name="UniProt Accession" value="P24593"/>
    <att type="string" name="canonicalName" value="uniprotkb:P24593"/>
    <att type="list" name="cytoscape.alias.list">
      <att type="string" name="cytoscape.alias.list" value="uniprotkb:P24593"/>
    </att>
    <att type="string" name="node.borderColor" value="153,153,153"/>
    <att type="string" name="uniprotkb:" value="uniprotkb:P24593"/>
    <att type="string" name="uniprotkb:(gene name)" value="uniprotkb:IGFBP5(gene name)"/>
    <graphics type="ELLIPSE" h="35.0" w="35.0" x="94.88025665283203" y="685.021728515625" fill="#ff0000" width="5" outline="#999999" cy:nodeTransparency="1.0" cy:nodeLabelFont="Default-0-12" cy:borderLineType="solid"/>
  </node>
  <node label="uniprotkb:P25705" id="-10931">
    <att type="integer" name="#" value="59"/>
    <att type="string" name="Accession Number (unique)" value="IPI00440493"/>
    <att type="real" name="ClusteringCoefficient" value="0.32727273"/>
    <att type="integer" name="Degree" value="11"/>
    <att type="boolean" name="Extracellular region" value="false"/>
    <att type="string" name="Gene Name" value="ATP5A1"/>
    <att type="string" name="Identified Proteins (138)" value="&quot;ATP synthase subunit alpha, mitochondrial&quot;"/>
    <att type="boolean" name="Immorto detected" value="true"/>
    <att type="real" name="Immorto nSC" value="0.00109553"/>
    <att type="real" name="Immorto/PSF" value="-2.766055379"/>
    <att type="boolean" name="PSF detected" value="true"/>
    <att type="real" name="PSF nSC" value="0.007452294"/>
    <att type="boolean" name="Plasma membrane/cell surface" value="true"/>
    <att type="string" name="UniProt Accession" value="P25705"/>
    <att type="string" name="canonicalName" value="uniprotkb:P25705"/>
    <att type="list" name="cytoscape.alias.list">
      <att type="string" name="cytoscape.alias.list" value="uniprotkb:P25705"/>
    </att>
    <att type="string" name="node.shape" value="roundrect"/>
    <att type="string" name="uniprotkb:" value="uniprotkb:P25705"/>
    <att type="string" name="uniprotkb:(gene name)" value="uniprotkb:ATP5A1(gene name)"/>
    <graphics type="ROUNDED_RECTANGLE" h="35.0" w="35.0" x="81.97401428222656" y="-66.76840209960938" fill="#0000ff" width="5" outline="#000000" cy:nodeTransparency="1.0" cy:nodeLabelFont="Default-0-12" cy:borderLineType="solid"/>
  </node>
  <node label="uniprotkb:P08670" id="-11330">
    <att type="integer" name="#" value="3"/>
    <att type="string" name="Accession Number (unique)" value="IPI00418471"/>
    <att type="real" name="ClusteringCoefficient" value="0.83333333"/>
    <att type="integer" name="Degree" value="6"/>
    <att type="boolean" name="Extracellular region" value="false"/>
    <att type="string" name="Gene Name" value="VIM"/>
    <att type="string" name="Identified Proteins (138)" value="Vimentin"/>
    <att type="boolean" name="Immorto detected" value="true"/>
    <att type="real" name="Immorto nSC" value="0.152626795"/>
    <att type="real" name="Immorto/PSF" value="0.119087563"/>
    <att type="boolean" name="PSF detected" value="true"/>
    <att type="real" name="PSF nSC" value="0.140534145"/>
    <att type="boolean" name="Plasma membrane/cell surface" value="true"/>
    <att type="string" name="UniProt Accession" value="P08670"/>
    <att type="string" name="canonicalName" value="uniprotkb:P08670"/>
    <att type="list" name="cytoscape.alias.list">
      <att type="string" name="cytoscape.alias.list" value="uniprotkb:P08670"/>
    </att>
    <att type="string" name="node.shape" value="roundrect"/>
    <att type="string" name="uniprotkb:" value="uniprotkb:P08670"/>
    <att type="string" name="uniprotkb:(gene name)" value="uniprotkb:VIM(gene name)"/>
    <graphics type="ROUNDED_RECTANGLE" h="35.0" w="34.999998807907104" x="-19.662846207618713" y="173.61083984375" fill="#fff0f0" width="5" outline="#000000" cy:nodeTransparency="1.0" cy:nodeLabelFont="Default-0-12" cy:borderLineType="solid"/>
  </node>
  <node label="uniprotkb:P04004" id="-10650">
    <att type="integer" name="#" value="22"/>
    <att type="string" name="Accession Number (unique)" value="IPI00298971"/>
    <att type="real" name="ClusteringCoefficient" value="0.75"/>
    <att type="integer" name="Degree" value="8"/>
    <att type="boolean" name="Extracellular region" value="true"/>
    <att type="string" name="Gene Name" value="VTN"/>
    <att type="string" name="Identified Proteins (138)" value="Vitronectin"/>
    <att type="boolean" name="Immorto detected" value="true"/>
    <att type="real" name="Immorto nSC" value="0.008520791"/>
    <att type="real" name="Immorto/PSF" value="-0.493080988"/>
    <att type="boolean" name="PSF detected" value="true"/>
    <att type="real" name="PSF nSC" value="0.011992565"/>
    <att type="boolean" name="Plasma membrane/cell surface" value="false"/>
    <att type="string" name="UniProt Accession" value="P04004"/>
    <att type="string" name="canonicalName" value="uniprotkb:P04004"/>
    <att type="list" name="cytoscape.alias.list">
      <att type="string" name="cytoscape.alias.list" value="uniprotkb:P04004"/>
    </att>
    <att type="string" name="uniprotkb:" value="uniprotkb:P04004"/>
    <att type="string" name="uniprotkb:(gene name)" value="uniprotkb:VTN(gene name)"/>
    <graphics type="ELLIPSE" h="35.0" w="35.0" x="-90.6473388671875" y="852.8032836914062" fill="#c0c0ff" width="5" outline="#000000" cy:nodeTransparency="1.0" cy:nodeLabelFont="Default-0-12" cy:borderLineType="solid"/>
  </node>
  <node label="uniprotkb:P02452" id="-9246">
    <att type="integer" name="#" value="23"/>
    <att type="string" name="Accession Number (unique)" value="IPI00297646"/>
    <att type="real" name="ClusteringCoefficient" value="0.45454545"/>
    <att type="integer" name="Degree" value="13"/>
    <att type="boolean" name="Extracellular region" value="true"/>
    <att type="string" name="Gene Name" value="COL1A1"/>
    <att type="string" name="Identified Proteins (138)" value="Collagen alpha-1(I) chain"/>
    <att type="boolean" name="Immorto detected" value="true"/>
    <att type="real" name="Immorto nSC" value="0.007361425"/>
    <att type="real" name="Immorto/PSF" value="2.850765082"/>
    <att type="boolean" name="PSF detected" value="true"/>
    <att type="real" name="PSF nSC" value="0.00102046"/>
    <att type="boolean" name="Plasma membrane/cell surface" value="false"/>
    <att type="string" name="UniProt Accession" value="P02452"/>
    <att type="string" name="canonicalName" value="uniprotkb:P02452"/>
    <att type="list" name="cytoscape.alias.list">
      <att type="string" name="cytoscape.alias.list" value="uniprotkb:P02452"/>
    </att>
    <att type="string" name="uniprotkb:" value="uniprotkb:P02452"/>
    <att type="string" name="uniprotkb:(gene name)" value="uniprotkb:COL1A1(gene name)"/>
    <graphics type="ELLIPSE" h="35.0" w="35.0" x="-49.50860595703125" y="878.61572265625" fill="#ff0000" width="5" outline="#000000" cy:nodeTransparency="1.0" cy:nodeLabelFont="Default-0-12" cy:borderLineType="solid"/>
  </node>
  <node label="uniprotkb:Q9Y6C2" id="-6013">
    <att type="integer" name="#" value="10"/>
    <att type="string" name="Accession Number (unique)" value="IPI00013079"/>
    <att type="real" name="ClusteringCoefficient" value="0.0"/>
    <att type="integer" name="Degree" value="2"/>
    <att type="boolean" name="Extracellular region" value="true"/>
    <att type="string" name="Gene Name" value="EMILIN1"/>
    <att type="string" name="Identified Proteins (138)" value="EMILIN-1"/>
    <att type="boolean" name="Immorto detected" value="true"/>
    <att type="real" name="Immorto nSC" value="0.049657092"/>
    <att type="real" name="Immorto/PSF" value="0.998415138"/>
    <att type="boolean" name="PSF detected" value="true"/>
    <att type="real" name="PSF nSC" value="0.024855836"/>
    <att type="boolean" name="Plasma membrane/cell surface" value="false"/>
    <att type="string" name="UniProt Accession" value="Q9Y6C2"/>
    <att type="string" name="canonicalName" value="uniprotkb:Q9Y6C2"/>
    <att type="list" name="cytoscape.alias.list">
      <att type="string" name="cytoscape.alias.list" value="uniprotkb:Q9Y6C2"/>
    </att>
    <att type="string" name="uniprotkb:" value="uniprotkb:Q9Y6C2"/>
    <att type="string" name="uniprotkb:(gene name)" value="uniprotkb:EMILIN1(gene name)"/>
    <graphics type="ELLIPSE" h="35.0" w="35.0" x="-295.5343017578125" y="1356.1475830078125" fill="#ff8080" width="5" outline="#000000" cy:nodeTransparency="1.0" cy:nodeLabelFont="Default-0-12" cy:borderLineType="solid"/>
  </node>
  <node label="uniprotkb:P14618" id="-11956">
    <att type="integer" name="#" value="107"/>
    <att type="string" name="Accession Number (unique)" value="IPI00220644"/>
    <att type="real" name="ClusteringCoefficient" value="0.0"/>
    <att type="integer" name="Degree" value="2"/>
    <att type="boolean" name="Extracellular region" value="false"/>
    <att type="string" name="Gene Name" value="PKM2"/>
    <att type="string" name="Identified Proteins (138)" value="Isoform M1 of Pyruvate kinase isozymes M1/M2"/>
    <att type="boolean" name="Immorto detected" value="true"/>
    <att type="real" name="Immorto nSC" value="0.001763806"/>
    <att type="real" name="Immorto/PSF" value="100.0"/>
    <att type="boolean" name="PSF detected" value="false"/>
    <att type="real" name="PSF nSC" value="0.0"/>
    <att type="boolean" name="Plasma membrane/cell surface" value="true"/>
    <att type="string" name="UniProt Accession" value="P14618"/>
    <att type="string" name="canonicalName" value="uniprotkb:P14618"/>
    <att type="list" name="cytoscape.alias.list">
      <att type="string" name="cytoscape.alias.list" value="uniprotkb:P14618"/>
    </att>
    <att type="string" name="node.borderColor" value="153,153,153"/>
    <att type="string" name="node.shape" value="roundrect"/>
    <att type="string" name="uniprotkb:" value="uniprotkb:P14618"/>
    <att type="string" name="uniprotkb:(gene name)" value="uniprotkb:PKM2(gene name)"/>
    <graphics type="ROUNDED_RECTANGLE" h="35.0" w="35.00000762939453" x="-142.2724266052246" y="1356.1475830078125" fill="#ff0000" width="5" outline="#999999" cy:nodeTransparency="1.0" cy:nodeLabelFont="Default-0-12" cy:borderLineType="solid"/>
  </node>
  <node label="uniprotkb:P12110" id="-11622">
    <att type="integer" name="#" value="44"/>
    <att type="string" name="Accession Number (unique)" value="IPI00304840"/>
    <att type="real" name="ClusteringCoefficient" value="1.0"/>
    <att type="integer" name="Degree" value="7"/>
    <att type="boolean" name="Extracellular region" value="true"/>
    <att type="string" name="Gene Name" value="COL6A2"/>
    <att type="string" name="Identified Proteins (138)" value="Isoform 2C2 of Collagen alpha-2(VI) chain"/>
    <att type="boolean" name="Immorto detected" value="true"/>
    <att type="real" name="Immorto nSC" value="0.004490975"/>
    <att type="real" name="Immorto/PSF" value="2.202089338"/>
    <att type="boolean" name="PSF detected" value="true"/>
    <att type="real" name="PSF nSC" value="9.75991E-4"/>
    <att type="boolean" name="Plasma membrane/cell surface" value="false"/>
    <att type="string" name="UniProt Accession" value="P12110"/>
    <att type="string" name="canonicalName" value="uniprotkb:P12110"/>
    <att type="list" name="cytoscape.alias.list">
      <att type="string" name="cytoscape.alias.list" value="uniprotkb:P12110"/>
    </att>
    <att type="string" name="uniprotkb:" value="uniprotkb:P12110"/>
    <att type="string" name="uniprotkb:(gene name)" value="uniprotkb:COL6A2(gene name)"/>
    <graphics type="ELLIPSE" h="35.0" w="35.0" x="-3.5300445556640625" y="1077.049560546875" fill="#ff0000" width="5" outline="#000000" cy:nodeTransparency="1.0" cy:nodeLabelFont="Default-0-12" cy:borderLineType="solid"/>
  </node>
  <node label="uniprotkb:P14625" id="-9225">
    <att type="integer" name="#" value="30"/>
    <att type="string" name="Accession Number (unique)" value="IPI00027230"/>
    <att type="real" name="ClusteringCoefficient" value="0.5"/>
    <att type="integer" name="Degree" value="7"/>
    <att type="boolean" name="Extracellular region" value="false"/>
    <att type="string" name="Gene Name" value="HSP90B1"/>
    <att type="string" name="Identified Proteins (138)" value="Endoplasmin"/>
    <att type="boolean" name="Immorto detected" value="true"/>
    <att type="real" name="Immorto nSC" value="0.001190794"/>
    <att type="real" name="Immorto/PSF" value="-3.069547377"/>
    <att type="boolean" name="PSF detected" value="true"/>
    <att type="real" name="PSF nSC" value="0.009996832"/>
    <att type="boolean" name="Plasma membrane/cell surface" value="true"/>
    <att type="string" name="UniProt Accession" value="P14625"/>
    <att type="string" name="canonicalName" value="uniprotkb:P14625"/>
    <att type="list" name="cytoscape.alias.list">
      <att type="string" name="cytoscape.alias.list" value="uniprotkb:P14625"/>
    </att>
    <att type="string" name="node.shape" value="roundrect"/>
    <att type="string" name="uniprotkb:" value="uniprotkb:P14625"/>
    <att type="string" name="uniprotkb:(gene name)" value="uniprotkb:HSP90B1(gene name)"/>
    <graphics type="ROUNDED_RECTANGLE" h="35.0" w="35.0" x="-268.1085510253906" y="7.442619323730469" fill="#0000ff" width="5" outline="#000000" cy:nodeTransparency="1.0" cy:nodeLabelFont="Default-0-12" cy:borderLineType="solid"/>
  </node>
  <node label="uniprotkb:P24821" id="-7379">
    <att type="integer" name="#" value="11"/>
    <att type="string" name="Accession Number (unique)" value="IPI00220213"/>
    <att type="real" name="ClusteringCoefficient" value="0.82142857"/>
    <att type="integer" name="Degree" value="8"/>
    <att type="boolean" name="Extracellular region" value="true"/>
    <att type="string" name="Gene Name" value="TNC"/>
    <att type="string" name="Identified Proteins (138)" value="Isoform 4 of Tenascin"/>
    <att type="boolean" name="Immorto detected" value="true"/>
    <att type="real" name="Immorto nSC" value="0.017212092"/>
    <att type="real" name="Immorto/PSF" value="0.480349575"/>
    <att type="boolean" name="PSF detected" value="true"/>
    <att type="real" name="PSF nSC" value="0.012337695"/>
    <att type="boolean" name="Plasma membrane/cell surface" value="false"/>
    <att type="string" name="UniProt Accession" value="P24821"/>
    <att type="string" name="canonicalName" value="uniprotkb:P24821"/>
    <att type="list" name="cytoscape.alias.list">
      <att type="string" name="cytoscape.alias.list" value="uniprotkb:P24821"/>
    </att>
    <att type="string" name="uniprotkb:" value="uniprotkb:P24821"/>
    <att type="string" name="uniprotkb:(gene name)" value="uniprotkb:TNC(gene name)"/>
    <graphics type="ELLIPSE" h="35.0" w="35.0" x="-203.5771942138672" y="1062.530029296875" fill="#ffc2c2" width="5" outline="#000000" cy:nodeTransparency="1.0" cy:nodeLabelFont="Default-0-12" cy:borderLineType="solid"/>
  </node>
  <node label="uniprotkb:P63000" id="-11343">
    <att type="integer" name="#" value="78"/>
    <att type="string" name="Accession Number (unique)" value="IPI00010271"/>
    <att type="real" name="ClusteringCoefficient" value="0.33333333"/>
    <att type="integer" name="Degree" value="3"/>
    <att type="boolean" name="Extracellular region" value="false"/>
    <att type="string" name="Gene Name" value="RAC1"/>
    <att type="string" name="Identified Proteins (138)" value="Isoform A of Ras-related C3 botulinum toxin substrate 1"/>
    <att type="boolean" name="Immorto detected" value="true"/>
    <att type="real" name="Immorto nSC" value="0.005914826"/>
    <att type="real" name="Immorto/PSF" value="1.202659847"/>
    <att type="boolean" name="PSF detected" value="true"/>
    <att type="real" name="PSF nSC" value="0.002569835"/>
    <att type="boolean" name="Plasma membrane/cell surface" value="true"/>
    <att type="string" name="UniProt Accession" value="P63000"/>
    <att type="string" name="canonicalName" value="uniprotkb:P63000"/>
    <att type="list" name="cytoscape.alias.list">
      <att type="string" name="cytoscape.alias.list" value="uniprotkb:P63000"/>
    </att>
    <att type="string" name="node.shape" value="roundrect"/>
    <att type="string" name="uniprotkb:" value="uniprotkb:P63000"/>
    <att type="string" name="uniprotkb:(gene name)" value="uniprotkb:RAC1(gene name)"/>
    <graphics type="ROUNDED_RECTANGLE" h="35.0" w="35.0" x="278.7945251464844" y="-86.1278076171875" fill="#ff6666" width="5" outline="#000000" cy:nodeTransparency="1.0" cy:nodeLabelFont="Default-0-12" cy:borderLineType="solid"/>
  </node>
  <node label="uniprotkb:O15230" id="-12050">
    <att type="integer" name="#" value="102"/>
    <att type="string" name="Accession Number (unique)" value="IPI00783665"/>
    <att type="real" name="ClusteringCoefficient" value="0.96703297"/>
    <att type="integer" name="Degree" value="16"/>
    <att type="boolean" name="Extracellular region" value="true"/>
    <att type="string" name="Gene Name" value="LAMA5"/>
    <att type="string" name="Identified Proteins (138)" value="Laminin subunit alpha-5"/>
    <att type="boolean" name="Immorto detected" value="true"/>
    <att type="real" name="Immorto nSC" value="2.19298E-4"/>
    <att type="real" name="Immorto/PSF" value="100.0"/>
    <att type="boolean" name="PSF detected" value="false"/>
    <att type="real" name="PSF nSC" value="0.0"/>
    <att type="boolean" name="Plasma membrane/cell surface" value="false"/>
    <att type="string" name="UniProt Accession" value="O15230"/>
    <att type="string" name="canonicalName" value="uniprotkb:O15230"/>
    <att type="list" name="cytoscape.alias.list">
      <att type="string" name="cytoscape.alias.list" value="uniprotkb:O15230"/>
    </att>
    <att type="string" name="node.borderColor" value="153,153,153"/>
    <att type="string" name="uniprotkb:" value="uniprotkb:O15230"/>
    <att type="string" name="uniprotkb:(gene name)" value="uniprotkb:LAMA5(gene name)"/>
    <graphics type="ELLIPSE" h="35.0" w="34.999996185302734" x="-68.06137275695801" y="1170.619873046875" fill="#ff0000" width="5" outline="#999999" cy:nodeTransparency="1.0" cy:nodeLabelFont="Default-0-12" cy:borderLineType="solid"/>
  </node>
  <node label="uniprotkb:P08572" id="-12240">
    <att type="integer" name="#" value="93"/>
    <att type="string" name="Accession Number (unique)" value="IPI00306322"/>
    <att type="real" name="ClusteringCoefficient" value="0.775"/>
    <att type="integer" name="Degree" value="18"/>
    <att type="boolean" name="Extracellular region" value="true"/>
    <att type="string" name="Gene Name" value="COL4A2"/>
    <att type="string" name="Identified Proteins (138)" value="Collagen alpha-2(IV) chain"/>
    <att type="boolean" name="Immorto detected" value="true"/>
    <att type="real" name="Immorto nSC" value="0.001044277"/>
    <att type="real" name="Immorto/PSF" value="100.0"/>
    <att type="boolean" name="PSF detected" value="false"/>
    <att type="real" name="PSF nSC" value="0.0"/>
    <att type="boolean" name="Plasma membrane/cell surface" value="false"/>
    <att type="string" name="UniProt Accession" value="P08572"/>
    <att type="string" name="canonicalName" value="uniprotkb:P08572"/>
    <att type="list" name="cytoscape.alias.list">
      <att type="string" name="cytoscape.alias.list" value="uniprotkb:P08572"/>
    </att>
    <att type="string" name="node.borderColor" value="153,153,153"/>
    <att type="string" name="uniprotkb:" value="uniprotkb:P08572"/>
    <att type="string" name="uniprotkb:(gene name)" value="uniprotkb:COL4A2(gene name)"/>
    <graphics type="ELLIPSE" h="35.0" w="35.0" x="-161.63180541992188" y="914.1080322265625" fill="#ff0000" width="5" outline="#999999" cy:nodeTransparency="1.0" cy:nodeLabelFont="Default-0-12" cy:borderLineType="solid"/>
  </node>
  <node label="uniprotkb:Q14254" id="-5472">
    <att type="integer" name="#" value="121"/>
    <att type="string" name="Accession Number (unique)" value="IPI00789008"/>
    <att type="real" name="ClusteringCoefficient" value="0.0"/>
    <att type="integer" name="Degree" value="1"/>
    <att type="boolean" name="Extracellular region" value="false"/>
    <att type="string" name="Gene Name" value="FLOT2"/>
    <att type="string" name="Identified Proteins (138)" value="Flotillin-2"/>
    <att type="boolean" name="Immorto detected" value="true"/>
    <att type="real" name="Immorto nSC" value="0.003110613"/>
    <att type="real" name="Immorto/PSF" value="100.0"/>
    <att type="boolean" name="PSF detected" value="false"/>
    <att type="real" name="PSF nSC" value="0.0"/>
    <att type="boolean" name="Plasma membrane/cell surface" value="true"/>
    <att type="string" name="UniProt Accession" value="Q14254"/>
    <att type="string" name="canonicalName" value="uniprotkb:Q14254"/>
    <att type="list" name="cytoscape.alias.list">
      <att type="string" name="cytoscape.alias.list" value="uniprotkb:Q14254"/>
    </att>
    <att type="string" name="node.borderColor" value="153,153,153"/>
    <att type="string" name="node.shape" value="roundrect"/>
    <att type="string" name="uniprotkb:" value="uniprotkb:Q14254"/>
    <att type="string" name="uniprotkb:(gene name)" value="uniprotkb:FLOT2(gene name)"/>
    <graphics type="ROUNDED_RECTANGLE" h="35.0" w="35.0" x="418.82757568359375" y="1323.8819580078125" fill="#ff0000" width="5" outline="#999999" cy:nodeTransparency="1.0" cy:nodeLabelFont="Default-0-12" cy:borderLineType="solid"/>
  </node>
  <node label="uniprotkb:P07093" id="-7320">
    <att type="integer" name="#" value="110"/>
    <att type="string" name="Accession Number (unique)" value="IPI00914848"/>
    <att type="real" name="ClusteringCoefficient" value="1.0"/>
    <att type="integer" name="Degree" value="2"/>
    <att type="boolean" name="Extracellular region" value="true"/>
    <att type="string" name="Gene Name" value="SERPINE2"/>
    <att type="string" name="Identified Proteins (138)" value="Isoform 2 of Glia-derived nexin"/>
    <att type="boolean" name="Immorto detected" value="true"/>
    <att type="real" name="Immorto nSC" value="9.95937E-4"/>
    <att type="real" name="Immorto/PSF" value="100.0"/>
    <att type="boolean" name="PSF detected" value="false"/>
    <att type="real" name="PSF nSC" value="0.0"/>
    <att type="boolean" name="Plasma membrane/cell surface" value="false"/>
    <att type="string" name="UniProt Accession" value="P07093"/>
    <att type="string" name="canonicalName" value="uniprotkb:P07093"/>
    <att type="list" name="cytoscape.alias.list">
      <att type="string" name="cytoscape.alias.list" value="uniprotkb:P07093"/>
    </att>
    <att type="string" name="node.borderColor" value="153,153,153"/>
    <att type="string" name="uniprotkb:" value="uniprotkb:P07093"/>
    <att type="string" name="uniprotkb:(gene name)" value="uniprotkb:SERPINE2(gene name)"/>
    <graphics type="ELLIPSE" h="35.0" w="35.0" x="-327.800048828125" y="936.6939697265625" fill="#ff0000" width="5" outline="#999999" cy:nodeTransparency="1.0" cy:nodeLabelFont="Default-0-12" cy:borderLineType="solid"/>
  </node>
  <node label="uniprotkb:P01024" id="-9927">
    <att type="integer" name="#" value="127"/>
    <att type="string" name="Accession Number (unique)" value="IPI00783987"/>
    <att type="real" name="ClusteringCoefficient" value="0.0"/>
    <att type="integer" name="Degree" value="3"/>
    <att type="boolean" name="Extracellular region" value="true"/>
    <att type="string" name="Gene Name" value="C3"/>
    <att type="string" name="Identified Proteins (138)" value="Complement C3 (Fragment)"/>
    <att type="boolean" name="Immorto detected" value="true"/>
    <att type="real" name="Immorto nSC" value="3.12725E-4"/>
    <att type="real" name="Immorto/PSF" value="100.0"/>
    <att type="boolean" name="PSF detected" value="false"/>
    <att type="real" name="PSF nSC" value="0.0"/>
    <att type="boolean" name="Plasma membrane/cell surface" value="false"/>
    <att type="string" name="UniProt Accession" value="P01024"/>
    <att type="string" name="canonicalName" value="uniprotkb:P01024"/>
    <att type="list" name="cytoscape.alias.list">
      <att type="string" name="cytoscape.alias.list" value="uniprotkb:P01024"/>
    </att>
    <att type="string" name="node.borderColor" value="153,153,153"/>
    <att type="string" name="uniprotkb:" value="uniprotkb:P01024"/>
    <att type="string" name="uniprotkb:(gene name)" value="uniprotkb:C3(gene name)"/>
    <graphics type="ELLIPSE" h="35.0" w="35.0" x="1089.953369140625" y="-289.40155029296875" fill="#ff0000" width="5" outline="#999999" cy:nodeTransparency="1.0" cy:nodeLabelFont="Default-0-12" cy:borderLineType="solid"/>
  </node>
  <node label="uniprotkb:P04083" id="-10517">
    <att type="integer" name="#" value="39"/>
    <att type="string" name="Accession Number (unique)" value="IPI00218918"/>
    <att type="real" name="ClusteringCoefficient" value="0.0"/>
    <att type="integer" name="Degree" value="2"/>
    <att type="boolean" name="Extracellular region" value="true"/>
    <att type="string" name="Gene Name" value="ANXA1"/>
    <att type="string" name="Identified Proteins (138)" value="Annexin A1"/>
    <att type="boolean" name="Immorto detected" value="true"/>
    <att type="real" name="Immorto nSC" value="0.002809052"/>
    <att type="real" name="Immorto/PSF" value="-2.615718465"/>
    <att type="boolean" name="PSF detected" value="true"/>
    <att type="real" name="PSF nSC" value="0.017217476"/>
    <att type="boolean" name="Plasma membrane/cell surface" value="false"/>
    <att type="string" name="UniProt Accession" value="P04083"/>
    <att type="string" name="canonicalName" value="uniprotkb:P04083"/>
    <att type="list" name="cytoscape.alias.list">
      <att type="string" name="cytoscape.alias.list" value="uniprotkb:P04083"/>
    </att>
    <att type="string" name="uniprotkb:" value="uniprotkb:P04083"/>
    <att type="string" name="uniprotkb:(gene name)" value="uniprotkb:ANXA1(gene name)"/>
    <graphics type="ELLIPSE" h="35.0" w="35.0" x="676.4690551757812" y="1125.4481201171875" fill="#0000ff" width="5" outline="#000000" cy:nodeTransparency="1.0" cy:nodeLabelFont="Default-0-12" cy:borderLineType="solid"/>
  </node>
  <node label="uniprotkb:Q92743" id="-7774">
    <att type="integer" name="#" value="8"/>
    <att type="string" name="Accession Number (unique)" value="IPI00003176"/>
    <att type="real" name="ClusteringCoefficient" value="0.0"/>
    <att type="integer" name="Degree" value="1"/>
    <att type="boolean" name="Extracellular region" value="true"/>
    <att type="string" name="Gene Name" value="HTRA1"/>
    <att type="string" name="Identified Proteins (138)" value="Serine protease HTRA1"/>
    <att type="boolean" name="Immorto detected" value="true"/>
    <att type="real" name="Immorto nSC" value="0.095003236"/>
    <att type="real" name="Immorto/PSF" value="0.41036962"/>
    <att type="boolean" name="PSF detected" value="true"/>
    <att type="real" name="PSF nSC" value="0.07148334"/>
    <att type="boolean" name="Plasma membrane/cell surface" value="false"/>
    <att type="string" name="UniProt Accession" value="Q92743"/>
    <att type="string" name="canonicalName" value="uniprotkb:Q92743"/>
    <att type="list" name="cytoscape.alias.list">
      <att type="string" name="cytoscape.alias.list" value="uniprotkb:Q92743"/>
    </att>
    <att type="string" name="uniprotkb:" value="uniprotkb:Q92743"/>
    <att type="string" name="uniprotkb:(gene name)" value="uniprotkb:HTRA1(gene name)"/>
    <graphics type="ELLIPSE" h="35.0" w="34.99999952316284" x="-14.166263818740845" y="750.6328125" fill="#ffcbcb" width="5" outline="#000000" cy:nodeTransparency="1.0" cy:nodeLabelFont="Default-0-12" cy:borderLineType="solid"/>
  </node>
  <node label="uniprotkb:P02751" id="-7994">
    <att type="integer" name="#" value="2"/>
    <att type="string" name="Accession Number (unique)" value="IPI00845263"/>
    <att type="real" name="ClusteringCoefficient" value="0.31868132"/>
    <att type="integer" name="Degree" value="16"/>
    <att type="boolean" name="Extracellular region" value="true"/>
    <att type="string" name="Gene Name" value="FN1"/>
    <att type="string" name="Identified Proteins (138)" value="fibronectin 1 isoform 2 preproprotein"/>
    <att type="boolean" name="Immorto detected" value="true"/>
    <att type="real" name="Immorto nSC" value="0.057179424"/>
    <att type="real" name="Immorto/PSF" value="4.613461857"/>
    <att type="boolean" name="PSF detected" value="true"/>
    <att type="real" name="PSF nSC" value="0.002335874"/>
    <att type="boolean" name="Plasma membrane/cell surface" value="false"/>
    <att type="string" name="UniProt Accession" value="P02751"/>
    <att type="string" name="canonicalName" value="uniprotkb:P02751"/>
    <att type="list" name="cytoscape.alias.list">
      <att type="string" name="cytoscape.alias.list" value="uniprotkb:P02751"/>
    </att>
    <att type="string" name="uniprotkb:" value="uniprotkb:P02751"/>
    <att type="string" name="uniprotkb:(gene name)" value="uniprotkb:FN1(gene name)"/>
    <graphics type="ELLIPSE" h="35.0" w="35.0" x="165.05813598632812" y="906.0415649414062" fill="#ff0000" width="5" outline="#000000" cy:nodeTransparency="1.0" cy:nodeLabelFont="Default-0-12" cy:borderLineType="solid"/>
  </node>
  <node label="uniprotkb:P48047" id="-9727">
    <att type="integer" name="#" value="111"/>
    <att type="string" name="Accession Number (unique)" value="IPI00007611"/>
    <att type="real" name="ClusteringCoefficient" value="1.0"/>
    <att type="integer" name="Degree" value="2"/>
    <att type="boolean" name="Extracellular region" value="false"/>
    <att type="string" name="Gene Name" value="ATP5O"/>
    <att type="string" name="Identified Proteins (138)" value="&quot;ATP synthase subunit O, mitochondrial&quot;"/>
    <att type="boolean" name="Immorto detected" value="true"/>
    <att type="real" name="Immorto nSC" value="0.002857905"/>
    <att type="real" name="Immorto/PSF" value="-0.30043591"/>
    <att type="boolean" name="PSF detected" value="true"/>
    <att type="real" name="PSF nSC" value="0.003519557"/>
    <att type="boolean" name="Plasma membrane/cell surface" value="true"/>
    <att type="string" name="UniProt Accession" value="P48047"/>
    <att type="string" name="canonicalName" value="uniprotkb:P48047"/>
    <att type="list" name="cytoscape.alias.list">
      <att type="string" name="cytoscape.alias.list" value="uniprotkb:P48047"/>
    </att>
    <att type="string" name="node.shape" value="roundrect"/>
    <att type="string" name="uniprotkb:" value="uniprotkb:P48047"/>
    <att type="string" name="uniprotkb:(gene name)" value="uniprotkb:ATP5O(gene name)"/>
    <graphics type="ROUNDED_RECTANGLE" h="35.0" w="35.0" x="67.4544448852539" y="-307.14764404296875" fill="#d9d9ff" width="5" outline="#000000" cy:nodeTransparency="1.0" cy:nodeLabelFont="Default-0-12" cy:borderLineType="solid"/>
  </node>
  <node label="uniprotkb:P02765" id="-10943">
    <att type="integer" name="#" value="52"/>
    <att type="string" name="Accession Number (unique)" value="IPI00022431"/>
    <att type="real" name="ClusteringCoefficient" value="0.0"/>
    <att type="integer" name="Degree" value="0"/>
    <att type="boolean" name="Extracellular region" value="true"/>
    <att type="string" name="Gene Name" value="AHSG"/>
    <att type="string" name="Identified Proteins (138)" value="&quot;cDNA FLJ55606, highly similar to Alpha-2-HS-glycoprotein&quot;"/>
    <att type="boolean" name="Immorto detected" value="true"/>
    <att type="real" name="Immorto nSC" value="0.003263282"/>
    <att type="real" name="Immorto/PSF" value="1.506919012"/>
    <att type="boolean" name="PSF detected" value="true"/>
    <att type="real" name="PSF nSC" value="0.001148224"/>
    <att type="boolean" name="Plasma membrane/cell surface" value="false"/>
    <att type="string" name="UniProt Accession" value="P02765"/>
    <att type="string" name="canonicalName" value="uniprotkb:P02765"/>
    <att type="list" name="cytoscape.alias.list">
      <att type="string" name="cytoscape.alias.list" value="uniprotkb:P02765"/>
    </att>
    <att type="string" name="uniprotkb:" value="uniprotkb:P02765"/>
    <att type="string" name="uniprotkb:(gene name)" value="uniprotkb:AHSG(gene name)"/>
    <graphics type="ELLIPSE" h="35.0" w="35.0" x="782.138916015625" y="1323.8819580078125" fill="#ff3f3f" width="5" outline="#000000" cy:nodeTransparency="1.0" cy:nodeLabelFont="Default-0-12" cy:borderLineType="solid"/>
  </node>
  <node label="uniprotkb:P05121" id="-6051">
    <att type="integer" name="#" value="63"/>
    <att type="string" name="Accession Number (unique)" value="IPI00007118"/>
    <att type="real" name="ClusteringCoefficient" value="0.0"/>
    <att type="integer" name="Degree" value="3"/>
    <att type="boolean" name="Extracellular region" value="true"/>
    <att type="string" name="Gene Name" value="SERPINE1"/>
    <att type="string" name="Identified Proteins (138)" value="Plasminogen activator inhibitor 1"/>
    <att type="boolean" name="Immorto detected" value="true"/>
    <att type="real" name="Immorto nSC" value="0.003898635"/>
    <att type="real" name="Immorto/PSF" value="-0.015266757"/>
    <att type="boolean" name="PSF detected" value="true"/>
    <att type="real" name="PSF nSC" value="0.00394011"/>
    <att type="boolean" name="Plasma membrane/cell surface" value="false"/>
    <att type="string" name="UniProt Accession" value="P05121"/>
    <att type="string" name="canonicalName" value="uniprotkb:P05121"/>
    <att type="list" name="cytoscape.alias.list">
      <att type="string" name="cytoscape.alias.list" value="uniprotkb:P05121"/>
    </att>
    <att type="string" name="uniprotkb:" value="uniprotkb:P05121"/>
    <att type="string" name="uniprotkb:(gene name)" value="uniprotkb:SERPINE1(gene name)"/>
    <graphics type="ELLIPSE" h="35.0" w="35.0" x="-50.31526184082031" y="543.0526733398438" fill="#fdfdff" width="5" outline="#000000" cy:nodeTransparency="1.0" cy:nodeLabelFont="Default-0-12" cy:borderLineType="solid"/>
  </node>
  <node label="uniprotkb:P06396" id="-11367">
    <att type="integer" name="#" value="118"/>
    <att type="string" name="Accession Number (unique)" value="IPI00026314"/>
    <att type="real" name="ClusteringCoefficient" value="0.0"/>
    <att type="integer" name="Degree" value="3"/>
    <att type="boolean" name="Extracellular region" value="true"/>
    <att type="string" name="Gene Name" value="GSN"/>
    <att type="string" name="Identified Proteins (138)" value="Isoform 1 of Gelsolin"/>
    <att type="boolean" name="Immorto detected" value="true"/>
    <att type="real" name="Immorto nSC" value="6.79995E-4"/>
    <att type="real" name="Immorto/PSF" value="-0.278301162"/>
    <att type="boolean" name="PSF detected" value="true"/>
    <att type="real" name="PSF nSC" value="8.24674E-4"/>
    <att type="boolean" name="Plasma membrane/cell surface" value="false"/>
    <att type="string" name="UniProt Accession" value="P06396"/>
    <att type="string" name="canonicalName" value="uniprotkb:P06396"/>
    <att type="list" name="cytoscape.alias.list">
      <att type="string" name="cytoscape.alias.list" value="uniprotkb:P06396"/>
    </att>
    <att type="string" name="uniprotkb:" value="uniprotkb:P06396"/>
    <att type="string" name="uniprotkb:(gene name)" value="uniprotkb:GSN(gene name)"/>
    <graphics type="ELLIPSE" h="35.0" w="35.0" x="219.56427001953125" y="1027.1109619140625" fill="#dcdcff" width="5" outline="#000000" cy:nodeTransparency="1.0" cy:nodeLabelFont="Default-0-12" cy:borderLineType="solid"/>
  </node>
  <node label="uniprotkb:Q99715" id="-7353">
    <att type="integer" name="#" value="104"/>
    <att type="string" name="Accession Number (unique)" value="IPI00302944"/>
    <att type="real" name="ClusteringCoefficient" value="0.0"/>
    <att type="integer" name="Degree" value="2"/>
    <att type="boolean" name="Extracellular region" value="true"/>
    <att type="string" name="Gene Name" value="COL12A1"/>
    <att type="string" name="Identified Proteins (138)" value="Isoform 4 of Collagen alpha-1(XII) chain"/>
    <att type="boolean" name="Immorto detected" value="true"/>
    <att type="real" name="Immorto nSC" value="4.72157E-4"/>
    <att type="real" name="Immorto/PSF" value="100.0"/>
    <att type="boolean" name="PSF detected" value="false"/>
    <att type="real" name="PSF nSC" value="0.0"/>
    <att type="boolean" name="Plasma membrane/cell surface" value="false"/>
    <att type="string" name="UniProt Accession" value="Q99715"/>
    <att type="string" name="canonicalName" value="uniprotkb:Q99715"/>
    <att type="list" name="cytoscape.alias.list">
      <att type="string" name="cytoscape.alias.list" value="uniprotkb:Q99715"/>
    </att>
    <att type="string" name="node.borderColor" value="153,153,153"/>
    <att type="string" name="uniprotkb:" value="uniprotkb:Q99715"/>
    <att type="string" name="uniprotkb:(gene name)" value="uniprotkb:COL12A1(gene name)"/>
    <graphics type="ELLIPSE" h="35.0" w="35.00000047683716" x="10.989532232284546" y="1356.1475830078125" fill="#ff0000" width="5" outline="#999999" cy:nodeTransparency="1.0" cy:nodeLabelFont="Default-0-12" cy:borderLineType="solid"/>
  </node>
  <node label="uniprotkb:P27105" id="-11431">
    <att type="integer" name="#" value="55"/>
    <att type="string" name="Accession Number (unique)" value="IPI00219682"/>
    <att type="real" name="ClusteringCoefficient" value="0.0"/>
    <att type="integer" name="Degree" value="2"/>
    <att type="boolean" name="Extracellular region" value="false"/>
    <att type="string" name="Gene Name" value="STOM"/>
    <att type="string" name="Identified Proteins (138)" value="Erythrocyte band 7 integral membrane protein"/>
    <att type="boolean" name="Immorto detected" value="true"/>
    <att type="real" name="Immorto nSC" value="0.005482456"/>
    <att type="real" name="Immorto/PSF" value="-1.225103045"/>
    <att type="boolean" name="PSF detected" value="true"/>
    <att type="real" name="PSF nSC" value="0.012816455"/>
    <att type="boolean" name="Plasma membrane/cell surface" value="true"/>
    <att type="string" name="UniProt Accession" value="P27105"/>
    <att type="string" name="canonicalName" value="uniprotkb:P27105"/>
    <att type="list" name="cytoscape.alias.list">
      <att type="string" name="cytoscape.alias.list" value="uniprotkb:P27105"/>
    </att>
    <att type="string" name="node.shape" value="roundrect"/>
    <att type="string" name="uniprotkb:" value="uniprotkb:P27105"/>
    <att type="string" name="uniprotkb:(gene name)" value="uniprotkb:STOM(gene name)"/>
    <graphics type="ROUNDED_RECTANGLE" h="35.0" w="35.0" x="164.25143432617188" y="1356.1475830078125" fill="#6363ff" width="5" outline="#000000" cy:nodeTransparency="1.0" cy:nodeLabelFont="Default-0-12" cy:borderLineType="solid"/>
  </node>
  <node label="uniprotkb:O60565" id="-9172">
    <att type="integer" name="#" value="113"/>
    <att type="string" name="Accession Number (unique)" value="IPI00298476"/>
    <att type="real" name="ClusteringCoefficient" value="0.0"/>
    <att type="integer" name="Degree" value="0"/>
    <att type="boolean" name="Extracellular region" value="true"/>
    <att type="string" name="Gene Name" value="GREM1"/>
    <att type="string" name="Identified Proteins (138)" value="Isoform 1 of Gremlin-1"/>
    <att type="boolean" name="Immorto detected" value="true"/>
    <att type="real" name="Immorto nSC" value="0.004177109"/>
    <att type="real" name="Immorto/PSF" value="100.0"/>
    <att type="boolean" name="PSF detected" value="false"/>
    <att type="real" name="PSF nSC" value="0.0"/>
    <att type="boolean" name="Plasma membrane/cell surface" value="false"/>
    <att type="string" name="UniProt Accession" value="O60565"/>
    <att type="string" name="canonicalName" value="uniprotkb:O60565"/>
    <att type="list" name="cytoscape.alias.list">
      <att type="string" name="cytoscape.alias.list" value="uniprotkb:O60565"/>
    </att>
    <att type="string" name="node.borderColor" value="153,153,153"/>
    <att type="string" name="uniprotkb:" value="uniprotkb:O60565"/>
    <att type="string" name="uniprotkb:(gene name)" value="uniprotkb:GREM1(gene name)"/>
    <graphics type="ELLIPSE" h="35.0" w="35.0" x="903.1351928710938" y="1323.8819580078125" fill="#ff0000" width="5" outline="#999999" cy:nodeTransparency="1.0" cy:nodeLabelFont="Default-0-12" cy:borderLineType="solid"/>
  </node>
  <node label="uniprotkb:P31949" id="-11302">
    <att type="integer" name="#" value="69"/>
    <att type="string" name="Accession Number (unique)" value="IPI00013895"/>
    <att type="real" name="ClusteringCoefficient" value="0.0"/>
    <att type="integer" name="Degree" value="1"/>
    <att type="boolean" name="Extracellular region" value="false"/>
    <att type="string" name="Gene Name" value="S100A11"/>
    <att type="string" name="Identified Proteins (138)" value="Protein S100-A11"/>
    <att type="boolean" name="Immorto detected" value="true"/>
    <att type="real" name="Immorto nSC" value="0.005477651"/>
    <att type="real" name="Immorto/PSF" value="-2.367491969"/>
    <att type="boolean" name="PSF detected" value="true"/>
    <att type="real" name="PSF nSC" value="0.028267049"/>
    <att type="boolean" name="Plasma membrane/cell surface" value="true"/>
    <att type="string" name="UniProt Accession" value="P31949"/>
    <att type="string" name="canonicalName" value="uniprotkb:P31949"/>
    <att type="list" name="cytoscape.alias.list">
      <att type="string" name="cytoscape.alias.list" value="uniprotkb:P31949"/>
    </att>
    <att type="string" name="node.shape" value="roundrect"/>
    <att type="string" name="uniprotkb:" value="uniprotkb:P31949"/>
    <att type="string" name="uniprotkb:(gene name)" value="uniprotkb:S100A11(gene name)"/>
    <graphics type="ROUNDED_RECTANGLE" h="35.0" w="35.0" x="801.6337890625" y="1169.748046875" fill="#0000ff" width="5" outline="#000000" cy:nodeTransparency="1.0" cy:nodeLabelFont="Default-0-12" cy:borderLineType="solid"/>
  </node>
  <node label="uniprotkb:P02771" id="-11010">
    <att type="integer" name="#" value="106"/>
    <att type="string" name="Accession Number (unique)" value="IPI00022443"/>
    <att type="real" name="ClusteringCoefficient" value="0.0"/>
    <att type="integer" name="Degree" value="0"/>
    <att type="boolean" name="Extracellular region" value="true"/>
    <att type="string" name="Gene Name" value="AFP"/>
    <att type="string" name="Identified Proteins (138)" value="Alpha-fetoprotein"/>
    <att type="boolean" name="Immorto detected" value="true"/>
    <att type="real" name="Immorto nSC" value="0.001271294"/>
    <att type="real" name="Immorto/PSF" value="0.306661338"/>
    <att type="boolean" name="PSF detected" value="true"/>
    <att type="real" name="PSF nSC" value="0.001027855"/>
    <att type="boolean" name="Plasma membrane/cell surface" value="false"/>
    <att type="string" name="UniProt Accession" value="P02771"/>
    <att type="string" name="canonicalName" value="uniprotkb:P02771"/>
    <att type="list" name="cytoscape.alias.list">
      <att type="string" name="cytoscape.alias.list" value="uniprotkb:P02771"/>
    </att>
    <att type="string" name="uniprotkb:" value="uniprotkb:P02771"/>
    <att type="string" name="uniprotkb:(gene name)" value="uniprotkb:AFP(gene name)"/>
    <graphics type="ELLIPSE" h="35.0" w="35.0" x="1024.131591796875" y="1323.8819580078125" fill="#ffd8d8" width="5" outline="#000000" cy:nodeTransparency="1.0" cy:nodeLabelFont="Default-0-12" cy:borderLineType="solid"/>
  </node>
  <node label="uniprotkb:P07355" id="-10512">
    <att type="integer" name="#" value="38"/>
    <att type="string" name="Accession Number (unique)" value="IPI00418169"/>
    <att type="real" name="ClusteringCoefficient" value="0.0"/>
    <att type="integer" name="Degree" value="1"/>
    <att type="boolean" name="Extracellular region" value="true"/>
    <att type="string" name="Gene Name" value="ANXA2"/>
    <att type="string" name="Identified Proteins (138)" value="Isoform 2 of Annexin A2"/>
    <att type="boolean" name="Immorto detected" value="true"/>
    <att type="real" name="Immorto nSC" value="0.00109553"/>
    <att type="real" name="Immorto/PSF" value="-3.900749533"/>
    <att type="boolean" name="PSF detected" value="true"/>
    <att type="real" name="PSF nSC" value="0.016363153"/>
    <att type="boolean" name="Plasma membrane/cell surface" value="false"/>
    <att type="string" name="UniProt Accession" value="P07355"/>
    <att type="string" name="canonicalName" value="uniprotkb:P07355"/>
    <att type="list" name="cytoscape.alias.list">
      <att type="string" name="cytoscape.alias.list" value="uniprotkb:P07355"/>
    </att>
    <att type="string" name="uniprotkb:" value="uniprotkb:P07355"/>
    <att type="string" name="uniprotkb:(gene name)" value="uniprotkb:ANXA2(gene name)"/>
    <graphics type="ELLIPSE" h="35.0" w="35.0" x="488.52142333984375" y="397.85723876953125" fill="#0000ff" width="5" outline="#000000" cy:nodeTransparency="1.0" cy:nodeLabelFont="Default-0-12" cy:borderLineType="solid"/>
  </node>
  <node label="uniprotkb:P08174" id="-8060">
    <att type="integer" name="#" value="86"/>
    <att type="string" name="Accession Number (unique)" value="IPI00152418"/>
    <att type="real" name="ClusteringCoefficient" value="0.0"/>
    <att type="integer" name="Degree" value="3"/>
    <att type="boolean" name="Extracellular region" value="false"/>
    <att type="string" name="Gene Name" value="CD55"/>
    <att type="string" name="Identified Proteins (138)" value="Decay-accelerating factor splicing variant 4"/>
    <att type="boolean" name="Immorto detected" value="true"/>
    <att type="real" name="Immorto nSC" value="0.003132832"/>
    <att type="real" name="Immorto/PSF" value="100.0"/>
    <att type="boolean" name="PSF detected" value="false"/>
    <att type="real" name="PSF nSC" value="0.0"/>
    <att type="boolean" name="Plasma membrane/cell surface" value="true"/>
    <att type="string" name="UniProt Accession" value="P08174"/>
    <att type="string" name="canonicalName" value="uniprotkb:P08174"/>
    <att type="list" name="cytoscape.alias.list">
      <att type="string" name="cytoscape.alias.list" value="uniprotkb:P08174"/>
    </att>
    <att type="string" name="node.borderColor" value="153,153,153"/>
    <att type="string" name="node.shape" value="roundrect"/>
    <att type="string" name="uniprotkb:" value="uniprotkb:P08174"/>
    <att type="string" name="uniprotkb:(gene name)" value="uniprotkb:CD55(gene name)"/>
    <graphics type="ROUNDED_RECTANGLE" h="35.0" w="35.0" x="957.1802978515625" y="-289.40155029296875" fill="#ff0000" width="5" outline="#999999" cy:nodeTransparency="1.0" cy:nodeLabelFont="Default-0-12" cy:borderLineType="solid"/>
  </node>
  <node label="uniprotkb:P06703" id="-10513">
    <att type="integer" name="#" value="61"/>
    <att type="string" name="Accession Number (unique)" value="IPI00027463"/>
    <att type="real" name="ClusteringCoefficient" value="0.0"/>
    <att type="integer" name="Degree" value="3"/>
    <att type="boolean" name="Extracellular region" value="false"/>
    <att type="string" name="Gene Name" value="S100A6"/>
    <att type="string" name="Identified Proteins (138)" value="Protein S100-A6"/>
    <att type="boolean" name="Immorto detected" value="true"/>
    <att type="real" name="Immorto nSC" value="0.010955302"/>
    <att type="real" name="Immorto/PSF" value="-0.30043591"/>
    <att type="boolean" name="PSF detected" value="true"/>
    <att type="real" name="PSF nSC" value="0.013491635"/>
    <att type="boolean" name="Plasma membrane/cell surface" value="true"/>
    <att type="string" name="UniProt Accession" value="P06703"/>
    <att type="string" name="canonicalName" value="uniprotkb:P06703"/>
    <att type="list" name="cytoscape.alias.list">
      <att type="string" name="cytoscape.alias.list" value="uniprotkb:P06703"/>
    </att>
    <att type="string" name="node.shape" value="roundrect"/>
    <att type="string" name="uniprotkb:" value="uniprotkb:P06703"/>
    <att type="string" name="uniprotkb:(gene name)" value="uniprotkb:S100A6(gene name)"/>
    <graphics type="ROUNDED_RECTANGLE" h="35.0" w="35.0" x="725.6741333007812" y="291.3804931640625" fill="#d9d9ff" width="5" outline="#000000" cy:nodeTransparency="1.0" cy:nodeLabelFont="Default-0-12" cy:borderLineType="solid"/>
  </node>
  <node label="uniprotkb:P08123" id="-9245">
    <att type="integer" name="#" value="66"/>
    <att type="string" name="Accession Number (unique)" value="IPI00304962"/>
    <att type="real" name="ClusteringCoefficient" value="0.87619048"/>
    <att type="integer" name="Degree" value="17"/>
    <att type="boolean" name="Extracellular region" value="true"/>
    <att type="string" name="Gene Name" value="COL1A2"/>
    <att type="string" name="Identified Proteins (138)" value="Collagen alpha-2(I) chain"/>
    <att type="boolean" name="Immorto detected" value="true"/>
    <att type="real" name="Immorto nSC" value="0.003059082"/>
    <att type="real" name="Immorto/PSF" value="100.0"/>
    <att type="boolean" name="PSF detected" value="false"/>
    <att type="real" name="PSF nSC" value="0.0"/>
    <att type="boolean" name="Plasma membrane/cell surface" value="false"/>
    <att type="string" name="UniProt Accession" value="P08123"/>
    <att type="string" name="canonicalName" value="uniprotkb:P08123"/>
    <att type="list" name="cytoscape.alias.list">
      <att type="string" name="cytoscape.alias.list" value="uniprotkb:P08123"/>
    </att>
    <att type="string" name="node.borderColor" value="153,153,153"/>
    <att type="string" name="uniprotkb:" value="uniprotkb:P08123"/>
    <att type="string" name="uniprotkb:(gene name)" value="uniprotkb:COL1A2(gene name)"/>
    <graphics type="ELLIPSE" h="35.0" w="35.00000762939453" x="-122.91302108764648" y="965.7329711914062" fill="#ff0000" width="5" outline="#999999" cy:nodeTransparency="1.0" cy:nodeLabelFont="Default-0-12" cy:borderLineType="solid"/>
  </node>
  <node label="uniprotkb:P13611" id="-11448">
    <att type="integer" name="#" value="45"/>
    <att type="string" name="Accession Number (unique)" value="IPI00215628"/>
    <att type="real" name="ClusteringCoefficient" value="0.0"/>
    <att type="integer" name="Degree" value="2"/>
    <att type="boolean" name="Extracellular region" value="true"/>
    <att type="string" name="Gene Name" value="VCAN"/>
    <att type="string" name="Identified Proteins (138)" value="Isoform V1 of Versican core protein"/>
    <att type="boolean" name="Immorto detected" value="true"/>
    <att type="real" name="Immorto nSC" value="0.001709815"/>
    <att type="real" name="Immorto/PSF" value="0.868173092"/>
    <att type="boolean" name="PSF detected" value="true"/>
    <att type="real" name="PSF nSC" value="9.36705E-4"/>
    <att type="boolean" name="Plasma membrane/cell surface" value="false"/>
    <att type="string" name="UniProt Accession" value="P13611"/>
    <att type="string" name="canonicalName" value="uniprotkb:P13611"/>
    <att type="list" name="cytoscape.alias.list">
      <att type="string" name="cytoscape.alias.list" value="uniprotkb:P13611"/>
    </att>
    <att type="string" name="uniprotkb:" value="uniprotkb:P13611"/>
    <att type="string" name="uniprotkb:(gene name)" value="uniprotkb:VCAN(gene name)"/>
    <graphics type="ELLIPSE" h="35.0" w="35.0" x="282.0211181640625" y="804.4048461914062" fill="#ff9090" width="5" outline="#000000" cy:nodeTransparency="1.0" cy:nodeLabelFont="Default-0-12" cy:borderLineType="solid"/>
  </node>
  <node label="uniprotkb:P07996" id="-10330">
    <att type="integer" name="#" value="32"/>
    <att type="string" name="Accession Number (unique)" value="IPI00296099"/>
    <att type="real" name="ClusteringCoefficient" value="0.62222222"/>
    <att type="integer" name="Degree" value="12"/>
    <att type="boolean" name="Extracellular region" value="true"/>
    <att type="string" name="Gene Name" value="THBS1"/>
    <att type="string" name="Identified Proteins (138)" value="Thrombospondin-1"/>
    <att type="boolean" name="Immorto detected" value="true"/>
    <att type="real" name="Immorto nSC" value="0.004927428"/>
    <att type="real" name="Immorto/PSF" value="1.458618249"/>
    <att type="boolean" name="PSF detected" value="true"/>
    <att type="real" name="PSF nSC" value="0.001792802"/>
    <att type="boolean" name="Plasma membrane/cell surface" value="false"/>
    <att type="string" name="UniProt Accession" value="P07996"/>
    <att type="string" name="canonicalName" value="uniprotkb:P07996"/>
    <att type="list" name="cytoscape.alias.list">
      <att type="string" name="cytoscape.alias.list" value="uniprotkb:P07996"/>
    </att>
    <att type="string" name="uniprotkb:" value="uniprotkb:P07996"/>
    <att type="string" name="uniprotkb:(gene name)" value="uniprotkb:THBS1(gene name)"/>
    <graphics type="ELLIPSE" h="35.0" w="35.0" x="96.49356079101562" y="941.5338134765625" fill="#ff4545" width="5" outline="#000000" cy:nodeTransparency="1.0" cy:nodeLabelFont="Default-0-12" cy:borderLineType="solid"/>
  </node>
  <node label="uniprotkb:P06576" id="-9740">
    <att type="integer" name="#" value="54"/>
    <att type="string" name="Accession Number (unique)" value="IPI00303476"/>
    <att type="real" name="ClusteringCoefficient" value="0.41666667"/>
    <att type="integer" name="Degree" value="9"/>
    <att type="boolean" name="Extracellular region" value="false"/>
    <att type="string" name="Gene Name" value="ATP5B"/>
    <att type="string" name="Identified Proteins (138)" value="&quot;ATP synthase subunit beta, mitochondrial&quot;"/>
    <att type="boolean" name="Immorto detected" value="true"/>
    <att type="real" name="Immorto nSC" value="0.002690776"/>
    <att type="real" name="Immorto/PSF" value="-0.94495848"/>
    <att type="boolean" name="PSF detected" value="true"/>
    <att type="real" name="PSF nSC" value="0.005180103"/>
    <att type="boolean" name="Plasma membrane/cell surface" value="true"/>
    <att type="string" name="UniProt Accession" value="P06576"/>
    <att type="string" name="canonicalName" value="uniprotkb:P06576"/>
    <att type="list" name="cytoscape.alias.list">
      <att type="string" name="cytoscape.alias.list" value="uniprotkb:P06576"/>
    </att>
    <att type="string" name="node.shape" value="roundrect"/>
    <att type="string" name="uniprotkb:" value="uniprotkb:P06576"/>
    <att type="string" name="uniprotkb:(gene name)" value="uniprotkb:ATP5B(gene name)"/>
    <graphics type="ROUNDED_RECTANGLE" h="35.0" w="35.0" x="9.376243591308594" y="-134.52630615234375" fill="#8787ff" width="5" outline="#000000" cy:nodeTransparency="1.0" cy:nodeLabelFont="Default-0-12" cy:borderLineType="solid"/>
  </node>
  <node label="uniprotkb:P01023" id="-11699">
    <att type="integer" name="#" value="42"/>
    <att type="string" name="Accession Number (unique)" value="IPI00478003"/>
    <att type="real" name="ClusteringCoefficient" value="0.26666667"/>
    <att type="integer" name="Degree" value="6"/>
    <att type="boolean" name="Extracellular region" value="true"/>
    <att type="string" name="Gene Name" value="A2M"/>
    <att type="string" name="Identified Proteins (138)" value="Alpha-2-macroglobulin"/>
    <att type="boolean" name="Immorto detected" value="true"/>
    <att type="real" name="Immorto nSC" value="0.00121026"/>
    <att type="real" name="Immorto/PSF" value="-0.88627539"/>
    <att type="boolean" name="PSF detected" value="true"/>
    <att type="real" name="PSF nSC" value="0.002237041"/>
    <att type="boolean" name="Plasma membrane/cell surface" value="false"/>
    <att type="string" name="UniProt Accession" value="P01023"/>
    <att type="string" name="canonicalName" value="uniprotkb:P01023"/>
    <att type="list" name="cytoscape.alias.list">
      <att type="string" name="cytoscape.alias.list" value="uniprotkb:P01023"/>
    </att>
    <att type="string" name="uniprotkb:" value="uniprotkb:P01023"/>
    <att type="string" name="uniprotkb:(gene name)" value="uniprotkb:A2M(gene name)"/>
    <graphics type="ELLIPSE" h="35.0" w="35.0" x="72.29432678222656" y="175.22415161132812" fill="#8e8eff" width="5" outline="#000000" cy:nodeTransparency="1.0" cy:nodeLabelFont="Default-0-12" cy:borderLineType="solid"/>
  </node>
  <node label="uniprotkb:P35579" id="-9955">
    <att type="integer" name="#" value="7"/>
    <att type="string" name="Accession Number (unique)" value="IPI00019502"/>
    <att type="real" name="ClusteringCoefficient" value="0.39285714"/>
    <att type="integer" name="Degree" value="8"/>
    <att type="boolean" name="Extracellular region" value="false"/>
    <att type="string" name="Gene Name" value="MYH9"/>
    <att type="string" name="Identified Proteins (138)" value="Isoform 1 of Myosin-9"/>
    <att type="boolean" name="Immorto detected" value="true"/>
    <att type="real" name="Immorto nSC" value="0.006181842"/>
    <att type="real" name="Immorto/PSF" value="-2.321248421"/>
    <att type="boolean" name="PSF detected" value="true"/>
    <att type="real" name="PSF nSC" value="0.030894652"/>
    <att type="boolean" name="Plasma membrane/cell surface" value="true"/>
    <att type="string" name="UniProt Accession" value="P35579"/>
    <att type="string" name="canonicalName" value="uniprotkb:P35579"/>
    <att type="list" name="cytoscape.alias.list">
      <att type="string" name="cytoscape.alias.list" value="uniprotkb:P35579"/>
    </att>
    <att type="string" name="node.shape" value="roundrect"/>
    <att type="string" name="uniprotkb:" value="uniprotkb:P35579"/>
    <att type="string" name="uniprotkb:(gene name)" value="uniprotkb:MYH9(gene name)"/>
    <graphics type="ROUNDED_RECTANGLE" h="35.0" w="35.0" x="-135.81927490234375" y="-102.26065063476562" fill="#0000ff" width="5" outline="#000000" cy:nodeTransparency="1.0" cy:nodeLabelFont="Default-0-12" cy:borderLineType="solid"/>
  </node>
  <node label="uniprotkb:P98160" id="-9850">
    <att type="integer" name="#" value="19"/>
    <att type="string" name="Accession Number (unique)" value="IPI00024284"/>
    <att type="real" name="ClusteringCoefficient" value="0.33333333"/>
    <att type="integer" name="Degree" value="3"/>
    <att type="boolean" name="Extracellular region" value="true"/>
    <att type="string" name="Gene Name" value="HSPG2"/>
    <att type="string" name="Identified Proteins (138)" value="Basement membrane-specific heparan sulfate proteoglycan core protein"/>
    <att type="boolean" name="Immorto detected" value="true"/>
    <att type="real" name="Immorto nSC" value="0.004159843"/>
    <att type="real" name="Immorto/PSF" value="100.0"/>
    <att type="boolean" name="PSF detected" value="false"/>
    <att type="real" name="PSF nSC" value="0.0"/>
    <att type="boolean" name="Plasma membrane/cell surface" value="false"/>
    <att type="string" name="UniProt Accession" value="P98160"/>
    <att type="string" name="canonicalName" value="uniprotkb:P98160"/>
    <att type="list" name="cytoscape.alias.list">
      <att type="string" name="cytoscape.alias.list" value="uniprotkb:P98160"/>
    </att>
    <att type="string" name="node.borderColor" value="153,153,153"/>
    <att type="string" name="uniprotkb:" value="uniprotkb:P98160"/>
    <att type="string" name="uniprotkb:(gene name)" value="uniprotkb:HSPG2(gene name)"/>
    <graphics type="ELLIPSE" h="35.0" w="35.0" x="423.9900817871094" y="728.580322265625" fill="#ff0000" width="5" outline="#999999" cy:nodeTransparency="1.0" cy:nodeLabelFont="Default-0-12" cy:borderLineType="solid"/>
  </node>
  <node label="uniprotkb:P35555" id="-5635">
    <att type="integer" name="#" value="114"/>
    <att type="string" name="Accession Number (unique)" value="IPI00328113"/>
    <att type="real" name="ClusteringCoefficient" value="0.16666667"/>
    <att type="integer" name="Degree" value="11"/>
    <att type="boolean" name="Extracellular region" value="true"/>
    <att type="string" name="Gene Name" value="FBN1"/>
    <att type="string" name="Identified Proteins (138)" value="Fibrillin-1"/>
    <att type="boolean" name="Immorto detected" value="true"/>
    <att type="real" name="Immorto nSC" value="3.74869E-4"/>
    <att type="real" name="Immorto/PSF" value="100.0"/>
    <att type="boolean" name="PSF detected" value="false"/>
    <att type="real" name="PSF nSC" value="0.0"/>
    <att type="boolean" name="Plasma membrane/cell surface" value="false"/>
    <att type="string" name="UniProt Accession" value="P35555"/>
    <att type="string" name="canonicalName" value="uniprotkb:P35555"/>
    <att type="list" name="cytoscape.alias.list">
      <att type="string" name="cytoscape.alias.list" value="uniprotkb:P35555"/>
    </att>
    <att type="string" name="node.borderColor" value="153,153,153"/>
    <att type="string" name="uniprotkb:" value="uniprotkb:P35555"/>
    <att type="string" name="uniprotkb:(gene name)" value="uniprotkb:FBN1(gene name)"/>
    <graphics type="ELLIPSE" h="35.0" w="35.0" x="199.74368286132812" y="543.0526733398438" fill="#ff0000" width="5" outline="#999999" cy:nodeTransparency="1.0" cy:nodeLabelFont="Default-0-12" cy:borderLineType="solid"/>
  </node>
  <node label="uniprotkb:P12109" id="-7305">
    <att type="integer" name="#" value="36"/>
    <att type="string" name="Accession Number (unique)" value="IPI00291136"/>
    <att type="real" name="ClusteringCoefficient" value="1.0"/>
    <att type="integer" name="Degree" value="7"/>
    <att type="boolean" name="Extracellular region" value="true"/>
    <att type="string" name="Gene Name" value="COL6A1"/>
    <att type="string" name="Identified Proteins (138)" value="Collagen alpha-1(VI) chain"/>
    <att type="boolean" name="Immorto detected" value="true"/>
    <att type="real" name="Immorto nSC" value="0.005227793"/>
    <att type="real" name="Immorto/PSF" value="2.815430646"/>
    <att type="boolean" name="PSF detected" value="true"/>
    <att type="real" name="PSF nSC" value="7.42659E-4"/>
    <att type="boolean" name="Plasma membrane/cell surface" value="false"/>
    <att type="string" name="UniProt Accession" value="P12109"/>
    <att type="string" name="canonicalName" value="uniprotkb:P12109"/>
    <att type="list" name="cytoscape.alias.list">
      <att type="string" name="cytoscape.alias.list" value="uniprotkb:P12109"/>
    </att>
    <att type="string" name="uniprotkb:" value="uniprotkb:P12109"/>
    <att type="string" name="uniprotkb:(gene name)" value="uniprotkb:COL6A1(gene name)"/>
    <graphics type="ELLIPSE" h="35.0" w="35.0" x="-137.43255615234375" y="1146.4208984375" fill="#ff0000" width="5" outline="#000000" cy:nodeTransparency="1.0" cy:nodeLabelFont="Default-0-12" cy:borderLineType="solid"/>
  </node>
  <node label="uniprotkb:P48307" id="-1150">
    <att type="integer" name="#" value="34"/>
    <att type="string" name="Accession Number (unique)" value="IPI00009198"/>
    <att type="real" name="ClusteringCoefficient" value="0.0"/>
    <att type="integer" name="Degree" value="0"/>
    <att type="boolean" name="Extracellular region" value="true"/>
    <att type="string" name="Gene Name" value="TFPI2"/>
    <att type="string" name="Identified Proteins (138)" value="Tissue factor pathway inhibitor 2"/>
    <att type="boolean" name="Immorto detected" value="true"/>
    <att type="real" name="Immorto nSC" value="0.0224592"/>
    <att type="real" name="Immorto/PSF" value="1.095961131"/>
    <att type="boolean" name="PSF detected" value="true"/>
    <att type="real" name="PSF nSC" value="0.010506961"/>
    <att type="boolean" name="Plasma membrane/cell surface" value="false"/>
    <att type="string" name="UniProt Accession" value="P48307"/>
    <att type="string" name="canonicalName" value="uniprotkb:P48307"/>
    <att type="list" name="cytoscape.alias.list">
      <att type="string" name="cytoscape.alias.list" value="uniprotkb:P48307"/>
    </att>
    <att type="string" name="uniprotkb:" value="uniprotkb:P48307"/>
    <att type="string" name="uniprotkb:(gene name)" value="uniprotkb:TFPI2(gene name)"/>
    <graphics type="ELLIPSE" h="35.0" w="35.0" x="1145.1279296875" y="1323.8819580078125" fill="#ff7373" width="5" outline="#000000" cy:nodeTransparency="1.0" cy:nodeLabelFont="Default-0-12" cy:borderLineType="solid"/>
  </node>
  <node label="uniprotkb:P36955" id="-7010">
    <att type="integer" name="#" value="75"/>
    <att type="string" name="Accession Number (unique)" value="IPI00006114"/>
    <att type="real" name="ClusteringCoefficient" value="0.0"/>
    <att type="integer" name="Degree" value="0"/>
    <att type="boolean" name="Extracellular region" value="true"/>
    <att type="string" name="Gene Name" value="SERPINF1"/>
    <att type="string" name="Identified Proteins (138)" value="Pigment epithelium-derived factor"/>
    <att type="boolean" name="Immorto detected" value="true"/>
    <att type="real" name="Immorto nSC" value="0.003971541"/>
    <att type="real" name="Immorto/PSF" value="100.0"/>
    <att type="boolean" name="PSF detected" value="false"/>
    <att type="real" name="PSF nSC" value="0.0"/>
    <att type="boolean" name="Plasma membrane/cell surface" value="false"/>
    <att type="string" name="UniProt Accession" value="P36955"/>
    <att type="string" name="canonicalName" value="uniprotkb:P36955"/>
    <att type="list" name="cytoscape.alias.list">
      <att type="string" name="cytoscape.alias.list" value="uniprotkb:P36955"/>
    </att>
    <att type="string" name="node.borderColor" value="153,153,153"/>
    <att type="string" name="uniprotkb:" value="uniprotkb:P36955"/>
    <att type="string" name="uniprotkb:(gene name)" value="uniprotkb:SERPINF1(gene name)"/>
    <graphics type="ELLIPSE" h="35.0" w="35.0" x="1266.1239013671875" y="1323.8819580078125" fill="#ff0000" width="5" outline="#999999" cy:nodeTransparency="1.0" cy:nodeLabelFont="Default-0-12" cy:borderLineType="solid"/>
  </node>
  <node label="uniprotkb:P16070" id="-11456">
    <att type="integer" name="#" value="109"/>
    <att type="string" name="Accession Number (unique)" value="IPI00297160"/>
    <att type="real" name="ClusteringCoefficient" value="0.83333333"/>
    <att type="integer" name="Degree" value="14"/>
    <att type="boolean" name="Extracellular region" value="false"/>
    <att type="string" name="Gene Name" value="CD44"/>
    <att type="string" name="Identified Proteins (138)" value="Isoform 12 of CD44 antigen"/>
    <att type="boolean" name="Immorto detected" value="true"/>
    <att type="real" name="Immorto nSC" value="0.002249213"/>
    <att type="real" name="Immorto/PSF" value="100.0"/>
    <att type="boolean" name="PSF detected" value="false"/>
    <att type="real" name="PSF nSC" value="0.0"/>
    <att type="boolean" name="Plasma membrane/cell surface" value="true"/>
    <att type="string" name="UniProt Accession" value="P16070"/>
    <att type="string" name="canonicalName" value="uniprotkb:P16070"/>
    <att type="list" name="cytoscape.alias.list">
      <att type="string" name="cytoscape.alias.list" value="uniprotkb:P16070"/>
    </att>
    <att type="string" name="node.borderColor" value="153,153,153"/>
    <att type="string" name="node.shape" value="roundrect"/>
    <att type="string" name="uniprotkb:" value="uniprotkb:P16070"/>
    <att type="string" name="uniprotkb:(gene name)" value="uniprotkb:CD44(gene name)"/>
    <graphics type="ROUNDED_RECTANGLE" h="35.0" w="35.0" x="133.59909057617188" y="1078.6630859375" fill="#ff0000" width="5" outline="#999999" cy:nodeTransparency="1.0" cy:nodeLabelFont="Default-0-12" cy:borderLineType="solid"/>
  </node>
  <edge label="uniprotkb:Q99988 (pp) uniprotkb:Q99988" source="-5261" target="-5261">
    <att type="string" name="Alt. ID(s) interactor A" value="uniprotkb:GDF15(gene name)"/>
    <att type="string" name="Alt. ID(s) interactor B" value="uniprotkb:GDF15(gene name)"/>
    <att type="string" name="Properties interactor A" value="go:GO:0007267|go:GO:0005125|go:GO:0005615|go:GO:0008083|go:GO:0007179"/>
    <att type="string" name="Properties interactor B" value="go:GO:0007267|go:GO:0005125|go:GO:0005615|go:GO:0008083|go:GO:0007179"/>
    <att type="string" name="canonicalName" value="uniprotkb:Q99988 (pp) uniprotkb:Q99988"/>
    <att type="string" name="interaction" value="pp" cy:editable="false"/>
    <graphics width="5" fill="#000000" cy:sourceArrow="0" cy:targetArrow="0" cy:sourceArrowColor="#000000" cy:targetArrowColor="#000000" cy:edgeLabelFont="SanSerif-0-10" cy:edgeLineType="SOLID" cy:curved="STRAIGHT_LINES"/>
  </edge>
  <edge label="uniprotkb:P21333 (pp) uniprotkb:P21333" source="-10180" target="-10180">
    <att type="string" name="Alt. ID(s) interactor A" value="uniprotkb:FLNA(gene name)"/>
    <att type="string" name="Alt. ID(s) interactor B" value="uniprotkb:FLNA(gene name)"/>
    <att type="string" name="Properties interactor A" value="go:GO:0034988|go:GO:0034989|go:GO:0048365|go:GO:0051764|go:GO:0015629|go:GO:0031532|go:GO:0051015|go:GO:0005938|go:GO:0051220|go:GO:0005829|go:GO:0045184|go:GO:0005576|go:GO:0001948|go:GO:0007195|go:GO:0042177|go:GO:0043433|go:GO:0005634|go:GO:0005886|go:GO:0043123|go:GO:0042993|go:GO:0042803|go:GO:0034394|go:GO:0050821|go:GO:0043113|go:GO:0004871|go:GO:0008134"/>
    <att type="string" name="Properties interactor B" value="go:GO:0034988|go:GO:0034989|go:GO:0048365|go:GO:0051764|go:GO:0015629|go:GO:0031532|go:GO:0051015|go:GO:0005938|go:GO:0051220|go:GO:0005829|go:GO:0045184|go:GO:0005576|go:GO:0001948|go:GO:0007195|go:GO:0042177|go:GO:0043433|go:GO:0005634|go:GO:0005886|go:GO:0043123|go:GO:0042993|go:GO:0042803|go:GO:0034394|go:GO:0050821|go:GO:0043113|go:GO:0004871|go:GO:0008134"/>
    <att type="string" name="canonicalName" value="uniprotkb:P21333 (pp) uniprotkb:P21333"/>
    <att type="string" name="interaction" value="pp" cy:editable="false"/>
    <graphics width="5" fill="#000000" cy:sourceArrow="0" cy:targetArrow="0" cy:sourceArrowColor="#000000" cy:targetArrowColor="#000000" cy:edgeLabelFont="SanSerif-0-10" cy:edgeLineType="SOLID" cy:curved="STRAIGHT_LINES"/>
  </edge>
  <edge label="uniprotkb:P21333 (pp) uniprotkb:P63000" source="-10180" target="-11343">
    <att type="string" name="Alt. ID(s) interactor A" value="uniprotkb:FLNA(gene name)"/>
    <att type="string" name="Alt. ID(s) interactor B" value="uniprotkb:RAC1(gene name)"/>
    <att type="real" name="EdgeBetweenness" value="228.0"/>
    <att type="string" name="canonicalName" value="uniprotkb:P21333 (pp) uniprotkb:P63000"/>
    <att type="string" name="interaction" value="pp" cy:editable="false"/>
    <graphics width="5" fill="#000000" cy:sourceArrow="0" cy:targetArrow="0" cy:sourceArrowColor="#000000" cy:targetArrowColor="#000000" cy:edgeLabelFont="SanSerif-0-10" cy:edgeLineType="SOLID" cy:curved="STRAIGHT_LINES"/>
  </edge>
  <edge label="uniprotkb:P21980 (pp) uniprotkb:P21980" source="-10879" target="-10879">
    <att type="string" name="Alt. ID(s) interactor A" value="uniprotkb:TGM2(gene name)"/>
    <att type="string" name="Alt. ID(s) interactor B" value="uniprotkb:TGM2(gene name)"/>
    <att type="string" name="Properties interactor A" value="go:GO:0008415|go:GO:0005509|go:GO:0045785|go:GO:0003810"/>
    <att type="string" name="Properties interactor B" value="go:GO:0008415|go:GO:0005509|go:GO:0045785|go:GO:0003810"/>
    <att type="string" name="canonicalName" value="uniprotkb:P21980 (pp) uniprotkb:P21980"/>
    <att type="string" name="interaction" value="pp" cy:editable="false"/>
    <graphics width="5" fill="#000000" cy:sourceArrow="0" cy:targetArrow="0" cy:sourceArrowColor="#000000" cy:targetArrowColor="#000000" cy:edgeLabelFont="SanSerif-0-10" cy:edgeLineType="SOLID" cy:curved="STRAIGHT_LINES"/>
  </edge>
  <edge label="uniprotkb:O75955 (pp) uniprotkb:Q14254" source="-12151" target="-5472">
    <att type="string" name="Alt. ID(s) interactor A" value="uniprotkb:FLOT1(gene name)"/>
    <att type="string" name="Alt. ID(s) interactor B" value="uniprotkb:FLOT2(gene name)"/>
    <att type="real" name="EdgeBetweenness" value="2.0"/>
    <att type="string" name="Properties interactor A" value="go:GO:0005794|go:GO:0034451|go:GO:0019898|go:GO:0016021|go:GO:0042470|go:GO:0005624|go:GO:0005515"/>
    <att type="string" name="Properties interactor B" value="go:GO:0007155|go:GO:0009986|go:GO:0008544|go:GO:0019898|go:GO:0005624|go:GO:0005886|go:GO:0005515"/>
    <att type="string" name="canonicalName" value="uniprotkb:O75955 (pp) uniprotkb:Q14254"/>
    <att type="string" name="interaction" value="pp" cy:editable="false"/>
    <graphics width="5" fill="#000000" cy:sourceArrow="0" cy:targetArrow="0" cy:sourceArrowColor="#000000" cy:targetArrowColor="#000000" cy:edgeLabelFont="SanSerif-0-10" cy:edgeLineType="SOLID" cy:curved="STRAIGHT_LINES"/>
  </edge>
  <edge label="uniprotkb:P11021 (pp) uniprotkb:P11021" source="-12088" target="-12088">
    <att type="string" name="Alt. ID(s) interactor A" value="uniprotkb:HSPA5(gene name)"/>
    <att type="string" name="Alt. ID(s) interactor B" value="uniprotkb:HSPA5(gene name)"/>
    <att type="string" name="Properties interactor A" value="go:GO:0005524|go:GO:0005793|go:GO:0006916|go:GO:0005509|go:GO:0043027|go:GO:0009986|go:GO:0042149|go:GO:0005788|go:GO:0030176|go:GO:0042470|go:GO:0043154|go:GO:0005634|go:GO:0048471|go:GO:0030674|go:GO:0051082"/>
    <att type="string" name="Properties interactor B" value="go:GO:0005524|go:GO:0005793|go:GO:0006916|go:GO:0005509|go:GO:0043027|go:GO:0009986|go:GO:0042149|go:GO:0005788|go:GO:0030176|go:GO:0042470|go:GO:0043154|go:GO:0005634|go:GO:0048471|go:GO:0030674|go:GO:0051082"/>
    <att type="string" name="canonicalName" value="uniprotkb:P11021 (pp) uniprotkb:P11021"/>
    <att type="string" name="interaction" value="pp" cy:editable="false"/>
    <graphics width="5" fill="#000000" cy:sourceArrow="0" cy:targetArrow="0" cy:sourceArrowColor="#000000" cy:targetArrowColor="#000000" cy:edgeLabelFont="SanSerif-0-10" cy:edgeLineType="SOLID" cy:curved="STRAIGHT_LINES"/>
  </edge>
  <edge label="uniprotkb:P12111 (DirectedEdge) uniprotkb:P24821" source="-7304" target="-7379">
    <att type="real" name="EdgeBetweenness" value="7.17142857"/>
    <att type="string" name="canonicalName" value="uniprotkb:P12111 (DirectedEdge) uniprotkb:P24821"/>
    <att type="string" name="interaction" value="DirectedEdge" cy:editable="false"/>
    <graphics width="5" fill="#000000" cy:sourceArrow="0" cy:targetArrow="0" cy:sourceArrowColor="#000000" cy:targetArrowColor="#000000" cy:edgeLabelFont="SanSerif-0-10" cy:edgeLineType="SOLID" cy:curved="STRAIGHT_LINES"/>
  </edge>
  <edge label="uniprotkb:P12111 (DirectedEdge) uniprotkb:P07996" source="-7304" target="-10330">
    <att type="real" name="EdgeBetweenness" value="9.08571429"/>
    <att type="string" name="canonicalName" value="uniprotkb:P12111 (DirectedEdge) uniprotkb:P07996"/>
    <att type="string" name="interaction" value="DirectedEdge" cy:editable="false"/>
    <graphics width="5" fill="#000000" cy:sourceArrow="0" cy:targetArrow="0" cy:sourceArrowColor="#000000" cy:targetArrowColor="#000000" cy:edgeLabelFont="SanSerif-0-10" cy:edgeLineType="SOLID" cy:curved="STRAIGHT_LINES"/>
  </edge>
  <edge label="uniprotkb:P12111 (DirectedEdge) uniprotkb:P07942" source="-7304" target="-11410">
    <att type="real" name="EdgeBetweenness" value="2.0"/>
    <att type="string" name="canonicalName" value="uniprotkb:P12111 (DirectedEdge) uniprotkb:P07942"/>
    <att type="string" name="interaction" value="DirectedEdge" cy:editable="false"/>
    <graphics width="5" fill="#000000" cy:sourceArrow="0" cy:targetArrow="0" cy:sourceArrowColor="#000000" cy:targetArrowColor="#000000" cy:edgeLabelFont="SanSerif-0-10" cy:edgeLineType="SOLID" cy:curved="STRAIGHT_LINES"/>
  </edge>
  <edge label="uniprotkb:P12111 (DirectedEdge) uniprotkb:P11047" source="-7304" target="-12049">
    <att type="real" name="EdgeBetweenness" value="2.66666667"/>
    <att type="string" name="canonicalName" value="uniprotkb:P12111 (DirectedEdge) uniprotkb:P11047"/>
    <att type="string" name="interaction" value="DirectedEdge" cy:editable="false"/>
    <graphics width="5" fill="#000000" cy:sourceArrow="0" cy:targetArrow="0" cy:sourceArrowColor="#000000" cy:targetArrowColor="#000000" cy:edgeLabelFont="SanSerif-0-10" cy:edgeLineType="SOLID" cy:curved="STRAIGHT_LINES"/>
  </edge>
  <edge label="uniprotkb:P12111 (DirectedEdge) uniprotkb:O15230" source="-7304" target="-12050">
    <att type="real" name="EdgeBetweenness" value="2.0"/>
    <att type="string" name="canonicalName" value="uniprotkb:P12111 (DirectedEdge) uniprotkb:O15230"/>
    <att type="string" name="interaction" value="DirectedEdge" cy:editable="false"/>
    <graphics width="5" fill="#000000" cy:sourceArrow="0" cy:targetArrow="0" cy:sourceArrowColor="#000000" cy:targetArrowColor="#000000" cy:edgeLabelFont="SanSerif-0-10" cy:edgeLineType="SOLID" cy:curved="STRAIGHT_LINES"/>
  </edge>
  <edge label="uniprotkb:P12111 (DirectedEdge) uniprotkb:P02751" source="-7304" target="-7994">
    <att type="real" name="EdgeBetweenness" value="16.08571429"/>
    <att type="string" name="canonicalName" value="uniprotkb:P12111 (DirectedEdge) uniprotkb:P02751"/>
    <att type="string" name="interaction" value="DirectedEdge" cy:editable="false"/>
    <graphics width="5" fill="#000000" cy:sourceArrow="0" cy:targetArrow="0" cy:sourceArrowColor="#000000" cy:targetArrowColor="#000000" cy:edgeLabelFont="SanSerif-0-10" cy:edgeLineType="SOLID" cy:curved="STRAIGHT_LINES"/>
  </edge>
  <edge label="uniprotkb:P12111 (DirectedEdge) uniprotkb:P12109" source="-7304" target="-7305">
    <att type="real" name="EdgeBetweenness" value="6.41269841"/>
    <att type="string" name="canonicalName" value="uniprotkb:P12111 (DirectedEdge) uniprotkb:P12109"/>
    <att type="string" name="interaction" value="DirectedEdge" cy:editable="false"/>
    <graphics width="5" fill="#000000" cy:sourceArrow="0" cy:targetArrow="0" cy:sourceArrowColor="#000000" cy:targetArrowColor="#000000" cy:edgeLabelFont="SanSerif-0-10" cy:edgeLineType="SOLID" cy:curved="STRAIGHT_LINES"/>
  </edge>
  <edge label="uniprotkb:P12111 (DirectedEdge) uniprotkb:P08572" source="-7304" target="-12240">
    <att type="real" name="EdgeBetweenness" value="5.9047619"/>
    <att type="string" name="canonicalName" value="uniprotkb:P12111 (DirectedEdge) uniprotkb:P08572"/>
    <att type="string" name="interaction" value="DirectedEdge" cy:editable="false"/>
    <graphics width="5" fill="#000000" cy:sourceArrow="0" cy:targetArrow="0" cy:sourceArrowColor="#000000" cy:targetArrowColor="#000000" cy:edgeLabelFont="SanSerif-0-10" cy:edgeLineType="SOLID" cy:curved="STRAIGHT_LINES"/>
  </edge>
  <edge label="uniprotkb:P12111 (DirectedEdge) uniprotkb:P02462" source="-7304" target="-11413">
    <att type="real" name="EdgeBetweenness" value="6.57142857"/>
    <att type="string" name="canonicalName" value="uniprotkb:P12111 (DirectedEdge) uniprotkb:P02462"/>
    <att type="string" name="interaction" value="DirectedEdge" cy:editable="false"/>
    <graphics width="5" fill="#000000" cy:sourceArrow="0" cy:targetArrow="0" cy:sourceArrowColor="#000000" cy:targetArrowColor="#000000" cy:edgeLabelFont="SanSerif-0-10" cy:edgeLineType="SOLID" cy:curved="STRAIGHT_LINES"/>
  </edge>
  <edge label="uniprotkb:P12111 (DirectedEdge) uniprotkb:P08123" source="-7304" target="-9245">
    <att type="real" name="EdgeBetweenness" value="4.9047619"/>
    <att type="string" name="canonicalName" value="uniprotkb:P12111 (DirectedEdge) uniprotkb:P08123"/>
    <att type="string" name="interaction" value="DirectedEdge" cy:editable="false"/>
    <graphics width="5" fill="#000000" cy:sourceArrow="0" cy:targetArrow="0" cy:sourceArrowColor="#000000" cy:targetArrowColor="#000000" cy:edgeLabelFont="SanSerif-0-10" cy:edgeLineType="SOLID" cy:curved="STRAIGHT_LINES"/>
  </edge>
  <edge label="uniprotkb:P12111 (DirectedEdge) uniprotkb:P02452" source="-7304" target="-9246">
    <att type="real" name="EdgeBetweenness" value="7.0"/>
    <att type="string" name="canonicalName" value="uniprotkb:P12111 (DirectedEdge) uniprotkb:P02452"/>
    <att type="string" name="interaction" value="DirectedEdge" cy:editable="false"/>
    <graphics width="5" fill="#000000" cy:sourceArrow="0" cy:targetArrow="0" cy:sourceArrowColor="#000000" cy:targetArrowColor="#000000" cy:edgeLabelFont="SanSerif-0-10" cy:edgeLineType="SOLID" cy:curved="STRAIGHT_LINES"/>
  </edge>
  <edge label="uniprotkb:P12111 (DirectedEdge) uniprotkb:P16070" source="-7304" target="-11456">
    <att type="real" name="EdgeBetweenness" value="4.97549118"/>
    <att type="string" name="canonicalName" value="uniprotkb:P12111 (DirectedEdge) uniprotkb:P16070"/>
    <att type="string" name="interaction" value="DirectedEdge" cy:editable="false"/>
    <graphics width="5" fill="#000000" cy:sourceArrow="0" cy:targetArrow="0" cy:sourceArrowColor="#000000" cy:targetArrowColor="#000000" cy:edgeLabelFont="SanSerif-0-10" cy:edgeLineType="SOLID" cy:curved="STRAIGHT_LINES"/>
  </edge>
  <edge label="uniprotkb:P11047 (DirectedEdge) uniprotkb:P24821" source="-12049" target="-7379">
    <att type="real" name="EdgeBetweenness" value="3.002331"/>
    <att type="string" name="canonicalName" value="uniprotkb:P11047 (DirectedEdge) uniprotkb:P24821"/>
    <att type="string" name="interaction" value="DirectedEdge" cy:editable="false"/>
    <graphics width="5" fill="#000000" cy:sourceArrow="0" cy:targetArrow="0" cy:sourceArrowColor="#000000" cy:targetArrowColor="#000000" cy:edgeLabelFont="SanSerif-0-10" cy:edgeLineType="SOLID" cy:curved="STRAIGHT_LINES"/>
  </edge>
  <edge label="uniprotkb:P11047 (DirectedEdge) uniprotkb:P07996" source="-12049" target="-10330">
    <att type="real" name="EdgeBetweenness" value="14.29220779"/>
    <att type="string" name="canonicalName" value="uniprotkb:P11047 (DirectedEdge) uniprotkb:P07996"/>
    <att type="string" name="interaction" value="DirectedEdge" cy:editable="false"/>
    <graphics width="5" fill="#000000" cy:sourceArrow="0" cy:targetArrow="0" cy:sourceArrowColor="#000000" cy:targetArrowColor="#000000" cy:edgeLabelFont="SanSerif-0-10" cy:edgeLineType="SOLID" cy:curved="STRAIGHT_LINES"/>
  </edge>
  <edge label="uniprotkb:P11047 (DirectedEdge) uniprotkb:P02751" source="-12049" target="-7994">
    <att type="real" name="EdgeBetweenness" value="25.34848485"/>
    <att type="string" name="canonicalName" value="uniprotkb:P11047 (DirectedEdge) uniprotkb:P02751"/>
    <att type="string" name="interaction" value="DirectedEdge" cy:editable="false"/>
    <graphics width="5" fill="#000000" cy:sourceArrow="0" cy:targetArrow="0" cy:sourceArrowColor="#000000" cy:targetArrowColor="#000000" cy:edgeLabelFont="SanSerif-0-10" cy:edgeLineType="SOLID" cy:curved="STRAIGHT_LINES"/>
  </edge>
  <edge label="uniprotkb:P11047 (DirectedEdge) uniprotkb:P08572" source="-12049" target="-12240">
    <att type="real" name="EdgeBetweenness" value="6.57142857"/>
    <att type="string" name="canonicalName" value="uniprotkb:P11047 (DirectedEdge) uniprotkb:P08572"/>
    <att type="string" name="interaction" value="DirectedEdge" cy:editable="false"/>
    <graphics width="5" fill="#000000" cy:sourceArrow="0" cy:targetArrow="0" cy:sourceArrowColor="#000000" cy:targetArrowColor="#000000" cy:edgeLabelFont="SanSerif-0-10" cy:edgeLineType="SOLID" cy:curved="STRAIGHT_LINES"/>
  </edge>
  <edge label="uniprotkb:P11047 (DirectedEdge) uniprotkb:P08123" source="-12049" target="-9245">
    <att type="real" name="EdgeBetweenness" value="5.57142857"/>
    <att type="string" name="canonicalName" value="uniprotkb:P11047 (DirectedEdge) uniprotkb:P08123"/>
    <att type="string" name="interaction" value="DirectedEdge" cy:editable="false"/>
    <graphics width="5" fill="#000000" cy:sourceArrow="0" cy:targetArrow="0" cy:sourceArrowColor="#000000" cy:targetArrowColor="#000000" cy:edgeLabelFont="SanSerif-0-10" cy:edgeLineType="SOLID" cy:curved="STRAIGHT_LINES"/>
  </edge>
  <edge label="uniprotkb:P11047 (DirectedEdge) uniprotkb:P02462" source="-12049" target="-11413">
    <att type="real" name="EdgeBetweenness" value="5.9047619"/>
    <att type="string" name="canonicalName" value="uniprotkb:P11047 (DirectedEdge) uniprotkb:P02462"/>
    <att type="string" name="interaction" value="DirectedEdge" cy:editable="false"/>
    <graphics width="5" fill="#000000" cy:sourceArrow="0" cy:targetArrow="0" cy:sourceArrowColor="#000000" cy:targetArrowColor="#000000" cy:edgeLabelFont="SanSerif-0-10" cy:edgeLineType="SOLID" cy:curved="STRAIGHT_LINES"/>
  </edge>
  <edge label="uniprotkb:P11047 (DirectedEdge) uniprotkb:P02452" source="-12049" target="-9246">
    <att type="real" name="EdgeBetweenness" value="6.9047619"/>
    <att type="string" name="canonicalName" value="uniprotkb:P11047 (DirectedEdge) uniprotkb:P02452"/>
    <att type="string" name="interaction" value="DirectedEdge" cy:editable="false"/>
    <graphics width="5" fill="#000000" cy:sourceArrow="0" cy:targetArrow="0" cy:sourceArrowColor="#000000" cy:targetArrowColor="#000000" cy:edgeLabelFont="SanSerif-0-10" cy:edgeLineType="SOLID" cy:curved="STRAIGHT_LINES"/>
  </edge>
  <edge label="uniprotkb:O75173 (pp) uniprotkb:O75173" source="-11458" target="-11458">
    <att type="string" name="Alt. ID(s) interactor A" value="uniprotkb:ADAMTS4(gene name)"/>
    <att type="string" name="Alt. ID(s) interactor B" value="uniprotkb:ADAMTS4(gene name)"/>
    <att type="string" name="Properties interactor A" value="go:GO:0005615|go:GO:0004222|go:GO:0002020|go:GO:0005578|go:GO:0006508|go:GO:0001501|go:GO:0008270"/>
    <att type="string" name="Properties interactor B" value="go:GO:0005615|go:GO:0004222|go:GO:0002020|go:GO:0005578|go:GO:0006508|go:GO:0001501|go:GO:0008270"/>
    <att type="string" name="canonicalName" value="uniprotkb:O75173 (pp) uniprotkb:O75173"/>
    <att type="string" name="interaction" value="pp" cy:editable="false"/>
    <graphics width="5" fill="#000000" cy:sourceArrow="0" cy:targetArrow="0" cy:sourceArrowColor="#000000" cy:targetArrowColor="#000000" cy:edgeLabelFont="SanSerif-0-10" cy:edgeLineType="SOLID" cy:curved="STRAIGHT_LINES"/>
  </edge>
  <edge label="uniprotkb:O75173 (pp) uniprotkb:P02751" source="-11458" target="-7994">
    <att type="string" name="Alt. ID(s) interactor A" value="uniprotkb:ADAMTS4(gene name)"/>
    <att type="string" name="Alt. ID(s) interactor B" value="uniprotkb:FN1(gene name)"/>
    <att type="real" name="EdgeBetweenness" value="80.0"/>
    <att type="string" name="Properties interactor A" value="go:GO:0005615|go:GO:0004222|go:GO:0002020|go:GO:0005578|go:GO:0006508|go:GO:0001501|go:GO:0008270"/>
    <att type="string" name="Properties interactor B" value="go:GO:0005793|go:GO:0006953|go:GO:0001525|go:GO:0016477|go:GO:0005518|go:GO:0005201|go:GO:0005577|go:GO:0008201|go:GO:0018149|go:GO:0031093|go:GO:0005578|go:GO:0008360|go:GO:0034446"/>
    <att type="string" name="canonicalName" value="uniprotkb:O75173 (pp) uniprotkb:P02751"/>
    <att type="string" name="interaction" value="pp" cy:editable="false"/>
    <graphics width="5" fill="#000000" cy:sourceArrow="0" cy:targetArrow="0" cy:sourceArrowColor="#000000" cy:targetArrowColor="#000000" cy:edgeLabelFont="SanSerif-0-10" cy:edgeLineType="SOLID" cy:curved="STRAIGHT_LINES"/>
  </edge>
  <edge label="uniprotkb:P07942 (DirectedEdge) uniprotkb:O15230" source="-11410" target="-12050">
    <att type="real" name="EdgeBetweenness" value="2.0"/>
    <att type="string" name="canonicalName" value="uniprotkb:P07942 (DirectedEdge) uniprotkb:O15230"/>
    <att type="string" name="interaction" value="DirectedEdge" cy:editable="false"/>
    <graphics width="5" fill="#000000" cy:sourceArrow="0" cy:targetArrow="0" cy:sourceArrowColor="#000000" cy:targetArrowColor="#000000" cy:edgeLabelFont="SanSerif-0-10" cy:edgeLineType="SOLID" cy:curved="STRAIGHT_LINES"/>
  </edge>
  <edge label="uniprotkb:P07942 (DirectedEdge) uniprotkb:P11047" source="-11410" target="-12049">
    <att type="real" name="EdgeBetweenness" value="2.66666667"/>
    <att type="string" name="canonicalName" value="uniprotkb:P07942 (DirectedEdge) uniprotkb:P11047"/>
    <att type="string" name="interaction" value="DirectedEdge" cy:editable="false"/>
    <graphics width="5" fill="#000000" cy:sourceArrow="0" cy:targetArrow="0" cy:sourceArrowColor="#000000" cy:targetArrowColor="#000000" cy:edgeLabelFont="SanSerif-0-10" cy:edgeLineType="SOLID" cy:curved="STRAIGHT_LINES"/>
  </edge>
  <edge label="uniprotkb:P07942 (DirectedEdge) uniprotkb:P24821" source="-11410" target="-7379">
    <att type="real" name="EdgeBetweenness" value="2.33566434"/>
    <att type="string" name="canonicalName" value="uniprotkb:P07942 (DirectedEdge) uniprotkb:P24821"/>
    <att type="string" name="interaction" value="DirectedEdge" cy:editable="false"/>
    <graphics width="5" fill="#000000" cy:sourceArrow="0" cy:targetArrow="0" cy:sourceArrowColor="#000000" cy:targetArrowColor="#000000" cy:edgeLabelFont="SanSerif-0-10" cy:edgeLineType="SOLID" cy:curved="STRAIGHT_LINES"/>
  </edge>
  <edge label="uniprotkb:P07942 (DirectedEdge) uniprotkb:P07996" source="-11410" target="-10330">
    <att type="real" name="EdgeBetweenness" value="12.58658009"/>
    <att type="string" name="canonicalName" value="uniprotkb:P07942 (DirectedEdge) uniprotkb:P07996"/>
    <att type="string" name="interaction" value="DirectedEdge" cy:editable="false"/>
    <graphics width="5" fill="#000000" cy:sourceArrow="0" cy:targetArrow="0" cy:sourceArrowColor="#000000" cy:targetArrowColor="#000000" cy:edgeLabelFont="SanSerif-0-10" cy:edgeLineType="SOLID" cy:curved="STRAIGHT_LINES"/>
  </edge>
  <edge label="uniprotkb:P07942 (DirectedEdge) uniprotkb:P02751" source="-11410" target="-7994">
    <att type="real" name="EdgeBetweenness" value="23.30952381"/>
    <att type="string" name="canonicalName" value="uniprotkb:P07942 (DirectedEdge) uniprotkb:P02751"/>
    <att type="string" name="interaction" value="DirectedEdge" cy:editable="false"/>
    <graphics width="5" fill="#000000" cy:sourceArrow="0" cy:targetArrow="0" cy:sourceArrowColor="#000000" cy:targetArrowColor="#000000" cy:edgeLabelFont="SanSerif-0-10" cy:edgeLineType="SOLID" cy:curved="STRAIGHT_LINES"/>
  </edge>
  <edge label="uniprotkb:P07942 (DirectedEdge) uniprotkb:P08572" source="-11410" target="-12240">
    <att type="real" name="EdgeBetweenness" value="5.9047619"/>
    <att type="string" name="canonicalName" value="uniprotkb:P07942 (DirectedEdge) uniprotkb:P08572"/>
    <att type="string" name="interaction" value="DirectedEdge" cy:editable="false"/>
    <graphics width="5" fill="#000000" cy:sourceArrow="0" cy:targetArrow="0" cy:sourceArrowColor="#000000" cy:targetArrowColor="#000000" cy:edgeLabelFont="SanSerif-0-10" cy:edgeLineType="SOLID" cy:curved="STRAIGHT_LINES"/>
  </edge>
  <edge label="uniprotkb:P07942 (DirectedEdge) uniprotkb:P02462" source="-11410" target="-11413">
    <att type="real" name="EdgeBetweenness" value="6.57142857"/>
    <att type="string" name="canonicalName" value="uniprotkb:P07942 (DirectedEdge) uniprotkb:P02462"/>
    <att type="string" name="interaction" value="DirectedEdge" cy:editable="false"/>
    <graphics width="5" fill="#000000" cy:sourceArrow="0" cy:targetArrow="0" cy:sourceArrowColor="#000000" cy:targetArrowColor="#000000" cy:edgeLabelFont="SanSerif-0-10" cy:edgeLineType="SOLID" cy:curved="STRAIGHT_LINES"/>
  </edge>
  <edge label="uniprotkb:P07942 (DirectedEdge) uniprotkb:P08123" source="-11410" target="-9245">
    <att type="real" name="EdgeBetweenness" value="4.9047619"/>
    <att type="string" name="canonicalName" value="uniprotkb:P07942 (DirectedEdge) uniprotkb:P08123"/>
    <att type="string" name="interaction" value="DirectedEdge" cy:editable="false"/>
    <graphics width="5" fill="#000000" cy:sourceArrow="0" cy:targetArrow="0" cy:sourceArrowColor="#000000" cy:targetArrowColor="#000000" cy:edgeLabelFont="SanSerif-0-10" cy:edgeLineType="SOLID" cy:curved="STRAIGHT_LINES"/>
  </edge>
  <edge label="uniprotkb:P07942 (DirectedEdge) uniprotkb:P07942" source="-11410" target="-11410">
    <att type="string" name="canonicalName" value="uniprotkb:P07942 (DirectedEdge) uniprotkb:P07942"/>
    <att type="string" name="interaction" value="DirectedEdge" cy:editable="false"/>
    <graphics width="5" fill="#000000" cy:sourceArrow="0" cy:targetArrow="0" cy:sourceArrowColor="#000000" cy:targetArrowColor="#000000" cy:edgeLabelFont="SanSerif-0-10" cy:edgeLineType="SOLID" cy:curved="STRAIGHT_LINES"/>
  </edge>
  <edge label="uniprotkb:P07942 (DirectedEdge) uniprotkb:P02452" source="-11410" target="-9246">
    <att type="real" name="EdgeBetweenness" value="7.57142857"/>
    <att type="string" name="canonicalName" value="uniprotkb:P07942 (DirectedEdge) uniprotkb:P02452"/>
    <att type="string" name="interaction" value="DirectedEdge" cy:editable="false"/>
    <graphics width="5" fill="#000000" cy:sourceArrow="0" cy:targetArrow="0" cy:sourceArrowColor="#000000" cy:targetArrowColor="#000000" cy:edgeLabelFont="SanSerif-0-10" cy:edgeLineType="SOLID" cy:curved="STRAIGHT_LINES"/>
  </edge>
  <edge label="uniprotkb:P07942 (DirectedEdge) uniprotkb:P16070" source="-11410" target="-11456">
    <att type="real" name="EdgeBetweenness" value="4.97549118"/>
    <att type="string" name="canonicalName" value="uniprotkb:P07942 (DirectedEdge) uniprotkb:P16070"/>
    <att type="string" name="interaction" value="DirectedEdge" cy:editable="false"/>
    <graphics width="5" fill="#000000" cy:sourceArrow="0" cy:targetArrow="0" cy:sourceArrowColor="#000000" cy:targetArrowColor="#000000" cy:edgeLabelFont="SanSerif-0-10" cy:edgeLineType="SOLID" cy:curved="STRAIGHT_LINES"/>
  </edge>
  <edge label="uniprotkb:P07942 (pp) uniprotkb:P12109" source="-11410" target="-7305">
    <att type="string" name="Alt. ID(s) interactor A" value="uniprotkb:LAMB1(gene name)"/>
    <att type="string" name="Alt. ID(s) interactor B" value="uniprotkb:COL6A1(gene name)"/>
    <att type="real" name="EdgeBetweenness" value="2.0"/>
    <att type="string" name="Properties interactor A" value="go:GO:0005201|go:GO:0005606|go:GO:0043259|go:GO:0005607|go:GO:0043257|go:GO:0031175|go:GO:0042476|go:GO:0048471|go:GO:0030335|go:GO:0050679|go:GO:0005515|go:GO:0034446"/>
    <att type="string" name="Properties interactor B" value="go:GO:0007155|go:GO:0005589|go:GO:0048407"/>
    <att type="string" name="canonicalName" value="uniprotkb:P07942 (pp) uniprotkb:P12109"/>
    <att type="string" name="interaction" value="pp" cy:editable="false"/>
    <graphics width="5" fill="#000000" cy:sourceArrow="0" cy:targetArrow="0" cy:sourceArrowColor="#000000" cy:targetArrowColor="#000000" cy:edgeLabelFont="SanSerif-0-10" cy:edgeLineType="SOLID" cy:curved="STRAIGHT_LINES"/>
  </edge>
  <edge label="uniprotkb:P02462 (pp) uniprotkb:P07093" source="-11413" target="-7320">
    <att type="string" name="Alt. ID(s) interactor A" value="uniprotkb:COL4A1(gene name)"/>
    <att type="string" name="Alt. ID(s) interactor B" value="uniprotkb:SERPINE2(gene name)"/>
    <att type="real" name="EdgeBetweenness" value="42.33333333"/>
    <att type="string" name="Properties interactor A" value="go:GO:0001525|go:GO:0005201|go:GO:0048407"/>
    <att type="string" name="Properties interactor B" value="go:GO:0030154|go:GO:0005615|go:GO:0008201|go:GO:0007399|go:GO:0030334|go:GO:0030162|go:GO:0004867"/>
    <att type="string" name="canonicalName" value="uniprotkb:P02462 (pp) uniprotkb:P07093"/>
    <att type="string" name="interaction" value="pp" cy:editable="false"/>
    <graphics width="5" fill="#000000" cy:sourceArrow="0" cy:targetArrow="0" cy:sourceArrowColor="#000000" cy:targetArrowColor="#000000" cy:edgeLabelFont="SanSerif-0-10" cy:edgeLineType="SOLID" cy:curved="STRAIGHT_LINES"/>
  </edge>
  <edge label="uniprotkb:P02462 (pp) uniprotkb:P02462" source="-11413" target="-11413">
    <att type="string" name="Alt. ID(s) interactor A" value="uniprotkb:COL4A1(gene name)"/>
    <att type="string" name="Alt. ID(s) interactor B" value="uniprotkb:COL4A1(gene name)"/>
    <att type="string" name="Properties interactor A" value="go:GO:0001525|go:GO:0005201|go:GO:0048407"/>
    <att type="string" name="Properties interactor B" value="go:GO:0001525|go:GO:0005201|go:GO:0048407"/>
    <att type="string" name="canonicalName" value="uniprotkb:P02462 (pp) uniprotkb:P02462"/>
    <att type="string" name="interaction" value="pp" cy:editable="false"/>
    <graphics width="5" fill="#000000" cy:sourceArrow="0" cy:targetArrow="0" cy:sourceArrowColor="#000000" cy:targetArrowColor="#000000" cy:edgeLabelFont="SanSerif-0-10" cy:edgeLineType="SOLID" cy:curved="STRAIGHT_LINES"/>
  </edge>
  <edge label="uniprotkb:P02462 (pp) uniprotkb:P08572" source="-11413" target="-12240">
    <att type="string" name="Alt. ID(s) interactor A" value="uniprotkb:COL4A1(gene name)"/>
    <att type="string" name="Alt. ID(s) interactor B" value="uniprotkb:COL4A2(gene name)"/>
    <att type="real" name="EdgeBetweenness" value="2.66666667"/>
    <att type="string" name="Properties interactor A" value="go:GO:0001525|go:GO:0005201|go:GO:0048407"/>
    <att type="string" name="Properties interactor B" value="go:GO:0001525|go:GO:0005587|go:GO:0030198|go:GO:0005201|go:GO:0016525|go:GO:0005515"/>
    <att type="string" name="canonicalName" value="uniprotkb:P02462 (pp) uniprotkb:P08572"/>
    <att type="string" name="interaction" value="pp" cy:editable="false"/>
    <graphics width="5" fill="#000000" cy:sourceArrow="0" cy:targetArrow="0" cy:sourceArrowColor="#000000" cy:targetArrowColor="#000000" cy:edgeLabelFont="SanSerif-0-10" cy:edgeLineType="SOLID" cy:curved="STRAIGHT_LINES"/>
  </edge>
  <edge label="uniprotkb:P02462 (pp) uniprotkb:P07996" source="-11413" target="-10330">
    <att type="string" name="Alt. ID(s) interactor A" value="uniprotkb:COL4A1(gene name)"/>
    <att type="string" name="Alt. ID(s) interactor B" value="uniprotkb:THBS1(gene name)"/>
    <att type="real" name="EdgeBetweenness" value="17.09776335"/>
    <att type="string" name="Properties interactor A" value="go:GO:0001525|go:GO:0005201|go:GO:0048407"/>
    <att type="string" name="Properties interactor B" value="go:GO:0000187|go:GO:0006916|go:GO:0006915|go:GO:0005509|go:GO:0007155|go:GO:0007050|go:GO:0016477|go:GO:0034605|go:GO:0002544|go:GO:0070052|go:GO:0043652|go:GO:0043499|go:GO:0009897|go:GO:0031012|go:GO:0070051|go:GO:0005577|go:GO:0048603|go:GO:0001968|go:GO:0008201|go:GO:0042802|go:GO:0006955|go:GO:0005178|go:GO:0043236|go:GO:0030169|go:GO:0016525|go:GO:0002581|go:GO:0043537|go:GO:0010754|go:GO:0002605|go:GO:0001937|go:GO:0051918|go:GO:0040037|go:GO:0051895|go:GO:0032695|go:GO:0010751|go:GO:0010748|go:GO:0010757|go:GO:0018149|go:GO:0031093|go:GO:0045766|go:GO:0030194|go:GO:0043536|go:GO:0010763|go:GO:0043032|go:GO:0010759|go:GO:0010670|go:GO:0042327|go:GO:0030511|go:GO:0032914|go:GO:0045727|go:GO:0043394|go:GO:0051592|go:GO:0009749|go:GO:0001666|go:GO:0032026|go:GO:0032570|go:GO:0002040|go:GO:0005198|go:GO:0050431"/>
    <att type="string" name="canonicalName" value="uniprotkb:P02462 (pp) uniprotkb:P07996"/>
    <att type="string" name="interaction" value="pp" cy:editable="false"/>
    <graphics width="5" fill="#000000" cy:sourceArrow="0" cy:targetArrow="0" cy:sourceArrowColor="#000000" cy:targetArrowColor="#000000" cy:edgeLabelFont="SanSerif-0-10" cy:edgeLineType="SOLID" cy:curved="STRAIGHT_LINES"/>
  </edge>
  <edge label="uniprotkb:P02462 (pp) uniprotkb:Q15582" source="-11413" target="-812">
    <att type="string" name="Alt. ID(s) interactor A" value="uniprotkb:COL4A1(gene name)"/>
    <att type="string" name="Alt. ID(s) interactor B" value="uniprotkb:TGFBI(gene name)"/>
    <att type="real" name="EdgeBetweenness" value="66.06190476"/>
    <att type="string" name="Properties interactor A" value="go:GO:0001525|go:GO:0005201|go:GO:0048407"/>
    <att type="string" name="Properties interactor B" value="go:GO:0007155|go:GO:0008283|go:GO:0005615|go:GO:0005178|go:GO:0007162|go:GO:0005578|go:GO:0050896|go:GO:0007601"/>
    <att type="string" name="canonicalName" value="uniprotkb:P02462 (pp) uniprotkb:Q15582"/>
    <att type="string" name="interaction" value="pp" cy:editable="false"/>
    <graphics width="5" fill="#000000" cy:sourceArrow="0" cy:targetArrow="0" cy:sourceArrowColor="#000000" cy:targetArrowColor="#000000" cy:edgeLabelFont="SanSerif-0-10" cy:edgeLineType="SOLID" cy:curved="STRAIGHT_LINES"/>
  </edge>
  <edge label="uniprotkb:P02462 (pp) uniprotkb:P02751" source="-11413" target="-7994">
    <att type="string" name="Alt. ID(s) interactor A" value="uniprotkb:COL4A1(gene name)"/>
    <att type="string" name="Alt. ID(s) interactor B" value="uniprotkb:FN1(gene name)"/>
    <att type="real" name="EdgeBetweenness" value="27.45562771"/>
    <att type="string" name="Properties interactor A" value="go:GO:0001525|go:GO:0005201|go:GO:0048407"/>
    <att type="string" name="Properties interactor B" value="go:GO:0005793|go:GO:0006953|go:GO:0001525|go:GO:0016477|go:GO:0005518|go:GO:0005201|go:GO:0005577|go:GO:0008201|go:GO:0018149|go:GO:0031093|go:GO:0005578|go:GO:0008360|go:GO:0034446"/>
    <att type="string" name="canonicalName" value="uniprotkb:P02462 (pp) uniprotkb:P02751"/>
    <att type="string" name="interaction" value="pp" cy:editable="false"/>
    <graphics width="5" fill="#000000" cy:sourceArrow="0" cy:targetArrow="0" cy:sourceArrowColor="#000000" cy:targetArrowColor="#000000" cy:edgeLabelFont="SanSerif-0-10" cy:edgeLineType="SOLID" cy:curved="STRAIGHT_LINES"/>
  </edge>
  <edge label="uniprotkb:P02462 (DirectedEdge) uniprotkb:P02452" source="-11413" target="-9246">
    <att type="real" name="EdgeBetweenness" value="6.0"/>
    <att type="string" name="canonicalName" value="uniprotkb:P02462 (DirectedEdge) uniprotkb:P02452"/>
    <att type="string" name="interaction" value="DirectedEdge" cy:editable="false"/>
    <graphics width="5" fill="#000000" cy:sourceArrow="0" cy:targetArrow="0" cy:sourceArrowColor="#000000" cy:targetArrowColor="#000000" cy:edgeLabelFont="SanSerif-0-10" cy:edgeLineType="SOLID" cy:curved="STRAIGHT_LINES"/>
  </edge>
  <edge label="uniprotkb:O95967 (pp) uniprotkb:O95967" source="-12189" target="-12189">
    <att type="string" name="Alt. ID(s) interactor A" value="uniprotkb:EFEMP2(gene name)"/>
    <att type="string" name="Alt. ID(s) interactor B" value="uniprotkb:EFEMP2(gene name)"/>
    <att type="string" name="Properties interactor A" value="go:GO:0005604|go:GO:0007596|go:GO:0005509|go:GO:0005201|go:GO:0016020|go:GO:0005515|go:GO:0004888"/>
    <att type="string" name="Properties interactor B" value="go:GO:0005604|go:GO:0007596|go:GO:0005509|go:GO:0005201|go:GO:0016020|go:GO:0005515|go:GO:0004888"/>
    <att type="string" name="canonicalName" value="uniprotkb:O95967 (pp) uniprotkb:O95967"/>
    <att type="string" name="interaction" value="pp" cy:editable="false"/>
    <graphics width="5" fill="#000000" cy:sourceArrow="0" cy:targetArrow="0" cy:sourceArrowColor="#000000" cy:targetArrowColor="#000000" cy:edgeLabelFont="SanSerif-0-10" cy:edgeLineType="SOLID" cy:curved="STRAIGHT_LINES"/>
  </edge>
  <edge label="uniprotkb:P14543 (pp) uniprotkb:P98160" source="-7347" target="-9850">
    <att type="string" name="Alt. ID(s) interactor A" value="uniprotkb:NID1(gene name)"/>
    <att type="string" name="Alt. ID(s) interactor B" value="uniprotkb:HSPG2(gene name)"/>
    <att type="real" name="EdgeBetweenness" value="24.62077922"/>
    <att type="string" name="Properties interactor A" value="-"/>
    <att type="string" name="Properties interactor B" value="-"/>
    <att type="string" name="canonicalName" value="uniprotkb:P14543 (pp) uniprotkb:P98160"/>
    <att type="string" name="interaction" value="pp" cy:editable="false"/>
    <graphics width="5" fill="#000000" cy:sourceArrow="0" cy:targetArrow="0" cy:sourceArrowColor="#000000" cy:targetArrowColor="#000000" cy:edgeLabelFont="SanSerif-0-10" cy:edgeLineType="SOLID" cy:curved="STRAIGHT_LINES"/>
  </edge>
  <edge label="uniprotkb:P14543 (DirectedEdge) uniprotkb:P02462" source="-7347" target="-11413">
    <att type="real" name="EdgeBetweenness" value="25.39307359"/>
    <att type="string" name="canonicalName" value="uniprotkb:P14543 (DirectedEdge) uniprotkb:P02462"/>
    <att type="string" name="interaction" value="DirectedEdge" cy:editable="false"/>
    <graphics width="5" fill="#000000" cy:sourceArrow="0" cy:targetArrow="0" cy:sourceArrowColor="#000000" cy:targetArrowColor="#000000" cy:edgeLabelFont="SanSerif-0-10" cy:edgeLineType="SOLID" cy:curved="STRAIGHT_LINES"/>
  </edge>
  <edge label="uniprotkb:P14543 (DirectedEdge) uniprotkb:P11047" source="-7347" target="-12049">
    <att type="real" name="EdgeBetweenness" value="15.59307359"/>
    <att type="string" name="canonicalName" value="uniprotkb:P14543 (DirectedEdge) uniprotkb:P11047"/>
    <att type="string" name="interaction" value="DirectedEdge" cy:editable="false"/>
    <graphics width="5" fill="#000000" cy:sourceArrow="0" cy:targetArrow="0" cy:sourceArrowColor="#000000" cy:targetArrowColor="#000000" cy:edgeLabelFont="SanSerif-0-10" cy:edgeLineType="SOLID" cy:curved="STRAIGHT_LINES"/>
  </edge>
  <edge label="uniprotkb:P24593 (pp) uniprotkb:P35555" source="-9411" target="-5635">
    <att type="string" name="Alt. ID(s) interactor A" value="uniprotkb:IGFBP5(gene name)"/>
    <att type="string" name="Alt. ID(s) interactor B" value="uniprotkb:FBN1(gene name)"/>
    <att type="real" name="EdgeBetweenness" value="31.16911977"/>
    <att type="string" name="Properties interactor A" value="-"/>
    <att type="string" name="Properties interactor B" value="-"/>
    <att type="string" name="canonicalName" value="uniprotkb:P24593 (pp) uniprotkb:P35555"/>
    <att type="string" name="interaction" value="pp" cy:editable="false"/>
    <graphics width="5" fill="#000000" cy:sourceArrow="0" cy:targetArrow="0" cy:sourceArrowColor="#000000" cy:targetArrowColor="#000000" cy:edgeLabelFont="SanSerif-0-10" cy:edgeLineType="SOLID" cy:curved="STRAIGHT_LINES"/>
  </edge>
  <edge label="uniprotkb:P25705 (DirectedEdge) uniprotkb:P08670" source="-10931" target="-11330">
    <att type="real" name="EdgeBetweenness" value="30.52222222"/>
    <att type="string" name="canonicalName" value="uniprotkb:P25705 (DirectedEdge) uniprotkb:P08670"/>
    <att type="string" name="interaction" value="DirectedEdge" cy:editable="false"/>
    <graphics width="5" fill="#000000" cy:sourceArrow="0" cy:targetArrow="0" cy:sourceArrowColor="#000000" cy:targetArrowColor="#000000" cy:edgeLabelFont="SanSerif-0-10" cy:edgeLineType="SOLID" cy:curved="STRAIGHT_LINES"/>
  </edge>
  <edge label="uniprotkb:P25705 (DirectedEdge) uniprotkb:P01023" source="-10931" target="-11699">
    <att type="real" name="EdgeBetweenness" value="126.92380952"/>
    <att type="string" name="canonicalName" value="uniprotkb:P25705 (DirectedEdge) uniprotkb:P01023"/>
    <att type="string" name="interaction" value="DirectedEdge" cy:editable="false"/>
    <graphics width="5" fill="#000000" cy:sourceArrow="0" cy:targetArrow="0" cy:sourceArrowColor="#000000" cy:targetArrowColor="#000000" cy:edgeLabelFont="SanSerif-0-10" cy:edgeLineType="SOLID" cy:curved="STRAIGHT_LINES"/>
  </edge>
  <edge label="uniprotkb:P25705 (DirectedEdge) uniprotkb:P11021" source="-10931" target="-12088">
    <att type="real" name="EdgeBetweenness" value="13.12222222"/>
    <att type="string" name="canonicalName" value="uniprotkb:P25705 (DirectedEdge) uniprotkb:P11021"/>
    <att type="string" name="interaction" value="DirectedEdge" cy:editable="false"/>
    <graphics width="5" fill="#000000" cy:sourceArrow="0" cy:targetArrow="0" cy:sourceArrowColor="#000000" cy:targetArrowColor="#000000" cy:edgeLabelFont="SanSerif-0-10" cy:edgeLineType="SOLID" cy:curved="STRAIGHT_LINES"/>
  </edge>
  <edge label="uniprotkb:P25705 (DirectedEdge) uniprotkb:P63000" source="-10931" target="-11343">
    <att type="real" name="EdgeBetweenness" value="103.66666667"/>
    <att type="string" name="canonicalName" value="uniprotkb:P25705 (DirectedEdge) uniprotkb:P63000"/>
    <att type="string" name="interaction" value="DirectedEdge" cy:editable="false"/>
    <graphics width="5" fill="#000000" cy:sourceArrow="0" cy:targetArrow="0" cy:sourceArrowColor="#000000" cy:targetArrowColor="#000000" cy:edgeLabelFont="SanSerif-0-10" cy:edgeLineType="SOLID" cy:curved="STRAIGHT_LINES"/>
  </edge>
  <edge label="uniprotkb:P08670 (pp) uniprotkb:P35555" source="-11330" target="-5635">
    <att type="string" name="Alt. ID(s) interactor A" value="uniprotkb:VIM(gene name)"/>
    <att type="string" name="Alt. ID(s) interactor B" value="uniprotkb:FBN1(gene name)"/>
    <att type="real" name="EdgeBetweenness" value="289.86349206"/>
    <att type="string" name="Properties interactor A" value="-"/>
    <att type="string" name="Properties interactor B" value="-"/>
    <att type="string" name="canonicalName" value="uniprotkb:P08670 (pp) uniprotkb:P35555"/>
    <att type="string" name="interaction" value="pp" cy:editable="false"/>
    <graphics width="5" fill="#000000" cy:sourceArrow="0" cy:targetArrow="0" cy:sourceArrowColor="#000000" cy:targetArrowColor="#000000" cy:edgeLabelFont="SanSerif-0-10" cy:edgeLineType="SOLID" cy:curved="STRAIGHT_LINES"/>
  </edge>
  <edge label="uniprotkb:P08670 (pp) uniprotkb:P08670" source="-11330" target="-11330">
    <att type="string" name="Alt. ID(s) interactor A" value="uniprotkb:VIM(gene name)"/>
    <att type="string" name="Alt. ID(s) interactor B" value="uniprotkb:VIM(gene name)"/>
    <att type="string" name="Properties interactor A" value="go:GO:0006928|go:GO:0005829|go:GO:0005882|go:GO:0044419|go:GO:0008022|go:GO:0005200"/>
    <att type="string" name="Properties interactor B" value="go:GO:0006928|go:GO:0005829|go:GO:0005882|go:GO:0044419|go:GO:0008022|go:GO:0005200"/>
    <att type="string" name="canonicalName" value="uniprotkb:P08670 (pp) uniprotkb:P08670"/>
    <att type="string" name="interaction" value="pp" cy:editable="false"/>
    <graphics width="5" fill="#000000" cy:sourceArrow="0" cy:targetArrow="0" cy:sourceArrowColor="#000000" cy:targetArrowColor="#000000" cy:edgeLabelFont="SanSerif-0-10" cy:edgeLineType="SOLID" cy:curved="STRAIGHT_LINES"/>
  </edge>
  <edge label="uniprotkb:P08670 (DirectedEdge) uniprotkb:P11021" source="-11330" target="-12088">
    <att type="real" name="EdgeBetweenness" value="37.31587302"/>
    <att type="string" name="canonicalName" value="uniprotkb:P08670 (DirectedEdge) uniprotkb:P11021"/>
    <att type="string" name="interaction" value="DirectedEdge" cy:editable="false"/>
    <graphics width="5" fill="#000000" cy:sourceArrow="0" cy:targetArrow="0" cy:sourceArrowColor="#000000" cy:targetArrowColor="#000000" cy:edgeLabelFont="SanSerif-0-10" cy:edgeLineType="SOLID" cy:curved="STRAIGHT_LINES"/>
  </edge>
  <edge label="uniprotkb:P04004 (DirectedEdge) uniprotkb:P24821" source="-10650" target="-7379">
    <att type="real" name="EdgeBetweenness" value="17.01587302"/>
    <att type="string" name="canonicalName" value="uniprotkb:P04004 (DirectedEdge) uniprotkb:P24821"/>
    <att type="string" name="interaction" value="DirectedEdge" cy:editable="false"/>
    <graphics width="5" fill="#000000" cy:sourceArrow="0" cy:targetArrow="0" cy:sourceArrowColor="#000000" cy:targetArrowColor="#000000" cy:edgeLabelFont="SanSerif-0-10" cy:edgeLineType="SOLID" cy:curved="STRAIGHT_LINES"/>
  </edge>
  <edge label="uniprotkb:P04004 (DirectedEdge) uniprotkb:P07996" source="-10650" target="-10330">
    <att type="real" name="EdgeBetweenness" value="33.84126984"/>
    <att type="string" name="canonicalName" value="uniprotkb:P04004 (DirectedEdge) uniprotkb:P07996"/>
    <att type="string" name="interaction" value="DirectedEdge" cy:editable="false"/>
    <graphics width="5" fill="#000000" cy:sourceArrow="0" cy:targetArrow="0" cy:sourceArrowColor="#000000" cy:targetArrowColor="#000000" cy:edgeLabelFont="SanSerif-0-10" cy:edgeLineType="SOLID" cy:curved="STRAIGHT_LINES"/>
  </edge>
  <edge label="uniprotkb:P04004 (DirectedEdge) uniprotkb:P02751" source="-10650" target="-7994">
    <att type="real" name="EdgeBetweenness" value="54.66666667"/>
    <att type="string" name="canonicalName" value="uniprotkb:P04004 (DirectedEdge) uniprotkb:P02751"/>
    <att type="string" name="interaction" value="DirectedEdge" cy:editable="false"/>
    <graphics width="5" fill="#000000" cy:sourceArrow="0" cy:targetArrow="0" cy:sourceArrowColor="#000000" cy:targetArrowColor="#000000" cy:edgeLabelFont="SanSerif-0-10" cy:edgeLineType="SOLID" cy:curved="STRAIGHT_LINES"/>
  </edge>
  <edge label="uniprotkb:P04004 (DirectedEdge) uniprotkb:P12111" source="-10650" target="-7304">
    <att type="real" name="EdgeBetweenness" value="12.82539683"/>
    <att type="string" name="canonicalName" value="uniprotkb:P04004 (DirectedEdge) uniprotkb:P12111"/>
    <att type="string" name="interaction" value="DirectedEdge" cy:editable="false"/>
    <graphics width="5" fill="#000000" cy:sourceArrow="0" cy:targetArrow="0" cy:sourceArrowColor="#000000" cy:targetArrowColor="#000000" cy:edgeLabelFont="SanSerif-0-10" cy:edgeLineType="SOLID" cy:curved="STRAIGHT_LINES"/>
  </edge>
  <edge label="uniprotkb:P04004 (DirectedEdge) uniprotkb:P12110" source="-10650" target="-11622">
    <att type="real" name="EdgeBetweenness" value="4.0"/>
    <att type="string" name="canonicalName" value="uniprotkb:P04004 (DirectedEdge) uniprotkb:P12110"/>
    <att type="string" name="interaction" value="DirectedEdge" cy:editable="false"/>
    <graphics width="5" fill="#000000" cy:sourceArrow="0" cy:targetArrow="0" cy:sourceArrowColor="#000000" cy:targetArrowColor="#000000" cy:edgeLabelFont="SanSerif-0-10" cy:edgeLineType="SOLID" cy:curved="STRAIGHT_LINES"/>
  </edge>
  <edge label="uniprotkb:P04004 (DirectedEdge) uniprotkb:P12109" source="-10650" target="-7305">
    <att type="real" name="EdgeBetweenness" value="4.0"/>
    <att type="string" name="canonicalName" value="uniprotkb:P04004 (DirectedEdge) uniprotkb:P12109"/>
    <att type="string" name="interaction" value="DirectedEdge" cy:editable="false"/>
    <graphics width="5" fill="#000000" cy:sourceArrow="0" cy:targetArrow="0" cy:sourceArrowColor="#000000" cy:targetArrowColor="#000000" cy:edgeLabelFont="SanSerif-0-10" cy:edgeLineType="SOLID" cy:curved="STRAIGHT_LINES"/>
  </edge>
  <edge label="uniprotkb:P04004 (DirectedEdge) uniprotkb:P08572" source="-10650" target="-12240">
    <att type="real" name="EdgeBetweenness" value="10.18816739"/>
    <att type="string" name="canonicalName" value="uniprotkb:P04004 (DirectedEdge) uniprotkb:P08572"/>
    <att type="string" name="interaction" value="DirectedEdge" cy:editable="false"/>
    <graphics width="5" fill="#000000" cy:sourceArrow="0" cy:targetArrow="0" cy:sourceArrowColor="#000000" cy:targetArrowColor="#000000" cy:edgeLabelFont="SanSerif-0-10" cy:edgeLineType="SOLID" cy:curved="STRAIGHT_LINES"/>
  </edge>
  <edge label="uniprotkb:P04004 (DirectedEdge) uniprotkb:P02462" source="-10650" target="-11413">
    <att type="real" name="EdgeBetweenness" value="11.53665224"/>
    <att type="string" name="canonicalName" value="uniprotkb:P04004 (DirectedEdge) uniprotkb:P02462"/>
    <att type="string" name="interaction" value="DirectedEdge" cy:editable="false"/>
    <graphics width="5" fill="#000000" cy:sourceArrow="0" cy:targetArrow="0" cy:sourceArrowColor="#000000" cy:targetArrowColor="#000000" cy:edgeLabelFont="SanSerif-0-10" cy:edgeLineType="SOLID" cy:curved="STRAIGHT_LINES"/>
  </edge>
  <edge label="uniprotkb:P04004 (DirectedEdge) uniprotkb:P08123" source="-10650" target="-9245">
    <att type="real" name="EdgeBetweenness" value="7.85483405"/>
    <att type="string" name="canonicalName" value="uniprotkb:P04004 (DirectedEdge) uniprotkb:P08123"/>
    <att type="string" name="interaction" value="DirectedEdge" cy:editable="false"/>
    <graphics width="5" fill="#000000" cy:sourceArrow="0" cy:targetArrow="0" cy:sourceArrowColor="#000000" cy:targetArrowColor="#000000" cy:edgeLabelFont="SanSerif-0-10" cy:edgeLineType="SOLID" cy:curved="STRAIGHT_LINES"/>
  </edge>
  <edge label="uniprotkb:P04004 (DirectedEdge) uniprotkb:P02452" source="-10650" target="-9246">
    <att type="real" name="EdgeBetweenness" value="29.65079365"/>
    <att type="string" name="canonicalName" value="uniprotkb:P04004 (DirectedEdge) uniprotkb:P02452"/>
    <att type="string" name="interaction" value="DirectedEdge" cy:editable="false"/>
    <graphics width="5" fill="#000000" cy:sourceArrow="0" cy:targetArrow="0" cy:sourceArrowColor="#000000" cy:targetArrowColor="#000000" cy:edgeLabelFont="SanSerif-0-10" cy:edgeLineType="SOLID" cy:curved="STRAIGHT_LINES"/>
  </edge>
  <edge label="uniprotkb:P04004 (pp) uniprotkb:P24593" source="-10650" target="-9411">
    <att type="string" name="Alt. ID(s) interactor A" value="uniprotkb:VTN(gene name)"/>
    <att type="string" name="Alt. ID(s) interactor B" value="uniprotkb:IGFBP5(gene name)"/>
    <att type="real" name="EdgeBetweenness" value="14.93275613"/>
    <att type="string" name="Properties interactor A" value="go:GO:0005615|go:GO:0008201|go:GO:0006955|go:GO:0005515|go:GO:0005044"/>
    <att type="string" name="Properties interactor B" value="go:GO:0031994|go:GO:0016942|go:GO:0043569|go:GO:0014912|go:GO:0048662|go:GO:0017148|go:GO:0001558"/>
    <att type="string" name="canonicalName" value="uniprotkb:P04004 (pp) uniprotkb:P24593"/>
    <att type="string" name="interaction" value="pp" cy:editable="false"/>
    <graphics width="5" fill="#000000" cy:sourceArrow="0" cy:targetArrow="0" cy:sourceArrowColor="#000000" cy:targetArrowColor="#000000" cy:edgeLabelFont="SanSerif-0-10" cy:edgeLineType="SOLID" cy:curved="STRAIGHT_LINES"/>
  </edge>
  <edge label="uniprotkb:P04004 (pp) uniprotkb:P05121" source="-10650" target="-6051">
    <att type="string" name="Alt. ID(s) interactor A" value="uniprotkb:VTN(gene name)"/>
    <att type="string" name="Alt. ID(s) interactor B" value="uniprotkb:SERPINE1(gene name)"/>
    <att type="real" name="EdgeBetweenness" value="80.0"/>
    <att type="string" name="Properties interactor A" value="go:GO:0005615|go:GO:0008201|go:GO:0006955|go:GO:0005515|go:GO:0005044"/>
    <att type="string" name="Properties interactor B" value="go:GO:0007596|go:GO:0001300|go:GO:0005576|go:GO:0042730|go:GO:0005886|go:GO:0002020|go:GO:0004252|go:GO:0004867"/>
    <att type="string" name="canonicalName" value="uniprotkb:P04004 (pp) uniprotkb:P05121"/>
    <att type="string" name="interaction" value="pp" cy:editable="false"/>
    <graphics width="5" fill="#000000" cy:sourceArrow="0" cy:targetArrow="0" cy:sourceArrowColor="#000000" cy:targetArrowColor="#000000" cy:edgeLabelFont="SanSerif-0-10" cy:edgeLineType="SOLID" cy:curved="STRAIGHT_LINES"/>
  </edge>
  <edge label="uniprotkb:P04004 (DirectedEdge) uniprotkb:P11047" source="-10650" target="-12049">
    <att type="real" name="EdgeBetweenness" value="6.47316017"/>
    <att type="string" name="canonicalName" value="uniprotkb:P04004 (DirectedEdge) uniprotkb:P11047"/>
    <att type="string" name="interaction" value="DirectedEdge" cy:editable="false"/>
    <graphics width="5" fill="#000000" cy:sourceArrow="0" cy:targetArrow="0" cy:sourceArrowColor="#000000" cy:targetArrowColor="#000000" cy:edgeLabelFont="SanSerif-0-10" cy:edgeLineType="SOLID" cy:curved="STRAIGHT_LINES"/>
  </edge>
  <edge label="uniprotkb:P04004 (DirectedEdge) uniprotkb:O15230" source="-10650" target="-12050">
    <att type="real" name="EdgeBetweenness" value="5.12467532"/>
    <att type="string" name="canonicalName" value="uniprotkb:P04004 (DirectedEdge) uniprotkb:O15230"/>
    <att type="string" name="interaction" value="DirectedEdge" cy:editable="false"/>
    <graphics width="5" fill="#000000" cy:sourceArrow="0" cy:targetArrow="0" cy:sourceArrowColor="#000000" cy:targetArrowColor="#000000" cy:edgeLabelFont="SanSerif-0-10" cy:edgeLineType="SOLID" cy:curved="STRAIGHT_LINES"/>
  </edge>
  <edge label="uniprotkb:P04004 (DirectedEdge) uniprotkb:P07942" source="-10650" target="-11410">
    <att type="real" name="EdgeBetweenness" value="5.12467532"/>
    <att type="string" name="canonicalName" value="uniprotkb:P04004 (DirectedEdge) uniprotkb:P07942"/>
    <att type="string" name="interaction" value="DirectedEdge" cy:editable="false"/>
    <graphics width="5" fill="#000000" cy:sourceArrow="0" cy:targetArrow="0" cy:sourceArrowColor="#000000" cy:targetArrowColor="#000000" cy:edgeLabelFont="SanSerif-0-10" cy:edgeLineType="SOLID" cy:curved="STRAIGHT_LINES"/>
  </edge>
  <edge label="uniprotkb:P02452 (pp) uniprotkb:Q15582" source="-9246" target="-812">
    <att type="string" name="Alt. ID(s) interactor A" value="uniprotkb:COL1A1(gene name)"/>
    <att type="string" name="Alt. ID(s) interactor B" value="uniprotkb:TGFBI(gene name)"/>
    <att type="real" name="EdgeBetweenness" value="72.06984127"/>
    <att type="string" name="Properties interactor A" value="go:GO:0001568|go:GO:0032964|go:GO:0030199|go:GO:0005584|go:GO:0048706|go:GO:0042802|go:GO:0005886|go:GO:0048407|go:GO:0007605|go:GO:0043589|go:GO:0034505|go:GO:0007601"/>
    <att type="string" name="Properties interactor B" value="go:GO:0007155|go:GO:0008283|go:GO:0005615|go:GO:0005178|go:GO:0007162|go:GO:0005578|go:GO:0050896|go:GO:0007601"/>
    <att type="string" name="canonicalName" value="uniprotkb:P02452 (pp) uniprotkb:Q15582"/>
    <att type="string" name="interaction" value="pp" cy:editable="false"/>
    <graphics width="5" fill="#000000" cy:sourceArrow="0" cy:targetArrow="0" cy:sourceArrowColor="#000000" cy:targetArrowColor="#000000" cy:edgeLabelFont="SanSerif-0-10" cy:edgeLineType="SOLID" cy:curved="STRAIGHT_LINES"/>
  </edge>
  <edge label="uniprotkb:P02452 (pp) uniprotkb:P07996" source="-9246" target="-10330">
    <att type="string" name="Alt. ID(s) interactor A" value="uniprotkb:COL1A1(gene name)"/>
    <att type="string" name="Alt. ID(s) interactor B" value="uniprotkb:THBS1(gene name)"/>
    <att type="real" name="EdgeBetweenness" value="27.6"/>
    <att type="string" name="Properties interactor A" value="go:GO:0001568|go:GO:0032964|go:GO:0030199|go:GO:0005584|go:GO:0048706|go:GO:0042802|go:GO:0005886|go:GO:0048407|go:GO:0007605|go:GO:0043589|go:GO:0034505|go:GO:0007601"/>
    <att type="string" name="Properties interactor B" value="go:GO:0000187|go:GO:0006916|go:GO:0006915|go:GO:0005509|go:GO:0007155|go:GO:0007050|go:GO:0016477|go:GO:0034605|go:GO:0002544|go:GO:0070052|go:GO:0043652|go:GO:0043499|go:GO:0009897|go:GO:0031012|go:GO:0070051|go:GO:0005577|go:GO:0048603|go:GO:0001968|go:GO:0008201|go:GO:0042802|go:GO:0006955|go:GO:0005178|go:GO:0043236|go:GO:0030169|go:GO:0016525|go:GO:0002581|go:GO:0043537|go:GO:0010754|go:GO:0002605|go:GO:0001937|go:GO:0051918|go:GO:0040037|go:GO:0051895|go:GO:0032695|go:GO:0010751|go:GO:0010748|go:GO:0010757|go:GO:0018149|go:GO:0031093|go:GO:0045766|go:GO:0030194|go:GO:0043536|go:GO:0010763|go:GO:0043032|go:GO:0010759|go:GO:0010670|go:GO:0042327|go:GO:0030511|go:GO:0032914|go:GO:0045727|go:GO:0043394|go:GO:0051592|go:GO:0009749|go:GO:0001666|go:GO:0032026|go:GO:0032570|go:GO:0002040|go:GO:0005198|go:GO:0050431"/>
    <att type="string" name="canonicalName" value="uniprotkb:P02452 (pp) uniprotkb:P07996"/>
    <att type="string" name="interaction" value="pp" cy:editable="false"/>
    <graphics width="5" fill="#000000" cy:sourceArrow="0" cy:targetArrow="0" cy:sourceArrowColor="#000000" cy:targetArrowColor="#000000" cy:edgeLabelFont="SanSerif-0-10" cy:edgeLineType="SOLID" cy:curved="STRAIGHT_LINES"/>
  </edge>
  <edge label="uniprotkb:P02452 (pp) uniprotkb:P16070" source="-9246" target="-11456">
    <att type="string" name="Alt. ID(s) interactor A" value="uniprotkb:COL1A1(gene name)"/>
    <att type="string" name="Alt. ID(s) interactor B" value="uniprotkb:CD44(gene name)"/>
    <att type="real" name="EdgeBetweenness" value="13.04691975"/>
    <att type="string" name="Properties interactor A" value="go:GO:0001568|go:GO:0032964|go:GO:0030199|go:GO:0005584|go:GO:0048706|go:GO:0042802|go:GO:0005886|go:GO:0048407|go:GO:0007605|go:GO:0043589|go:GO:0034505|go:GO:0007601"/>
    <att type="string" name="Properties interactor B" value="go:GO:0005794|go:GO:0016337|go:GO:0007160|go:GO:0005518|go:GO:0031012|go:GO:0005925|go:GO:0005540|go:GO:0005887|go:GO:0043518|go:GO:0043066|go:GO:0070374|go:GO:0033138|go:GO:0050731|go:GO:0004872|go:GO:0005057"/>
    <att type="string" name="canonicalName" value="uniprotkb:P02452 (pp) uniprotkb:P16070"/>
    <att type="string" name="interaction" value="pp" cy:editable="false"/>
    <graphics width="5" fill="#000000" cy:sourceArrow="0" cy:targetArrow="0" cy:sourceArrowColor="#000000" cy:targetArrowColor="#000000" cy:edgeLabelFont="SanSerif-0-10" cy:edgeLineType="SOLID" cy:curved="STRAIGHT_LINES"/>
  </edge>
  <edge label="uniprotkb:P02452 (pp) uniprotkb:P02452" source="-9246" target="-9246">
    <att type="string" name="Alt. ID(s) interactor A" value="uniprotkb:COL1A1(gene name)"/>
    <att type="string" name="Alt. ID(s) interactor B" value="uniprotkb:COL1A1(gene name)"/>
    <att type="string" name="Properties interactor A" value="go:GO:0001568|go:GO:0032964|go:GO:0030199|go:GO:0005584|go:GO:0048706|go:GO:0042802|go:GO:0005886|go:GO:0048407|go:GO:0007605|go:GO:0043589|go:GO:0034505|go:GO:0007601"/>
    <att type="string" name="Properties interactor B" value="go:GO:0001568|go:GO:0032964|go:GO:0030199|go:GO:0005584|go:GO:0048706|go:GO:0042802|go:GO:0005886|go:GO:0048407|go:GO:0007605|go:GO:0043589|go:GO:0034505|go:GO:0007601"/>
    <att type="string" name="canonicalName" value="uniprotkb:P02452 (pp) uniprotkb:P02452"/>
    <att type="string" name="interaction" value="pp" cy:editable="false"/>
    <graphics width="5" fill="#000000" cy:sourceArrow="0" cy:targetArrow="0" cy:sourceArrowColor="#000000" cy:targetArrowColor="#000000" cy:edgeLabelFont="SanSerif-0-10" cy:edgeLineType="SOLID" cy:curved="STRAIGHT_LINES"/>
  </edge>
  <edge label="uniprotkb:P02452 (pp) uniprotkb:P08123" source="-9246" target="-9245">
    <att type="string" name="Alt. ID(s) interactor A" value="uniprotkb:COL1A1(gene name)"/>
    <att type="string" name="Alt. ID(s) interactor B" value="uniprotkb:COL1A2(gene name)"/>
    <att type="real" name="EdgeBetweenness" value="4.66666667"/>
    <att type="string" name="Properties interactor A" value="go:GO:0001568|go:GO:0032964|go:GO:0030199|go:GO:0005584|go:GO:0048706|go:GO:0042802|go:GO:0005886|go:GO:0048407|go:GO:0007605|go:GO:0043589|go:GO:0034505|go:GO:0007601"/>
    <att type="string" name="Properties interactor B" value="go:GO:0007266|go:GO:0001568|go:GO:0030199|go:GO:0005584|go:GO:0005201|go:GO:0005615|go:GO:0042802|go:GO:0042476|go:GO:0005886|go:GO:0048407|go:GO:0030674|go:GO:0008217|go:GO:0001501|go:GO:0043589|go:GO:0007179"/>
    <att type="string" name="canonicalName" value="uniprotkb:P02452 (pp) uniprotkb:P08123"/>
    <att type="string" name="interaction" value="pp" cy:editable="false"/>
    <graphics width="5" fill="#000000" cy:sourceArrow="0" cy:targetArrow="0" cy:sourceArrowColor="#000000" cy:targetArrowColor="#000000" cy:edgeLabelFont="SanSerif-0-10" cy:edgeLineType="SOLID" cy:curved="STRAIGHT_LINES"/>
  </edge>
  <edge label="uniprotkb:P02452 (pp) uniprotkb:P02751" source="-9246" target="-7994">
    <att type="string" name="Alt. ID(s) interactor A" value="uniprotkb:COL1A1(gene name)"/>
    <att type="string" name="Alt. ID(s) interactor B" value="uniprotkb:FN1(gene name)"/>
    <att type="real" name="EdgeBetweenness" value="44.6"/>
    <att type="string" name="Properties interactor A" value="go:GO:0001568|go:GO:0032964|go:GO:0030199|go:GO:0005584|go:GO:0048706|go:GO:0042802|go:GO:0005886|go:GO:0048407|go:GO:0007605|go:GO:0043589|go:GO:0034505|go:GO:0007601"/>
    <att type="string" name="Properties interactor B" value="go:GO:0005793|go:GO:0006953|go:GO:0001525|go:GO:0016477|go:GO:0005518|go:GO:0005201|go:GO:0005577|go:GO:0008201|go:GO:0018149|go:GO:0031093|go:GO:0005578|go:GO:0008360|go:GO:0034446"/>
    <att type="string" name="canonicalName" value="uniprotkb:P02452 (pp) uniprotkb:P02751"/>
    <att type="string" name="interaction" value="pp" cy:editable="false"/>
    <graphics width="5" fill="#000000" cy:sourceArrow="0" cy:targetArrow="0" cy:sourceArrowColor="#000000" cy:targetArrowColor="#000000" cy:edgeLabelFont="SanSerif-0-10" cy:edgeLineType="SOLID" cy:curved="STRAIGHT_LINES"/>
  </edge>
  <edge label="uniprotkb:P02452 (pp) uniprotkb:Q92743" source="-9246" target="-7774">
    <att type="string" name="Alt. ID(s) interactor A" value="uniprotkb:COL1A1(gene name)"/>
    <att type="string" name="Alt. ID(s) interactor B" value="uniprotkb:HTRA1(gene name)"/>
    <att type="real" name="EdgeBetweenness" value="80.0"/>
    <att type="string" name="Properties interactor A" value="go:GO:0001568|go:GO:0032964|go:GO:0030199|go:GO:0005584|go:GO:0048706|go:GO:0042802|go:GO:0005886|go:GO:0048407|go:GO:0007605|go:GO:0043589|go:GO:0034505|go:GO:0007601"/>
    <att type="string" name="Properties interactor B" value="go:GO:0005615|go:GO:0005520|go:GO:0006508|go:GO:0001558|go:GO:0004252"/>
    <att type="string" name="canonicalName" value="uniprotkb:P02452 (pp) uniprotkb:Q92743"/>
    <att type="string" name="interaction" value="pp" cy:editable="false"/>
    <graphics width="5" fill="#000000" cy:sourceArrow="0" cy:targetArrow="0" cy:sourceArrowColor="#000000" cy:targetArrowColor="#000000" cy:edgeLabelFont="SanSerif-0-10" cy:edgeLineType="SOLID" cy:curved="STRAIGHT_LINES"/>
  </edge>
  <edge label="uniprotkb:P02452 (pp) uniprotkb:P14543" source="-9246" target="-7347">
    <att type="string" name="Alt. ID(s) interactor A" value="uniprotkb:COL1A1(gene name)"/>
    <att type="string" name="Alt. ID(s) interactor B" value="uniprotkb:NID1(gene name)"/>
    <att type="real" name="EdgeBetweenness" value="25.72640693"/>
    <att type="string" name="Properties interactor A" value="go:GO:0001568|go:GO:0032964|go:GO:0030199|go:GO:0005584|go:GO:0048706|go:GO:0042802|go:GO:0005886|go:GO:0048407|go:GO:0007605|go:GO:0043589|go:GO:0034505|go:GO:0007601"/>
    <att type="string" name="Properties interactor B" value="go:GO:0005604|go:GO:0008218|go:GO:0005509|go:GO:0007160|go:GO:0050840|go:GO:0032836|go:GO:0016020|go:GO:0010811|go:GO:0018298"/>
    <att type="string" name="canonicalName" value="uniprotkb:P02452 (pp) uniprotkb:P14543"/>
    <att type="string" name="interaction" value="pp" cy:editable="false"/>
    <graphics width="5" fill="#000000" cy:sourceArrow="0" cy:targetArrow="0" cy:sourceArrowColor="#000000" cy:targetArrowColor="#000000" cy:edgeLabelFont="SanSerif-0-10" cy:edgeLineType="SOLID" cy:curved="STRAIGHT_LINES"/>
  </edge>
  <edge label="uniprotkb:Q9Y6C2 (pp) uniprotkb:Q9Y6C2" source="-6013" target="-6013">
    <att type="string" name="Alt. ID(s) interactor A" value="uniprotkb:EMILIN1(gene name)"/>
    <att type="string" name="Alt. ID(s) interactor B" value="uniprotkb:EMILIN1(gene name)"/>
    <att type="string" name="Properties interactor A" value="go:GO:0007155|go:GO:0005578"/>
    <att type="string" name="Properties interactor B" value="go:GO:0007155|go:GO:0005578"/>
    <att type="string" name="canonicalName" value="uniprotkb:Q9Y6C2 (pp) uniprotkb:Q9Y6C2"/>
    <att type="string" name="interaction" value="pp" cy:editable="false"/>
    <graphics width="5" fill="#000000" cy:sourceArrow="0" cy:targetArrow="0" cy:sourceArrowColor="#000000" cy:targetArrowColor="#000000" cy:edgeLabelFont="SanSerif-0-10" cy:edgeLineType="SOLID" cy:curved="STRAIGHT_LINES"/>
  </edge>
  <edge label="uniprotkb:P14618 (pp) uniprotkb:P14618" source="-11956" target="-11956">
    <att type="string" name="Alt. ID(s) interactor A" value="uniprotkb:PKM2(gene name)"/>
    <att type="string" name="Alt. ID(s) interactor B" value="uniprotkb:PKM2(gene name)"/>
    <att type="string" name="Properties interactor A" value="go:GO:0005524|go:GO:0005829|go:GO:0006096|go:GO:0000287|go:GO:0005634|go:GO:0030955|go:GO:0012501|go:GO:0005515|go:GO:0004743"/>
    <att type="string" name="Properties interactor B" value="go:GO:0005524|go:GO:0005829|go:GO:0006096|go:GO:0000287|go:GO:0005634|go:GO:0030955|go:GO:0012501|go:GO:0005515|go:GO:0004743"/>
    <att type="string" name="canonicalName" value="uniprotkb:P14618 (pp) uniprotkb:P14618"/>
    <att type="string" name="interaction" value="pp" cy:editable="false"/>
    <graphics width="5" fill="#000000" cy:sourceArrow="0" cy:targetArrow="0" cy:sourceArrowColor="#000000" cy:targetArrowColor="#000000" cy:edgeLabelFont="SanSerif-0-10" cy:edgeLineType="SOLID" cy:curved="STRAIGHT_LINES"/>
  </edge>
  <edge label="uniprotkb:P12110 (DirectedEdge) uniprotkb:P02751" source="-11622" target="-7994">
    <att type="real" name="EdgeBetweenness" value="27.33333333"/>
    <att type="string" name="canonicalName" value="uniprotkb:P12110 (DirectedEdge) uniprotkb:P02751"/>
    <att type="string" name="interaction" value="DirectedEdge" cy:editable="false"/>
    <graphics width="5" fill="#000000" cy:sourceArrow="0" cy:targetArrow="0" cy:sourceArrowColor="#000000" cy:targetArrowColor="#000000" cy:edgeLabelFont="SanSerif-0-10" cy:edgeLineType="SOLID" cy:curved="STRAIGHT_LINES"/>
  </edge>
  <edge label="uniprotkb:P12110 (DirectedEdge) uniprotkb:P12110" source="-11622" target="-11622">
    <att type="string" name="canonicalName" value="uniprotkb:P12110 (DirectedEdge) uniprotkb:P12110"/>
    <att type="string" name="interaction" value="DirectedEdge" cy:editable="false"/>
    <graphics width="5" fill="#000000" cy:sourceArrow="0" cy:targetArrow="0" cy:sourceArrowColor="#000000" cy:targetArrowColor="#000000" cy:edgeLabelFont="SanSerif-0-10" cy:edgeLineType="SOLID" cy:curved="STRAIGHT_LINES"/>
  </edge>
  <edge label="uniprotkb:P12110 (DirectedEdge) uniprotkb:P24821" source="-11622" target="-7379">
    <att type="real" name="EdgeBetweenness" value="8.50793651"/>
    <att type="string" name="canonicalName" value="uniprotkb:P12110 (DirectedEdge) uniprotkb:P24821"/>
    <att type="string" name="interaction" value="DirectedEdge" cy:editable="false"/>
    <graphics width="5" fill="#000000" cy:sourceArrow="0" cy:targetArrow="0" cy:sourceArrowColor="#000000" cy:targetArrowColor="#000000" cy:edgeLabelFont="SanSerif-0-10" cy:edgeLineType="SOLID" cy:curved="STRAIGHT_LINES"/>
  </edge>
  <edge label="uniprotkb:P12110 (DirectedEdge) uniprotkb:P07996" source="-11622" target="-10330">
    <att type="real" name="EdgeBetweenness" value="16.92063492"/>
    <att type="string" name="canonicalName" value="uniprotkb:P12110 (DirectedEdge) uniprotkb:P07996"/>
    <att type="string" name="interaction" value="DirectedEdge" cy:editable="false"/>
    <graphics width="5" fill="#000000" cy:sourceArrow="0" cy:targetArrow="0" cy:sourceArrowColor="#000000" cy:targetArrowColor="#000000" cy:edgeLabelFont="SanSerif-0-10" cy:edgeLineType="SOLID" cy:curved="STRAIGHT_LINES"/>
  </edge>
  <edge label="uniprotkb:P12110 (DirectedEdge) uniprotkb:P11047" source="-11622" target="-12049">
    <att type="real" name="EdgeBetweenness" value="2.66666667"/>
    <att type="string" name="canonicalName" value="uniprotkb:P12110 (DirectedEdge) uniprotkb:P11047"/>
    <att type="string" name="interaction" value="DirectedEdge" cy:editable="false"/>
    <graphics width="5" fill="#000000" cy:sourceArrow="0" cy:targetArrow="0" cy:sourceArrowColor="#000000" cy:targetArrowColor="#000000" cy:edgeLabelFont="SanSerif-0-10" cy:edgeLineType="SOLID" cy:curved="STRAIGHT_LINES"/>
  </edge>
  <edge label="uniprotkb:P12110 (DirectedEdge) uniprotkb:P07942" source="-11622" target="-11410">
    <att type="real" name="EdgeBetweenness" value="2.0"/>
    <att type="string" name="canonicalName" value="uniprotkb:P12110 (DirectedEdge) uniprotkb:P07942"/>
    <att type="string" name="interaction" value="DirectedEdge" cy:editable="false"/>
    <graphics width="5" fill="#000000" cy:sourceArrow="0" cy:targetArrow="0" cy:sourceArrowColor="#000000" cy:targetArrowColor="#000000" cy:edgeLabelFont="SanSerif-0-10" cy:edgeLineType="SOLID" cy:curved="STRAIGHT_LINES"/>
  </edge>
  <edge label="uniprotkb:P12110 (DirectedEdge) uniprotkb:O15230" source="-11622" target="-12050">
    <att type="real" name="EdgeBetweenness" value="2.0"/>
    <att type="string" name="canonicalName" value="uniprotkb:P12110 (DirectedEdge) uniprotkb:O15230"/>
    <att type="string" name="interaction" value="DirectedEdge" cy:editable="false"/>
    <graphics width="5" fill="#000000" cy:sourceArrow="0" cy:targetArrow="0" cy:sourceArrowColor="#000000" cy:targetArrowColor="#000000" cy:edgeLabelFont="SanSerif-0-10" cy:edgeLineType="SOLID" cy:curved="STRAIGHT_LINES"/>
  </edge>
  <edge label="uniprotkb:P12110 (DirectedEdge) uniprotkb:P12111" source="-11622" target="-7304">
    <att type="real" name="EdgeBetweenness" value="6.41269841"/>
    <att type="string" name="canonicalName" value="uniprotkb:P12110 (DirectedEdge) uniprotkb:P12111"/>
    <att type="string" name="interaction" value="DirectedEdge" cy:editable="false"/>
    <graphics width="5" fill="#000000" cy:sourceArrow="0" cy:targetArrow="0" cy:sourceArrowColor="#000000" cy:targetArrowColor="#000000" cy:edgeLabelFont="SanSerif-0-10" cy:edgeLineType="SOLID" cy:curved="STRAIGHT_LINES"/>
  </edge>
  <edge label="uniprotkb:P12110 (DirectedEdge) uniprotkb:P12109" source="-11622" target="-7305">
    <att type="real" name="EdgeBetweenness" value="2.0"/>
    <att type="string" name="canonicalName" value="uniprotkb:P12110 (DirectedEdge) uniprotkb:P12109"/>
    <att type="string" name="interaction" value="DirectedEdge" cy:editable="false"/>
    <graphics width="5" fill="#000000" cy:sourceArrow="0" cy:targetArrow="0" cy:sourceArrowColor="#000000" cy:targetArrowColor="#000000" cy:edgeLabelFont="SanSerif-0-10" cy:edgeLineType="SOLID" cy:curved="STRAIGHT_LINES"/>
  </edge>
  <edge label="uniprotkb:P12110 (DirectedEdge) uniprotkb:P08572" source="-11622" target="-12240">
    <att type="real" name="EdgeBetweenness" value="5.9047619"/>
    <att type="string" name="canonicalName" value="uniprotkb:P12110 (DirectedEdge) uniprotkb:P08572"/>
    <att type="string" name="interaction" value="DirectedEdge" cy:editable="false"/>
    <graphics width="5" fill="#000000" cy:sourceArrow="0" cy:targetArrow="0" cy:sourceArrowColor="#000000" cy:targetArrowColor="#000000" cy:edgeLabelFont="SanSerif-0-10" cy:edgeLineType="SOLID" cy:curved="STRAIGHT_LINES"/>
  </edge>
  <edge label="uniprotkb:P12110 (DirectedEdge) uniprotkb:P02462" source="-11622" target="-11413">
    <att type="real" name="EdgeBetweenness" value="6.57142857"/>
    <att type="string" name="canonicalName" value="uniprotkb:P12110 (DirectedEdge) uniprotkb:P02462"/>
    <att type="string" name="interaction" value="DirectedEdge" cy:editable="false"/>
    <graphics width="5" fill="#000000" cy:sourceArrow="0" cy:targetArrow="0" cy:sourceArrowColor="#000000" cy:targetArrowColor="#000000" cy:edgeLabelFont="SanSerif-0-10" cy:edgeLineType="SOLID" cy:curved="STRAIGHT_LINES"/>
  </edge>
  <edge label="uniprotkb:P12110 (DirectedEdge) uniprotkb:P08123" source="-11622" target="-9245">
    <att type="real" name="EdgeBetweenness" value="4.9047619"/>
    <att type="string" name="canonicalName" value="uniprotkb:P12110 (DirectedEdge) uniprotkb:P08123"/>
    <att type="string" name="interaction" value="DirectedEdge" cy:editable="false"/>
    <graphics width="5" fill="#000000" cy:sourceArrow="0" cy:targetArrow="0" cy:sourceArrowColor="#000000" cy:targetArrowColor="#000000" cy:edgeLabelFont="SanSerif-0-10" cy:edgeLineType="SOLID" cy:curved="STRAIGHT_LINES"/>
  </edge>
  <edge label="uniprotkb:P12110 (DirectedEdge) uniprotkb:P02452" source="-11622" target="-9246">
    <att type="real" name="EdgeBetweenness" value="14.82539683"/>
    <att type="string" name="canonicalName" value="uniprotkb:P12110 (DirectedEdge) uniprotkb:P02452"/>
    <att type="string" name="interaction" value="DirectedEdge" cy:editable="false"/>
    <graphics width="5" fill="#000000" cy:sourceArrow="0" cy:targetArrow="0" cy:sourceArrowColor="#000000" cy:targetArrowColor="#000000" cy:edgeLabelFont="SanSerif-0-10" cy:edgeLineType="SOLID" cy:curved="STRAIGHT_LINES"/>
  </edge>
  <edge label="uniprotkb:P12110 (DirectedEdge) uniprotkb:P16070" source="-11622" target="-11456">
    <att type="real" name="EdgeBetweenness" value="4.97549118"/>
    <att type="string" name="canonicalName" value="uniprotkb:P12110 (DirectedEdge) uniprotkb:P16070"/>
    <att type="string" name="interaction" value="DirectedEdge" cy:editable="false"/>
    <graphics width="5" fill="#000000" cy:sourceArrow="0" cy:targetArrow="0" cy:sourceArrowColor="#000000" cy:targetArrowColor="#000000" cy:edgeLabelFont="SanSerif-0-10" cy:edgeLineType="SOLID" cy:curved="STRAIGHT_LINES"/>
  </edge>
  <edge label="uniprotkb:P14625 (pp) uniprotkb:P14625" source="-9225" target="-9225">
    <att type="string" name="Alt. ID(s) interactor A" value="uniprotkb:HSP90B1(gene name)"/>
    <att type="string" name="Alt. ID(s) interactor B" value="uniprotkb:HSP90B1(gene name)"/>
    <att type="string" name="Properties interactor A" value="go:GO:0005524|go:GO:0030433|go:GO:0003723|go:GO:0006916|go:GO:0005509|go:GO:0005829|go:GO:0005788|go:GO:0005789|go:GO:0050750|go:GO:0042470|go:GO:0005792|go:GO:0048471|go:GO:0006457|go:GO:0015031|go:GO:0001666|go:GO:0051208|go:GO:0051082|go:GO:0046790"/>
    <att type="string" name="Properties interactor B" value="go:GO:0005524|go:GO:0030433|go:GO:0003723|go:GO:0006916|go:GO:0005509|go:GO:0005829|go:GO:0005788|go:GO:0005789|go:GO:0050750|go:GO:0042470|go:GO:0005792|go:GO:0048471|go:GO:0006457|go:GO:0015031|go:GO:0001666|go:GO:0051208|go:GO:0051082|go:GO:0046790"/>
    <att type="string" name="canonicalName" value="uniprotkb:P14625 (pp) uniprotkb:P14625"/>
    <att type="string" name="interaction" value="pp" cy:editable="false"/>
    <graphics width="5" fill="#000000" cy:sourceArrow="0" cy:targetArrow="0" cy:sourceArrowColor="#000000" cy:targetArrowColor="#000000" cy:edgeLabelFont="SanSerif-0-10" cy:edgeLineType="SOLID" cy:curved="STRAIGHT_LINES"/>
  </edge>
  <edge label="uniprotkb:P14625 (DirectedEdge) uniprotkb:P11021" source="-9225" target="-12088">
    <att type="real" name="EdgeBetweenness" value="15.57777778"/>
    <att type="string" name="canonicalName" value="uniprotkb:P14625 (DirectedEdge) uniprotkb:P11021"/>
    <att type="string" name="interaction" value="DirectedEdge" cy:editable="false"/>
    <graphics width="5" fill="#000000" cy:sourceArrow="0" cy:targetArrow="0" cy:sourceArrowColor="#000000" cy:targetArrowColor="#000000" cy:edgeLabelFont="SanSerif-0-10" cy:edgeLineType="SOLID" cy:curved="STRAIGHT_LINES"/>
  </edge>
  <edge label="uniprotkb:P14625 (DirectedEdge) uniprotkb:P35579" source="-9225" target="-9955">
    <att type="real" name="EdgeBetweenness" value="53.63015873"/>
    <att type="string" name="canonicalName" value="uniprotkb:P14625 (DirectedEdge) uniprotkb:P35579"/>
    <att type="string" name="interaction" value="DirectedEdge" cy:editable="false"/>
    <graphics width="5" fill="#000000" cy:sourceArrow="0" cy:targetArrow="0" cy:sourceArrowColor="#000000" cy:targetArrowColor="#000000" cy:edgeLabelFont="SanSerif-0-10" cy:edgeLineType="SOLID" cy:curved="STRAIGHT_LINES"/>
  </edge>
  <edge label="uniprotkb:P14625 (DirectedEdge) uniprotkb:P08670" source="-9225" target="-11330">
    <att type="real" name="EdgeBetweenness" value="5.45555556"/>
    <att type="string" name="canonicalName" value="uniprotkb:P14625 (DirectedEdge) uniprotkb:P08670"/>
    <att type="string" name="interaction" value="DirectedEdge" cy:editable="false"/>
    <graphics width="5" fill="#000000" cy:sourceArrow="0" cy:targetArrow="0" cy:sourceArrowColor="#000000" cy:targetArrowColor="#000000" cy:edgeLabelFont="SanSerif-0-10" cy:edgeLineType="SOLID" cy:curved="STRAIGHT_LINES"/>
  </edge>
  <edge label="uniprotkb:P24821 (DirectedEdge) uniprotkb:P02452" source="-7379" target="-9246">
    <att type="real" name="EdgeBetweenness" value="18.97142857"/>
    <att type="string" name="canonicalName" value="uniprotkb:P24821 (DirectedEdge) uniprotkb:P02452"/>
    <att type="string" name="interaction" value="DirectedEdge" cy:editable="false"/>
    <graphics width="5" fill="#000000" cy:sourceArrow="0" cy:targetArrow="0" cy:sourceArrowColor="#000000" cy:targetArrowColor="#000000" cy:edgeLabelFont="SanSerif-0-10" cy:edgeLineType="SOLID" cy:curved="STRAIGHT_LINES"/>
  </edge>
  <edge label="uniprotkb:P24821 (DirectedEdge) uniprotkb:P08123" source="-7379" target="-9245">
    <att type="real" name="EdgeBetweenness" value="5.24042624"/>
    <att type="string" name="canonicalName" value="uniprotkb:P24821 (DirectedEdge) uniprotkb:P08123"/>
    <att type="string" name="interaction" value="DirectedEdge" cy:editable="false"/>
    <graphics width="5" fill="#000000" cy:sourceArrow="0" cy:targetArrow="0" cy:sourceArrowColor="#000000" cy:targetArrowColor="#000000" cy:edgeLabelFont="SanSerif-0-10" cy:edgeLineType="SOLID" cy:curved="STRAIGHT_LINES"/>
  </edge>
  <edge label="uniprotkb:P24821 (DirectedEdge) uniprotkb:P02462" source="-7379" target="-11413">
    <att type="real" name="EdgeBetweenness" value="6.90709291"/>
    <att type="string" name="canonicalName" value="uniprotkb:P24821 (DirectedEdge) uniprotkb:P02462"/>
    <att type="string" name="interaction" value="DirectedEdge" cy:editable="false"/>
    <graphics width="5" fill="#000000" cy:sourceArrow="0" cy:targetArrow="0" cy:sourceArrowColor="#000000" cy:targetArrowColor="#000000" cy:edgeLabelFont="SanSerif-0-10" cy:edgeLineType="SOLID" cy:curved="STRAIGHT_LINES"/>
  </edge>
  <edge label="uniprotkb:P24821 (DirectedEdge) uniprotkb:P08572" source="-7379" target="-12240">
    <att type="real" name="EdgeBetweenness" value="6.24042624"/>
    <att type="string" name="canonicalName" value="uniprotkb:P24821 (DirectedEdge) uniprotkb:P08572"/>
    <att type="string" name="interaction" value="DirectedEdge" cy:editable="false"/>
    <graphics width="5" fill="#000000" cy:sourceArrow="0" cy:targetArrow="0" cy:sourceArrowColor="#000000" cy:targetArrowColor="#000000" cy:edgeLabelFont="SanSerif-0-10" cy:edgeLineType="SOLID" cy:curved="STRAIGHT_LINES"/>
  </edge>
  <edge label="uniprotkb:P24821 (DirectedEdge) uniprotkb:P12109" source="-7379" target="-7305">
    <att type="real" name="EdgeBetweenness" value="2.33566434"/>
    <att type="string" name="canonicalName" value="uniprotkb:P24821 (DirectedEdge) uniprotkb:P12109"/>
    <att type="string" name="interaction" value="DirectedEdge" cy:editable="false"/>
    <graphics width="5" fill="#000000" cy:sourceArrow="0" cy:targetArrow="0" cy:sourceArrowColor="#000000" cy:targetArrowColor="#000000" cy:edgeLabelFont="SanSerif-0-10" cy:edgeLineType="SOLID" cy:curved="STRAIGHT_LINES"/>
  </edge>
  <edge label="uniprotkb:P24821 (DirectedEdge) uniprotkb:P07996" source="-7379" target="-10330">
    <att type="real" name="EdgeBetweenness" value="8.08571429"/>
    <att type="string" name="canonicalName" value="uniprotkb:P24821 (DirectedEdge) uniprotkb:P07996"/>
    <att type="string" name="interaction" value="DirectedEdge" cy:editable="false"/>
    <graphics width="5" fill="#000000" cy:sourceArrow="0" cy:targetArrow="0" cy:sourceArrowColor="#000000" cy:targetArrowColor="#000000" cy:edgeLabelFont="SanSerif-0-10" cy:edgeLineType="SOLID" cy:curved="STRAIGHT_LINES"/>
  </edge>
  <edge label="uniprotkb:O15230 (DirectedEdge) uniprotkb:P24821" source="-12050" target="-7379">
    <att type="real" name="EdgeBetweenness" value="2.33566434"/>
    <att type="string" name="canonicalName" value="uniprotkb:O15230 (DirectedEdge) uniprotkb:P24821"/>
    <att type="string" name="interaction" value="DirectedEdge" cy:editable="false"/>
    <graphics width="5" fill="#000000" cy:sourceArrow="0" cy:targetArrow="0" cy:sourceArrowColor="#000000" cy:targetArrowColor="#000000" cy:edgeLabelFont="SanSerif-0-10" cy:edgeLineType="SOLID" cy:curved="STRAIGHT_LINES"/>
  </edge>
  <edge label="uniprotkb:O15230 (DirectedEdge) uniprotkb:P07996" source="-12050" target="-10330">
    <att type="real" name="EdgeBetweenness" value="12.58658009"/>
    <att type="string" name="canonicalName" value="uniprotkb:O15230 (DirectedEdge) uniprotkb:P07996"/>
    <att type="string" name="interaction" value="DirectedEdge" cy:editable="false"/>
    <graphics width="5" fill="#000000" cy:sourceArrow="0" cy:targetArrow="0" cy:sourceArrowColor="#000000" cy:targetArrowColor="#000000" cy:edgeLabelFont="SanSerif-0-10" cy:edgeLineType="SOLID" cy:curved="STRAIGHT_LINES"/>
  </edge>
  <edge label="uniprotkb:O15230 (DirectedEdge) uniprotkb:P02751" source="-12050" target="-7994">
    <att type="real" name="EdgeBetweenness" value="23.30952381"/>
    <att type="string" name="canonicalName" value="uniprotkb:O15230 (DirectedEdge) uniprotkb:P02751"/>
    <att type="string" name="interaction" value="DirectedEdge" cy:editable="false"/>
    <graphics width="5" fill="#000000" cy:sourceArrow="0" cy:targetArrow="0" cy:sourceArrowColor="#000000" cy:targetArrowColor="#000000" cy:edgeLabelFont="SanSerif-0-10" cy:edgeLineType="SOLID" cy:curved="STRAIGHT_LINES"/>
  </edge>
  <edge label="uniprotkb:O15230 (DirectedEdge) uniprotkb:P08572" source="-12050" target="-12240">
    <att type="real" name="EdgeBetweenness" value="5.9047619"/>
    <att type="string" name="canonicalName" value="uniprotkb:O15230 (DirectedEdge) uniprotkb:P08572"/>
    <att type="string" name="interaction" value="DirectedEdge" cy:editable="false"/>
    <graphics width="5" fill="#000000" cy:sourceArrow="0" cy:targetArrow="0" cy:sourceArrowColor="#000000" cy:targetArrowColor="#000000" cy:edgeLabelFont="SanSerif-0-10" cy:edgeLineType="SOLID" cy:curved="STRAIGHT_LINES"/>
  </edge>
  <edge label="uniprotkb:O15230 (DirectedEdge) uniprotkb:P08123" source="-12050" target="-9245">
    <att type="real" name="EdgeBetweenness" value="4.9047619"/>
    <att type="string" name="canonicalName" value="uniprotkb:O15230 (DirectedEdge) uniprotkb:P08123"/>
    <att type="string" name="interaction" value="DirectedEdge" cy:editable="false"/>
    <graphics width="5" fill="#000000" cy:sourceArrow="0" cy:targetArrow="0" cy:sourceArrowColor="#000000" cy:targetArrowColor="#000000" cy:edgeLabelFont="SanSerif-0-10" cy:edgeLineType="SOLID" cy:curved="STRAIGHT_LINES"/>
  </edge>
  <edge label="uniprotkb:O15230 (DirectedEdge) uniprotkb:P02462" source="-12050" target="-11413">
    <att type="real" name="EdgeBetweenness" value="6.57142857"/>
    <att type="string" name="canonicalName" value="uniprotkb:O15230 (DirectedEdge) uniprotkb:P02462"/>
    <att type="string" name="interaction" value="DirectedEdge" cy:editable="false"/>
    <graphics width="5" fill="#000000" cy:sourceArrow="0" cy:targetArrow="0" cy:sourceArrowColor="#000000" cy:targetArrowColor="#000000" cy:edgeLabelFont="SanSerif-0-10" cy:edgeLineType="SOLID" cy:curved="STRAIGHT_LINES"/>
  </edge>
  <edge label="uniprotkb:O15230 (DirectedEdge) uniprotkb:P02452" source="-12050" target="-9246">
    <att type="real" name="EdgeBetweenness" value="7.57142857"/>
    <att type="string" name="canonicalName" value="uniprotkb:O15230 (DirectedEdge) uniprotkb:P02452"/>
    <att type="string" name="interaction" value="DirectedEdge" cy:editable="false"/>
    <graphics width="5" fill="#000000" cy:sourceArrow="0" cy:targetArrow="0" cy:sourceArrowColor="#000000" cy:targetArrowColor="#000000" cy:edgeLabelFont="SanSerif-0-10" cy:edgeLineType="SOLID" cy:curved="STRAIGHT_LINES"/>
  </edge>
  <edge label="uniprotkb:O15230 (DirectedEdge) uniprotkb:P16070" source="-12050" target="-11456">
    <att type="real" name="EdgeBetweenness" value="4.97549118"/>
    <att type="string" name="canonicalName" value="uniprotkb:O15230 (DirectedEdge) uniprotkb:P16070"/>
    <att type="string" name="interaction" value="DirectedEdge" cy:editable="false"/>
    <graphics width="5" fill="#000000" cy:sourceArrow="0" cy:targetArrow="0" cy:sourceArrowColor="#000000" cy:targetArrowColor="#000000" cy:edgeLabelFont="SanSerif-0-10" cy:edgeLineType="SOLID" cy:curved="STRAIGHT_LINES"/>
  </edge>
  <edge label="uniprotkb:O15230 (pp) uniprotkb:O15230" source="-12050" target="-12050">
    <att type="string" name="Alt. ID(s) interactor A" value="uniprotkb:LAMA5(gene name)"/>
    <att type="string" name="Alt. ID(s) interactor B" value="uniprotkb:LAMA5(gene name)"/>
    <att type="string" name="Properties interactor A" value="go:GO:0001525|go:GO:0008283|go:GO:0008037|go:GO:0007010|go:GO:0045446|go:GO:0048041|go:GO:0005178|go:GO:0007229|go:GO:0005606|go:GO:0043259|go:GO:0043260|go:GO:0004872|go:GO:0030155|go:GO:0030334|go:GO:0045995|go:GO:0005198|go:GO:0034446"/>
    <att type="string" name="Properties interactor B" value="go:GO:0001525|go:GO:0008283|go:GO:0008037|go:GO:0007010|go:GO:0045446|go:GO:0048041|go:GO:0005178|go:GO:0007229|go:GO:0005606|go:GO:0043259|go:GO:0043260|go:GO:0004872|go:GO:0030155|go:GO:0030334|go:GO:0045995|go:GO:0005198|go:GO:0034446"/>
    <att type="string" name="canonicalName" value="uniprotkb:O15230 (pp) uniprotkb:O15230"/>
    <att type="string" name="interaction" value="pp" cy:editable="false"/>
    <graphics width="5" fill="#000000" cy:sourceArrow="0" cy:targetArrow="0" cy:sourceArrowColor="#000000" cy:targetArrowColor="#000000" cy:edgeLabelFont="SanSerif-0-10" cy:edgeLineType="SOLID" cy:curved="STRAIGHT_LINES"/>
  </edge>
  <edge label="uniprotkb:O15230 (pp) uniprotkb:P11047" source="-12050" target="-12049">
    <att type="string" name="Alt. ID(s) interactor A" value="uniprotkb:LAMA5(gene name)"/>
    <att type="string" name="Alt. ID(s) interactor B" value="uniprotkb:LAMC1(gene name)"/>
    <att type="real" name="EdgeBetweenness" value="2.66666667"/>
    <att type="string" name="Properties interactor A" value="go:GO:0001525|go:GO:0008283|go:GO:0008037|go:GO:0007010|go:GO:0045446|go:GO:0048041|go:GO:0005178|go:GO:0007229|go:GO:0005606|go:GO:0043259|go:GO:0043260|go:GO:0004872|go:GO:0030155|go:GO:0030334|go:GO:0045995|go:GO:0005198|go:GO:0034446"/>
    <att type="string" name="Properties interactor B" value="go:GO:0016477|go:GO:0005737|go:GO:0007492|go:GO:0022617|go:GO:0005201|go:GO:0031581|go:GO:0005606|go:GO:0043259|go:GO:0043260|go:GO:0005886|go:GO:0050679|go:GO:0005515|go:GO:0006461|go:GO:0034446"/>
    <att type="string" name="canonicalName" value="uniprotkb:O15230 (pp) uniprotkb:P11047"/>
    <att type="string" name="interaction" value="pp" cy:editable="false"/>
    <graphics width="5" fill="#000000" cy:sourceArrow="0" cy:targetArrow="0" cy:sourceArrowColor="#000000" cy:targetArrowColor="#000000" cy:edgeLabelFont="SanSerif-0-10" cy:edgeLineType="SOLID" cy:curved="STRAIGHT_LINES"/>
  </edge>
  <edge label="uniprotkb:P08572 (pp) uniprotkb:Q15582" source="-12240" target="-812">
    <att type="string" name="Alt. ID(s) interactor A" value="uniprotkb:COL4A2(gene name)"/>
    <att type="string" name="Alt. ID(s) interactor B" value="uniprotkb:TGFBI(gene name)"/>
    <att type="real" name="EdgeBetweenness" value="58.92857143"/>
    <att type="string" name="Properties interactor A" value="go:GO:0001525|go:GO:0005587|go:GO:0030198|go:GO:0005201|go:GO:0016525|go:GO:0005515"/>
    <att type="string" name="Properties interactor B" value="go:GO:0007155|go:GO:0008283|go:GO:0005615|go:GO:0005178|go:GO:0007162|go:GO:0005578|go:GO:0050896|go:GO:0007601"/>
    <att type="string" name="canonicalName" value="uniprotkb:P08572 (pp) uniprotkb:Q15582"/>
    <att type="string" name="interaction" value="pp" cy:editable="false"/>
    <graphics width="5" fill="#000000" cy:sourceArrow="0" cy:targetArrow="0" cy:sourceArrowColor="#000000" cy:targetArrowColor="#000000" cy:edgeLabelFont="SanSerif-0-10" cy:edgeLineType="SOLID" cy:curved="STRAIGHT_LINES"/>
  </edge>
  <edge label="uniprotkb:P08572 (pp) uniprotkb:P08572" source="-12240" target="-12240">
    <att type="string" name="Alt. ID(s) interactor A" value="uniprotkb:COL4A2(gene name)"/>
    <att type="string" name="Alt. ID(s) interactor B" value="uniprotkb:COL4A2(gene name)"/>
    <att type="string" name="Properties interactor A" value="go:GO:0001525|go:GO:0005587|go:GO:0030198|go:GO:0005201|go:GO:0016525|go:GO:0005515"/>
    <att type="string" name="Properties interactor B" value="go:GO:0001525|go:GO:0005587|go:GO:0030198|go:GO:0005201|go:GO:0016525|go:GO:0005515"/>
    <att type="string" name="canonicalName" value="uniprotkb:P08572 (pp) uniprotkb:P08572"/>
    <att type="string" name="interaction" value="pp" cy:editable="false"/>
    <graphics width="5" fill="#000000" cy:sourceArrow="0" cy:targetArrow="0" cy:sourceArrowColor="#000000" cy:targetArrowColor="#000000" cy:edgeLabelFont="SanSerif-0-10" cy:edgeLineType="SOLID" cy:curved="STRAIGHT_LINES"/>
  </edge>
  <edge label="uniprotkb:P08572 (DirectedEdge) uniprotkb:P08123" source="-12240" target="-9245">
    <att type="real" name="EdgeBetweenness" value="3.0"/>
    <att type="string" name="canonicalName" value="uniprotkb:P08572 (DirectedEdge) uniprotkb:P08123"/>
    <att type="string" name="interaction" value="DirectedEdge" cy:editable="false"/>
    <graphics width="5" fill="#000000" cy:sourceArrow="0" cy:targetArrow="0" cy:sourceArrowColor="#000000" cy:targetArrowColor="#000000" cy:edgeLabelFont="SanSerif-0-10" cy:edgeLineType="SOLID" cy:curved="STRAIGHT_LINES"/>
  </edge>
  <edge label="uniprotkb:P08572 (DirectedEdge) uniprotkb:P02452" source="-12240" target="-9246">
    <att type="real" name="EdgeBetweenness" value="6.66666667"/>
    <att type="string" name="canonicalName" value="uniprotkb:P08572 (DirectedEdge) uniprotkb:P02452"/>
    <att type="string" name="interaction" value="DirectedEdge" cy:editable="false"/>
    <graphics width="5" fill="#000000" cy:sourceArrow="0" cy:targetArrow="0" cy:sourceArrowColor="#000000" cy:targetArrowColor="#000000" cy:edgeLabelFont="SanSerif-0-10" cy:edgeLineType="SOLID" cy:curved="STRAIGHT_LINES"/>
  </edge>
  <edge label="uniprotkb:P08572 (DirectedEdge) uniprotkb:P07996" source="-12240" target="-10330">
    <att type="real" name="EdgeBetweenness" value="15.39213564"/>
    <att type="string" name="canonicalName" value="uniprotkb:P08572 (DirectedEdge) uniprotkb:P07996"/>
    <att type="string" name="interaction" value="DirectedEdge" cy:editable="false"/>
    <graphics width="5" fill="#000000" cy:sourceArrow="0" cy:targetArrow="0" cy:sourceArrowColor="#000000" cy:targetArrowColor="#000000" cy:edgeLabelFont="SanSerif-0-10" cy:edgeLineType="SOLID" cy:curved="STRAIGHT_LINES"/>
  </edge>
  <edge label="uniprotkb:P07093 (pp) uniprotkb:P08572" source="-7320" target="-12240">
    <att type="string" name="Alt. ID(s) interactor A" value="uniprotkb:SERPINE2(gene name)"/>
    <att type="string" name="Alt. ID(s) interactor B" value="uniprotkb:COL4A2(gene name)"/>
    <att type="real" name="EdgeBetweenness" value="39.66666667"/>
    <att type="string" name="Properties interactor A" value="go:GO:0030154|go:GO:0005615|go:GO:0008201|go:GO:0007399|go:GO:0030334|go:GO:0030162|go:GO:0004867"/>
    <att type="string" name="Properties interactor B" value="go:GO:0001525|go:GO:0005587|go:GO:0030198|go:GO:0005201|go:GO:0016525|go:GO:0005515"/>
    <att type="string" name="canonicalName" value="uniprotkb:P07093 (pp) uniprotkb:P08572"/>
    <att type="string" name="interaction" value="pp" cy:editable="false"/>
    <graphics width="5" fill="#000000" cy:sourceArrow="0" cy:targetArrow="0" cy:sourceArrowColor="#000000" cy:targetArrowColor="#000000" cy:edgeLabelFont="SanSerif-0-10" cy:edgeLineType="SOLID" cy:curved="STRAIGHT_LINES"/>
  </edge>
  <edge label="uniprotkb:P01024 (pp) uniprotkb:P01024" source="-9927" target="-9927">
    <att type="string" name="Alt. ID(s) interactor A" value="uniprotkb:C3(gene name)"/>
    <att type="string" name="Alt. ID(s) interactor B" value="uniprotkb:C3(gene name)"/>
    <att type="string" name="Properties interactor A" value="go:GO:0007186|go:GO:0006957|go:GO:0006958|go:GO:0004866|go:GO:0005615|go:GO:0005102"/>
    <att type="string" name="Properties interactor B" value="go:GO:0007186|go:GO:0006957|go:GO:0006958|go:GO:0004866|go:GO:0005615|go:GO:0005102"/>
    <att type="string" name="canonicalName" value="uniprotkb:P01024 (pp) uniprotkb:P01024"/>
    <att type="string" name="interaction" value="pp" cy:editable="false"/>
    <graphics width="5" fill="#000000" cy:sourceArrow="0" cy:targetArrow="0" cy:sourceArrowColor="#000000" cy:targetArrowColor="#000000" cy:edgeLabelFont="SanSerif-0-10" cy:edgeLineType="SOLID" cy:curved="STRAIGHT_LINES"/>
  </edge>
  <edge label="uniprotkb:P04083 (pp) uniprotkb:P31949" source="-10517" target="-11302">
    <att type="string" name="Alt. ID(s) interactor A" value="uniprotkb:ANXA1(gene name)"/>
    <att type="string" name="Alt. ID(s) interactor B" value="uniprotkb:S100A11(gene name)"/>
    <att type="real" name="EdgeBetweenness" value="80.0"/>
    <att type="string" name="Properties interactor A" value="go:GO:0006916|go:GO:0016323|go:GO:0005509|go:GO:0005544|go:GO:0007166|go:GO:0006928|go:GO:0005929|go:GO:0001533|go:GO:0005737|go:GO:0005576|go:GO:0006954|go:GO:0030216|go:GO:0006629|go:GO:0005634|go:GO:0018149|go:GO:0019834|go:GO:0030674|go:GO:0005102|go:GO:0005198"/>
    <att type="string" name="Properties interactor B" value="go:GO:0048154|go:GO:0005509|go:GO:0048306|go:GO:0005737|go:GO:0008156|go:GO:0008285|go:GO:0005634|go:GO:0042803|go:GO:0001726|go:GO:0007165"/>
    <att type="string" name="canonicalName" value="uniprotkb:P04083 (pp) uniprotkb:P31949"/>
    <att type="string" name="interaction" value="pp" cy:editable="false"/>
    <graphics width="5" fill="#000000" cy:sourceArrow="0" cy:targetArrow="0" cy:sourceArrowColor="#000000" cy:targetArrowColor="#000000" cy:edgeLabelFont="SanSerif-0-10" cy:edgeLineType="SOLID" cy:curved="STRAIGHT_LINES"/>
  </edge>
  <edge label="uniprotkb:P04083 (pp) uniprotkb:P21980" source="-10517" target="-10879">
    <att type="string" name="Alt. ID(s) interactor A" value="uniprotkb:ANXA1(gene name)"/>
    <att type="string" name="Alt. ID(s) interactor B" value="uniprotkb:TGM2(gene name)"/>
    <att type="real" name="EdgeBetweenness" value="156.0"/>
    <att type="string" name="Properties interactor A" value="go:GO:0006916|go:GO:0016323|go:GO:0005509|go:GO:0005544|go:GO:0007166|go:GO:0006928|go:GO:0005929|go:GO:0001533|go:GO:0005737|go:GO:0005576|go:GO:0006954|go:GO:0030216|go:GO:0006629|go:GO:0005634|go:GO:0018149|go:GO:0019834|go:GO:0030674|go:GO:0005102|go:GO:0005198"/>
    <att type="string" name="Properties interactor B" value="go:GO:0008415|go:GO:0005509|go:GO:0045785|go:GO:0003810"/>
    <att type="string" name="canonicalName" value="uniprotkb:P04083 (pp) uniprotkb:P21980"/>
    <att type="string" name="interaction" value="pp" cy:editable="false"/>
    <graphics width="5" fill="#000000" cy:sourceArrow="0" cy:targetArrow="0" cy:sourceArrowColor="#000000" cy:targetArrowColor="#000000" cy:edgeLabelFont="SanSerif-0-10" cy:edgeLineType="SOLID" cy:curved="STRAIGHT_LINES"/>
  </edge>
  <edge label="uniprotkb:P02751 (pp) uniprotkb:P35555" source="-7994" target="-5635">
    <att type="string" name="Alt. ID(s) interactor A" value="uniprotkb:FN1(gene name)"/>
    <att type="string" name="Alt. ID(s) interactor B" value="uniprotkb:FBN1(gene name)"/>
    <att type="real" name="EdgeBetweenness" value="170.75543346"/>
    <att type="string" name="Properties interactor A" value="-"/>
    <att type="string" name="Properties interactor B" value="-"/>
    <att type="string" name="canonicalName" value="uniprotkb:P02751 (pp) uniprotkb:P35555"/>
    <att type="string" name="interaction" value="pp" cy:editable="false"/>
    <graphics width="5" fill="#000000" cy:sourceArrow="0" cy:targetArrow="0" cy:sourceArrowColor="#000000" cy:targetArrowColor="#000000" cy:edgeLabelFont="SanSerif-0-10" cy:edgeLineType="SOLID" cy:curved="STRAIGHT_LINES"/>
  </edge>
  <edge label="uniprotkb:P02751 (pp) uniprotkb:P02751" source="-7994" target="-7994">
    <att type="string" name="Alt. ID(s) interactor A" value="uniprotkb:FN1(gene name)"/>
    <att type="string" name="Alt. ID(s) interactor B" value="uniprotkb:FN1(gene name)"/>
    <att type="string" name="Properties interactor A" value="go:GO:0005793|go:GO:0006953|go:GO:0001525|go:GO:0016477|go:GO:0005518|go:GO:0005201|go:GO:0005577|go:GO:0008201|go:GO:0018149|go:GO:0031093|go:GO:0005578|go:GO:0008360|go:GO:0034446"/>
    <att type="string" name="Properties interactor B" value="go:GO:0005793|go:GO:0006953|go:GO:0001525|go:GO:0016477|go:GO:0005518|go:GO:0005201|go:GO:0005577|go:GO:0008201|go:GO:0018149|go:GO:0031093|go:GO:0005578|go:GO:0008360|go:GO:0034446"/>
    <att type="string" name="canonicalName" value="uniprotkb:P02751 (pp) uniprotkb:P02751"/>
    <att type="string" name="interaction" value="pp" cy:editable="false"/>
    <graphics width="5" fill="#000000" cy:sourceArrow="0" cy:targetArrow="0" cy:sourceArrowColor="#000000" cy:targetArrowColor="#000000" cy:edgeLabelFont="SanSerif-0-10" cy:edgeLineType="SOLID" cy:curved="STRAIGHT_LINES"/>
  </edge>
  <edge label="uniprotkb:P02751 (pp) uniprotkb:P98160" source="-7994" target="-9850">
    <att type="string" name="Alt. ID(s) interactor A" value="uniprotkb:FN1(gene name)"/>
    <att type="string" name="Alt. ID(s) interactor B" value="uniprotkb:HSPG2(gene name)"/>
    <att type="real" name="EdgeBetweenness" value="48.10562771"/>
    <att type="string" name="Properties interactor A" value="go:GO:0005793|go:GO:0006953|go:GO:0001525|go:GO:0016477|go:GO:0005518|go:GO:0005201|go:GO:0005577|go:GO:0008201|go:GO:0018149|go:GO:0031093|go:GO:0005578|go:GO:0008360|go:GO:0034446"/>
    <att type="string" name="Properties interactor B" value="go:GO:0007155|go:GO:0008022"/>
    <att type="string" name="canonicalName" value="uniprotkb:P02751 (pp) uniprotkb:P98160"/>
    <att type="string" name="interaction" value="pp" cy:editable="false"/>
    <graphics width="5" fill="#000000" cy:sourceArrow="0" cy:targetArrow="0" cy:sourceArrowColor="#000000" cy:targetArrowColor="#000000" cy:edgeLabelFont="SanSerif-0-10" cy:edgeLineType="SOLID" cy:curved="STRAIGHT_LINES"/>
  </edge>
  <edge label="uniprotkb:P02751 (pp) uniprotkb:Q15582" source="-7994" target="-812">
    <att type="string" name="Alt. ID(s) interactor A" value="uniprotkb:FN1(gene name)"/>
    <att type="string" name="Alt. ID(s) interactor B" value="uniprotkb:TGFBI(gene name)"/>
    <att type="real" name="EdgeBetweenness" value="111.08888889"/>
    <att type="string" name="Properties interactor A" value="go:GO:0005793|go:GO:0006953|go:GO:0001525|go:GO:0016477|go:GO:0005518|go:GO:0005201|go:GO:0005577|go:GO:0008201|go:GO:0018149|go:GO:0031093|go:GO:0005578|go:GO:0008360|go:GO:0034446"/>
    <att type="string" name="Properties interactor B" value="go:GO:0007155|go:GO:0008283|go:GO:0005615|go:GO:0005178|go:GO:0007162|go:GO:0005578|go:GO:0050896|go:GO:0007601"/>
    <att type="string" name="canonicalName" value="uniprotkb:P02751 (pp) uniprotkb:Q15582"/>
    <att type="string" name="interaction" value="pp" cy:editable="false"/>
    <graphics width="5" fill="#000000" cy:sourceArrow="0" cy:targetArrow="0" cy:sourceArrowColor="#000000" cy:targetArrowColor="#000000" cy:edgeLabelFont="SanSerif-0-10" cy:edgeLineType="SOLID" cy:curved="STRAIGHT_LINES"/>
  </edge>
  <edge label="uniprotkb:P02751 (pp) uniprotkb:P07996" source="-7994" target="-10330">
    <att type="string" name="Alt. ID(s) interactor A" value="uniprotkb:FN1(gene name)"/>
    <att type="string" name="Alt. ID(s) interactor B" value="uniprotkb:THBS1(gene name)"/>
    <att type="real" name="EdgeBetweenness" value="10.64213564"/>
    <att type="string" name="Properties interactor A" value="-"/>
    <att type="string" name="Properties interactor B" value="-"/>
    <att type="string" name="canonicalName" value="uniprotkb:P02751 (pp) uniprotkb:P07996"/>
    <att type="string" name="interaction" value="pp" cy:editable="false"/>
    <graphics width="5" fill="#000000" cy:sourceArrow="0" cy:targetArrow="0" cy:sourceArrowColor="#000000" cy:targetArrowColor="#000000" cy:edgeLabelFont="SanSerif-0-10" cy:edgeLineType="SOLID" cy:curved="STRAIGHT_LINES"/>
  </edge>
  <edge label="uniprotkb:P02751 (pp) uniprotkb:P21980" source="-7994" target="-10879">
    <att type="string" name="Alt. ID(s) interactor A" value="uniprotkb:FN1(gene name)"/>
    <att type="string" name="Alt. ID(s) interactor B" value="uniprotkb:TGM2(gene name)"/>
    <att type="real" name="EdgeBetweenness" value="176.93333333"/>
    <att type="string" name="Properties interactor A" value="go:GO:0005793|go:GO:0006953|go:GO:0001525|go:GO:0016477|go:GO:0005518|go:GO:0005201|go:GO:0005577|go:GO:0008201|go:GO:0018149|go:GO:0031093|go:GO:0005578|go:GO:0008360|go:GO:0034446"/>
    <att type="string" name="Properties interactor B" value="go:GO:0008415|go:GO:0005509|go:GO:0045785|go:GO:0003810"/>
    <att type="string" name="canonicalName" value="uniprotkb:P02751 (pp) uniprotkb:P21980"/>
    <att type="string" name="interaction" value="pp" cy:editable="false"/>
    <graphics width="5" fill="#000000" cy:sourceArrow="0" cy:targetArrow="0" cy:sourceArrowColor="#000000" cy:targetArrowColor="#000000" cy:edgeLabelFont="SanSerif-0-10" cy:edgeLineType="SOLID" cy:curved="STRAIGHT_LINES"/>
  </edge>
  <edge label="uniprotkb:P02751 (pp) uniprotkb:P24821" source="-7994" target="-7379">
    <att type="string" name="Alt. ID(s) interactor A" value="uniprotkb:FN1(gene name)"/>
    <att type="string" name="Alt. ID(s) interactor B" value="uniprotkb:TNC(gene name)"/>
    <att type="real" name="EdgeBetweenness" value="16.37142857"/>
    <att type="string" name="Properties interactor A" value="go:GO:0005793|go:GO:0006953|go:GO:0001525|go:GO:0016477|go:GO:0005518|go:GO:0005201|go:GO:0005577|go:GO:0008201|go:GO:0018149|go:GO:0031093|go:GO:0005578|go:GO:0008360|go:GO:0034446"/>
    <att type="string" name="Properties interactor B" value="go:GO:0007155|go:GO:0005102|go:GO:0009611|go:GO:0007165"/>
    <att type="string" name="canonicalName" value="uniprotkb:P02751 (pp) uniprotkb:P24821"/>
    <att type="string" name="interaction" value="pp" cy:editable="false"/>
    <graphics width="5" fill="#000000" cy:sourceArrow="0" cy:targetArrow="0" cy:sourceArrowColor="#000000" cy:targetArrowColor="#000000" cy:edgeLabelFont="SanSerif-0-10" cy:edgeLineType="SOLID" cy:curved="STRAIGHT_LINES"/>
  </edge>
  <edge label="uniprotkb:P02751 (pp) uniprotkb:P16070" source="-7994" target="-11456">
    <att type="string" name="Alt. ID(s) interactor A" value="uniprotkb:FN1(gene name)"/>
    <att type="string" name="Alt. ID(s) interactor B" value="uniprotkb:CD44(gene name)"/>
    <att type="real" name="EdgeBetweenness" value="34.9040626"/>
    <att type="string" name="Properties interactor A" value="go:GO:0005793|go:GO:0006953|go:GO:0001525|go:GO:0016477|go:GO:0005518|go:GO:0005201|go:GO:0005577|go:GO:0008201|go:GO:0018149|go:GO:0031093|go:GO:0005578|go:GO:0008360|go:GO:0034446"/>
    <att type="string" name="Properties interactor B" value="go:GO:0005794|go:GO:0016337|go:GO:0007160|go:GO:0005518|go:GO:0031012|go:GO:0005925|go:GO:0005540|go:GO:0005887|go:GO:0043518|go:GO:0043066|go:GO:0070374|go:GO:0033138|go:GO:0050731|go:GO:0004872|go:GO:0005057"/>
    <att type="string" name="canonicalName" value="uniprotkb:P02751 (pp) uniprotkb:P16070"/>
    <att type="string" name="interaction" value="pp" cy:editable="false"/>
    <graphics width="5" fill="#000000" cy:sourceArrow="0" cy:targetArrow="0" cy:sourceArrowColor="#000000" cy:targetArrowColor="#000000" cy:edgeLabelFont="SanSerif-0-10" cy:edgeLineType="SOLID" cy:curved="STRAIGHT_LINES"/>
  </edge>
  <edge label="uniprotkb:P02751 (pp) uniprotkb:P21589" source="-7994" target="-11308">
    <att type="string" name="Alt. ID(s) interactor A" value="uniprotkb:FN1(gene name)"/>
    <att type="string" name="Alt. ID(s) interactor B" value="uniprotkb:NT5E(gene name)"/>
    <att type="real" name="EdgeBetweenness" value="80.0"/>
    <att type="string" name="Properties interactor A" value="go:GO:0005793|go:GO:0006953|go:GO:0001525|go:GO:0016477|go:GO:0005518|go:GO:0005201|go:GO:0005577|go:GO:0008201|go:GO:0018149|go:GO:0031093|go:GO:0005578|go:GO:0008360|go:GO:0034446"/>
    <att type="string" name="Properties interactor B" value="go:GO:0008253|go:GO:0006259|go:GO:0031225|go:GO:0005737|go:GO:0005624|go:GO:0000166|go:GO:0005886|go:GO:0008270"/>
    <att type="string" name="canonicalName" value="uniprotkb:P02751 (pp) uniprotkb:P21589"/>
    <att type="string" name="interaction" value="pp" cy:editable="false"/>
    <graphics width="5" fill="#000000" cy:sourceArrow="0" cy:targetArrow="0" cy:sourceArrowColor="#000000" cy:targetArrowColor="#000000" cy:edgeLabelFont="SanSerif-0-10" cy:edgeLineType="SOLID" cy:curved="STRAIGHT_LINES"/>
  </edge>
  <edge label="uniprotkb:P02751 (pp) uniprotkb:P06396" source="-7994" target="-11367">
    <att type="string" name="Alt. ID(s) interactor A" value="uniprotkb:FN1(gene name)"/>
    <att type="string" name="Alt. ID(s) interactor B" value="uniprotkb:GSN(gene name)"/>
    <att type="real" name="EdgeBetweenness" value="80.0"/>
    <att type="string" name="Properties interactor A" value="go:GO:0005793|go:GO:0006953|go:GO:0001525|go:GO:0016477|go:GO:0005518|go:GO:0005201|go:GO:0005577|go:GO:0008201|go:GO:0018149|go:GO:0031093|go:GO:0005578|go:GO:0008360|go:GO:0034446"/>
    <att type="string" name="Properties interactor B" value="go:GO:0003779|go:GO:0015629|go:GO:0030041|go:GO:0051014|go:GO:0051016|go:GO:0005509|go:GO:0005829"/>
    <att type="string" name="canonicalName" value="uniprotkb:P02751 (pp) uniprotkb:P06396"/>
    <att type="string" name="interaction" value="pp" cy:editable="false"/>
    <graphics width="5" fill="#000000" cy:sourceArrow="0" cy:targetArrow="0" cy:sourceArrowColor="#000000" cy:targetArrowColor="#000000" cy:edgeLabelFont="SanSerif-0-10" cy:edgeLineType="SOLID" cy:curved="STRAIGHT_LINES"/>
  </edge>
  <edge label="uniprotkb:P02751 (pp) uniprotkb:P24593" source="-7994" target="-9411">
    <att type="string" name="Alt. ID(s) interactor A" value="uniprotkb:FN1(gene name)"/>
    <att type="string" name="Alt. ID(s) interactor B" value="uniprotkb:IGFBP5(gene name)"/>
    <att type="real" name="EdgeBetweenness" value="30.93679654"/>
    <att type="string" name="Properties interactor A" value="go:GO:0005793|go:GO:0006953|go:GO:0001525|go:GO:0016477|go:GO:0005518|go:GO:0005201|go:GO:0005577|go:GO:0008201|go:GO:0018149|go:GO:0031093|go:GO:0005578|go:GO:0008360|go:GO:0034446"/>
    <att type="string" name="Properties interactor B" value="go:GO:0031994|go:GO:0016942|go:GO:0043569|go:GO:0014912|go:GO:0048662|go:GO:0017148|go:GO:0001558"/>
    <att type="string" name="canonicalName" value="uniprotkb:P02751 (pp) uniprotkb:P24593"/>
    <att type="string" name="interaction" value="pp" cy:editable="false"/>
    <graphics width="5" fill="#000000" cy:sourceArrow="0" cy:targetArrow="0" cy:sourceArrowColor="#000000" cy:targetArrowColor="#000000" cy:edgeLabelFont="SanSerif-0-10" cy:edgeLineType="SOLID" cy:curved="STRAIGHT_LINES"/>
  </edge>
  <edge label="uniprotkb:P02751 (pp) uniprotkb:P08123" source="-7994" target="-9245">
    <att type="string" name="Alt. ID(s) interactor A" value="uniprotkb:FN1(gene name)"/>
    <att type="string" name="Alt. ID(s) interactor B" value="uniprotkb:COL1A2(gene name)"/>
    <att type="real" name="EdgeBetweenness" value="17.16666667"/>
    <att type="string" name="Properties interactor A" value="go:GO:0005793|go:GO:0006953|go:GO:0001525|go:GO:0016477|go:GO:0005518|go:GO:0005201|go:GO:0005577|go:GO:0008201|go:GO:0018149|go:GO:0031093|go:GO:0005578|go:GO:0008360|go:GO:0034446"/>
    <att type="string" name="Properties interactor B" value="go:GO:0007266|go:GO:0001568|go:GO:0030199|go:GO:0005584|go:GO:0005201|go:GO:0005615|go:GO:0042802|go:GO:0042476|go:GO:0005886|go:GO:0048407|go:GO:0030674|go:GO:0008217|go:GO:0001501|go:GO:0043589|go:GO:0007179"/>
    <att type="string" name="canonicalName" value="uniprotkb:P02751 (pp) uniprotkb:P08123"/>
    <att type="string" name="interaction" value="pp" cy:editable="false"/>
    <graphics width="5" fill="#000000" cy:sourceArrow="0" cy:targetArrow="0" cy:sourceArrowColor="#000000" cy:targetArrowColor="#000000" cy:edgeLabelFont="SanSerif-0-10" cy:edgeLineType="SOLID" cy:curved="STRAIGHT_LINES"/>
  </edge>
  <edge label="uniprotkb:P02751 (pp) uniprotkb:P08572" source="-7994" target="-12240">
    <att type="string" name="Alt. ID(s) interactor A" value="uniprotkb:FN1(gene name)"/>
    <att type="string" name="Alt. ID(s) interactor B" value="uniprotkb:COL4A2(gene name)"/>
    <att type="real" name="EdgeBetweenness" value="25.41666667"/>
    <att type="string" name="Properties interactor A" value="go:GO:0005793|go:GO:0006953|go:GO:0001525|go:GO:0016477|go:GO:0005518|go:GO:0005201|go:GO:0005577|go:GO:0008201|go:GO:0018149|go:GO:0031093|go:GO:0005578|go:GO:0008360|go:GO:0034446"/>
    <att type="string" name="Properties interactor B" value="go:GO:0001525|go:GO:0005587|go:GO:0030198|go:GO:0005201|go:GO:0016525|go:GO:0005515"/>
    <att type="string" name="canonicalName" value="uniprotkb:P02751 (pp) uniprotkb:P08572"/>
    <att type="string" name="interaction" value="pp" cy:editable="false"/>
    <graphics width="5" fill="#000000" cy:sourceArrow="0" cy:targetArrow="0" cy:sourceArrowColor="#000000" cy:targetArrowColor="#000000" cy:edgeLabelFont="SanSerif-0-10" cy:edgeLineType="SOLID" cy:curved="STRAIGHT_LINES"/>
  </edge>
  <edge label="uniprotkb:P48047 (DirectedEdge) uniprotkb:P25705" source="-9727" target="-10931">
    <att type="real" name="EdgeBetweenness" value="45.11111111"/>
    <att type="string" name="canonicalName" value="uniprotkb:P48047 (DirectedEdge) uniprotkb:P25705"/>
    <att type="string" name="interaction" value="DirectedEdge" cy:editable="false"/>
    <graphics width="5" fill="#000000" cy:sourceArrow="0" cy:targetArrow="0" cy:sourceArrowColor="#000000" cy:targetArrowColor="#000000" cy:edgeLabelFont="SanSerif-0-10" cy:edgeLineType="SOLID" cy:curved="STRAIGHT_LINES"/>
  </edge>
  <edge label="uniprotkb:P05121 (pp) uniprotkb:P05121" source="-6051" target="-6051">
    <att type="string" name="Alt. ID(s) interactor A" value="uniprotkb:SERPINE1(gene name)"/>
    <att type="string" name="Alt. ID(s) interactor B" value="uniprotkb:SERPINE1(gene name)"/>
    <att type="string" name="Properties interactor A" value="go:GO:0007596|go:GO:0001300|go:GO:0005576|go:GO:0042730|go:GO:0005886|go:GO:0002020|go:GO:0004252|go:GO:0004867"/>
    <att type="string" name="Properties interactor B" value="go:GO:0007596|go:GO:0001300|go:GO:0005576|go:GO:0042730|go:GO:0005886|go:GO:0002020|go:GO:0004252|go:GO:0004867"/>
    <att type="string" name="canonicalName" value="uniprotkb:P05121 (pp) uniprotkb:P05121"/>
    <att type="string" name="interaction" value="pp" cy:editable="false"/>
    <graphics width="5" fill="#000000" cy:sourceArrow="0" cy:targetArrow="0" cy:sourceArrowColor="#000000" cy:targetArrowColor="#000000" cy:edgeLabelFont="SanSerif-0-10" cy:edgeLineType="SOLID" cy:curved="STRAIGHT_LINES"/>
  </edge>
  <edge label="uniprotkb:P05121 (pp) uniprotkb:P35555" source="-6051" target="-5635">
    <att type="string" name="Alt. ID(s) interactor A" value="uniprotkb:SERPINE1(gene name)"/>
    <att type="string" name="Alt. ID(s) interactor B" value="uniprotkb:FBN1(gene name)"/>
    <att type="real" name="EdgeBetweenness" value="41.83968254"/>
    <att type="string" name="Properties interactor A" value="-"/>
    <att type="string" name="Properties interactor B" value="-"/>
    <att type="string" name="canonicalName" value="uniprotkb:P05121 (pp) uniprotkb:P35555"/>
    <att type="string" name="interaction" value="pp" cy:editable="false"/>
    <graphics width="5" fill="#000000" cy:sourceArrow="0" cy:targetArrow="0" cy:sourceArrowColor="#000000" cy:targetArrowColor="#000000" cy:edgeLabelFont="SanSerif-0-10" cy:edgeLineType="SOLID" cy:curved="STRAIGHT_LINES"/>
  </edge>
  <edge label="uniprotkb:P05121 (pp) uniprotkb:P24593" source="-6051" target="-9411">
    <att type="string" name="Alt. ID(s) interactor A" value="uniprotkb:SERPINE1(gene name)"/>
    <att type="string" name="Alt. ID(s) interactor B" value="uniprotkb:IGFBP5(gene name)"/>
    <att type="real" name="EdgeBetweenness" value="7.47619048"/>
    <att type="string" name="Properties interactor A" value="go:GO:0007596|go:GO:0001300|go:GO:0005576|go:GO:0042730|go:GO:0005886|go:GO:0002020|go:GO:0004252|go:GO:0004867"/>
    <att type="string" name="Properties interactor B" value="go:GO:0031994|go:GO:0016942|go:GO:0043569|go:GO:0014912|go:GO:0048662|go:GO:0017148|go:GO:0001558"/>
    <att type="string" name="canonicalName" value="uniprotkb:P05121 (pp) uniprotkb:P24593"/>
    <att type="string" name="interaction" value="pp" cy:editable="false"/>
    <graphics width="5" fill="#000000" cy:sourceArrow="0" cy:targetArrow="0" cy:sourceArrowColor="#000000" cy:targetArrowColor="#000000" cy:edgeLabelFont="SanSerif-0-10" cy:edgeLineType="SOLID" cy:curved="STRAIGHT_LINES"/>
  </edge>
  <edge label="uniprotkb:P06396 (pp) uniprotkb:P06396" source="-11367" target="-11367">
    <att type="string" name="Alt. ID(s) interactor A" value="uniprotkb:GSN(gene name)"/>
    <att type="string" name="Alt. ID(s) interactor B" value="uniprotkb:GSN(gene name)"/>
    <att type="string" name="Properties interactor A" value="go:GO:0003779|go:GO:0015629|go:GO:0030041|go:GO:0051014|go:GO:0051016|go:GO:0005509|go:GO:0005829"/>
    <att type="string" name="Properties interactor B" value="go:GO:0003779|go:GO:0015629|go:GO:0030041|go:GO:0051014|go:GO:0051016|go:GO:0005509|go:GO:0005829"/>
    <att type="string" name="canonicalName" value="uniprotkb:P06396 (pp) uniprotkb:P06396"/>
    <att type="string" name="interaction" value="pp" cy:editable="false"/>
    <graphics width="5" fill="#000000" cy:sourceArrow="0" cy:targetArrow="0" cy:sourceArrowColor="#000000" cy:targetArrowColor="#000000" cy:edgeLabelFont="SanSerif-0-10" cy:edgeLineType="SOLID" cy:curved="STRAIGHT_LINES"/>
  </edge>
  <edge label="uniprotkb:Q99715 (pp) uniprotkb:Q99715" source="-7353" target="-7353">
    <att type="string" name="Alt. ID(s) interactor A" value="uniprotkb:COL12A1(gene name)"/>
    <att type="string" name="Alt. ID(s) interactor B" value="uniprotkb:COL12A1(gene name)"/>
    <att type="string" name="Properties interactor A" value="go:GO:0007155|go:GO:0030199|go:GO:0005595|go:GO:0030020|go:GO:0005515|go:GO:0001501"/>
    <att type="string" name="Properties interactor B" value="go:GO:0007155|go:GO:0030199|go:GO:0005595|go:GO:0030020|go:GO:0005515|go:GO:0001501"/>
    <att type="string" name="canonicalName" value="uniprotkb:Q99715 (pp) uniprotkb:Q99715"/>
    <att type="string" name="interaction" value="pp" cy:editable="false"/>
    <graphics width="5" fill="#000000" cy:sourceArrow="0" cy:targetArrow="0" cy:sourceArrowColor="#000000" cy:targetArrowColor="#000000" cy:edgeLabelFont="SanSerif-0-10" cy:edgeLineType="SOLID" cy:curved="STRAIGHT_LINES"/>
  </edge>
  <edge label="uniprotkb:P27105 (pp) uniprotkb:P27105" source="-11431" target="-11431">
    <att type="string" name="Alt. ID(s) interactor A" value="uniprotkb:STOM(gene name)"/>
    <att type="string" name="Alt. ID(s) interactor B" value="uniprotkb:STOM(gene name)"/>
    <att type="string" name="Properties interactor A" value="go:GO:0031225|go:GO:0005856|go:GO:0005887|go:GO:0042470|go:GO:0045121|go:GO:0005515|go:GO:0051260"/>
    <att type="string" name="Properties interactor B" value="go:GO:0031225|go:GO:0005856|go:GO:0005887|go:GO:0042470|go:GO:0045121|go:GO:0005515|go:GO:0051260"/>
    <att type="string" name="canonicalName" value="uniprotkb:P27105 (pp) uniprotkb:P27105"/>
    <att type="string" name="interaction" value="pp" cy:editable="false"/>
    <graphics width="5" fill="#000000" cy:sourceArrow="0" cy:targetArrow="0" cy:sourceArrowColor="#000000" cy:targetArrowColor="#000000" cy:edgeLabelFont="SanSerif-0-10" cy:edgeLineType="SOLID" cy:curved="STRAIGHT_LINES"/>
  </edge>
  <edge label="uniprotkb:P07355 (pp) uniprotkb:P35555" source="-10512" target="-5635">
    <att type="string" name="Alt. ID(s) interactor A" value="uniprotkb:ANXA2(gene name)"/>
    <att type="string" name="Alt. ID(s) interactor B" value="uniprotkb:FBN1(gene name)"/>
    <att type="real" name="EdgeBetweenness" value="160.0"/>
    <att type="string" name="Properties interactor A" value="-"/>
    <att type="string" name="Properties interactor B" value="-"/>
    <att type="string" name="canonicalName" value="uniprotkb:P07355 (pp) uniprotkb:P35555"/>
    <att type="string" name="interaction" value="pp" cy:editable="false"/>
    <graphics width="5" fill="#000000" cy:sourceArrow="0" cy:targetArrow="0" cy:sourceArrowColor="#000000" cy:targetArrowColor="#000000" cy:edgeLabelFont="SanSerif-0-10" cy:edgeLineType="SOLID" cy:curved="STRAIGHT_LINES"/>
  </edge>
  <edge label="uniprotkb:P08174 (DirectedEdge) uniprotkb:P01024" source="-8060" target="-9927">
    <att type="real" name="EdgeBetweenness" value="2.0"/>
    <att type="string" name="canonicalName" value="uniprotkb:P08174 (DirectedEdge) uniprotkb:P01024"/>
    <att type="string" name="interaction" value="DirectedEdge" cy:editable="false"/>
    <graphics width="5" fill="#000000" cy:sourceArrow="0" cy:targetArrow="0" cy:sourceArrowColor="#000000" cy:targetArrowColor="#000000" cy:edgeLabelFont="SanSerif-0-10" cy:edgeLineType="SOLID" cy:curved="STRAIGHT_LINES"/>
  </edge>
  <edge label="uniprotkb:P08174 (pp) uniprotkb:P08174" source="-8060" target="-8060">
    <att type="string" name="Alt. ID(s) interactor A" value="uniprotkb:CD55(gene name)"/>
    <att type="string" name="Alt. ID(s) interactor B" value="uniprotkb:CD55(gene name)"/>
    <att type="string" name="Properties interactor A" value="go:GO:0031225|go:GO:0006958|go:GO:0007204|go:GO:0045087|go:GO:0005887|go:GO:0045121|go:GO:0045730|go:GO:0005625"/>
    <att type="string" name="Properties interactor B" value="go:GO:0031225|go:GO:0006958|go:GO:0007204|go:GO:0045087|go:GO:0005887|go:GO:0045121|go:GO:0045730|go:GO:0005625"/>
    <att type="string" name="canonicalName" value="uniprotkb:P08174 (pp) uniprotkb:P08174"/>
    <att type="string" name="interaction" value="pp" cy:editable="false"/>
    <graphics width="5" fill="#000000" cy:sourceArrow="0" cy:targetArrow="0" cy:sourceArrowColor="#000000" cy:targetArrowColor="#000000" cy:edgeLabelFont="SanSerif-0-10" cy:edgeLineType="SOLID" cy:curved="STRAIGHT_LINES"/>
  </edge>
  <edge label="uniprotkb:P06703 (pp) uniprotkb:P07355" source="-10513" target="-10512">
    <att type="string" name="Alt. ID(s) interactor A" value="uniprotkb:S100A6(gene name)"/>
    <att type="string" name="Alt. ID(s) interactor B" value="uniprotkb:ANXA2(gene name)"/>
    <att type="real" name="EdgeBetweenness" value="2.0"/>
    <att type="string" name="Properties interactor A" value="go:GO:0048154|go:GO:0007409|go:GO:0005509|go:GO:0048306|go:GO:0005829|go:GO:0031234|go:GO:0005635|go:GO:0048146|go:GO:0042803|go:GO:0001726|go:GO:0007165|go:GO:0005523"/>
    <att type="string" name="Properties interactor B" value="go:GO:0005604|go:GO:0005509|go:GO:0005544|go:GO:0008092|go:GO:0042470|go:GO:0004859|go:GO:0001501|go:GO:0005625"/>
    <att type="string" name="canonicalName" value="uniprotkb:P06703 (pp) uniprotkb:P07355"/>
    <att type="string" name="interaction" value="pp" cy:editable="false"/>
    <graphics width="5" fill="#000000" cy:sourceArrow="0" cy:targetArrow="0" cy:sourceArrowColor="#000000" cy:targetArrowColor="#000000" cy:edgeLabelFont="SanSerif-0-10" cy:edgeLineType="SOLID" cy:curved="STRAIGHT_LINES"/>
  </edge>
  <edge label="uniprotkb:P06703 (pp) uniprotkb:P06703" source="-10513" target="-10513">
    <att type="string" name="Alt. ID(s) interactor A" value="uniprotkb:S100A6(gene name)"/>
    <att type="string" name="Alt. ID(s) interactor B" value="uniprotkb:S100A6(gene name)"/>
    <att type="string" name="Properties interactor A" value="go:GO:0048154|go:GO:0007409|go:GO:0005509|go:GO:0048306|go:GO:0005829|go:GO:0031234|go:GO:0005635|go:GO:0048146|go:GO:0042803|go:GO:0001726|go:GO:0007165|go:GO:0005523"/>
    <att type="string" name="Properties interactor B" value="go:GO:0048154|go:GO:0007409|go:GO:0005509|go:GO:0048306|go:GO:0005829|go:GO:0031234|go:GO:0005635|go:GO:0048146|go:GO:0042803|go:GO:0001726|go:GO:0007165|go:GO:0005523"/>
    <att type="string" name="canonicalName" value="uniprotkb:P06703 (pp) uniprotkb:P06703"/>
    <att type="string" name="interaction" value="pp" cy:editable="false"/>
    <graphics width="5" fill="#000000" cy:sourceArrow="0" cy:targetArrow="0" cy:sourceArrowColor="#000000" cy:targetArrowColor="#000000" cy:edgeLabelFont="SanSerif-0-10" cy:edgeLineType="SOLID" cy:curved="STRAIGHT_LINES"/>
  </edge>
  <edge label="uniprotkb:P08123 (pp) uniprotkb:P16070" source="-9245" target="-11456">
    <att type="string" name="Alt. ID(s) interactor A" value="uniprotkb:COL1A2(gene name)"/>
    <att type="string" name="Alt. ID(s) interactor B" value="uniprotkb:CD44(gene name)"/>
    <att type="real" name="EdgeBetweenness" value="7.88025308"/>
    <att type="string" name="Properties interactor A" value="go:GO:0007266|go:GO:0001568|go:GO:0030199|go:GO:0005584|go:GO:0005201|go:GO:0005615|go:GO:0042802|go:GO:0042476|go:GO:0005886|go:GO:0048407|go:GO:0030674|go:GO:0008217|go:GO:0001501|go:GO:0043589|go:GO:0007179"/>
    <att type="string" name="Properties interactor B" value="go:GO:0005794|go:GO:0016337|go:GO:0007160|go:GO:0005518|go:GO:0031012|go:GO:0005925|go:GO:0005540|go:GO:0005887|go:GO:0043518|go:GO:0043066|go:GO:0070374|go:GO:0033138|go:GO:0050731|go:GO:0004872|go:GO:0005057"/>
    <att type="string" name="canonicalName" value="uniprotkb:P08123 (pp) uniprotkb:P16070"/>
    <att type="string" name="interaction" value="pp" cy:editable="false"/>
    <graphics width="5" fill="#000000" cy:sourceArrow="0" cy:targetArrow="0" cy:sourceArrowColor="#000000" cy:targetArrowColor="#000000" cy:edgeLabelFont="SanSerif-0-10" cy:edgeLineType="SOLID" cy:curved="STRAIGHT_LINES"/>
  </edge>
  <edge label="uniprotkb:P08123 (pp) uniprotkb:P08123" source="-9245" target="-9245">
    <att type="string" name="Alt. ID(s) interactor A" value="uniprotkb:COL1A2(gene name)"/>
    <att type="string" name="Alt. ID(s) interactor B" value="uniprotkb:COL1A2(gene name)"/>
    <att type="string" name="Properties interactor A" value="go:GO:0007266|go:GO:0001568|go:GO:0030199|go:GO:0005584|go:GO:0005201|go:GO:0005615|go:GO:0042802|go:GO:0042476|go:GO:0005886|go:GO:0048407|go:GO:0030674|go:GO:0008217|go:GO:0001501|go:GO:0043589|go:GO:0007179"/>
    <att type="string" name="Properties interactor B" value="go:GO:0007266|go:GO:0001568|go:GO:0030199|go:GO:0005584|go:GO:0005201|go:GO:0005615|go:GO:0042802|go:GO:0042476|go:GO:0005886|go:GO:0048407|go:GO:0030674|go:GO:0008217|go:GO:0001501|go:GO:0043589|go:GO:0007179"/>
    <att type="string" name="canonicalName" value="uniprotkb:P08123 (pp) uniprotkb:P08123"/>
    <att type="string" name="interaction" value="pp" cy:editable="false"/>
    <graphics width="5" fill="#000000" cy:sourceArrow="0" cy:targetArrow="0" cy:sourceArrowColor="#000000" cy:targetArrowColor="#000000" cy:edgeLabelFont="SanSerif-0-10" cy:edgeLineType="SOLID" cy:curved="STRAIGHT_LINES"/>
  </edge>
  <edge label="uniprotkb:P08123 (pp) uniprotkb:Q15582" source="-9245" target="-812">
    <att type="string" name="Alt. ID(s) interactor A" value="uniprotkb:COL1A2(gene name)"/>
    <att type="string" name="Alt. ID(s) interactor B" value="uniprotkb:TGFBI(gene name)"/>
    <att type="real" name="EdgeBetweenness" value="48.42857143"/>
    <att type="string" name="Properties interactor A" value="go:GO:0007266|go:GO:0001568|go:GO:0030199|go:GO:0005584|go:GO:0005201|go:GO:0005615|go:GO:0042802|go:GO:0042476|go:GO:0005886|go:GO:0048407|go:GO:0030674|go:GO:0008217|go:GO:0001501|go:GO:0043589|go:GO:0007179"/>
    <att type="string" name="Properties interactor B" value="go:GO:0007155|go:GO:0008283|go:GO:0005615|go:GO:0005178|go:GO:0007162|go:GO:0005578|go:GO:0050896|go:GO:0007601"/>
    <att type="string" name="canonicalName" value="uniprotkb:P08123 (pp) uniprotkb:Q15582"/>
    <att type="string" name="interaction" value="pp" cy:editable="false"/>
    <graphics width="5" fill="#000000" cy:sourceArrow="0" cy:targetArrow="0" cy:sourceArrowColor="#000000" cy:targetArrowColor="#000000" cy:edgeLabelFont="SanSerif-0-10" cy:edgeLineType="SOLID" cy:curved="STRAIGHT_LINES"/>
  </edge>
  <edge label="uniprotkb:P08123 (DirectedEdge) uniprotkb:P02462" source="-9245" target="-11413">
    <att type="real" name="EdgeBetweenness" value="3.66666667"/>
    <att type="string" name="canonicalName" value="uniprotkb:P08123 (DirectedEdge) uniprotkb:P02462"/>
    <att type="string" name="interaction" value="DirectedEdge" cy:editable="false"/>
    <graphics width="5" fill="#000000" cy:sourceArrow="0" cy:targetArrow="0" cy:sourceArrowColor="#000000" cy:targetArrowColor="#000000" cy:edgeLabelFont="SanSerif-0-10" cy:edgeLineType="SOLID" cy:curved="STRAIGHT_LINES"/>
  </edge>
  <edge label="uniprotkb:P08123 (DirectedEdge) uniprotkb:P07996" source="-9245" target="-10330">
    <att type="real" name="EdgeBetweenness" value="10.80880231"/>
    <att type="string" name="canonicalName" value="uniprotkb:P08123 (DirectedEdge) uniprotkb:P07996"/>
    <att type="string" name="interaction" value="DirectedEdge" cy:editable="false"/>
    <graphics width="5" fill="#000000" cy:sourceArrow="0" cy:targetArrow="0" cy:sourceArrowColor="#000000" cy:targetArrowColor="#000000" cy:edgeLabelFont="SanSerif-0-10" cy:edgeLineType="SOLID" cy:curved="STRAIGHT_LINES"/>
  </edge>
  <edge label="uniprotkb:P13611 (pp) uniprotkb:P35555" source="-11448" target="-5635">
    <att type="string" name="Alt. ID(s) interactor A" value="uniprotkb:VCAN(gene name)"/>
    <att type="string" name="Alt. ID(s) interactor B" value="uniprotkb:FBN1(gene name)"/>
    <att type="real" name="EdgeBetweenness" value="52.22197802"/>
    <att type="string" name="Properties interactor A" value="go:GO:0005509|go:GO:0007155|go:GO:0008037|go:GO:0008347|go:GO:0005540|go:GO:0005578|go:GO:0005529"/>
    <att type="string" name="Properties interactor B" value="go:GO:0005604|go:GO:0005509|go:GO:0005201|go:GO:0005615|go:GO:0007507|go:GO:0001527|go:GO:0005515|go:GO:0001501"/>
    <att type="string" name="canonicalName" value="uniprotkb:P13611 (pp) uniprotkb:P35555"/>
    <att type="string" name="interaction" value="pp" cy:editable="false"/>
    <graphics width="5" fill="#000000" cy:sourceArrow="0" cy:targetArrow="0" cy:sourceArrowColor="#000000" cy:targetArrowColor="#000000" cy:edgeLabelFont="SanSerif-0-10" cy:edgeLineType="SOLID" cy:curved="STRAIGHT_LINES"/>
  </edge>
  <edge label="uniprotkb:P13611 (pp) uniprotkb:P16070" source="-11448" target="-11456">
    <att type="string" name="Alt. ID(s) interactor A" value="uniprotkb:VCAN(gene name)"/>
    <att type="string" name="Alt. ID(s) interactor B" value="uniprotkb:CD44(gene name)"/>
    <att type="real" name="EdgeBetweenness" value="43.53992674"/>
    <att type="string" name="Properties interactor A" value="go:GO:0005509|go:GO:0007155|go:GO:0008037|go:GO:0008347|go:GO:0005540|go:GO:0005578|go:GO:0005529"/>
    <att type="string" name="Properties interactor B" value="go:GO:0005794|go:GO:0016337|go:GO:0007160|go:GO:0005518|go:GO:0031012|go:GO:0005925|go:GO:0005540|go:GO:0005887|go:GO:0043518|go:GO:0043066|go:GO:0070374|go:GO:0033138|go:GO:0050731|go:GO:0004872|go:GO:0005057"/>
    <att type="string" name="canonicalName" value="uniprotkb:P13611 (pp) uniprotkb:P16070"/>
    <att type="string" name="interaction" value="pp" cy:editable="false"/>
    <graphics width="5" fill="#000000" cy:sourceArrow="0" cy:targetArrow="0" cy:sourceArrowColor="#000000" cy:targetArrowColor="#000000" cy:edgeLabelFont="SanSerif-0-10" cy:edgeLineType="SOLID" cy:curved="STRAIGHT_LINES"/>
  </edge>
  <edge label="uniprotkb:P13611 (pp) uniprotkb:P13611" source="-11448" target="-11448">
    <att type="string" name="Alt. ID(s) interactor A" value="uniprotkb:VCAN(gene name)"/>
    <att type="string" name="Alt. ID(s) interactor B" value="uniprotkb:VCAN(gene name)"/>
    <att type="string" name="Properties interactor A" value="go:GO:0005509|go:GO:0007155|go:GO:0008037|go:GO:0008347|go:GO:0005540|go:GO:0005578|go:GO:0005529"/>
    <att type="string" name="Properties interactor B" value="go:GO:0005509|go:GO:0007155|go:GO:0008037|go:GO:0008347|go:GO:0005540|go:GO:0005578|go:GO:0005529"/>
    <att type="string" name="canonicalName" value="uniprotkb:P13611 (pp) uniprotkb:P13611"/>
    <att type="string" name="interaction" value="pp" cy:editable="false"/>
    <graphics width="5" fill="#000000" cy:sourceArrow="0" cy:targetArrow="0" cy:sourceArrowColor="#000000" cy:targetArrowColor="#000000" cy:edgeLabelFont="SanSerif-0-10" cy:edgeLineType="SOLID" cy:curved="STRAIGHT_LINES"/>
  </edge>
  <edge label="uniprotkb:P07996 (pp) uniprotkb:P35555" source="-10330" target="-5635">
    <att type="string" name="Alt. ID(s) interactor A" value="uniprotkb:THBS1(gene name)"/>
    <att type="string" name="Alt. ID(s) interactor B" value="uniprotkb:FBN1(gene name)"/>
    <att type="real" name="EdgeBetweenness" value="122.90622711"/>
    <att type="string" name="Properties interactor A" value="-"/>
    <att type="string" name="Properties interactor B" value="-"/>
    <att type="string" name="canonicalName" value="uniprotkb:P07996 (pp) uniprotkb:P35555"/>
    <att type="string" name="interaction" value="pp" cy:editable="false"/>
    <graphics width="5" fill="#000000" cy:sourceArrow="0" cy:targetArrow="0" cy:sourceArrowColor="#000000" cy:targetArrowColor="#000000" cy:edgeLabelFont="SanSerif-0-10" cy:edgeLineType="SOLID" cy:curved="STRAIGHT_LINES"/>
  </edge>
  <edge label="uniprotkb:P07996 (pp) uniprotkb:P02751" source="-10330" target="-7994">
    <att type="string" name="Alt. ID(s) interactor A" value="uniprotkb:THBS1(gene name)"/>
    <att type="string" name="Alt. ID(s) interactor B" value="uniprotkb:FN1(gene name)"/>
    <att type="real" name="EdgeBetweenness" value="9.0"/>
    <att type="string" name="Properties interactor A" value="-"/>
    <att type="string" name="Properties interactor B" value="-"/>
    <att type="string" name="canonicalName" value="uniprotkb:P07996 (pp) uniprotkb:P02751"/>
    <att type="string" name="interaction" value="pp" cy:editable="false"/>
    <graphics width="5" fill="#000000" cy:sourceArrow="0" cy:targetArrow="0" cy:sourceArrowColor="#000000" cy:targetArrowColor="#000000" cy:edgeLabelFont="SanSerif-0-10" cy:edgeLineType="SOLID" cy:curved="STRAIGHT_LINES"/>
  </edge>
  <edge label="uniprotkb:P07996 (pp) uniprotkb:P24593" source="-10330" target="-9411">
    <att type="string" name="Alt. ID(s) interactor A" value="uniprotkb:THBS1(gene name)"/>
    <att type="string" name="Alt. ID(s) interactor B" value="uniprotkb:IGFBP5(gene name)"/>
    <att type="real" name="EdgeBetweenness" value="15.87878788"/>
    <att type="string" name="Properties interactor A" value="go:GO:0000187|go:GO:0006916|go:GO:0006915|go:GO:0005509|go:GO:0007155|go:GO:0007050|go:GO:0016477|go:GO:0034605|go:GO:0002544|go:GO:0070052|go:GO:0043652|go:GO:0043499|go:GO:0009897|go:GO:0031012|go:GO:0070051|go:GO:0005577|go:GO:0048603|go:GO:0001968|go:GO:0008201|go:GO:0042802|go:GO:0006955|go:GO:0005178|go:GO:0043236|go:GO:0030169|go:GO:0016525|go:GO:0002581|go:GO:0043537|go:GO:0010754|go:GO:0002605|go:GO:0001937|go:GO:0051918|go:GO:0040037|go:GO:0051895|go:GO:0032695|go:GO:0010751|go:GO:0010748|go:GO:0010757|go:GO:0018149|go:GO:0031093|go:GO:0045766|go:GO:0030194|go:GO:0043536|go:GO:0010763|go:GO:0043032|go:GO:0010759|go:GO:0010670|go:GO:0042327|go:GO:0030511|go:GO:0032914|go:GO:0045727|go:GO:0043394|go:GO:0051592|go:GO:0009749|go:GO:0001666|go:GO:0032026|go:GO:0032570|go:GO:0002040|go:GO:0005198|go:GO:0050431"/>
    <att type="string" name="Properties interactor B" value="go:GO:0031994|go:GO:0016942|go:GO:0043569|go:GO:0014912|go:GO:0048662|go:GO:0017148|go:GO:0001558"/>
    <att type="string" name="canonicalName" value="uniprotkb:P07996 (pp) uniprotkb:P24593"/>
    <att type="string" name="interaction" value="pp" cy:editable="false"/>
    <graphics width="5" fill="#000000" cy:sourceArrow="0" cy:targetArrow="0" cy:sourceArrowColor="#000000" cy:targetArrowColor="#000000" cy:edgeLabelFont="SanSerif-0-10" cy:edgeLineType="SOLID" cy:curved="STRAIGHT_LINES"/>
  </edge>
  <edge label="uniprotkb:P07996 (pp) uniprotkb:P21980" source="-10330" target="-10879">
    <att type="string" name="Alt. ID(s) interactor A" value="uniprotkb:THBS1(gene name)"/>
    <att type="string" name="Alt. ID(s) interactor B" value="uniprotkb:TGM2(gene name)"/>
    <att type="real" name="EdgeBetweenness" value="119.06666667"/>
    <att type="string" name="Properties interactor A" value="go:GO:0000187|go:GO:0006916|go:GO:0006915|go:GO:0005509|go:GO:0007155|go:GO:0007050|go:GO:0016477|go:GO:0034605|go:GO:0002544|go:GO:0070052|go:GO:0043652|go:GO:0043499|go:GO:0009897|go:GO:0031012|go:GO:0070051|go:GO:0005577|go:GO:0048603|go:GO:0001968|go:GO:0008201|go:GO:0042802|go:GO:0006955|go:GO:0005178|go:GO:0043236|go:GO:0030169|go:GO:0016525|go:GO:0002581|go:GO:0043537|go:GO:0010754|go:GO:0002605|go:GO:0001937|go:GO:0051918|go:GO:0040037|go:GO:0051895|go:GO:0032695|go:GO:0010751|go:GO:0010748|go:GO:0010757|go:GO:0018149|go:GO:0031093|go:GO:0045766|go:GO:0030194|go:GO:0043536|go:GO:0010763|go:GO:0043032|go:GO:0010759|go:GO:0010670|go:GO:0042327|go:GO:0030511|go:GO:0032914|go:GO:0045727|go:GO:0043394|go:GO:0051592|go:GO:0009749|go:GO:0001666|go:GO:0032026|go:GO:0032570|go:GO:0002040|go:GO:0005198|go:GO:0050431"/>
    <att type="string" name="Properties interactor B" value="go:GO:0008415|go:GO:0005509|go:GO:0045785|go:GO:0003810"/>
    <att type="string" name="canonicalName" value="uniprotkb:P07996 (pp) uniprotkb:P21980"/>
    <att type="string" name="interaction" value="pp" cy:editable="false"/>
    <graphics width="5" fill="#000000" cy:sourceArrow="0" cy:targetArrow="0" cy:sourceArrowColor="#000000" cy:targetArrowColor="#000000" cy:edgeLabelFont="SanSerif-0-10" cy:edgeLineType="SOLID" cy:curved="STRAIGHT_LINES"/>
  </edge>
  <edge label="uniprotkb:P07996 (pp) uniprotkb:P07996" source="-10330" target="-10330">
    <att type="string" name="Alt. ID(s) interactor A" value="uniprotkb:THBS1(gene name)"/>
    <att type="string" name="Alt. ID(s) interactor B" value="uniprotkb:THBS1(gene name)"/>
    <att type="string" name="Properties interactor A" value="go:GO:0000187|go:GO:0006916|go:GO:0006915|go:GO:0005509|go:GO:0007155|go:GO:0007050|go:GO:0016477|go:GO:0034605|go:GO:0002544|go:GO:0070052|go:GO:0043652|go:GO:0043499|go:GO:0009897|go:GO:0031012|go:GO:0070051|go:GO:0005577|go:GO:0048603|go:GO:0001968|go:GO:0008201|go:GO:0042802|go:GO:0006955|go:GO:0005178|go:GO:0043236|go:GO:0030169|go:GO:0016525|go:GO:0002581|go:GO:0043537|go:GO:0010754|go:GO:0002605|go:GO:0001937|go:GO:0051918|go:GO:0040037|go:GO:0051895|go:GO:0032695|go:GO:0010751|go:GO:0010748|go:GO:0010757|go:GO:0018149|go:GO:0031093|go:GO:0045766|go:GO:0030194|go:GO:0043536|go:GO:0010763|go:GO:0043032|go:GO:0010759|go:GO:0010670|go:GO:0042327|go:GO:0030511|go:GO:0032914|go:GO:0045727|go:GO:0043394|go:GO:0051592|go:GO:0009749|go:GO:0001666|go:GO:0032026|go:GO:0032570|go:GO:0002040|go:GO:0005198|go:GO:0050431"/>
    <att type="string" name="Properties interactor B" value="go:GO:0000187|go:GO:0006916|go:GO:0006915|go:GO:0005509|go:GO:0007155|go:GO:0007050|go:GO:0016477|go:GO:0034605|go:GO:0002544|go:GO:0070052|go:GO:0043652|go:GO:0043499|go:GO:0009897|go:GO:0031012|go:GO:0070051|go:GO:0005577|go:GO:0048603|go:GO:0001968|go:GO:0008201|go:GO:0042802|go:GO:0006955|go:GO:0005178|go:GO:0043236|go:GO:0030169|go:GO:0016525|go:GO:0002581|go:GO:0043537|go:GO:0010754|go:GO:0002605|go:GO:0001937|go:GO:0051918|go:GO:0040037|go:GO:0051895|go:GO:0032695|go:GO:0010751|go:GO:0010748|go:GO:0010757|go:GO:0018149|go:GO:0031093|go:GO:0045766|go:GO:0030194|go:GO:0043536|go:GO:0010763|go:GO:0043032|go:GO:0010759|go:GO:0010670|go:GO:0042327|go:GO:0030511|go:GO:0032914|go:GO:0045727|go:GO:0043394|go:GO:0051592|go:GO:0009749|go:GO:0001666|go:GO:0032026|go:GO:0032570|go:GO:0002040|go:GO:0005198|go:GO:0050431"/>
    <att type="string" name="canonicalName" value="uniprotkb:P07996 (pp) uniprotkb:P07996"/>
    <att type="string" name="interaction" value="pp" cy:editable="false"/>
    <graphics width="5" fill="#000000" cy:sourceArrow="0" cy:targetArrow="0" cy:sourceArrowColor="#000000" cy:targetArrowColor="#000000" cy:edgeLabelFont="SanSerif-0-10" cy:edgeLineType="SOLID" cy:curved="STRAIGHT_LINES"/>
  </edge>
  <edge label="uniprotkb:P07996 (DirectedEdge) uniprotkb:P12109" source="-10330" target="-7305">
    <att type="real" name="EdgeBetweenness" value="12.58658009"/>
    <att type="string" name="canonicalName" value="uniprotkb:P07996 (DirectedEdge) uniprotkb:P12109"/>
    <att type="string" name="interaction" value="DirectedEdge" cy:editable="false"/>
    <graphics width="5" fill="#000000" cy:sourceArrow="0" cy:targetArrow="0" cy:sourceArrowColor="#000000" cy:targetArrowColor="#000000" cy:edgeLabelFont="SanSerif-0-10" cy:edgeLineType="SOLID" cy:curved="STRAIGHT_LINES"/>
  </edge>
  <edge label="uniprotkb:P06576 (DirectedEdge) uniprotkb:P48047" source="-9740" target="-9727">
    <att type="real" name="EdgeBetweenness" value="34.88888889"/>
    <att type="string" name="canonicalName" value="uniprotkb:P06576 (DirectedEdge) uniprotkb:P48047"/>
    <att type="string" name="interaction" value="DirectedEdge" cy:editable="false"/>
    <graphics width="5" fill="#000000" cy:sourceArrow="0" cy:targetArrow="0" cy:sourceArrowColor="#000000" cy:targetArrowColor="#000000" cy:edgeLabelFont="SanSerif-0-10" cy:edgeLineType="SOLID" cy:curved="STRAIGHT_LINES"/>
  </edge>
  <edge label="uniprotkb:P06576 (DirectedEdge) uniprotkb:P35579" source="-9740" target="-9955">
    <att type="real" name="EdgeBetweenness" value="69.67460317"/>
    <att type="string" name="canonicalName" value="uniprotkb:P06576 (DirectedEdge) uniprotkb:P35579"/>
    <att type="string" name="interaction" value="DirectedEdge" cy:editable="false"/>
    <graphics width="5" fill="#000000" cy:sourceArrow="0" cy:targetArrow="0" cy:sourceArrowColor="#000000" cy:targetArrowColor="#000000" cy:edgeLabelFont="SanSerif-0-10" cy:edgeLineType="SOLID" cy:curved="STRAIGHT_LINES"/>
  </edge>
  <edge label="uniprotkb:P06576 (DirectedEdge) uniprotkb:P11021" source="-9740" target="-12088">
    <att type="real" name="EdgeBetweenness" value="7.38888889"/>
    <att type="string" name="canonicalName" value="uniprotkb:P06576 (DirectedEdge) uniprotkb:P11021"/>
    <att type="string" name="interaction" value="DirectedEdge" cy:editable="false"/>
    <graphics width="5" fill="#000000" cy:sourceArrow="0" cy:targetArrow="0" cy:sourceArrowColor="#000000" cy:targetArrowColor="#000000" cy:edgeLabelFont="SanSerif-0-10" cy:edgeLineType="SOLID" cy:curved="STRAIGHT_LINES"/>
  </edge>
  <edge label="uniprotkb:P06576 (DirectedEdge) uniprotkb:P01023" source="-9740" target="-11699">
    <att type="real" name="EdgeBetweenness" value="122.52380952"/>
    <att type="string" name="canonicalName" value="uniprotkb:P06576 (DirectedEdge) uniprotkb:P01023"/>
    <att type="string" name="interaction" value="DirectedEdge" cy:editable="false"/>
    <graphics width="5" fill="#000000" cy:sourceArrow="0" cy:targetArrow="0" cy:sourceArrowColor="#000000" cy:targetArrowColor="#000000" cy:edgeLabelFont="SanSerif-0-10" cy:edgeLineType="SOLID" cy:curved="STRAIGHT_LINES"/>
  </edge>
  <edge label="uniprotkb:P06576 (DirectedEdge) uniprotkb:P25705" source="-9740" target="-10931">
    <att type="real" name="EdgeBetweenness" value="6.66666667"/>
    <att type="string" name="canonicalName" value="uniprotkb:P06576 (DirectedEdge) uniprotkb:P25705"/>
    <att type="string" name="interaction" value="DirectedEdge" cy:editable="false"/>
    <graphics width="5" fill="#000000" cy:sourceArrow="0" cy:targetArrow="0" cy:sourceArrowColor="#000000" cy:targetArrowColor="#000000" cy:edgeLabelFont="SanSerif-0-10" cy:edgeLineType="SOLID" cy:curved="STRAIGHT_LINES"/>
  </edge>
  <edge label="uniprotkb:P01023 (pp) uniprotkb:Q15582" source="-11699" target="-812">
    <att type="string" name="Alt. ID(s) interactor A" value="uniprotkb:A2M(gene name)"/>
    <att type="string" name="Alt. ID(s) interactor B" value="uniprotkb:TGFBI(gene name)"/>
    <att type="real" name="EdgeBetweenness" value="175.82539683"/>
    <att type="string" name="Properties interactor A" value="go:GO:0019899|go:GO:0005615|go:GO:0019966|go:GO:0019959|go:GO:0001869|go:GO:0031093|go:GO:0004867|go:GO:0043120"/>
    <att type="string" name="Properties interactor B" value="go:GO:0007155|go:GO:0008283|go:GO:0005615|go:GO:0005178|go:GO:0007162|go:GO:0005578|go:GO:0050896|go:GO:0007601"/>
    <att type="string" name="canonicalName" value="uniprotkb:P01023 (pp) uniprotkb:Q15582"/>
    <att type="string" name="interaction" value="pp" cy:editable="false"/>
    <graphics width="5" fill="#000000" cy:sourceArrow="0" cy:targetArrow="0" cy:sourceArrowColor="#000000" cy:targetArrowColor="#000000" cy:edgeLabelFont="SanSerif-0-10" cy:edgeLineType="SOLID" cy:curved="STRAIGHT_LINES"/>
  </edge>
  <edge label="uniprotkb:P01023 (pp) uniprotkb:P11021" source="-11699" target="-12088">
    <att type="string" name="Alt. ID(s) interactor A" value="uniprotkb:A2M(gene name)"/>
    <att type="string" name="Alt. ID(s) interactor B" value="uniprotkb:HSPA5(gene name)"/>
    <att type="real" name="EdgeBetweenness" value="52.35238095"/>
    <att type="string" name="Properties interactor A" value="go:GO:0019899|go:GO:0005615|go:GO:0019966|go:GO:0019959|go:GO:0001869|go:GO:0031093|go:GO:0004867|go:GO:0043120"/>
    <att type="string" name="Properties interactor B" value="go:GO:0005524|go:GO:0005793|go:GO:0006916|go:GO:0005509|go:GO:0043027|go:GO:0009986|go:GO:0042149|go:GO:0005788|go:GO:0030176|go:GO:0042470|go:GO:0043154|go:GO:0005634|go:GO:0048471|go:GO:0030674|go:GO:0051082"/>
    <att type="string" name="canonicalName" value="uniprotkb:P01023 (pp) uniprotkb:P11021"/>
    <att type="string" name="interaction" value="pp" cy:editable="false"/>
    <graphics width="5" fill="#000000" cy:sourceArrow="0" cy:targetArrow="0" cy:sourceArrowColor="#000000" cy:targetArrowColor="#000000" cy:edgeLabelFont="SanSerif-0-10" cy:edgeLineType="SOLID" cy:curved="STRAIGHT_LINES"/>
  </edge>
  <edge label="uniprotkb:P01023 (DirectedEdge) uniprotkb:P63000" source="-11699" target="-11343">
    <att type="real" name="EdgeBetweenness" value="192.33333333"/>
    <att type="string" name="canonicalName" value="uniprotkb:P01023 (DirectedEdge) uniprotkb:P63000"/>
    <att type="string" name="interaction" value="DirectedEdge" cy:editable="false"/>
    <graphics width="5" fill="#000000" cy:sourceArrow="0" cy:targetArrow="0" cy:sourceArrowColor="#000000" cy:targetArrowColor="#000000" cy:edgeLabelFont="SanSerif-0-10" cy:edgeLineType="SOLID" cy:curved="STRAIGHT_LINES"/>
  </edge>
  <edge label="uniprotkb:P35579 (DirectedEdge) uniprotkb:P25705" source="-9955" target="-10931">
    <att type="real" name="EdgeBetweenness" value="12.23333333"/>
    <att type="string" name="canonicalName" value="uniprotkb:P35579 (DirectedEdge) uniprotkb:P25705"/>
    <att type="string" name="interaction" value="DirectedEdge" cy:editable="false"/>
    <graphics width="5" fill="#000000" cy:sourceArrow="0" cy:targetArrow="0" cy:sourceArrowColor="#000000" cy:targetArrowColor="#000000" cy:edgeLabelFont="SanSerif-0-10" cy:edgeLineType="SOLID" cy:curved="STRAIGHT_LINES"/>
  </edge>
  <edge label="uniprotkb:P35579 (DirectedEdge) uniprotkb:P08670" source="-9955" target="-11330">
    <att type="real" name="EdgeBetweenness" value="44.76666667"/>
    <att type="string" name="canonicalName" value="uniprotkb:P35579 (DirectedEdge) uniprotkb:P08670"/>
    <att type="string" name="interaction" value="DirectedEdge" cy:editable="false"/>
    <graphics width="5" fill="#000000" cy:sourceArrow="0" cy:targetArrow="0" cy:sourceArrowColor="#000000" cy:targetArrowColor="#000000" cy:edgeLabelFont="SanSerif-0-10" cy:edgeLineType="SOLID" cy:curved="STRAIGHT_LINES"/>
  </edge>
  <edge label="uniprotkb:P35579 (DirectedEdge) uniprotkb:P11021" source="-9955" target="-12088">
    <att type="real" name="EdgeBetweenness" value="22.36666667"/>
    <att type="string" name="canonicalName" value="uniprotkb:P35579 (DirectedEdge) uniprotkb:P11021"/>
    <att type="string" name="interaction" value="DirectedEdge" cy:editable="false"/>
    <graphics width="5" fill="#000000" cy:sourceArrow="0" cy:targetArrow="0" cy:sourceArrowColor="#000000" cy:targetArrowColor="#000000" cy:edgeLabelFont="SanSerif-0-10" cy:edgeLineType="SOLID" cy:curved="STRAIGHT_LINES"/>
  </edge>
  <edge label="uniprotkb:P35555 (pp) uniprotkb:P35555" source="-5635" target="-5635">
    <att type="string" name="Alt. ID(s) interactor A" value="uniprotkb:FBN1(gene name)"/>
    <att type="string" name="Alt. ID(s) interactor B" value="uniprotkb:FBN1(gene name)"/>
    <att type="string" name="Properties interactor A" value="go:GO:0005604|go:GO:0005509|go:GO:0005201|go:GO:0005615|go:GO:0007507|go:GO:0001527|go:GO:0005515|go:GO:0001501"/>
    <att type="string" name="Properties interactor B" value="go:GO:0005604|go:GO:0005509|go:GO:0005201|go:GO:0005615|go:GO:0007507|go:GO:0001527|go:GO:0005515|go:GO:0001501"/>
    <att type="string" name="canonicalName" value="uniprotkb:P35555 (pp) uniprotkb:P35555"/>
    <att type="string" name="interaction" value="pp" cy:editable="false"/>
    <graphics width="5" fill="#000000" cy:sourceArrow="0" cy:targetArrow="0" cy:sourceArrowColor="#000000" cy:targetArrowColor="#000000" cy:edgeLabelFont="SanSerif-0-10" cy:edgeLineType="SOLID" cy:curved="STRAIGHT_LINES"/>
  </edge>
  <edge label="uniprotkb:P35555 (pp) uniprotkb:P98160" source="-5635" target="-9850">
    <att type="string" name="Alt. ID(s) interactor A" value="uniprotkb:FBN1(gene name)"/>
    <att type="string" name="Alt. ID(s) interactor B" value="uniprotkb:HSPG2(gene name)"/>
    <att type="real" name="EdgeBetweenness" value="45.18181818"/>
    <att type="string" name="Properties interactor A" value="go:GO:0005604|go:GO:0005509|go:GO:0005201|go:GO:0005615|go:GO:0007507|go:GO:0001527|go:GO:0005515|go:GO:0001501"/>
    <att type="string" name="Properties interactor B" value="go:GO:0007155|go:GO:0008022"/>
    <att type="string" name="canonicalName" value="uniprotkb:P35555 (pp) uniprotkb:P98160"/>
    <att type="string" name="interaction" value="pp" cy:editable="false"/>
    <graphics width="5" fill="#000000" cy:sourceArrow="0" cy:targetArrow="0" cy:sourceArrowColor="#000000" cy:targetArrowColor="#000000" cy:edgeLabelFont="SanSerif-0-10" cy:edgeLineType="SOLID" cy:curved="STRAIGHT_LINES"/>
  </edge>
  <edge label="uniprotkb:P35555 (pp) uniprotkb:Q15582" source="-5635" target="-812">
    <att type="string" name="Alt. ID(s) interactor A" value="uniprotkb:FBN1(gene name)"/>
    <att type="string" name="Alt. ID(s) interactor B" value="uniprotkb:TGFBI(gene name)"/>
    <att type="real" name="EdgeBetweenness" value="65.92698413"/>
    <att type="string" name="Properties interactor A" value="-"/>
    <att type="string" name="Properties interactor B" value="-"/>
    <att type="string" name="canonicalName" value="uniprotkb:P35555 (pp) uniprotkb:Q15582"/>
    <att type="string" name="interaction" value="pp" cy:editable="false"/>
    <graphics width="5" fill="#000000" cy:sourceArrow="0" cy:targetArrow="0" cy:sourceArrowColor="#000000" cy:targetArrowColor="#000000" cy:edgeLabelFont="SanSerif-0-10" cy:edgeLineType="SOLID" cy:curved="STRAIGHT_LINES"/>
  </edge>
  <edge label="uniprotkb:P12109 (DirectedEdge) uniprotkb:P02751" source="-7305" target="-7994">
    <att type="real" name="EdgeBetweenness" value="27.33333333"/>
    <att type="string" name="canonicalName" value="uniprotkb:P12109 (DirectedEdge) uniprotkb:P02751"/>
    <att type="string" name="interaction" value="DirectedEdge" cy:editable="false"/>
    <graphics width="5" fill="#000000" cy:sourceArrow="0" cy:targetArrow="0" cy:sourceArrowColor="#000000" cy:targetArrowColor="#000000" cy:edgeLabelFont="SanSerif-0-10" cy:edgeLineType="SOLID" cy:curved="STRAIGHT_LINES"/>
  </edge>
  <edge label="uniprotkb:P12109 (DirectedEdge) uniprotkb:O15230" source="-7305" target="-12050">
    <att type="real" name="EdgeBetweenness" value="2.0"/>
    <att type="string" name="canonicalName" value="uniprotkb:P12109 (DirectedEdge) uniprotkb:O15230"/>
    <att type="string" name="interaction" value="DirectedEdge" cy:editable="false"/>
    <graphics width="5" fill="#000000" cy:sourceArrow="0" cy:targetArrow="0" cy:sourceArrowColor="#000000" cy:targetArrowColor="#000000" cy:edgeLabelFont="SanSerif-0-10" cy:edgeLineType="SOLID" cy:curved="STRAIGHT_LINES"/>
  </edge>
  <edge label="uniprotkb:P12109 (DirectedEdge) uniprotkb:P11047" source="-7305" target="-12049">
    <att type="real" name="EdgeBetweenness" value="2.66666667"/>
    <att type="string" name="canonicalName" value="uniprotkb:P12109 (DirectedEdge) uniprotkb:P11047"/>
    <att type="string" name="interaction" value="DirectedEdge" cy:editable="false"/>
    <graphics width="5" fill="#000000" cy:sourceArrow="0" cy:targetArrow="0" cy:sourceArrowColor="#000000" cy:targetArrowColor="#000000" cy:edgeLabelFont="SanSerif-0-10" cy:edgeLineType="SOLID" cy:curved="STRAIGHT_LINES"/>
  </edge>
  <edge label="uniprotkb:P12109 (DirectedEdge) uniprotkb:P08572" source="-7305" target="-12240">
    <att type="real" name="EdgeBetweenness" value="5.9047619"/>
    <att type="string" name="canonicalName" value="uniprotkb:P12109 (DirectedEdge) uniprotkb:P08572"/>
    <att type="string" name="interaction" value="DirectedEdge" cy:editable="false"/>
    <graphics width="5" fill="#000000" cy:sourceArrow="0" cy:targetArrow="0" cy:sourceArrowColor="#000000" cy:targetArrowColor="#000000" cy:edgeLabelFont="SanSerif-0-10" cy:edgeLineType="SOLID" cy:curved="STRAIGHT_LINES"/>
  </edge>
  <edge label="uniprotkb:P12109 (DirectedEdge) uniprotkb:P02462" source="-7305" target="-11413">
    <att type="real" name="EdgeBetweenness" value="6.57142857"/>
    <att type="string" name="canonicalName" value="uniprotkb:P12109 (DirectedEdge) uniprotkb:P02462"/>
    <att type="string" name="interaction" value="DirectedEdge" cy:editable="false"/>
    <graphics width="5" fill="#000000" cy:sourceArrow="0" cy:targetArrow="0" cy:sourceArrowColor="#000000" cy:targetArrowColor="#000000" cy:edgeLabelFont="SanSerif-0-10" cy:edgeLineType="SOLID" cy:curved="STRAIGHT_LINES"/>
  </edge>
  <edge label="uniprotkb:P12109 (DirectedEdge) uniprotkb:P08123" source="-7305" target="-9245">
    <att type="real" name="EdgeBetweenness" value="4.9047619"/>
    <att type="string" name="canonicalName" value="uniprotkb:P12109 (DirectedEdge) uniprotkb:P08123"/>
    <att type="string" name="interaction" value="DirectedEdge" cy:editable="false"/>
    <graphics width="5" fill="#000000" cy:sourceArrow="0" cy:targetArrow="0" cy:sourceArrowColor="#000000" cy:targetArrowColor="#000000" cy:edgeLabelFont="SanSerif-0-10" cy:edgeLineType="SOLID" cy:curved="STRAIGHT_LINES"/>
  </edge>
  <edge label="uniprotkb:P12109 (DirectedEdge) uniprotkb:P02452" source="-7305" target="-9246">
    <att type="real" name="EdgeBetweenness" value="14.82539683"/>
    <att type="string" name="canonicalName" value="uniprotkb:P12109 (DirectedEdge) uniprotkb:P02452"/>
    <att type="string" name="interaction" value="DirectedEdge" cy:editable="false"/>
    <graphics width="5" fill="#000000" cy:sourceArrow="0" cy:targetArrow="0" cy:sourceArrowColor="#000000" cy:targetArrowColor="#000000" cy:edgeLabelFont="SanSerif-0-10" cy:edgeLineType="SOLID" cy:curved="STRAIGHT_LINES"/>
  </edge>
  <edge label="uniprotkb:P12109 (DirectedEdge) uniprotkb:P16070" source="-7305" target="-11456">
    <att type="real" name="EdgeBetweenness" value="4.97549118"/>
    <att type="string" name="canonicalName" value="uniprotkb:P12109 (DirectedEdge) uniprotkb:P16070"/>
    <att type="string" name="interaction" value="DirectedEdge" cy:editable="false"/>
    <graphics width="5" fill="#000000" cy:sourceArrow="0" cy:targetArrow="0" cy:sourceArrowColor="#000000" cy:targetArrowColor="#000000" cy:edgeLabelFont="SanSerif-0-10" cy:edgeLineType="SOLID" cy:curved="STRAIGHT_LINES"/>
  </edge>
  <edge label="uniprotkb:P16070 (pp) uniprotkb:P16070" source="-11456" target="-11456">
    <att type="string" name="Alt. ID(s) interactor A" value="uniprotkb:CD44(gene name)"/>
    <att type="string" name="Alt. ID(s) interactor B" value="uniprotkb:CD44(gene name)"/>
    <att type="string" name="Properties interactor A" value="go:GO:0005794|go:GO:0016337|go:GO:0007160|go:GO:0005518|go:GO:0031012|go:GO:0005925|go:GO:0005540|go:GO:0005887|go:GO:0043518|go:GO:0043066|go:GO:0070374|go:GO:0033138|go:GO:0050731|go:GO:0004872|go:GO:0005057"/>
    <att type="string" name="Properties interactor B" value="go:GO:0005794|go:GO:0016337|go:GO:0007160|go:GO:0005518|go:GO:0031012|go:GO:0005925|go:GO:0005540|go:GO:0005887|go:GO:0043518|go:GO:0043066|go:GO:0070374|go:GO:0033138|go:GO:0050731|go:GO:0004872|go:GO:0005057"/>
    <att type="string" name="canonicalName" value="uniprotkb:P16070 (pp) uniprotkb:P16070"/>
    <att type="string" name="interaction" value="pp" cy:editable="false"/>
    <graphics width="5" fill="#000000" cy:sourceArrow="0" cy:targetArrow="0" cy:sourceArrowColor="#000000" cy:targetArrowColor="#000000" cy:edgeLabelFont="SanSerif-0-10" cy:edgeLineType="SOLID" cy:curved="STRAIGHT_LINES"/>
  </edge>
  <edge label="uniprotkb:P16070 (DirectedEdge) uniprotkb:P02462" source="-11456" target="-11413">
    <att type="real" name="EdgeBetweenness" value="11.04691975"/>
    <att type="string" name="canonicalName" value="uniprotkb:P16070 (DirectedEdge) uniprotkb:P02462"/>
    <att type="string" name="interaction" value="DirectedEdge" cy:editable="false"/>
    <graphics width="5" fill="#000000" cy:sourceArrow="0" cy:targetArrow="0" cy:sourceArrowColor="#000000" cy:targetArrowColor="#000000" cy:edgeLabelFont="SanSerif-0-10" cy:edgeLineType="SOLID" cy:curved="STRAIGHT_LINES"/>
  </edge>
  <edge label="uniprotkb:P16070 (DirectedEdge) uniprotkb:P08572" source="-11456" target="-12240">
    <att type="real" name="EdgeBetweenness" value="9.88025308"/>
    <att type="string" name="canonicalName" value="uniprotkb:P16070 (DirectedEdge) uniprotkb:P08572"/>
    <att type="string" name="interaction" value="DirectedEdge" cy:editable="false"/>
    <graphics width="5" fill="#000000" cy:sourceArrow="0" cy:targetArrow="0" cy:sourceArrowColor="#000000" cy:targetArrowColor="#000000" cy:edgeLabelFont="SanSerif-0-10" cy:edgeLineType="SOLID" cy:curved="STRAIGHT_LINES"/>
  </edge>
  <edge label="uniprotkb:P16070 (DirectedEdge) uniprotkb:P11047" source="-11456" target="-12049">
    <att type="real" name="EdgeBetweenness" value="6.14215784"/>
    <att type="string" name="canonicalName" value="uniprotkb:P16070 (DirectedEdge) uniprotkb:P11047"/>
    <att type="string" name="interaction" value="DirectedEdge" cy:editable="false"/>
    <graphics width="5" fill="#000000" cy:sourceArrow="0" cy:targetArrow="0" cy:sourceArrowColor="#000000" cy:targetArrowColor="#000000" cy:edgeLabelFont="SanSerif-0-10" cy:edgeLineType="SOLID" cy:curved="STRAIGHT_LINES"/>
  </edge>
</graph>
