# Supplementary material for: Comparative Proteomic Analysis of Supportive and Unsupportive Extracellular Matrix Substrates for Human Embryonic Stem Cell Maintenance
Source: J Biol Chem. 2013 May 8;288(26):18716–31. doi: 10.1074/jbc.M113.463372 (PMC3696646; doi:10.1074/jbc.M113.463372)
Supplement: Supplemental Data [file supp_M113.463372_jbc.M113.463372-8.zip › SoteriouSupplementalFileS7_hPSFECM.xgmml]

<?xml version="1.0" encoding="UTF-8" standalone="yes"?>
<graph label="hPSF ECM" xmlns:dc="http://purl.org/dc/elements/1.1/" xmlns:xlink="http://www.w3.org/1999/xlink" xmlns:rdf="http://www.w3.org/1999/02/22-rdf-syntax-ns#" xmlns:cy="http://www.cytoscape.org" xmlns="http://www.cs.rpi.edu/XGMML"  directed="1">
  <att name="documentVersion" value="1.1"/>
  <att name="networkMetadata">
    <rdf:RDF>
      <rdf:Description rdf:about="http://www.cytoscape.org/">
        <dc:type>Protein-Protein Interaction</dc:type>
        <dc:description>N/A</dc:description>
        <dc:identifier>N/A</dc:identifier>
        <dc:date>2011-11-24 10:06:52</dc:date>
        <dc:title>hPSF ECM</dc:title>
        <dc:source>http://www.cytoscape.org/</dc:source>
        <dc:format>Cytoscape-XGMML</dc:format>
      </rdf:Description>
    </rdf:RDF>
  </att>
  <att type="string" name="backgroundColor" value="#ffffff"/>
  <att type="real" name="GRAPH_VIEW_ZOOM" value="0.2396526553209202"/>
  <att type="real" name="GRAPH_VIEW_CENTER_X" value="702.0001831054688"/>
  <att type="real" name="GRAPH_VIEW_CENTER_Y" value="664.9999771118164"/>
  <att type="boolean" name="NODE_SIZE_LOCKED" value="true"/>
  <att type="string" name="__layoutAlgorithm" value="degree-circle" cy:hidden="true"/>
  <node label="uniprotkb:Q99988" id="-5261">
    <att type="integer" name="#" value="15"/>
    <att type="string" name="Accession Number (unique)" value="IPI00306543"/>
    <att type="real" name="ClusteringCoefficient" value="0.0"/>
    <att type="integer" name="Degree" value="2"/>
    <att type="boolean" name="Extracellular region" value="true"/>
    <att type="string" name="Gene Name" value="GDF15"/>
    <att type="string" name="Identified Proteins (138)" value="Growth/differentiation factor 15"/>
    <att type="boolean" name="Immorto detected" value="true"/>
    <att type="real" name="Immorto nSC" value="0.038466038"/>
    <att type="real" name="Immorto/PSF" value="-0.333028714"/>
    <att type="boolean" name="PSF detected" value="true"/>
    <att type="real" name="PSF nSC" value="0.048453939"/>
    <att type="boolean" name="Plasma membrane/cell surface" value="false"/>
    <att type="string" name="UniProt Accession" value="Q99988"/>
    <att type="string" name="canonicalName" value="uniprotkb:Q99988"/>
    <att type="list" name="cytoscape.alias.list">
      <att type="string" name="cytoscape.alias.list" value="uniprotkb:Q99988"/>
    </att>
    <att type="string" name="uniprotkb:" value="uniprotkb:Q99988"/>
    <att type="string" name="uniprotkb:(gene name)" value="uniprotkb:GDF15(gene name)"/>
    <graphics type="ELLIPSE" h="40.0" w="40.0" x="1034.7666015625" y="-203.96566772460938" fill="#d5d5ff" width="5" outline="#000000" cy:nodeTransparency="1.0" cy:nodeLabelFont="SansSerif.bold-0-12" cy:borderLineType="solid"/>
  </node>
  <node label="uniprotkb:P51148" id="-6285">
    <att type="integer" name="#" value="122"/>
    <att type="string" name="Accession Number (unique)" value="IPI00016339"/>
    <att type="real" name="ClusteringCoefficient" value="0.0"/>
    <att type="integer" name="Degree" value="0"/>
    <att type="boolean" name="Extracellular region" value="false"/>
    <att type="string" name="Gene Name" value="RAB5C"/>
    <att type="string" name="Identified Proteins (138)" value="Ras-related protein Rab-5C"/>
    <att type="boolean" name="Immorto detected" value="false"/>
    <att type="real" name="Immorto nSC" value="0.0"/>
    <att type="real" name="Immorto/PSF" value="-100.0"/>
    <att type="boolean" name="PSF detected" value="true"/>
    <att type="real" name="PSF nSC" value="0.002346371"/>
    <att type="boolean" name="Plasma membrane/cell surface" value="true"/>
    <att type="string" name="UniProt Accession" value="P51148"/>
    <att type="string" name="canonicalName" value="uniprotkb:P51148"/>
    <att type="list" name="cytoscape.alias.list">
      <att type="string" name="cytoscape.alias.list" value="uniprotkb:P51148"/>
    </att>
    <att type="string" name="node.borderColor" value="153,153,153"/>
    <att type="string" name="node.shape" value="roundrect"/>
    <att type="string" name="uniprotkb:" value="uniprotkb:P51148"/>
    <att type="string" name="uniprotkb:(gene name)" value="uniprotkb:RAB5C(gene name)"/>
    <graphics type="ROUNDED_RECTANGLE" h="40.0" w="40.0" x="1647.7584228515625" y="-230.9103240966797" fill="#0000ff" width="5" outline="#999999" cy:nodeTransparency="1.0" cy:nodeLabelFont="SansSerif.bold-0-12" cy:borderLineType="solid"/>
  </node>
  <node label="uniprotkb:P21333" id="-10180">
    <att type="integer" name="#" value="29"/>
    <att type="string" name="Accession Number (unique)" value="IPI00302592"/>
    <att type="real" name="ClusteringCoefficient" value="0.0"/>
    <att type="integer" name="Degree" value="5"/>
    <att type="boolean" name="Extracellular region" value="false"/>
    <att type="string" name="Gene Name" value="FLNA"/>
    <att type="string" name="Identified Proteins (138)" value="Isoform 2 of Filamin-A"/>
    <att type="boolean" name="Immorto detected" value="true"/>
    <att type="real" name="Immorto nSC" value="2.08855E-4"/>
    <att type="real" name="Immorto/PSF" value="-3.990817955"/>
    <att type="boolean" name="PSF detected" value="true"/>
    <att type="real" name="PSF nSC" value="0.003320487"/>
    <att type="boolean" name="Plasma membrane/cell surface" value="true"/>
    <att type="string" name="UniProt Accession" value="P21333"/>
    <att type="string" name="canonicalName" value="uniprotkb:P21333"/>
    <att type="list" name="cytoscape.alias.list">
      <att type="string" name="cytoscape.alias.list" value="uniprotkb:P21333"/>
    </att>
    <att type="string" name="node.shape" value="roundrect"/>
    <att type="string" name="uniprotkb:" value="uniprotkb:P21333"/>
    <att type="string" name="uniprotkb:(gene name)" value="uniprotkb:FLNA(gene name)"/>
    <graphics type="ROUNDED_RECTANGLE" h="40.0" w="40.0" x="-164.94483947753906" y="166.5235595703125" fill="#0000ff" width="5" outline="#000000" cy:nodeTransparency="1.0" cy:nodeLabelFont="SansSerif.bold-0-12" cy:borderLineType="solid"/>
  </node>
  <node label="uniprotkb:P21980" id="-10879">
    <att type="integer" name="#" value="18"/>
    <att type="string" name="Accession Number (unique)" value="IPI00294578"/>
    <att type="real" name="ClusteringCoefficient" value="0.16666667"/>
    <att type="integer" name="Degree" value="6"/>
    <att type="boolean" name="Extracellular region" value="true"/>
    <att type="string" name="Gene Name" value="TGM2"/>
    <att type="string" name="Identified Proteins (138)" value="Isoform 1 of Protein-glutamine gamma-glutamyltransferase 2"/>
    <att type="boolean" name="Immorto detected" value="true"/>
    <att type="real" name="Immorto nSC" value="0.019162252"/>
    <att type="real" name="Immorto/PSF" value="0.907968217"/>
    <att type="boolean" name="PSF detected" value="true"/>
    <att type="real" name="PSF nSC" value="0.010212237"/>
    <att type="boolean" name="Plasma membrane/cell surface" value="false"/>
    <att type="string" name="UniProt Accession" value="P21980"/>
    <att type="string" name="canonicalName" value="uniprotkb:P21980"/>
    <att type="list" name="cytoscape.alias.list">
      <att type="string" name="cytoscape.alias.list" value="uniprotkb:P21980"/>
    </att>
    <att type="string" name="uniprotkb:" value="uniprotkb:P21980"/>
    <att type="string" name="uniprotkb:(gene name)" value="uniprotkb:TGM2(gene name)"/>
    <graphics type="ELLIPSE" h="40.0" w="40.0" x="489.13690185546875" y="1143.267822265625" fill="#ff8b8b" width="5" outline="#000000" cy:nodeTransparency="1.0" cy:nodeLabelFont="SansSerif.bold-0-12" cy:borderLineType="solid"/>
  </node>
  <node label="uniprotkb:Q14315" id="-5475">
    <att type="integer" name="#" value="128"/>
    <att type="string" name="Accession Number (unique)" value="IPI00178352"/>
    <att type="real" name="ClusteringCoefficient" value="0.0"/>
    <att type="integer" name="Degree" value="3"/>
    <att type="boolean" name="Extracellular region" value="false"/>
    <att type="string" name="Gene Name" value="FLNC"/>
    <att type="string" name="Identified Proteins (138)" value="Isoform 1 of Filamin-C"/>
    <att type="boolean" name="Immorto detected" value="false"/>
    <att type="real" name="Immorto nSC" value="0.0"/>
    <att type="real" name="Immorto/PSF" value="-100.0"/>
    <att type="boolean" name="PSF detected" value="true"/>
    <att type="real" name="PSF nSC" value="7.41808E-4"/>
    <att type="boolean" name="Plasma membrane/cell surface" value="true"/>
    <att type="string" name="UniProt Accession" value="Q14315"/>
    <att type="string" name="canonicalName" value="uniprotkb:Q14315"/>
    <att type="list" name="cytoscape.alias.list">
      <att type="string" name="cytoscape.alias.list" value="uniprotkb:Q14315"/>
    </att>
    <att type="string" name="node.borderColor" value="153,153,153"/>
    <att type="string" name="node.shape" value="roundrect"/>
    <att type="string" name="uniprotkb:" value="uniprotkb:Q14315"/>
    <att type="string" name="uniprotkb:(gene name)" value="uniprotkb:FLNC(gene name)"/>
    <graphics type="ROUNDED_RECTANGLE" h="40.0" w="40.0" x="-115.07331848144531" y="67.49526977539062" fill="#0000ff" width="5" outline="#999999" cy:nodeTransparency="1.0" cy:nodeLabelFont="SansSerif.bold-0-12" cy:borderLineType="solid"/>
  </node>
  <node label="uniprotkb:P21589" id="-11308">
    <att type="integer" name="#" value="24"/>
    <att type="string" name="Accession Number (unique)" value="IPI00009456"/>
    <att type="real" name="ClusteringCoefficient" value="0.0"/>
    <att type="integer" name="Degree" value="1"/>
    <att type="boolean" name="Extracellular region" value="false"/>
    <att type="string" name="Gene Name" value="NT5E"/>
    <att type="string" name="Identified Proteins (138)" value="5&apos;-nucleotidase"/>
    <att type="boolean" name="Immorto detected" value="true"/>
    <att type="real" name="Immorto nSC" value="0.009861704"/>
    <att type="real" name="Immorto/PSF" value="-0.778035323"/>
    <att type="boolean" name="PSF detected" value="true"/>
    <att type="real" name="PSF nSC" value="0.016910792"/>
    <att type="boolean" name="Plasma membrane/cell surface" value="true"/>
    <att type="string" name="UniProt Accession" value="P21589"/>
    <att type="string" name="canonicalName" value="uniprotkb:P21589"/>
    <att type="list" name="cytoscape.alias.list">
      <att type="string" name="cytoscape.alias.list" value="uniprotkb:P21589"/>
    </att>
    <att type="string" name="node.shape" value="roundrect"/>
    <att type="string" name="uniprotkb:" value="uniprotkb:P21589"/>
    <att type="string" name="uniprotkb:(gene name)" value="uniprotkb:NT5E(gene name)"/>
    <graphics type="ROUNDED_RECTANGLE" h="40.0" w="40.0" x="134.46041870117188" y="903.0867919921875" fill="#9c9cff" width="5" outline="#000000" cy:nodeTransparency="1.0" cy:nodeLabelFont="SansSerif.bold-0-12" cy:borderLineType="solid"/>
  </node>
  <node label="uniprotkb:P35580" id="-9349">
    <att type="integer" name="#" value="50"/>
    <att type="string" name="Accession Number (unique)" value="IPI00397526"/>
    <att type="real" name="ClusteringCoefficient" value="0.0"/>
    <att type="integer" name="Degree" value="1"/>
    <att type="boolean" name="Extracellular region" value="false"/>
    <att type="string" name="Gene Name" value="MYH10"/>
    <att type="string" name="Identified Proteins (138)" value="Isoform 1 of Myosin-10"/>
    <att type="boolean" name="Immorto detected" value="false"/>
    <att type="real" name="Immorto nSC" value="0.0"/>
    <att type="real" name="Immorto/PSF" value="-100.0"/>
    <att type="boolean" name="PSF detected" value="true"/>
    <att type="real" name="PSF nSC" value="0.00400625"/>
    <att type="boolean" name="Plasma membrane/cell surface" value="true"/>
    <att type="string" name="UniProt Accession" value="P35580"/>
    <att type="string" name="canonicalName" value="uniprotkb:P35580"/>
    <att type="list" name="cytoscape.alias.list">
      <att type="string" name="cytoscape.alias.list" value="uniprotkb:P35580"/>
    </att>
    <att type="string" name="node.borderColor" value="153,153,153"/>
    <att type="string" name="node.shape" value="roundrect"/>
    <att type="string" name="uniprotkb:" value="uniprotkb:P35580"/>
    <att type="string" name="uniprotkb:(gene name)" value="uniprotkb:MYH10(gene name)"/>
    <graphics type="ROUNDED_RECTANGLE" h="40.0" w="40.0" x="451.36553955078125" y="564.9210815429688" fill="#0000ff" width="5" outline="#999999" cy:nodeTransparency="1.0" cy:nodeLabelFont="SansSerif.bold-0-12" cy:borderLineType="solid"/>
  </node>
  <node label="uniprotkb:P11021" id="-12088">
    <att type="integer" name="#" value="49"/>
    <att type="string" name="Accession Number (unique)" value="IPI00003362"/>
    <att type="real" name="ClusteringCoefficient" value="0.66666667"/>
    <att type="integer" name="Degree" value="8"/>
    <att type="boolean" name="Extracellular region" value="false"/>
    <att type="string" name="Gene Name" value="HSPA5"/>
    <att type="string" name="Identified Proteins (138)" value="HSPA5 protein"/>
    <att type="boolean" name="Immorto detected" value="true"/>
    <att type="real" name="Immorto nSC" value="9.12942E-4"/>
    <att type="real" name="Immorto/PSF" value="-3.029089785"/>
    <att type="boolean" name="PSF detected" value="true"/>
    <att type="real" name="PSF nSC" value="0.007452294"/>
    <att type="boolean" name="Plasma membrane/cell surface" value="true"/>
    <att type="string" name="UniProt Accession" value="P11021"/>
    <att type="string" name="canonicalName" value="uniprotkb:P11021"/>
    <att type="list" name="cytoscape.alias.list">
      <att type="string" name="cytoscape.alias.list" value="uniprotkb:P11021"/>
    </att>
    <att type="string" name="node.shape" value="roundrect"/>
    <att type="string" name="uniprotkb:" value="uniprotkb:P11021"/>
    <att type="string" name="uniprotkb:(gene name)" value="uniprotkb:HSPA5(gene name)"/>
    <graphics type="ROUNDED_RECTANGLE" h="40.0" w="40.0" x="394.83062744140625" y="372.6502380371094" fill="#0000ff" width="5" outline="#000000" cy:nodeTransparency="1.0" cy:nodeLabelFont="SansSerif.bold-0-12" cy:borderLineType="solid"/>
  </node>
  <node label="uniprotkb:P06756" id="-11147">
    <att type="integer" name="#" value="77"/>
    <att type="string" name="Accession Number (unique)" value="IPI00027505"/>
    <att type="real" name="ClusteringCoefficient" value="0.33333333"/>
    <att type="integer" name="Degree" value="6"/>
    <att type="boolean" name="Extracellular region" value="false"/>
    <att type="string" name="Gene Name" value="ITGAV"/>
    <att type="string" name="Identified Proteins (138)" value="Isoform 1 of Integrin alpha-V"/>
    <att type="boolean" name="Immorto detected" value="false"/>
    <att type="real" name="Immorto nSC" value="0.0"/>
    <att type="real" name="Immorto/PSF" value="-100.0"/>
    <att type="boolean" name="PSF detected" value="true"/>
    <att type="real" name="PSF nSC" value="0.002312781"/>
    <att type="boolean" name="Plasma membrane/cell surface" value="true"/>
    <att type="string" name="UniProt Accession" value="P06756"/>
    <att type="string" name="canonicalName" value="uniprotkb:P06756"/>
    <att type="list" name="cytoscape.alias.list">
      <att type="string" name="cytoscape.alias.list" value="uniprotkb:P06756"/>
    </att>
    <att type="string" name="node.borderColor" value="153,153,153"/>
    <att type="string" name="node.shape" value="roundrect"/>
    <att type="string" name="uniprotkb:" value="uniprotkb:P06756"/>
    <att type="string" name="uniprotkb:(gene name)" value="uniprotkb:ITGAV(gene name)"/>
    <graphics type="ROUNDED_RECTANGLE" h="40.0" w="40.0" x="424.469970703125" y="790.2927856445312" fill="#0000ff" width="5" outline="#999999" cy:nodeTransparency="1.0" cy:nodeLabelFont="SansSerif.bold-0-12" cy:borderLineType="solid"/>
  </node>
  <node label="uniprotkb:P12814" id="-12347">
    <att type="integer" name="#" value="48"/>
    <att type="string" name="Accession Number (unique)" value="IPI00013508"/>
    <att type="real" name="ClusteringCoefficient" value="0.0"/>
    <att type="integer" name="Degree" value="3"/>
    <att type="boolean" name="Extracellular region" value="false"/>
    <att type="string" name="Gene Name" value="ACTN1"/>
    <att type="string" name="Identified Proteins (138)" value="Alpha-actinin-1"/>
    <att type="boolean" name="Immorto detected" value="false"/>
    <att type="real" name="Immorto nSC" value="0.0"/>
    <att type="real" name="Immorto/PSF" value="-100.0"/>
    <att type="boolean" name="PSF detected" value="true"/>
    <att type="real" name="PSF nSC" value="0.005718268"/>
    <att type="boolean" name="Plasma membrane/cell surface" value="true"/>
    <att type="string" name="UniProt Accession" value="P12814"/>
    <att type="string" name="canonicalName" value="uniprotkb:P12814"/>
    <att type="list" name="cytoscape.alias.list">
      <att type="string" name="cytoscape.alias.list" value="uniprotkb:P12814"/>
    </att>
    <att type="string" name="node.borderColor" value="153,153,153"/>
    <att type="string" name="node.shape" value="roundrect"/>
    <att type="string" name="uniprotkb:" value="uniprotkb:P12814"/>
    <att type="string" name="uniprotkb:(gene name)" value="uniprotkb:ACTN1(gene name)"/>
    <graphics type="ROUNDED_RECTANGLE" h="40.0" w="40.0" x="386.7474365234375" y="-203.96566772460938" fill="#0000ff" width="5" outline="#999999" cy:nodeTransparency="1.0" cy:nodeLabelFont="SansSerif.bold-0-12" cy:borderLineType="solid"/>
  </node>
  <node label="uniprotkb:P12111" id="-7304">
    <att type="integer" name="#" value="13"/>
    <att type="string" name="Accession Number (unique)" value="IPI00022200"/>
    <att type="real" name="ClusteringCoefficient" value="0.85714286"/>
    <att type="integer" name="Degree" value="8"/>
    <att type="boolean" name="Extracellular region" value="true"/>
    <att type="string" name="Gene Name" value="COL6A3"/>
    <att type="string" name="Identified Proteins (138)" value="Isoform 1 of Collagen alpha-3(VI) chain"/>
    <att type="boolean" name="Immorto detected" value="true"/>
    <att type="real" name="Immorto nSC" value="0.008410463"/>
    <att type="real" name="Immorto/PSF" value="2.754853815"/>
    <att type="boolean" name="PSF detected" value="true"/>
    <att type="real" name="PSF nSC" value="0.001246024"/>
    <att type="boolean" name="Plasma membrane/cell surface" value="false"/>
    <att type="string" name="UniProt Accession" value="P12111"/>
    <att type="string" name="canonicalName" value="uniprotkb:P12111"/>
    <att type="list" name="cytoscape.alias.list">
      <att type="string" name="cytoscape.alias.list" value="uniprotkb:P12111"/>
    </att>
    <att type="string" name="uniprotkb:" value="uniprotkb:P12111"/>
    <att type="string" name="uniprotkb:(gene name)" value="uniprotkb:COL6A3(gene name)"/>
    <graphics type="ELLIPSE" h="40.0" w="40.0" x="176.57882690429688" y="1016.6278076171875" fill="#ff0000" width="5" outline="#000000" cy:nodeTransparency="1.0" cy:nodeLabelFont="SansSerif.bold-0-12" cy:borderLineType="solid"/>
  </node>
  <node label="uniprotkb:O00159" id="-9386">
    <att type="integer" name="#" value="89"/>
    <att type="string" name="Accession Number (unique)" value="IPI00010418"/>
    <att type="real" name="ClusteringCoefficient" value="0.0"/>
    <att type="integer" name="Degree" value="0"/>
    <att type="boolean" name="Extracellular region" value="false"/>
    <att type="string" name="Gene Name" value="MYO1C"/>
    <att type="string" name="Identified Proteins (138)" value="Isoform 2 of Myosin-Ic"/>
    <att type="boolean" name="Immorto detected" value="false"/>
    <att type="real" name="Immorto nSC" value="0.0"/>
    <att type="real" name="Immorto/PSF" value="-100.0"/>
    <att type="boolean" name="PSF detected" value="true"/>
    <att type="real" name="PSF nSC" value="0.001888083"/>
    <att type="boolean" name="Plasma membrane/cell surface" value="true"/>
    <att type="string" name="UniProt Accession" value="O00159"/>
    <att type="string" name="canonicalName" value="uniprotkb:O00159"/>
    <att type="list" name="cytoscape.alias.list">
      <att type="string" name="cytoscape.alias.list" value="uniprotkb:O00159"/>
    </att>
    <att type="string" name="node.borderColor" value="153,153,153"/>
    <att type="string" name="node.shape" value="roundrect"/>
    <att type="string" name="uniprotkb:" value="uniprotkb:O00159"/>
    <att type="string" name="uniprotkb:(gene name)" value="uniprotkb:MYO1C(gene name)"/>
    <graphics type="ROUNDED_RECTANGLE" h="40.0" w="40.0" x="-243.758056640625" y="1560.9102783203125" fill="#0000ff" width="5" outline="#999999" cy:nodeTransparency="1.0" cy:nodeLabelFont="SansSerif.bold-0-12" cy:borderLineType="solid"/>
  </node>
  <node label="uniprotkb:Q15582" id="-812">
    <att type="integer" name="#" value="20"/>
    <att type="string" name="Accession Number (unique)" value="IPI00018219"/>
    <att type="real" name="ClusteringCoefficient" value="0.33333333"/>
    <att type="integer" name="Degree" value="3"/>
    <att type="boolean" name="Extracellular region" value="true"/>
    <att type="string" name="Gene Name" value="TGFBI"/>
    <att type="string" name="Identified Proteins (138)" value="Transforming growth factor-beta-induced protein ig-h3"/>
    <att type="boolean" name="Immorto detected" value="true"/>
    <att type="real" name="Immorto nSC" value="0.016564588"/>
    <att type="real" name="Immorto/PSF" value="0.21026211"/>
    <att type="boolean" name="PSF detected" value="true"/>
    <att type="real" name="PSF nSC" value="0.014318102"/>
    <att type="boolean" name="Plasma membrane/cell surface" value="false"/>
    <att type="string" name="UniProt Accession" value="Q15582"/>
    <att type="string" name="canonicalName" value="uniprotkb:Q15582"/>
    <att type="list" name="cytoscape.alias.list">
      <att type="string" name="cytoscape.alias.list" value="uniprotkb:Q15582"/>
    </att>
    <att type="string" name="uniprotkb:" value="uniprotkb:Q15582"/>
    <att type="string" name="uniprotkb:(gene name)" value="uniprotkb:TGFBI(gene name)"/>
    <graphics type="ELLIPSE" h="40.0" w="40.0" x="107.86994934082031" y="686.5556640625" fill="#ffe4e4" width="5" outline="#000000" cy:nodeTransparency="1.0" cy:nodeLabelFont="SansSerif.bold-0-12" cy:borderLineType="solid"/>
  </node>
  <node label="uniprotkb:Q9UJZ1" id="-995">
    <att type="integer" name="#" value="136"/>
    <att type="string" name="Accession Number (unique)" value="IPI00334190"/>
    <att type="real" name="ClusteringCoefficient" value="1.0"/>
    <att type="integer" name="Degree" value="4"/>
    <att type="boolean" name="Extracellular region" value="false"/>
    <att type="string" name="Gene Name" value="STOML2"/>
    <att type="string" name="Identified Proteins (138)" value="Stomatin-like protein 2"/>
    <att type="boolean" name="Immorto detected" value="false"/>
    <att type="real" name="Immorto nSC" value="0.0"/>
    <att type="real" name="Immorto/PSF" value="-100.0"/>
    <att type="boolean" name="PSF detected" value="true"/>
    <att type="real" name="PSF nSC" value="0.001383757"/>
    <att type="boolean" name="Plasma membrane/cell surface" value="true"/>
    <att type="string" name="UniProt Accession" value="Q9UJZ1"/>
    <att type="string" name="canonicalName" value="uniprotkb:Q9UJZ1"/>
    <att type="list" name="cytoscape.alias.list">
      <att type="string" name="cytoscape.alias.list" value="uniprotkb:Q9UJZ1"/>
    </att>
    <att type="string" name="node.borderColor" value="153,153,153"/>
    <att type="string" name="node.shape" value="roundrect"/>
    <att type="string" name="uniprotkb:" value="uniprotkb:Q9UJZ1"/>
    <att type="string" name="uniprotkb:(gene name)" value="uniprotkb:STOML2(gene name)"/>
    <graphics type="ROUNDED_RECTANGLE" h="40.0" w="40.0" x="295.13543701171875" y="47.96703338623047" fill="#0000ff" width="5" outline="#999999" cy:nodeTransparency="1.0" cy:nodeLabelFont="SansSerif.bold-0-12" cy:borderLineType="solid"/>
  </node>
  <node label="uniprotkb:O75173" id="-11458">
    <att type="integer" name="#" value="80"/>
    <att type="string" name="Accession Number (unique)" value="IPI00307276"/>
    <att type="real" name="ClusteringCoefficient" value="0.0"/>
    <att type="integer" name="Degree" value="3"/>
    <att type="boolean" name="Extracellular region" value="true"/>
    <att type="string" name="Gene Name" value="ADAMTS4"/>
    <att type="string" name="Identified Proteins (138)" value="A disintegrin and metalloproteinase with thrombospondin motifs 4"/>
    <att type="boolean" name="Immorto detected" value="true"/>
    <att type="real" name="Immorto nSC" value="0.002029899"/>
    <att type="real" name="Immorto/PSF" value="0.780137266"/>
    <att type="boolean" name="PSF detected" value="true"/>
    <att type="real" name="PSF nSC" value="0.001182033"/>
    <att type="boolean" name="Plasma membrane/cell surface" value="false"/>
    <att type="string" name="UniProt Accession" value="O75173"/>
    <att type="string" name="canonicalName" value="uniprotkb:O75173"/>
    <att type="list" name="cytoscape.alias.list">
      <att type="string" name="cytoscape.alias.list" value="uniprotkb:O75173"/>
    </att>
    <att type="string" name="uniprotkb:" value="uniprotkb:O75173"/>
    <att type="string" name="uniprotkb:(gene name)" value="uniprotkb:ADAMTS4(gene name)"/>
    <graphics type="ELLIPSE" h="40.0" w="39.99999952316284" x="-17.42279076576233" y="1040.878173828125" fill="#ff9c9c" width="5" outline="#000000" cy:nodeTransparency="1.0" cy:nodeLabelFont="SansSerif.bold-0-12" cy:borderLineType="solid"/>
  </node>
  <node label="uniprotkb:P04075" id="-10748">
    <att type="integer" name="#" value="92"/>
    <att type="string" name="Accession Number (unique)" value="IPI00465439"/>
    <att type="real" name="ClusteringCoefficient" value="0.0"/>
    <att type="integer" name="Degree" value="3"/>
    <att type="boolean" name="Extracellular region" value="true"/>
    <att type="string" name="Gene Name" value="ALDOA"/>
    <att type="string" name="Identified Proteins (138)" value="Fructose-bisphosphate aldolase A"/>
    <att type="boolean" name="Immorto detected" value="false"/>
    <att type="real" name="Immorto nSC" value="0.0"/>
    <att type="real" name="Immorto/PSF" value="-100.0"/>
    <att type="boolean" name="PSF detected" value="true"/>
    <att type="real" name="PSF nSC" value="0.004546281"/>
    <att type="boolean" name="Plasma membrane/cell surface" value="false"/>
    <att type="string" name="UniProt Accession" value="P04075"/>
    <att type="string" name="canonicalName" value="uniprotkb:P04075"/>
    <att type="list" name="cytoscape.alias.list">
      <att type="string" name="cytoscape.alias.list" value="uniprotkb:P04075"/>
    </att>
    <att type="string" name="node.borderColor" value="153,153,153"/>
    <att type="string" name="uniprotkb:" value="uniprotkb:P04075"/>
    <att type="string" name="uniprotkb:(gene name)" value="uniprotkb:ALDOA(gene name)"/>
    <graphics type="ELLIPSE" h="40.0" w="40.0" x="666.9719848632812" y="1237.574462890625" fill="#0000ff" width="5" outline="#999999" cy:nodeTransparency="1.0" cy:nodeLabelFont="SansSerif.bold-0-12" cy:borderLineType="solid"/>
  </node>
  <node label="uniprotkb:O00622" id="-4207">
    <att type="integer" name="#" value="14"/>
    <att type="string" name="Accession Number (unique)" value="IPI00299219"/>
    <att type="real" name="ClusteringCoefficient" value="0.0"/>
    <att type="integer" name="Degree" value="1"/>
    <att type="boolean" name="Extracellular region" value="true"/>
    <att type="string" name="Gene Name" value="CYR61"/>
    <att type="string" name="Identified Proteins (138)" value="Protein CYR61"/>
    <att type="boolean" name="Immorto detected" value="true"/>
    <att type="real" name="Immorto nSC" value="0.046978753"/>
    <att type="real" name="Immorto/PSF" value="1.124431533"/>
    <att type="boolean" name="PSF detected" value="true"/>
    <att type="real" name="PSF nSC" value="0.021548342"/>
    <att type="boolean" name="Plasma membrane/cell surface" value="false"/>
    <att type="string" name="UniProt Accession" value="O00622"/>
    <att type="string" name="canonicalName" value="uniprotkb:O00622"/>
    <att type="list" name="cytoscape.alias.list">
      <att type="string" name="cytoscape.alias.list" value="uniprotkb:O00622"/>
    </att>
    <att type="string" name="uniprotkb:" value="uniprotkb:O00622"/>
    <att type="string" name="uniprotkb:(gene name)" value="uniprotkb:CYR61(gene name)"/>
    <graphics type="ELLIPSE" h="40.0" w="40.0" x="626.554931640625" y="807.8067626953125" fill="#ff7070" width="5" outline="#000000" cy:nodeTransparency="1.0" cy:nodeLabelFont="SansSerif.bold-0-12" cy:borderLineType="solid"/>
  </node>
  <node label="uniprotkb:P16035" id="-6182">
    <att type="integer" name="#" value="117"/>
    <att type="string" name="Accession Number (unique)" value="IPI00027166"/>
    <att type="real" name="ClusteringCoefficient" value="0.0"/>
    <att type="integer" name="Degree" value="1"/>
    <att type="boolean" name="Extracellular region" value="true"/>
    <att type="string" name="Gene Name" value="TIMP2"/>
    <att type="string" name="Identified Proteins (138)" value="Metalloproteinase inhibitor 2"/>
    <att type="boolean" name="Immorto detected" value="false"/>
    <att type="real" name="Immorto nSC" value="0.0"/>
    <att type="real" name="Immorto/PSF" value="-100.0"/>
    <att type="boolean" name="PSF detected" value="true"/>
    <att type="real" name="PSF nSC" value="0.002248606"/>
    <att type="boolean" name="Plasma membrane/cell surface" value="false"/>
    <att type="string" name="UniProt Accession" value="P16035"/>
    <att type="string" name="canonicalName" value="uniprotkb:P16035"/>
    <att type="list" name="cytoscape.alias.list">
      <att type="string" name="cytoscape.alias.list" value="uniprotkb:P16035"/>
    </att>
    <att type="string" name="node.borderColor" value="153,153,153"/>
    <att type="string" name="uniprotkb:" value="uniprotkb:P16035"/>
    <att type="string" name="uniprotkb:(gene name)" value="uniprotkb:TIMP2(gene name)"/>
    <graphics type="ELLIPSE" h="40.0" w="40.0" x="-1.2559852600097656" y="751.2229614257812" fill="#0000ff" width="5" outline="#999999" cy:nodeTransparency="1.0" cy:nodeLabelFont="SansSerif.bold-0-12" cy:borderLineType="solid"/>
  </node>
  <node label="uniprotkb:P04264" id="-8517">
    <att type="integer" name="#" value="4"/>
    <att type="string" name="Accession Number (unique)" value="IPI00220327"/>
    <att type="real" name="ClusteringCoefficient" value="0.0"/>
    <att type="integer" name="Degree" value="0"/>
    <att type="boolean" name="Extracellular region" value="false"/>
    <att type="string" name="Gene Name" value="KRT1"/>
    <att type="string" name="Identified Proteins (138)" value="&quot;Keratin, type II cytoskeletal 1&quot;"/>
    <att type="boolean" name="Immorto detected" value="true"/>
    <att type="real" name="Immorto nSC" value="0.070527841"/>
    <att type="real" name="Immorto/PSF" value="-0.597493978"/>
    <att type="boolean" name="PSF detected" value="true"/>
    <att type="real" name="PSF nSC" value="0.106714688"/>
    <att type="boolean" name="Plasma membrane/cell surface" value="true"/>
    <att type="string" name="UniProt Accession" value="P04264"/>
    <att type="string" name="canonicalName" value="uniprotkb:P04264"/>
    <att type="list" name="cytoscape.alias.list">
      <att type="string" name="cytoscape.alias.list" value="uniprotkb:P04264"/>
    </att>
    <att type="string" name="node.shape" value="roundrect"/>
    <att type="string" name="uniprotkb:" value="uniprotkb:P04264"/>
    <att type="string" name="uniprotkb:(gene name)" value="uniprotkb:KRT1(gene name)"/>
    <graphics type="ROUNDED_RECTANGLE" h="40.0" w="40.0" x="-142.7154998779297" y="1560.9102783203125" fill="#b3b3ff" width="5" outline="#000000" cy:nodeTransparency="1.0" cy:nodeLabelFont="SansSerif.bold-0-12" cy:borderLineType="solid"/>
  </node>
  <node label="uniprotkb:P25705" id="-10931">
    <att type="integer" name="#" value="59"/>
    <att type="string" name="Accession Number (unique)" value="IPI00440493"/>
    <att type="real" name="ClusteringCoefficient" value="0.32727273"/>
    <att type="integer" name="Degree" value="11"/>
    <att type="boolean" name="Extracellular region" value="false"/>
    <att type="string" name="Gene Name" value="ATP5A1"/>
    <att type="string" name="Identified Proteins (138)" value="&quot;ATP synthase subunit alpha, mitochondrial&quot;"/>
    <att type="boolean" name="Immorto detected" value="true"/>
    <att type="real" name="Immorto nSC" value="0.00109553"/>
    <att type="real" name="Immorto/PSF" value="-2.766055379"/>
    <att type="boolean" name="PSF detected" value="true"/>
    <att type="real" name="PSF nSC" value="0.007452294"/>
    <att type="boolean" name="Plasma membrane/cell surface" value="true"/>
    <att type="string" name="UniProt Accession" value="P25705"/>
    <att type="string" name="canonicalName" value="uniprotkb:P25705"/>
    <att type="list" name="cytoscape.alias.list">
      <att type="string" name="cytoscape.alias.list" value="uniprotkb:P25705"/>
    </att>
    <att type="string" name="node.shape" value="roundrect"/>
    <att type="string" name="uniprotkb:" value="uniprotkb:P25705"/>
    <att type="string" name="uniprotkb:(gene name)" value="uniprotkb:ATP5A1(gene name)"/>
    <graphics type="ROUNDED_RECTANGLE" h="40.0" w="40.0" x="296.482666015625" y="244.6630859375" fill="#0000ff" width="5" outline="#000000" cy:nodeTransparency="1.0" cy:nodeLabelFont="SansSerif.bold-0-12" cy:borderLineType="solid"/>
  </node>
  <node label="uniprotkb:P08670" id="-11330">
    <att type="integer" name="#" value="3"/>
    <att type="string" name="Accession Number (unique)" value="IPI00418471"/>
    <att type="real" name="ClusteringCoefficient" value="0.83333333"/>
    <att type="integer" name="Degree" value="6"/>
    <att type="boolean" name="Extracellular region" value="false"/>
    <att type="string" name="Gene Name" value="VIM"/>
    <att type="string" name="Identified Proteins (138)" value="Vimentin"/>
    <att type="boolean" name="Immorto detected" value="true"/>
    <att type="real" name="Immorto nSC" value="0.152626795"/>
    <att type="real" name="Immorto/PSF" value="0.119087563"/>
    <att type="boolean" name="PSF detected" value="true"/>
    <att type="real" name="PSF nSC" value="0.140534145"/>
    <att type="boolean" name="Plasma membrane/cell surface" value="true"/>
    <att type="string" name="UniProt Accession" value="P08670"/>
    <att type="string" name="canonicalName" value="uniprotkb:P08670"/>
    <att type="list" name="cytoscape.alias.list">
      <att type="string" name="cytoscape.alias.list" value="uniprotkb:P08670"/>
    </att>
    <att type="string" name="node.shape" value="roundrect"/>
    <att type="string" name="uniprotkb:" value="uniprotkb:P08670"/>
    <att type="string" name="uniprotkb:(gene name)" value="uniprotkb:VIM(gene name)"/>
    <graphics type="ROUNDED_RECTANGLE" h="40.0" w="40.0" x="518.7763061523438" y="225.8018798828125" fill="#fff0f0" width="5" outline="#000000" cy:nodeTransparency="1.0" cy:nodeLabelFont="SansSerif.bold-0-12" cy:borderLineType="solid"/>
  </node>
  <node label="uniprotkb:P04004" id="-10650">
    <att type="integer" name="#" value="22"/>
    <att type="string" name="Accession Number (unique)" value="IPI00298971"/>
    <att type="real" name="ClusteringCoefficient" value="0.75"/>
    <att type="integer" name="Degree" value="8"/>
    <att type="boolean" name="Extracellular region" value="true"/>
    <att type="string" name="Gene Name" value="VTN"/>
    <att type="string" name="Identified Proteins (138)" value="Vitronectin"/>
    <att type="boolean" name="Immorto detected" value="true"/>
    <att type="real" name="Immorto nSC" value="0.008520791"/>
    <att type="real" name="Immorto/PSF" value="-0.493080988"/>
    <att type="boolean" name="PSF detected" value="true"/>
    <att type="real" name="PSF nSC" value="0.011992565"/>
    <att type="boolean" name="Plasma membrane/cell surface" value="false"/>
    <att type="string" name="UniProt Accession" value="P04004"/>
    <att type="string" name="canonicalName" value="uniprotkb:P04004"/>
    <att type="list" name="cytoscape.alias.list">
      <att type="string" name="cytoscape.alias.list" value="uniprotkb:P04004"/>
    </att>
    <att type="string" name="uniprotkb:" value="uniprotkb:P04004"/>
    <att type="string" name="uniprotkb:(gene name)" value="uniprotkb:VTN(gene name)"/>
    <graphics type="ELLIPSE" h="40.0" w="40.0" x="64.0848388671875" y="1145.962158203125" fill="#c0c0ff" width="5" outline="#000000" cy:nodeTransparency="1.0" cy:nodeLabelFont="SansSerif.bold-0-12" cy:borderLineType="solid"/>
  </node>
  <node label="uniprotkb:Q9NZM1" id="-3131">
    <att type="integer" name="#" value="137"/>
    <att type="string" name="Accession Number (unique)" value="IPI00021048"/>
    <att type="real" name="ClusteringCoefficient" value="0.0"/>
    <att type="integer" name="Degree" value="0"/>
    <att type="boolean" name="Extracellular region" value="false"/>
    <att type="string" name="Gene Name" value="MYOF"/>
    <att type="string" name="Identified Proteins (138)" value="Isoform 1 of Myoferlin"/>
    <att type="boolean" name="Immorto detected" value="false"/>
    <att type="real" name="Immorto nSC" value="0.0"/>
    <att type="real" name="Immorto/PSF" value="-100.0"/>
    <att type="boolean" name="PSF detected" value="true"/>
    <att type="real" name="PSF nSC" value="2.29645E-4"/>
    <att type="boolean" name="Plasma membrane/cell surface" value="true"/>
    <att type="string" name="UniProt Accession" value="Q9NZM1"/>
    <att type="string" name="canonicalName" value="uniprotkb:Q9NZM1"/>
    <att type="list" name="cytoscape.alias.list">
      <att type="string" name="cytoscape.alias.list" value="uniprotkb:Q9NZM1"/>
    </att>
    <att type="string" name="node.borderColor" value="153,153,153"/>
    <att type="string" name="node.shape" value="roundrect"/>
    <att type="string" name="uniprotkb:" value="uniprotkb:Q9NZM1"/>
    <att type="string" name="uniprotkb:(gene name)" value="uniprotkb:MYOF(gene name)"/>
    <graphics type="ROUNDED_RECTANGLE" h="40.0" w="40.0" x="-41.6729736328125" y="1560.9102783203125" fill="#0000ff" width="5" outline="#999999" cy:nodeTransparency="1.0" cy:nodeLabelFont="SansSerif.bold-0-12" cy:borderLineType="solid"/>
  </node>
  <node label="uniprotkb:Q9Y6C2" id="-6013">
    <att type="integer" name="#" value="10"/>
    <att type="string" name="Accession Number (unique)" value="IPI00013079"/>
    <att type="real" name="ClusteringCoefficient" value="0.0"/>
    <att type="integer" name="Degree" value="2"/>
    <att type="boolean" name="Extracellular region" value="true"/>
    <att type="string" name="Gene Name" value="EMILIN1"/>
    <att type="string" name="Identified Proteins (138)" value="EMILIN-1"/>
    <att type="boolean" name="Immorto detected" value="true"/>
    <att type="real" name="Immorto nSC" value="0.049657092"/>
    <att type="real" name="Immorto/PSF" value="0.998415138"/>
    <att type="boolean" name="PSF detected" value="true"/>
    <att type="real" name="PSF nSC" value="0.024855836"/>
    <att type="boolean" name="Plasma membrane/cell surface" value="false"/>
    <att type="string" name="UniProt Accession" value="Q9Y6C2"/>
    <att type="string" name="canonicalName" value="uniprotkb:Q9Y6C2"/>
    <att type="list" name="cytoscape.alias.list">
      <att type="string" name="cytoscape.alias.list" value="uniprotkb:Q9Y6C2"/>
    </att>
    <att type="string" name="uniprotkb:" value="uniprotkb:Q9Y6C2"/>
    <att type="string" name="uniprotkb:(gene name)" value="uniprotkb:EMILIN1(gene name)"/>
    <graphics type="ELLIPSE" h="40.0" w="40.0" x="1162.753662109375" y="-203.96566772460938" fill="#ff8080" width="5" outline="#000000" cy:nodeTransparency="1.0" cy:nodeLabelFont="SansSerif.bold-0-12" cy:borderLineType="solid"/>
  </node>
  <node label="uniprotkb:P02452" id="-9246">
    <att type="integer" name="#" value="23"/>
    <att type="string" name="Accession Number (unique)" value="IPI00297646"/>
    <att type="real" name="ClusteringCoefficient" value="0.45454545"/>
    <att type="integer" name="Degree" value="13"/>
    <att type="boolean" name="Extracellular region" value="true"/>
    <att type="string" name="Gene Name" value="COL1A1"/>
    <att type="string" name="Identified Proteins (138)" value="Collagen alpha-1(I) chain"/>
    <att type="boolean" name="Immorto detected" value="true"/>
    <att type="real" name="Immorto nSC" value="0.007361425"/>
    <att type="real" name="Immorto/PSF" value="2.850765082"/>
    <att type="boolean" name="PSF detected" value="true"/>
    <att type="real" name="PSF nSC" value="0.00102046"/>
    <att type="boolean" name="Plasma membrane/cell surface" value="false"/>
    <att type="string" name="UniProt Accession" value="P02452"/>
    <att type="string" name="canonicalName" value="uniprotkb:P02452"/>
    <att type="list" name="cytoscape.alias.list">
      <att type="string" name="cytoscape.alias.list" value="uniprotkb:P02452"/>
    </att>
    <att type="string" name="uniprotkb:" value="uniprotkb:P02452"/>
    <att type="string" name="uniprotkb:(gene name)" value="uniprotkb:COL1A1(gene name)"/>
    <graphics type="ELLIPSE" h="40.0" w="40.0" x="95.07122802734375" y="949.2662353515625" fill="#ff0000" width="5" outline="#000000" cy:nodeTransparency="1.0" cy:nodeLabelFont="SansSerif.bold-0-12" cy:borderLineType="solid"/>
  </node>
  <node label="uniprotkb:P12110" id="-11622">
    <att type="integer" name="#" value="44"/>
    <att type="string" name="Accession Number (unique)" value="IPI00304840"/>
    <att type="real" name="ClusteringCoefficient" value="1.0"/>
    <att type="integer" name="Degree" value="7"/>
    <att type="boolean" name="Extracellular region" value="true"/>
    <att type="string" name="Gene Name" value="COL6A2"/>
    <att type="string" name="Identified Proteins (138)" value="Isoform 2C2 of Collagen alpha-2(VI) chain"/>
    <att type="boolean" name="Immorto detected" value="true"/>
    <att type="real" name="Immorto nSC" value="0.004490975"/>
    <att type="real" name="Immorto/PSF" value="2.202089338"/>
    <att type="boolean" name="PSF detected" value="true"/>
    <att type="real" name="PSF nSC" value="9.75991E-4"/>
    <att type="boolean" name="Plasma membrane/cell surface" value="false"/>
    <att type="string" name="UniProt Accession" value="P12110"/>
    <att type="string" name="canonicalName" value="uniprotkb:P12110"/>
    <att type="list" name="cytoscape.alias.list">
      <att type="string" name="cytoscape.alias.list" value="uniprotkb:P12110"/>
    </att>
    <att type="string" name="uniprotkb:" value="uniprotkb:P12110"/>
    <att type="string" name="uniprotkb:(gene name)" value="uniprotkb:COL6A2(gene name)"/>
    <graphics type="ELLIPSE" h="40.0" w="40.0" x="269.5379943847656" y="1158.08740234375" fill="#ff0000" width="5" outline="#000000" cy:nodeTransparency="1.0" cy:nodeLabelFont="SansSerif.bold-0-12" cy:borderLineType="solid"/>
  </node>
  <node label="uniprotkb:P14625" id="-9225">
    <att type="integer" name="#" value="30"/>
    <att type="string" name="Accession Number (unique)" value="IPI00027230"/>
    <att type="real" name="ClusteringCoefficient" value="0.5"/>
    <att type="integer" name="Degree" value="7"/>
    <att type="boolean" name="Extracellular region" value="false"/>
    <att type="string" name="Gene Name" value="HSP90B1"/>
    <att type="string" name="Identified Proteins (138)" value="Endoplasmin"/>
    <att type="boolean" name="Immorto detected" value="true"/>
    <att type="real" name="Immorto nSC" value="0.001190794"/>
    <att type="real" name="Immorto/PSF" value="-3.069547377"/>
    <att type="boolean" name="PSF detected" value="true"/>
    <att type="real" name="PSF nSC" value="0.009996832"/>
    <att type="boolean" name="Plasma membrane/cell surface" value="true"/>
    <att type="string" name="UniProt Accession" value="P14625"/>
    <att type="string" name="canonicalName" value="uniprotkb:P14625"/>
    <att type="list" name="cytoscape.alias.list">
      <att type="string" name="cytoscape.alias.list" value="uniprotkb:P14625"/>
    </att>
    <att type="string" name="node.shape" value="roundrect"/>
    <att type="string" name="uniprotkb:" value="uniprotkb:P14625"/>
    <att type="string" name="uniprotkb:(gene name)" value="uniprotkb:HSP90B1(gene name)"/>
    <graphics type="ROUNDED_RECTANGLE" h="40.0" w="40.0" x="603.6520385742188" y="274.30218505859375" fill="#0000ff" width="5" outline="#000000" cy:nodeTransparency="1.0" cy:nodeLabelFont="SansSerif.bold-0-12" cy:borderLineType="solid"/>
  </node>
  <node label="uniprotkb:P63000" id="-11343">
    <att type="integer" name="#" value="78"/>
    <att type="string" name="Accession Number (unique)" value="IPI00010271"/>
    <att type="real" name="ClusteringCoefficient" value="0.33333333"/>
    <att type="integer" name="Degree" value="3"/>
    <att type="boolean" name="Extracellular region" value="false"/>
    <att type="string" name="Gene Name" value="RAC1"/>
    <att type="string" name="Identified Proteins (138)" value="Isoform A of Ras-related C3 botulinum toxin substrate 1"/>
    <att type="boolean" name="Immorto detected" value="true"/>
    <att type="real" name="Immorto nSC" value="0.005914826"/>
    <att type="real" name="Immorto/PSF" value="1.202659847"/>
    <att type="boolean" name="PSF detected" value="true"/>
    <att type="real" name="PSF nSC" value="0.002569835"/>
    <att type="boolean" name="Plasma membrane/cell surface" value="true"/>
    <att type="string" name="UniProt Accession" value="P63000"/>
    <att type="string" name="canonicalName" value="uniprotkb:P63000"/>
    <att type="list" name="cytoscape.alias.list">
      <att type="string" name="cytoscape.alias.list" value="uniprotkb:P63000"/>
    </att>
    <att type="string" name="node.shape" value="roundrect"/>
    <att type="string" name="uniprotkb:" value="uniprotkb:P63000"/>
    <att type="string" name="uniprotkb:(gene name)" value="uniprotkb:RAC1(gene name)"/>
    <graphics type="ROUNDED_RECTANGLE" h="40.0" w="40.0" x="58.02228546142578" y="279.69122314453125" fill="#ff6666" width="5" outline="#000000" cy:nodeTransparency="1.0" cy:nodeLabelFont="SansSerif.bold-0-12" cy:borderLineType="solid"/>
  </node>
  <node label="uniprotkb:P24821" id="-7379">
    <att type="integer" name="#" value="11"/>
    <att type="string" name="Accession Number (unique)" value="IPI00220213"/>
    <att type="real" name="ClusteringCoefficient" value="0.82142857"/>
    <att type="integer" name="Degree" value="8"/>
    <att type="boolean" name="Extracellular region" value="true"/>
    <att type="string" name="Gene Name" value="TNC"/>
    <att type="string" name="Identified Proteins (138)" value="Isoform 4 of Tenascin"/>
    <att type="boolean" name="Immorto detected" value="true"/>
    <att type="real" name="Immorto nSC" value="0.017212092"/>
    <att type="real" name="Immorto/PSF" value="0.480349575"/>
    <att type="boolean" name="PSF detected" value="true"/>
    <att type="real" name="PSF nSC" value="0.012337695"/>
    <att type="boolean" name="Plasma membrane/cell surface" value="false"/>
    <att type="string" name="UniProt Accession" value="P24821"/>
    <att type="string" name="canonicalName" value="uniprotkb:P24821"/>
    <att type="list" name="cytoscape.alias.list">
      <att type="string" name="cytoscape.alias.list" value="uniprotkb:P24821"/>
    </att>
    <att type="string" name="uniprotkb:" value="uniprotkb:P24821"/>
    <att type="string" name="uniprotkb:(gene name)" value="uniprotkb:TNC(gene name)"/>
    <graphics type="ELLIPSE" h="40.0" w="40.0" x="323.4272155761719" y="1044.920166015625" fill="#ffc2c2" width="5" outline="#000000" cy:nodeTransparency="1.0" cy:nodeLabelFont="SansSerif.bold-0-12" cy:borderLineType="solid"/>
  </node>
  <node label="uniprotkb:Q6NZI2" id="-2065">
    <att type="integer" name="#" value="134"/>
    <att type="string" name="Accession Number (unique)" value="IPI00176903"/>
    <att type="real" name="ClusteringCoefficient" value="0.0"/>
    <att type="integer" name="Degree" value="0"/>
    <att type="boolean" name="Extracellular region" value="false"/>
    <att type="string" name="Gene Name" value="PTRF"/>
    <att type="string" name="Identified Proteins (138)" value="Isoform 1 of Polymerase I and transcript release factor"/>
    <att type="boolean" name="Immorto detected" value="false"/>
    <att type="real" name="Immorto nSC" value="0.0"/>
    <att type="real" name="Immorto/PSF" value="-100.0"/>
    <att type="boolean" name="PSF detected" value="true"/>
    <att type="real" name="PSF nSC" value="0.001255036"/>
    <att type="boolean" name="Plasma membrane/cell surface" value="true"/>
    <att type="string" name="UniProt Accession" value="Q6NZI2"/>
    <att type="string" name="canonicalName" value="uniprotkb:Q6NZI2"/>
    <att type="list" name="cytoscape.alias.list">
      <att type="string" name="cytoscape.alias.list" value="uniprotkb:Q6NZI2"/>
    </att>
    <att type="string" name="node.borderColor" value="153,153,153"/>
    <att type="string" name="node.shape" value="roundrect"/>
    <att type="string" name="uniprotkb:" value="uniprotkb:Q6NZI2"/>
    <att type="string" name="uniprotkb:(gene name)" value="uniprotkb:PTRF(gene name)"/>
    <graphics type="ROUNDED_RECTANGLE" h="40.0" w="40.0" x="59.369537353515625" y="1560.9102783203125" fill="#0000ff" width="5" outline="#999999" cy:nodeTransparency="1.0" cy:nodeLabelFont="SansSerif.bold-0-12" cy:borderLineType="solid"/>
  </node>
  <node label="uniprotkb:P08758" id="-11287">
    <att type="integer" name="#" value="60"/>
    <att type="string" name="Accession Number (unique)" value="IPI00329801"/>
    <att type="real" name="ClusteringCoefficient" value="0.0"/>
    <att type="integer" name="Degree" value="0"/>
    <att type="boolean" name="Extracellular region" value="false"/>
    <att type="string" name="Gene Name" value="ANXA5"/>
    <att type="string" name="Identified Proteins (138)" value="Annexin A5"/>
    <att type="boolean" name="Immorto detected" value="false"/>
    <att type="real" name="Immorto nSC" value="0.0"/>
    <att type="real" name="Immorto/PSF" value="-100.0"/>
    <att type="boolean" name="PSF detected" value="true"/>
    <att type="real" name="PSF nSC" value="0.010493494"/>
    <att type="boolean" name="Plasma membrane/cell surface" value="true"/>
    <att type="string" name="UniProt Accession" value="P08758"/>
    <att type="string" name="canonicalName" value="uniprotkb:P08758"/>
    <att type="list" name="cytoscape.alias.list">
      <att type="string" name="cytoscape.alias.list" value="uniprotkb:P08758"/>
    </att>
    <att type="string" name="node.borderColor" value="153,153,153"/>
    <att type="string" name="node.shape" value="roundrect"/>
    <att type="string" name="uniprotkb:" value="uniprotkb:P08758"/>
    <att type="string" name="uniprotkb:(gene name)" value="uniprotkb:ANXA5(gene name)"/>
    <graphics type="ROUNDED_RECTANGLE" h="40.0" w="40.0" x="160.41204833984375" y="1560.9102783203125" fill="#0000ff" width="5" outline="#999999" cy:nodeTransparency="1.0" cy:nodeLabelFont="SansSerif.bold-0-12" cy:borderLineType="solid"/>
  </node>
  <node label="uniprotkb:P15144" id="-10523">
    <att type="integer" name="#" value="112"/>
    <att type="string" name="Accession Number (unique)" value="IPI00221224"/>
    <att type="real" name="ClusteringCoefficient" value="0.0"/>
    <att type="integer" name="Degree" value="2"/>
    <att type="boolean" name="Extracellular region" value="false"/>
    <att type="string" name="Gene Name" value="ANPEP"/>
    <att type="string" name="Identified Proteins (138)" value="Aminopeptidase N"/>
    <att type="boolean" name="Immorto detected" value="false"/>
    <att type="real" name="Immorto nSC" value="0.0"/>
    <att type="real" name="Immorto/PSF" value="-100.0"/>
    <att type="boolean" name="PSF detected" value="true"/>
    <att type="real" name="PSF nSC" value="6.44745E-4"/>
    <att type="boolean" name="Plasma membrane/cell surface" value="true"/>
    <att type="string" name="UniProt Accession" value="P15144"/>
    <att type="string" name="canonicalName" value="uniprotkb:P15144"/>
    <att type="list" name="cytoscape.alias.list">
      <att type="string" name="cytoscape.alias.list" value="uniprotkb:P15144"/>
    </att>
    <att type="string" name="node.borderColor" value="153,153,153"/>
    <att type="string" name="node.shape" value="roundrect"/>
    <att type="string" name="uniprotkb:" value="uniprotkb:P15144"/>
    <att type="string" name="uniprotkb:(gene name)" value="uniprotkb:ANPEP(gene name)"/>
    <graphics type="ROUNDED_RECTANGLE" h="40.0" w="40.0" x="1290.7410888671875" y="-203.96566772460938" fill="#0000ff" width="5" outline="#999999" cy:nodeTransparency="1.0" cy:nodeLabelFont="SansSerif.bold-0-12" cy:borderLineType="solid"/>
  </node>
  <node label="uniprotkb:P04083" id="-10517">
    <att type="integer" name="#" value="39"/>
    <att type="string" name="Accession Number (unique)" value="IPI00218918"/>
    <att type="real" name="ClusteringCoefficient" value="0.0"/>
    <att type="integer" name="Degree" value="2"/>
    <att type="boolean" name="Extracellular region" value="true"/>
    <att type="string" name="Gene Name" value="ANXA1"/>
    <att type="string" name="Identified Proteins (138)" value="Annexin A1"/>
    <att type="boolean" name="Immorto detected" value="true"/>
    <att type="real" name="Immorto nSC" value="0.002809052"/>
    <att type="real" name="Immorto/PSF" value="-2.615718465"/>
    <att type="boolean" name="PSF detected" value="true"/>
    <att type="real" name="PSF nSC" value="0.017217476"/>
    <att type="boolean" name="Plasma membrane/cell surface" value="false"/>
    <att type="string" name="UniProt Accession" value="P04083"/>
    <att type="string" name="canonicalName" value="uniprotkb:P04083"/>
    <att type="list" name="cytoscape.alias.list">
      <att type="string" name="cytoscape.alias.list" value="uniprotkb:P04083"/>
    </att>
    <att type="string" name="uniprotkb:" value="uniprotkb:P04083"/>
    <att type="string" name="uniprotkb:(gene name)" value="uniprotkb:ANXA1(gene name)"/>
    <graphics type="ELLIPSE" h="40.0" w="40.0" x="520.7969970703125" y="1356.130615234375" fill="#0000ff" width="5" outline="#000000" cy:nodeTransparency="1.0" cy:nodeLabelFont="SansSerif.bold-0-12" cy:borderLineType="solid"/>
  </node>
  <node label="uniprotkb:Q07065" id="-9965">
    <att type="integer" name="#" value="40"/>
    <att type="string" name="Accession Number (unique)" value="IPI00141318"/>
    <att type="real" name="ClusteringCoefficient" value="0.0"/>
    <att type="integer" name="Degree" value="0"/>
    <att type="boolean" name="Extracellular region" value="false"/>
    <att type="string" name="Gene Name" value="CKAP4"/>
    <att type="string" name="Identified Proteins (138)" value="Isoform 1 of Cytoskeleton-associated protein 4"/>
    <att type="boolean" name="Immorto detected" value="false"/>
    <att type="real" name="Immorto nSC" value="0.0"/>
    <att type="real" name="Immorto/PSF" value="-100.0"/>
    <att type="boolean" name="PSF detected" value="true"/>
    <att type="real" name="PSF nSC" value="0.009356288"/>
    <att type="boolean" name="Plasma membrane/cell surface" value="true"/>
    <att type="string" name="UniProt Accession" value="Q07065"/>
    <att type="string" name="canonicalName" value="uniprotkb:Q07065"/>
    <att type="list" name="cytoscape.alias.list">
      <att type="string" name="cytoscape.alias.list" value="uniprotkb:Q07065"/>
    </att>
    <att type="string" name="node.borderColor" value="153,153,153"/>
    <att type="string" name="node.shape" value="roundrect"/>
    <att type="string" name="uniprotkb:" value="uniprotkb:Q07065"/>
    <att type="string" name="uniprotkb:(gene name)" value="uniprotkb:CKAP4(gene name)"/>
    <graphics type="ROUNDED_RECTANGLE" h="40.0" w="40.0" x="261.45458984375" y="1560.9102783203125" fill="#0000ff" width="5" outline="#999999" cy:nodeTransparency="1.0" cy:nodeLabelFont="SansSerif.bold-0-12" cy:borderLineType="solid"/>
  </node>
  <node label="uniprotkb:Q92743" id="-7774">
    <att type="integer" name="#" value="8"/>
    <att type="string" name="Accession Number (unique)" value="IPI00003176"/>
    <att type="real" name="ClusteringCoefficient" value="0.0"/>
    <att type="integer" name="Degree" value="1"/>
    <att type="boolean" name="Extracellular region" value="true"/>
    <att type="string" name="Gene Name" value="HTRA1"/>
    <att type="string" name="Identified Proteins (138)" value="Serine protease HTRA1"/>
    <att type="boolean" name="Immorto detected" value="true"/>
    <att type="real" name="Immorto nSC" value="0.095003236"/>
    <att type="real" name="Immorto/PSF" value="0.41036962"/>
    <att type="boolean" name="PSF detected" value="true"/>
    <att type="real" name="PSF nSC" value="0.07148334"/>
    <att type="boolean" name="Plasma membrane/cell surface" value="false"/>
    <att type="string" name="UniProt Accession" value="Q92743"/>
    <att type="string" name="canonicalName" value="uniprotkb:Q92743"/>
    <att type="list" name="cytoscape.alias.list">
      <att type="string" name="cytoscape.alias.list" value="uniprotkb:Q92743"/>
    </att>
    <att type="string" name="uniprotkb:" value="uniprotkb:Q92743"/>
    <att type="string" name="uniprotkb:(gene name)" value="uniprotkb:HTRA1(gene name)"/>
    <graphics type="ELLIPSE" h="40.0" w="40.0" x="57.63175964355469" y="1053.631591796875" fill="#ffcbcb" width="5" outline="#000000" cy:nodeTransparency="1.0" cy:nodeLabelFont="SansSerif.bold-0-12" cy:borderLineType="solid"/>
  </node>
  <node label="uniprotkb:P02751" id="-7994">
    <att type="integer" name="#" value="2"/>
    <att type="string" name="Accession Number (unique)" value="IPI00845263"/>
    <att type="real" name="ClusteringCoefficient" value="0.31868132"/>
    <att type="integer" name="Degree" value="16"/>
    <att type="boolean" name="Extracellular region" value="true"/>
    <att type="string" name="Gene Name" value="FN1"/>
    <att type="string" name="Identified Proteins (138)" value="fibronectin 1 isoform 2 preproprotein"/>
    <att type="boolean" name="Immorto detected" value="true"/>
    <att type="real" name="Immorto nSC" value="0.057179424"/>
    <att type="real" name="Immorto/PSF" value="4.613461857"/>
    <att type="boolean" name="PSF detected" value="true"/>
    <att type="real" name="PSF nSC" value="0.002335874"/>
    <att type="boolean" name="Plasma membrane/cell surface" value="false"/>
    <att type="string" name="UniProt Accession" value="P02751"/>
    <att type="string" name="canonicalName" value="uniprotkb:P02751"/>
    <att type="list" name="cytoscape.alias.list">
      <att type="string" name="cytoscape.alias.list" value="uniprotkb:P02751"/>
    </att>
    <att type="string" name="uniprotkb:" value="uniprotkb:P02751"/>
    <att type="string" name="uniprotkb:(gene name)" value="uniprotkb:FN1(gene name)"/>
    <graphics type="ELLIPSE" h="40.0" w="40.0" x="241.91961669921875" y="930.405029296875" fill="#ff0000" width="5" outline="#000000" cy:nodeTransparency="1.0" cy:nodeLabelFont="SansSerif.bold-0-12" cy:borderLineType="solid"/>
  </node>
  <node label="uniprotkb:P48047" id="-9727">
    <att type="integer" name="#" value="111"/>
    <att type="string" name="Accession Number (unique)" value="IPI00007611"/>
    <att type="real" name="ClusteringCoefficient" value="1.0"/>
    <att type="integer" name="Degree" value="2"/>
    <att type="boolean" name="Extracellular region" value="false"/>
    <att type="string" name="Gene Name" value="ATP5O"/>
    <att type="string" name="Identified Proteins (138)" value="&quot;ATP synthase subunit O, mitochondrial&quot;"/>
    <att type="boolean" name="Immorto detected" value="true"/>
    <att type="real" name="Immorto nSC" value="0.002857905"/>
    <att type="real" name="Immorto/PSF" value="-0.30043591"/>
    <att type="boolean" name="PSF detected" value="true"/>
    <att type="real" name="PSF nSC" value="0.003519557"/>
    <att type="boolean" name="Plasma membrane/cell surface" value="true"/>
    <att type="string" name="UniProt Accession" value="P48047"/>
    <att type="string" name="canonicalName" value="uniprotkb:P48047"/>
    <att type="list" name="cytoscape.alias.list">
      <att type="string" name="cytoscape.alias.list" value="uniprotkb:P48047"/>
    </att>
    <att type="string" name="node.shape" value="roundrect"/>
    <att type="string" name="uniprotkb:" value="uniprotkb:P48047"/>
    <att type="string" name="uniprotkb:(gene name)" value="uniprotkb:ATP5O(gene name)"/>
    <graphics type="ROUNDED_RECTANGLE" h="39.99999237060547" w="40.0" x="204.87078857421875" y="123.41211318969727" fill="#d9d9ff" width="5" outline="#000000" cy:nodeTransparency="1.0" cy:nodeLabelFont="SansSerif.bold-0-12" cy:borderLineType="solid"/>
  </node>
  <node label="uniprotkb:P02765" id="-10943">
    <att type="integer" name="#" value="52"/>
    <att type="string" name="Accession Number (unique)" value="IPI00022431"/>
    <att type="real" name="ClusteringCoefficient" value="0.0"/>
    <att type="integer" name="Degree" value="0"/>
    <att type="boolean" name="Extracellular region" value="true"/>
    <att type="string" name="Gene Name" value="AHSG"/>
    <att type="string" name="Identified Proteins (138)" value="&quot;cDNA FLJ55606, highly similar to Alpha-2-HS-glycoprotein&quot;"/>
    <att type="boolean" name="Immorto detected" value="true"/>
    <att type="real" name="Immorto nSC" value="0.003263282"/>
    <att type="real" name="Immorto/PSF" value="1.506919012"/>
    <att type="boolean" name="PSF detected" value="true"/>
    <att type="real" name="PSF nSC" value="0.001148224"/>
    <att type="boolean" name="Plasma membrane/cell surface" value="false"/>
    <att type="string" name="UniProt Accession" value="P02765"/>
    <att type="string" name="canonicalName" value="uniprotkb:P02765"/>
    <att type="list" name="cytoscape.alias.list">
      <att type="string" name="cytoscape.alias.list" value="uniprotkb:P02765"/>
    </att>
    <att type="string" name="uniprotkb:" value="uniprotkb:P02765"/>
    <att type="string" name="uniprotkb:(gene name)" value="uniprotkb:AHSG(gene name)"/>
    <graphics type="ELLIPSE" h="40.0" w="40.0" x="362.4969787597656" y="1560.9102783203125" fill="#ff3f3f" width="5" outline="#000000" cy:nodeTransparency="1.0" cy:nodeLabelFont="SansSerif.bold-0-12" cy:borderLineType="solid"/>
  </node>
  <node label="uniprotkb:P05121" id="-6051">
    <att type="integer" name="#" value="63"/>
    <att type="string" name="Accession Number (unique)" value="IPI00007118"/>
    <att type="real" name="ClusteringCoefficient" value="0.0"/>
    <att type="integer" name="Degree" value="3"/>
    <att type="boolean" name="Extracellular region" value="true"/>
    <att type="string" name="Gene Name" value="SERPINE1"/>
    <att type="string" name="Identified Proteins (138)" value="Plasminogen activator inhibitor 1"/>
    <att type="boolean" name="Immorto detected" value="true"/>
    <att type="real" name="Immorto nSC" value="0.003898635"/>
    <att type="real" name="Immorto/PSF" value="-0.015266757"/>
    <att type="boolean" name="PSF detected" value="true"/>
    <att type="real" name="PSF nSC" value="0.00394011"/>
    <att type="boolean" name="Plasma membrane/cell surface" value="false"/>
    <att type="string" name="UniProt Accession" value="P05121"/>
    <att type="string" name="canonicalName" value="uniprotkb:P05121"/>
    <att type="list" name="cytoscape.alias.list">
      <att type="string" name="cytoscape.alias.list" value="uniprotkb:P05121"/>
    </att>
    <att type="string" name="uniprotkb:" value="uniprotkb:P05121"/>
    <att type="string" name="uniprotkb:(gene name)" value="uniprotkb:SERPINE1(gene name)"/>
    <graphics type="ELLIPSE" h="40.0" w="39.99999809265137" x="-21.447884559631348" y="1216.5167236328125" fill="#fdfdff" width="5" outline="#000000" cy:nodeTransparency="1.0" cy:nodeLabelFont="SansSerif.bold-0-12" cy:borderLineType="solid"/>
  </node>
  <node label="uniprotkb:P06396" id="-11367">
    <att type="integer" name="#" value="118"/>
    <att type="string" name="Accession Number (unique)" value="IPI00026314"/>
    <att type="real" name="ClusteringCoefficient" value="0.0"/>
    <att type="integer" name="Degree" value="3"/>
    <att type="boolean" name="Extracellular region" value="true"/>
    <att type="string" name="Gene Name" value="GSN"/>
    <att type="string" name="Identified Proteins (138)" value="Isoform 1 of Gelsolin"/>
    <att type="boolean" name="Immorto detected" value="true"/>
    <att type="real" name="Immorto nSC" value="6.79995E-4"/>
    <att type="real" name="Immorto/PSF" value="-0.278301162"/>
    <att type="boolean" name="PSF detected" value="true"/>
    <att type="real" name="PSF nSC" value="8.24674E-4"/>
    <att type="boolean" name="Plasma membrane/cell surface" value="false"/>
    <att type="string" name="UniProt Accession" value="P06396"/>
    <att type="string" name="canonicalName" value="uniprotkb:P06396"/>
    <att type="list" name="cytoscape.alias.list">
      <att type="string" name="cytoscape.alias.list" value="uniprotkb:P06396"/>
    </att>
    <att type="string" name="uniprotkb:" value="uniprotkb:P06396"/>
    <att type="string" name="uniprotkb:(gene name)" value="uniprotkb:GSN(gene name)"/>
    <graphics type="ELLIPSE" h="40.0" w="40.0" x="349.6131591796875" y="956.784423828125" fill="#dcdcff" width="5" outline="#000000" cy:nodeTransparency="1.0" cy:nodeLabelFont="SansSerif.bold-0-12" cy:borderLineType="solid"/>
  </node>
  <node label="uniprotkb:P27105" id="-11431">
    <att type="integer" name="#" value="55"/>
    <att type="string" name="Accession Number (unique)" value="IPI00219682"/>
    <att type="real" name="ClusteringCoefficient" value="0.0"/>
    <att type="integer" name="Degree" value="2"/>
    <att type="boolean" name="Extracellular region" value="false"/>
    <att type="string" name="Gene Name" value="STOM"/>
    <att type="string" name="Identified Proteins (138)" value="Erythrocyte band 7 integral membrane protein"/>
    <att type="boolean" name="Immorto detected" value="true"/>
    <att type="real" name="Immorto nSC" value="0.005482456"/>
    <att type="real" name="Immorto/PSF" value="-1.225103045"/>
    <att type="boolean" name="PSF detected" value="true"/>
    <att type="real" name="PSF nSC" value="0.012816455"/>
    <att type="boolean" name="Plasma membrane/cell surface" value="true"/>
    <att type="string" name="UniProt Accession" value="P27105"/>
    <att type="string" name="canonicalName" value="uniprotkb:P27105"/>
    <att type="list" name="cytoscape.alias.list">
      <att type="string" name="cytoscape.alias.list" value="uniprotkb:P27105"/>
    </att>
    <att type="string" name="node.shape" value="roundrect"/>
    <att type="string" name="uniprotkb:" value="uniprotkb:P27105"/>
    <att type="string" name="uniprotkb:(gene name)" value="uniprotkb:STOM(gene name)"/>
    <graphics type="ROUNDED_RECTANGLE" h="40.0" w="40.0" x="1418.7279052734375" y="-203.96566772460938" fill="#6363ff" width="5" outline="#000000" cy:nodeTransparency="1.0" cy:nodeLabelFont="SansSerif.bold-0-12" cy:borderLineType="solid"/>
  </node>
  <node label="uniprotkb:P38646" id="-6384">
    <att type="integer" name="#" value="84"/>
    <att type="string" name="Accession Number (unique)" value="IPI00007765"/>
    <att type="real" name="ClusteringCoefficient" value="0.6"/>
    <att type="integer" name="Degree" value="5"/>
    <att type="boolean" name="Extracellular region" value="false"/>
    <att type="string" name="Gene Name" value="HSPA9"/>
    <att type="string" name="Identified Proteins (138)" value="&quot;Stress-70 protein, mitochondrial&quot;"/>
    <att type="boolean" name="Immorto detected" value="false"/>
    <att type="real" name="Immorto nSC" value="0.0"/>
    <att type="real" name="Immorto/PSF" value="-100.0"/>
    <att type="boolean" name="PSF detected" value="true"/>
    <att type="real" name="PSF nSC" value="0.003010727"/>
    <att type="boolean" name="Plasma membrane/cell surface" value="true"/>
    <att type="string" name="UniProt Accession" value="P38646"/>
    <att type="string" name="canonicalName" value="uniprotkb:P38646"/>
    <att type="list" name="cytoscape.alias.list">
      <att type="string" name="cytoscape.alias.list" value="uniprotkb:P38646"/>
    </att>
    <att type="string" name="node.borderColor" value="153,153,153"/>
    <att type="string" name="node.shape" value="roundrect"/>
    <att type="string" name="uniprotkb:" value="uniprotkb:P38646"/>
    <att type="string" name="uniprotkb:(gene name)" value="uniprotkb:HSPA9(gene name)"/>
    <graphics type="ROUNDED_RECTANGLE" h="40.0" w="40.0" x="459.49798583984375" y="108.59255981445312" fill="#0000ff" width="5" outline="#999999" cy:nodeTransparency="1.0" cy:nodeLabelFont="SansSerif.bold-0-12" cy:borderLineType="solid"/>
  </node>
  <node label="uniprotkb:Q00610" id="-10499">
    <att type="integer" name="#" value="99"/>
    <att type="string" name="Accession Number (unique)" value="IPI00024067"/>
    <att type="real" name="ClusteringCoefficient" value="0.0"/>
    <att type="integer" name="Degree" value="3"/>
    <att type="boolean" name="Extracellular region" value="false"/>
    <att type="string" name="Gene Name" value="CLTC"/>
    <att type="string" name="Identified Proteins (138)" value="Isoform 1 of Clathrin heavy chain 1"/>
    <att type="boolean" name="Immorto detected" value="false"/>
    <att type="real" name="Immorto nSC" value="0.0"/>
    <att type="real" name="Immorto/PSF" value="-100.0"/>
    <att type="boolean" name="PSF detected" value="true"/>
    <att type="real" name="PSF nSC" value="4.21614E-4"/>
    <att type="boolean" name="Plasma membrane/cell surface" value="true"/>
    <att type="string" name="UniProt Accession" value="Q00610"/>
    <att type="string" name="canonicalName" value="uniprotkb:Q00610"/>
    <att type="list" name="cytoscape.alias.list">
      <att type="string" name="cytoscape.alias.list" value="uniprotkb:Q00610"/>
    </att>
    <att type="string" name="node.borderColor" value="153,153,153"/>
    <att type="string" name="node.shape" value="roundrect"/>
    <att type="string" name="uniprotkb:" value="uniprotkb:Q00610"/>
    <att type="string" name="uniprotkb:(gene name)" value="uniprotkb:CLTC(gene name)"/>
    <graphics type="ROUNDED_RECTANGLE" h="40.0" w="40.0" x="-215.6786651611328" y="265.11285400390625" fill="#0000ff" width="5" outline="#999999" cy:nodeTransparency="1.0" cy:nodeLabelFont="SansSerif.bold-0-12" cy:borderLineType="solid"/>
  </node>
  <node label="uniprotkb:P02771" id="-11010">
    <att type="integer" name="#" value="106"/>
    <att type="string" name="Accession Number (unique)" value="IPI00022443"/>
    <att type="real" name="ClusteringCoefficient" value="0.0"/>
    <att type="integer" name="Degree" value="0"/>
    <att type="boolean" name="Extracellular region" value="true"/>
    <att type="string" name="Gene Name" value="AFP"/>
    <att type="string" name="Identified Proteins (138)" value="Alpha-fetoprotein"/>
    <att type="boolean" name="Immorto detected" value="true"/>
    <att type="real" name="Immorto nSC" value="0.001271294"/>
    <att type="real" name="Immorto/PSF" value="0.306661338"/>
    <att type="boolean" name="PSF detected" value="true"/>
    <att type="real" name="PSF nSC" value="0.001027855"/>
    <att type="boolean" name="Plasma membrane/cell surface" value="false"/>
    <att type="string" name="UniProt Accession" value="P02771"/>
    <att type="string" name="canonicalName" value="uniprotkb:P02771"/>
    <att type="list" name="cytoscape.alias.list">
      <att type="string" name="cytoscape.alias.list" value="uniprotkb:P02771"/>
    </att>
    <att type="string" name="uniprotkb:" value="uniprotkb:P02771"/>
    <att type="string" name="uniprotkb:(gene name)" value="uniprotkb:AFP(gene name)"/>
    <graphics type="ELLIPSE" h="40.0" w="40.0" x="463.5396423339844" y="1560.9102783203125" fill="#ffd8d8" width="5" outline="#000000" cy:nodeTransparency="1.0" cy:nodeLabelFont="SansSerif.bold-0-12" cy:borderLineType="solid"/>
  </node>
  <node label="uniprotkb:P31949" id="-11302">
    <att type="integer" name="#" value="69"/>
    <att type="string" name="Accession Number (unique)" value="IPI00013895"/>
    <att type="real" name="ClusteringCoefficient" value="0.0"/>
    <att type="integer" name="Degree" value="1"/>
    <att type="boolean" name="Extracellular region" value="false"/>
    <att type="string" name="Gene Name" value="S100A11"/>
    <att type="string" name="Identified Proteins (138)" value="Protein S100-A11"/>
    <att type="boolean" name="Immorto detected" value="true"/>
    <att type="real" name="Immorto nSC" value="0.005477651"/>
    <att type="real" name="Immorto/PSF" value="-2.367491969"/>
    <att type="boolean" name="PSF detected" value="true"/>
    <att type="real" name="PSF nSC" value="0.028267049"/>
    <att type="boolean" name="Plasma membrane/cell surface" value="true"/>
    <att type="string" name="UniProt Accession" value="P31949"/>
    <att type="string" name="canonicalName" value="uniprotkb:P31949"/>
    <att type="list" name="cytoscape.alias.list">
      <att type="string" name="cytoscape.alias.list" value="uniprotkb:P31949"/>
    </att>
    <att type="string" name="node.shape" value="roundrect"/>
    <att type="string" name="uniprotkb:" value="uniprotkb:P31949"/>
    <att type="string" name="uniprotkb:(gene name)" value="uniprotkb:S100A11(gene name)"/>
    <graphics type="ROUNDED_RECTANGLE" h="40.0" w="40.0" x="562.980712890625" y="1458.669921875" fill="#0000ff" width="5" outline="#000000" cy:nodeTransparency="1.0" cy:nodeLabelFont="SansSerif.bold-0-12" cy:borderLineType="solid"/>
  </node>
  <node label="uniprotkb:P07355" id="-10512">
    <att type="integer" name="#" value="38"/>
    <att type="string" name="Accession Number (unique)" value="IPI00418169"/>
    <att type="real" name="ClusteringCoefficient" value="0.0"/>
    <att type="integer" name="Degree" value="1"/>
    <att type="boolean" name="Extracellular region" value="true"/>
    <att type="string" name="Gene Name" value="ANXA2"/>
    <att type="string" name="Identified Proteins (138)" value="Isoform 2 of Annexin A2"/>
    <att type="boolean" name="Immorto detected" value="true"/>
    <att type="real" name="Immorto nSC" value="0.00109553"/>
    <att type="real" name="Immorto/PSF" value="-3.900749533"/>
    <att type="boolean" name="PSF detected" value="true"/>
    <att type="real" name="PSF nSC" value="0.016363153"/>
    <att type="boolean" name="Plasma membrane/cell surface" value="false"/>
    <att type="string" name="UniProt Accession" value="P07355"/>
    <att type="string" name="canonicalName" value="uniprotkb:P07355"/>
    <att type="list" name="cytoscape.alias.list">
      <att type="string" name="cytoscape.alias.list" value="uniprotkb:P07355"/>
    </att>
    <att type="string" name="uniprotkb:" value="uniprotkb:P07355"/>
    <att type="string" name="uniprotkb:(gene name)" value="uniprotkb:ANXA2(gene name)"/>
    <graphics type="ELLIPSE" h="40.0" w="40.0" x="906.510009765625" y="-203.96566772460938" fill="#0000ff" width="5" outline="#000000" cy:nodeTransparency="1.0" cy:nodeLabelFont="SansSerif.bold-0-12" cy:borderLineType="solid"/>
  </node>
  <node label="uniprotkb:P06703" id="-10513">
    <att type="integer" name="#" value="61"/>
    <att type="string" name="Accession Number (unique)" value="IPI00027463"/>
    <att type="real" name="ClusteringCoefficient" value="0.0"/>
    <att type="integer" name="Degree" value="3"/>
    <att type="boolean" name="Extracellular region" value="false"/>
    <att type="string" name="Gene Name" value="S100A6"/>
    <att type="string" name="Identified Proteins (138)" value="Protein S100-A6"/>
    <att type="boolean" name="Immorto detected" value="true"/>
    <att type="real" name="Immorto nSC" value="0.010955302"/>
    <att type="real" name="Immorto/PSF" value="-0.30043591"/>
    <att type="boolean" name="PSF detected" value="true"/>
    <att type="real" name="PSF nSC" value="0.013491635"/>
    <att type="boolean" name="Plasma membrane/cell surface" value="true"/>
    <att type="string" name="UniProt Accession" value="P06703"/>
    <att type="string" name="canonicalName" value="uniprotkb:P06703"/>
    <att type="list" name="cytoscape.alias.list">
      <att type="string" name="cytoscape.alias.list" value="uniprotkb:P06703"/>
    </att>
    <att type="string" name="node.shape" value="roundrect"/>
    <att type="string" name="uniprotkb:" value="uniprotkb:P06703"/>
    <att type="string" name="uniprotkb:(gene name)" value="uniprotkb:S100A6(gene name)"/>
    <graphics type="ROUNDED_RECTANGLE" h="40.0" w="40.0" x="795.6326904296875" y="-203.96566772460938" fill="#d9d9ff" width="5" outline="#000000" cy:nodeTransparency="1.0" cy:nodeLabelFont="SansSerif.bold-0-12" cy:borderLineType="solid"/>
  </node>
  <node label="uniprotkb:P35232" id="-9067">
    <att type="integer" name="#" value="70"/>
    <att type="string" name="Accession Number (unique)" value="IPI00017334"/>
    <att type="real" name="ClusteringCoefficient" value="0.6"/>
    <att type="integer" name="Degree" value="7"/>
    <att type="boolean" name="Extracellular region" value="false"/>
    <att type="string" name="Gene Name" value="PHB"/>
    <att type="string" name="Identified Proteins (138)" value="Prohibitin"/>
    <att type="boolean" name="Immorto detected" value="false"/>
    <att type="real" name="Immorto nSC" value="0.0"/>
    <att type="real" name="Immorto/PSF" value="-100.0"/>
    <att type="boolean" name="PSF detected" value="true"/>
    <att type="real" name="PSF nSC" value="0.007195539"/>
    <att type="boolean" name="Plasma membrane/cell surface" value="true"/>
    <att type="string" name="UniProt Accession" value="P35232"/>
    <att type="string" name="canonicalName" value="uniprotkb:P35232"/>
    <att type="list" name="cytoscape.alias.list">
      <att type="string" name="cytoscape.alias.list" value="uniprotkb:P35232"/>
    </att>
    <att type="string" name="node.borderColor" value="153,153,153"/>
    <att type="string" name="node.shape" value="roundrect"/>
    <att type="string" name="uniprotkb:" value="uniprotkb:P35232"/>
    <att type="string" name="uniprotkb:(gene name)" value="uniprotkb:PHB(gene name)"/>
    <graphics type="ROUNDED_RECTANGLE" h="40.0" w="40.0" x="373.27490234375" y="6.202796936035156" fill="#0000ff" width="5" outline="#999999" cy:nodeTransparency="1.0" cy:nodeLabelFont="SansSerif.bold-0-12" cy:borderLineType="solid"/>
  </node>
  <node label="uniprotkb:P08253" id="-12011">
    <att type="integer" name="#" value="124"/>
    <att type="string" name="Accession Number (unique)" value="IPI00027780"/>
    <att type="real" name="ClusteringCoefficient" value="0.38095238"/>
    <att type="integer" name="Degree" value="7"/>
    <att type="boolean" name="Extracellular region" value="true"/>
    <att type="string" name="Gene Name" value="MMP2"/>
    <att type="string" name="Identified Proteins (138)" value="72 kDa type IV collagenase"/>
    <att type="boolean" name="Immorto detected" value="false"/>
    <att type="real" name="Immorto nSC" value="0.0"/>
    <att type="real" name="Immorto/PSF" value="-100.0"/>
    <att type="boolean" name="PSF detected" value="true"/>
    <att type="real" name="PSF nSC" value="9.58405E-4"/>
    <att type="boolean" name="Plasma membrane/cell surface" value="false"/>
    <att type="string" name="UniProt Accession" value="P08253"/>
    <att type="string" name="canonicalName" value="uniprotkb:P08253"/>
    <att type="list" name="cytoscape.alias.list">
      <att type="string" name="cytoscape.alias.list" value="uniprotkb:P08253"/>
    </att>
    <att type="string" name="node.borderColor" value="153,153,153"/>
    <att type="string" name="uniprotkb:" value="uniprotkb:P08253"/>
    <att type="string" name="uniprotkb:(gene name)" value="uniprotkb:MMP2(gene name)"/>
    <graphics type="ELLIPSE" h="40.0" w="40.0" x="215.6485595703125" y="766.0423583984375" fill="#0000ff" width="5" outline="#999999" cy:nodeTransparency="1.0" cy:nodeLabelFont="SansSerif.bold-0-12" cy:borderLineType="solid"/>
  </node>
  <node label="uniprotkb:P13611" id="-11448">
    <att type="integer" name="#" value="45"/>
    <att type="string" name="Accession Number (unique)" value="IPI00215628"/>
    <att type="real" name="ClusteringCoefficient" value="0.0"/>
    <att type="integer" name="Degree" value="2"/>
    <att type="boolean" name="Extracellular region" value="true"/>
    <att type="string" name="Gene Name" value="VCAN"/>
    <att type="string" name="Identified Proteins (138)" value="Isoform V1 of Versican core protein"/>
    <att type="boolean" name="Immorto detected" value="true"/>
    <att type="real" name="Immorto nSC" value="0.001709815"/>
    <att type="real" name="Immorto/PSF" value="0.868173092"/>
    <att type="boolean" name="PSF detected" value="true"/>
    <att type="real" name="PSF nSC" value="9.36705E-4"/>
    <att type="boolean" name="Plasma membrane/cell surface" value="false"/>
    <att type="string" name="UniProt Accession" value="P13611"/>
    <att type="string" name="canonicalName" value="uniprotkb:P13611"/>
    <att type="list" name="cytoscape.alias.list">
      <att type="string" name="cytoscape.alias.list" value="uniprotkb:P13611"/>
    </att>
    <att type="string" name="uniprotkb:" value="uniprotkb:P13611"/>
    <att type="string" name="uniprotkb:(gene name)" value="uniprotkb:VCAN(gene name)"/>
    <graphics type="ELLIPSE" h="40.0" w="40.0" x="1546.715087890625" y="-203.96566772460938" fill="#ff9090" width="5" outline="#000000" cy:nodeTransparency="1.0" cy:nodeLabelFont="SansSerif.bold-0-12" cy:borderLineType="solid"/>
  </node>
  <node label="uniprotkb:P07996" id="-10330">
    <att type="integer" name="#" value="32"/>
    <att type="string" name="Accession Number (unique)" value="IPI00296099"/>
    <att type="real" name="ClusteringCoefficient" value="0.62222222"/>
    <att type="integer" name="Degree" value="12"/>
    <att type="boolean" name="Extracellular region" value="true"/>
    <att type="string" name="Gene Name" value="THBS1"/>
    <att type="string" name="Identified Proteins (138)" value="Thrombospondin-1"/>
    <att type="boolean" name="Immorto detected" value="true"/>
    <att type="real" name="Immorto nSC" value="0.004927428"/>
    <att type="real" name="Immorto/PSF" value="1.458618249"/>
    <att type="boolean" name="PSF detected" value="true"/>
    <att type="real" name="PSF nSC" value="0.001792802"/>
    <att type="boolean" name="Plasma membrane/cell surface" value="false"/>
    <att type="string" name="UniProt Accession" value="P07996"/>
    <att type="string" name="canonicalName" value="uniprotkb:P07996"/>
    <att type="list" name="cytoscape.alias.list">
      <att type="string" name="cytoscape.alias.list" value="uniprotkb:P07996"/>
    </att>
    <att type="string" name="uniprotkb:" value="uniprotkb:P07996"/>
    <att type="string" name="uniprotkb:(gene name)" value="uniprotkb:THBS1(gene name)"/>
    <graphics type="ELLIPSE" h="40.0" w="40.0" x="330.1634216308594" y="977.5584716796875" fill="#ff4545" width="5" outline="#000000" cy:nodeTransparency="1.0" cy:nodeLabelFont="SansSerif.bold-0-12" cy:borderLineType="solid"/>
  </node>
  <node label="uniprotkb:P06576" id="-9740">
    <att type="integer" name="#" value="54"/>
    <att type="string" name="Accession Number (unique)" value="IPI00303476"/>
    <att type="real" name="ClusteringCoefficient" value="0.41666667"/>
    <att type="integer" name="Degree" value="9"/>
    <att type="boolean" name="Extracellular region" value="false"/>
    <att type="string" name="Gene Name" value="ATP5B"/>
    <att type="string" name="Identified Proteins (138)" value="&quot;ATP synthase subunit beta, mitochondrial&quot;"/>
    <att type="boolean" name="Immorto detected" value="true"/>
    <att type="real" name="Immorto nSC" value="0.002690776"/>
    <att type="real" name="Immorto/PSF" value="-0.94495848"/>
    <att type="boolean" name="PSF detected" value="true"/>
    <att type="real" name="PSF nSC" value="0.005180103"/>
    <att type="boolean" name="Plasma membrane/cell surface" value="true"/>
    <att type="string" name="UniProt Accession" value="P06576"/>
    <att type="string" name="canonicalName" value="uniprotkb:P06576"/>
    <att type="list" name="cytoscape.alias.list">
      <att type="string" name="cytoscape.alias.list" value="uniprotkb:P06576"/>
    </att>
    <att type="string" name="node.shape" value="roundrect"/>
    <att type="string" name="uniprotkb:" value="uniprotkb:P06576"/>
    <att type="string" name="uniprotkb:(gene name)" value="uniprotkb:ATP5B(gene name)"/>
    <graphics type="ROUNDED_RECTANGLE" h="40.0" w="40.0" x="357.1082458496094" y="233.88528442382812" fill="#8787ff" width="5" outline="#000000" cy:nodeTransparency="1.0" cy:nodeLabelFont="SansSerif.bold-0-12" cy:borderLineType="solid"/>
  </node>
  <node label="uniprotkb:P01023" id="-11699">
    <att type="integer" name="#" value="42"/>
    <att type="string" name="Accession Number (unique)" value="IPI00478003"/>
    <att type="real" name="ClusteringCoefficient" value="0.26666667"/>
    <att type="integer" name="Degree" value="6"/>
    <att type="boolean" name="Extracellular region" value="true"/>
    <att type="string" name="Gene Name" value="A2M"/>
    <att type="string" name="Identified Proteins (138)" value="Alpha-2-macroglobulin"/>
    <att type="boolean" name="Immorto detected" value="true"/>
    <att type="real" name="Immorto nSC" value="0.00121026"/>
    <att type="real" name="Immorto/PSF" value="-0.88627539"/>
    <att type="boolean" name="PSF detected" value="true"/>
    <att type="real" name="PSF nSC" value="0.002237041"/>
    <att type="boolean" name="Plasma membrane/cell surface" value="false"/>
    <att type="string" name="UniProt Accession" value="P01023"/>
    <att type="string" name="canonicalName" value="uniprotkb:P01023"/>
    <att type="list" name="cytoscape.alias.list">
      <att type="string" name="cytoscape.alias.list" value="uniprotkb:P01023"/>
    </att>
    <att type="string" name="uniprotkb:" value="uniprotkb:P01023"/>
    <att type="string" name="uniprotkb:(gene name)" value="uniprotkb:A2M(gene name)"/>
    <graphics type="ELLIPSE" h="40.0" w="40.0" x="203.52349853515625" y="461.567626953125" fill="#8e8eff" width="5" outline="#000000" cy:nodeTransparency="1.0" cy:nodeLabelFont="SansSerif.bold-0-12" cy:borderLineType="solid"/>
  </node>
  <node label="uniprotkb:P04792" id="-10809">
    <att type="integer" name="#" value="95"/>
    <att type="string" name="Accession Number (unique)" value="IPI00025512"/>
    <att type="real" name="ClusteringCoefficient" value="0.73333333"/>
    <att type="integer" name="Degree" value="8"/>
    <att type="boolean" name="Extracellular region" value="false"/>
    <att type="string" name="Gene Name" value="HSPB1"/>
    <att type="string" name="Identified Proteins (138)" value="Heat shock protein beta-1"/>
    <att type="boolean" name="Immorto detected" value="false"/>
    <att type="real" name="Immorto nSC" value="0.0"/>
    <att type="real" name="Immorto/PSF" value="-100.0"/>
    <att type="boolean" name="PSF detected" value="true"/>
    <att type="real" name="PSF nSC" value="0.003519557"/>
    <att type="boolean" name="Plasma membrane/cell surface" value="true"/>
    <att type="string" name="UniProt Accession" value="P04792"/>
    <att type="string" name="canonicalName" value="uniprotkb:P04792"/>
    <att type="list" name="cytoscape.alias.list">
      <att type="string" name="cytoscape.alias.list" value="uniprotkb:P04792"/>
    </att>
    <att type="string" name="node.borderColor" value="153,153,153"/>
    <att type="string" name="node.shape" value="roundrect"/>
    <att type="string" name="uniprotkb:" value="uniprotkb:P04792"/>
    <att type="string" name="uniprotkb:(gene name)" value="uniprotkb:HSPB1(gene name)"/>
    <graphics type="ROUNDED_RECTANGLE" h="40.0" w="39.999969482421875" x="509.34535217285156" y="321.4554443359375" fill="#0000ff" width="5" outline="#999999" cy:nodeTransparency="1.0" cy:nodeLabelFont="SansSerif.bold-0-12" cy:borderLineType="solid"/>
  </node>
  <node label="uniprotkb:P35579" id="-9955">
    <att type="integer" name="#" value="7"/>
    <att type="string" name="Accession Number (unique)" value="IPI00019502"/>
    <att type="real" name="ClusteringCoefficient" value="0.39285714"/>
    <att type="integer" name="Degree" value="8"/>
    <att type="boolean" name="Extracellular region" value="false"/>
    <att type="string" name="Gene Name" value="MYH9"/>
    <att type="string" name="Identified Proteins (138)" value="Isoform 1 of Myosin-9"/>
    <att type="boolean" name="Immorto detected" value="true"/>
    <att type="real" name="Immorto nSC" value="0.006181842"/>
    <att type="real" name="Immorto/PSF" value="-2.321248421"/>
    <att type="boolean" name="PSF detected" value="true"/>
    <att type="real" name="PSF nSC" value="0.030894652"/>
    <att type="boolean" name="Plasma membrane/cell surface" value="true"/>
    <att type="string" name="UniProt Accession" value="P35579"/>
    <att type="string" name="canonicalName" value="uniprotkb:P35579"/>
    <att type="list" name="cytoscape.alias.list">
      <att type="string" name="cytoscape.alias.list" value="uniprotkb:P35579"/>
    </att>
    <att type="string" name="node.shape" value="roundrect"/>
    <att type="string" name="uniprotkb:" value="uniprotkb:P35579"/>
    <att type="string" name="uniprotkb:(gene name)" value="uniprotkb:MYH9(gene name)"/>
    <graphics type="ROUNDED_RECTANGLE" h="40.0" w="40.0" x="423.79620361328125" y="457.5260009765625" fill="#0000ff" width="5" outline="#000000" cy:nodeTransparency="1.0" cy:nodeLabelFont="SansSerif.bold-0-12" cy:borderLineType="solid"/>
  </node>
  <node label="uniprotkb:Q05682" id="-12265">
    <att type="integer" name="#" value="100"/>
    <att type="string" name="Accession Number (unique)" value="IPI00014516"/>
    <att type="real" name="ClusteringCoefficient" value="0.0"/>
    <att type="integer" name="Degree" value="0"/>
    <att type="boolean" name="Extracellular region" value="false"/>
    <att type="string" name="Gene Name" value="CALD1"/>
    <att type="string" name="Identified Proteins (138)" value="Isoform 1 of Caldesmon"/>
    <att type="boolean" name="Immorto detected" value="false"/>
    <att type="real" name="Immorto nSC" value="0.0"/>
    <att type="real" name="Immorto/PSF" value="-100.0"/>
    <att type="boolean" name="PSF detected" value="true"/>
    <att type="real" name="PSF nSC" value="0.001525204"/>
    <att type="boolean" name="Plasma membrane/cell surface" value="true"/>
    <att type="string" name="UniProt Accession" value="Q05682"/>
    <att type="string" name="canonicalName" value="uniprotkb:Q05682"/>
    <att type="list" name="cytoscape.alias.list">
      <att type="string" name="cytoscape.alias.list" value="uniprotkb:Q05682"/>
    </att>
    <att type="string" name="node.borderColor" value="153,153,153"/>
    <att type="string" name="node.shape" value="roundrect"/>
    <att type="string" name="uniprotkb:" value="uniprotkb:Q05682"/>
    <att type="string" name="uniprotkb:(gene name)" value="uniprotkb:CALD1(gene name)"/>
    <graphics type="ROUNDED_RECTANGLE" h="40.0" w="40.0" x="564.5820922851562" y="1560.9102783203125" fill="#0000ff" width="5" outline="#999999" cy:nodeTransparency="1.0" cy:nodeLabelFont="SansSerif.bold-0-12" cy:borderLineType="solid"/>
  </node>
  <node label="uniprotkb:P07237" id="-9813">
    <att type="integer" name="#" value="82"/>
    <att type="string" name="Accession Number (unique)" value="IPI00010796"/>
    <att type="real" name="ClusteringCoefficient" value="0.0"/>
    <att type="integer" name="Degree" value="3"/>
    <att type="boolean" name="Extracellular region" value="true"/>
    <att type="string" name="Gene Name" value="P4HB"/>
    <att type="string" name="Identified Proteins (138)" value="Protein disulfide-isomerase"/>
    <att type="boolean" name="Immorto detected" value="false"/>
    <att type="real" name="Immorto nSC" value="0.0"/>
    <att type="real" name="Immorto/PSF" value="-100.0"/>
    <att type="boolean" name="PSF detected" value="true"/>
    <att type="real" name="PSF nSC" value="0.003137808"/>
    <att type="boolean" name="Plasma membrane/cell surface" value="false"/>
    <att type="string" name="UniProt Accession" value="P07237"/>
    <att type="string" name="canonicalName" value="uniprotkb:P07237"/>
    <att type="list" name="cytoscape.alias.list">
      <att type="string" name="cytoscape.alias.list" value="uniprotkb:P07237"/>
    </att>
    <att type="string" name="node.borderColor" value="153,153,153"/>
    <att type="string" name="uniprotkb:" value="uniprotkb:P07237"/>
    <att type="string" name="uniprotkb:(gene name)" value="uniprotkb:P4HB(gene name)"/>
    <graphics type="ELLIPSE" h="40.0" w="40.00000762939453" x="131.59844589233398" y="844.5784301757812" fill="#0000ff" width="5" outline="#999999" cy:nodeTransparency="1.0" cy:nodeLabelFont="SansSerif.bold-0-12" cy:borderLineType="solid"/>
  </node>
  <node label="uniprotkb:P12109" id="-7305">
    <att type="integer" name="#" value="36"/>
    <att type="string" name="Accession Number (unique)" value="IPI00291136"/>
    <att type="real" name="ClusteringCoefficient" value="1.0"/>
    <att type="integer" name="Degree" value="7"/>
    <att type="boolean" name="Extracellular region" value="true"/>
    <att type="string" name="Gene Name" value="COL6A1"/>
    <att type="string" name="Identified Proteins (138)" value="Collagen alpha-1(VI) chain"/>
    <att type="boolean" name="Immorto detected" value="true"/>
    <att type="real" name="Immorto nSC" value="0.005227793"/>
    <att type="real" name="Immorto/PSF" value="2.815430646"/>
    <att type="boolean" name="PSF detected" value="true"/>
    <att type="real" name="PSF nSC" value="7.42659E-4"/>
    <att type="boolean" name="Plasma membrane/cell surface" value="false"/>
    <att type="string" name="UniProt Accession" value="P12109"/>
    <att type="string" name="canonicalName" value="uniprotkb:P12109"/>
    <att type="list" name="cytoscape.alias.list">
      <att type="string" name="cytoscape.alias.list" value="uniprotkb:P12109"/>
    </att>
    <att type="string" name="uniprotkb:" value="uniprotkb:P12109"/>
    <att type="string" name="uniprotkb:(gene name)" value="uniprotkb:COL6A1(gene name)"/>
    <graphics type="ELLIPSE" h="40.0" w="40.0" x="196.78741455078125" y="1154.045654296875" fill="#ff0000" width="5" outline="#000000" cy:nodeTransparency="1.0" cy:nodeLabelFont="SansSerif.bold-0-12" cy:borderLineType="solid"/>
  </node>
  <node label="uniprotkb:P48307" id="-1150">
    <att type="integer" name="#" value="34"/>
    <att type="string" name="Accession Number (unique)" value="IPI00009198"/>
    <att type="real" name="ClusteringCoefficient" value="0.0"/>
    <att type="integer" name="Degree" value="0"/>
    <att type="boolean" name="Extracellular region" value="true"/>
    <att type="string" name="Gene Name" value="TFPI2"/>
    <att type="string" name="Identified Proteins (138)" value="Tissue factor pathway inhibitor 2"/>
    <att type="boolean" name="Immorto detected" value="true"/>
    <att type="real" name="Immorto nSC" value="0.0224592"/>
    <att type="real" name="Immorto/PSF" value="1.095961131"/>
    <att type="boolean" name="PSF detected" value="true"/>
    <att type="real" name="PSF nSC" value="0.010506961"/>
    <att type="boolean" name="Plasma membrane/cell surface" value="false"/>
    <att type="string" name="UniProt Accession" value="P48307"/>
    <att type="string" name="canonicalName" value="uniprotkb:P48307"/>
    <att type="list" name="cytoscape.alias.list">
      <att type="string" name="cytoscape.alias.list" value="uniprotkb:P48307"/>
    </att>
    <att type="string" name="uniprotkb:" value="uniprotkb:P48307"/>
    <att type="string" name="uniprotkb:(gene name)" value="uniprotkb:TFPI2(gene name)"/>
    <graphics type="ELLIPSE" h="40.0" w="40.0" x="665.624755859375" y="1560.9102783203125" fill="#ff7373" width="5" outline="#000000" cy:nodeTransparency="1.0" cy:nodeLabelFont="SansSerif.bold-0-12" cy:borderLineType="solid"/>
  </node>
  <edge label="uniprotkb:Q99988 (pp) uniprotkb:Q99988" source="-5261" target="-5261">
    <att type="string" name="Alt. ID(s) interactor A" value="uniprotkb:GDF15(gene name)"/>
    <att type="string" name="Alt. ID(s) interactor B" value="uniprotkb:GDF15(gene name)"/>
    <att type="string" name="Properties interactor A" value="go:GO:0007267|go:GO:0005125|go:GO:0005615|go:GO:0008083|go:GO:0007179"/>
    <att type="string" name="Properties interactor B" value="go:GO:0007267|go:GO:0005125|go:GO:0005615|go:GO:0008083|go:GO:0007179"/>
    <att type="string" name="canonicalName" value="uniprotkb:Q99988 (pp) uniprotkb:Q99988"/>
    <att type="string" name="interaction" value="pp" cy:editable="false"/>
    <graphics width="5" fill="#000000" cy:sourceArrow="0" cy:targetArrow="0" cy:sourceArrowColor="#000000" cy:targetArrowColor="#000000" cy:edgeLabelFont="Default-0-10" cy:edgeLineType="SOLID" cy:curved="STRAIGHT_LINES"/>
  </edge>
  <edge label="uniprotkb:P21333 (pp) uniprotkb:P21333" source="-10180" target="-10180">
    <att type="string" name="Alt. ID(s) interactor A" value="uniprotkb:FLNA(gene name)"/>
    <att type="string" name="Alt. ID(s) interactor B" value="uniprotkb:FLNA(gene name)"/>
    <att type="string" name="Properties interactor A" value="go:GO:0034988|go:GO:0034989|go:GO:0048365|go:GO:0051764|go:GO:0015629|go:GO:0031532|go:GO:0051015|go:GO:0005938|go:GO:0051220|go:GO:0005829|go:GO:0045184|go:GO:0005576|go:GO:0001948|go:GO:0007195|go:GO:0042177|go:GO:0043433|go:GO:0005634|go:GO:0005886|go:GO:0043123|go:GO:0042993|go:GO:0042803|go:GO:0034394|go:GO:0050821|go:GO:0043113|go:GO:0004871|go:GO:0008134"/>
    <att type="string" name="Properties interactor B" value="go:GO:0034988|go:GO:0034989|go:GO:0048365|go:GO:0051764|go:GO:0015629|go:GO:0031532|go:GO:0051015|go:GO:0005938|go:GO:0051220|go:GO:0005829|go:GO:0045184|go:GO:0005576|go:GO:0001948|go:GO:0007195|go:GO:0042177|go:GO:0043433|go:GO:0005634|go:GO:0005886|go:GO:0043123|go:GO:0042993|go:GO:0042803|go:GO:0034394|go:GO:0050821|go:GO:0043113|go:GO:0004871|go:GO:0008134"/>
    <att type="string" name="canonicalName" value="uniprotkb:P21333 (pp) uniprotkb:P21333"/>
    <att type="string" name="interaction" value="pp" cy:editable="false"/>
    <graphics width="5" fill="#000000" cy:sourceArrow="0" cy:targetArrow="0" cy:sourceArrowColor="#000000" cy:targetArrowColor="#000000" cy:edgeLabelFont="Default-0-10" cy:edgeLineType="SOLID" cy:curved="STRAIGHT_LINES"/>
  </edge>
  <edge label="uniprotkb:P21333 (pp) uniprotkb:P63000" source="-10180" target="-11343">
    <att type="string" name="Alt. ID(s) interactor A" value="uniprotkb:FLNA(gene name)"/>
    <att type="string" name="Alt. ID(s) interactor B" value="uniprotkb:RAC1(gene name)"/>
    <att type="real" name="EdgeBetweenness" value="228.0"/>
    <att type="string" name="canonicalName" value="uniprotkb:P21333 (pp) uniprotkb:P63000"/>
    <att type="string" name="interaction" value="pp" cy:editable="false"/>
    <graphics width="5" fill="#000000" cy:sourceArrow="0" cy:targetArrow="0" cy:sourceArrowColor="#000000" cy:targetArrowColor="#000000" cy:edgeLabelFont="Default-0-10" cy:edgeLineType="SOLID" cy:curved="STRAIGHT_LINES"/>
  </edge>
  <edge label="uniprotkb:P21333 (DirectedEdge) uniprotkb:Q00610" source="-10180" target="-10499">
    <att type="real" name="EdgeBetweenness" value="80.0"/>
    <att type="string" name="canonicalName" value="uniprotkb:P21333 (DirectedEdge) uniprotkb:Q00610"/>
    <att type="string" name="interaction" value="DirectedEdge" cy:editable="false"/>
    <graphics width="5" fill="#000000" cy:sourceArrow="0" cy:targetArrow="0" cy:sourceArrowColor="#000000" cy:targetArrowColor="#000000" cy:edgeLabelFont="Default-0-10" cy:edgeLineType="SOLID" cy:curved="STRAIGHT_LINES"/>
  </edge>
  <edge label="uniprotkb:P21333 (DirectedEdge) uniprotkb:Q14315" source="-10180" target="-5475">
    <att type="real" name="EdgeBetweenness" value="80.0"/>
    <att type="string" name="canonicalName" value="uniprotkb:P21333 (DirectedEdge) uniprotkb:Q14315"/>
    <att type="string" name="interaction" value="DirectedEdge" cy:editable="false"/>
    <graphics width="5" fill="#000000" cy:sourceArrow="0" cy:targetArrow="0" cy:sourceArrowColor="#000000" cy:targetArrowColor="#000000" cy:edgeLabelFont="Default-0-10" cy:edgeLineType="SOLID" cy:curved="STRAIGHT_LINES"/>
  </edge>
  <edge label="uniprotkb:P21980 (pp) uniprotkb:P21980" source="-10879" target="-10879">
    <att type="string" name="Alt. ID(s) interactor A" value="uniprotkb:TGM2(gene name)"/>
    <att type="string" name="Alt. ID(s) interactor B" value="uniprotkb:TGM2(gene name)"/>
    <att type="string" name="Properties interactor A" value="go:GO:0008415|go:GO:0005509|go:GO:0045785|go:GO:0003810"/>
    <att type="string" name="Properties interactor B" value="go:GO:0008415|go:GO:0005509|go:GO:0045785|go:GO:0003810"/>
    <att type="string" name="canonicalName" value="uniprotkb:P21980 (pp) uniprotkb:P21980"/>
    <att type="string" name="interaction" value="pp" cy:editable="false"/>
    <graphics width="5" fill="#000000" cy:sourceArrow="0" cy:targetArrow="0" cy:sourceArrowColor="#000000" cy:targetArrowColor="#000000" cy:edgeLabelFont="Default-0-10" cy:edgeLineType="SOLID" cy:curved="STRAIGHT_LINES"/>
  </edge>
  <edge label="uniprotkb:Q14315 (pp) uniprotkb:Q14315" source="-5475" target="-5475">
    <att type="string" name="Alt. ID(s) interactor A" value="uniprotkb:FLNC(gene name)"/>
    <att type="string" name="Alt. ID(s) interactor B" value="uniprotkb:FLNC(gene name)"/>
    <att type="string" name="Properties interactor A" value="go:GO:0030018|go:GO:0003779|go:GO:0005856|go:GO:0005829|go:GO:0019898|go:GO:0005886"/>
    <att type="string" name="Properties interactor B" value="go:GO:0030018|go:GO:0003779|go:GO:0005856|go:GO:0005829|go:GO:0019898|go:GO:0005886"/>
    <att type="string" name="canonicalName" value="uniprotkb:Q14315 (pp) uniprotkb:Q14315"/>
    <att type="string" name="interaction" value="pp" cy:editable="false"/>
    <graphics width="5" fill="#000000" cy:sourceArrow="0" cy:targetArrow="0" cy:sourceArrowColor="#000000" cy:targetArrowColor="#000000" cy:edgeLabelFont="Default-0-10" cy:edgeLineType="SOLID" cy:curved="STRAIGHT_LINES"/>
  </edge>
  <edge label="uniprotkb:P11021 (pp) uniprotkb:P11021" source="-12088" target="-12088">
    <att type="string" name="Alt. ID(s) interactor A" value="uniprotkb:HSPA5(gene name)"/>
    <att type="string" name="Alt. ID(s) interactor B" value="uniprotkb:HSPA5(gene name)"/>
    <att type="string" name="Properties interactor A" value="go:GO:0005524|go:GO:0005793|go:GO:0006916|go:GO:0005509|go:GO:0043027|go:GO:0009986|go:GO:0042149|go:GO:0005788|go:GO:0030176|go:GO:0042470|go:GO:0043154|go:GO:0005634|go:GO:0048471|go:GO:0030674|go:GO:0051082"/>
    <att type="string" name="Properties interactor B" value="go:GO:0005524|go:GO:0005793|go:GO:0006916|go:GO:0005509|go:GO:0043027|go:GO:0009986|go:GO:0042149|go:GO:0005788|go:GO:0030176|go:GO:0042470|go:GO:0043154|go:GO:0005634|go:GO:0048471|go:GO:0030674|go:GO:0051082"/>
    <att type="string" name="canonicalName" value="uniprotkb:P11021 (pp) uniprotkb:P11021"/>
    <att type="string" name="interaction" value="pp" cy:editable="false"/>
    <graphics width="5" fill="#000000" cy:sourceArrow="0" cy:targetArrow="0" cy:sourceArrowColor="#000000" cy:targetArrowColor="#000000" cy:edgeLabelFont="Default-0-10" cy:edgeLineType="SOLID" cy:curved="STRAIGHT_LINES"/>
  </edge>
  <edge label="uniprotkb:P11021 (DirectedEdge) uniprotkb:P04792" source="-12088" target="-10809">
    <att type="real" name="EdgeBetweenness" value="6.31904762"/>
    <att type="string" name="canonicalName" value="uniprotkb:P11021 (DirectedEdge) uniprotkb:P04792"/>
    <att type="string" name="interaction" value="DirectedEdge" cy:editable="false"/>
    <graphics width="5" fill="#000000" cy:sourceArrow="0" cy:targetArrow="0" cy:sourceArrowColor="#000000" cy:targetArrowColor="#000000" cy:edgeLabelFont="Default-0-10" cy:edgeLineType="SOLID" cy:curved="STRAIGHT_LINES"/>
  </edge>
  <edge label="uniprotkb:P06756 (pp) uniprotkb:P08253" source="-11147" target="-12011">
    <att type="string" name="Alt. ID(s) interactor A" value="uniprotkb:ITGAV(gene name)"/>
    <att type="string" name="Alt. ID(s) interactor B" value="uniprotkb:MMP2(gene name)"/>
    <att type="real" name="EdgeBetweenness" value="46.77142857"/>
    <att type="string" name="Properties interactor A" value="go:GO:0005509|go:GO:0007160|go:GO:0008305|go:GO:0007229|go:GO:0044419|go:GO:0010888|go:GO:0032369|go:GO:0050748|go:GO:0045715|go:GO:0010745|go:GO:0005515|go:GO:0004872"/>
    <att type="string" name="Properties interactor B" value="go:GO:0005509|go:GO:0030574|go:GO:0005615|go:GO:0043231|go:GO:0004222|go:GO:0005515|go:GO:0005578|go:GO:0006508|go:GO:0008270"/>
    <att type="string" name="canonicalName" value="uniprotkb:P06756 (pp) uniprotkb:P08253"/>
    <att type="string" name="interaction" value="pp" cy:editable="false"/>
    <graphics width="5" fill="#000000" cy:sourceArrow="0" cy:targetArrow="0" cy:sourceArrowColor="#000000" cy:targetArrowColor="#000000" cy:edgeLabelFont="Default-0-10" cy:edgeLineType="SOLID" cy:curved="STRAIGHT_LINES"/>
  </edge>
  <edge label="uniprotkb:P06756 (DirectedEdge) uniprotkb:P02751" source="-11147" target="-7994">
    <att type="real" name="EdgeBetweenness" value="162.01269841"/>
    <att type="string" name="canonicalName" value="uniprotkb:P06756 (DirectedEdge) uniprotkb:P02751"/>
    <att type="string" name="interaction" value="DirectedEdge" cy:editable="false"/>
    <graphics width="5" fill="#000000" cy:sourceArrow="0" cy:targetArrow="0" cy:sourceArrowColor="#000000" cy:targetArrowColor="#000000" cy:edgeLabelFont="Default-0-10" cy:edgeLineType="SOLID" cy:curved="STRAIGHT_LINES"/>
  </edge>
  <edge label="uniprotkb:P06756 (DirectedEdge) uniprotkb:P35579" source="-11147" target="-9955">
    <att type="real" name="EdgeBetweenness" value="340.53333333"/>
    <att type="string" name="canonicalName" value="uniprotkb:P06756 (DirectedEdge) uniprotkb:P35579"/>
    <att type="string" name="interaction" value="DirectedEdge" cy:editable="false"/>
    <graphics width="5" fill="#000000" cy:sourceArrow="0" cy:targetArrow="0" cy:sourceArrowColor="#000000" cy:targetArrowColor="#000000" cy:edgeLabelFont="Default-0-10" cy:edgeLineType="SOLID" cy:curved="STRAIGHT_LINES"/>
  </edge>
  <edge label="uniprotkb:P06756 (DirectedEdge) uniprotkb:P07996" source="-11147" target="-10330">
    <att type="real" name="EdgeBetweenness" value="101.11746032"/>
    <att type="string" name="canonicalName" value="uniprotkb:P06756 (DirectedEdge) uniprotkb:P07996"/>
    <att type="string" name="interaction" value="DirectedEdge" cy:editable="false"/>
    <graphics width="5" fill="#000000" cy:sourceArrow="0" cy:targetArrow="0" cy:sourceArrowColor="#000000" cy:targetArrowColor="#000000" cy:edgeLabelFont="Default-0-10" cy:edgeLineType="SOLID" cy:curved="STRAIGHT_LINES"/>
  </edge>
  <edge label="uniprotkb:P12814 (pp) uniprotkb:P12814" source="-12347" target="-12347">
    <att type="string" name="Alt. ID(s) interactor A" value="uniprotkb:ACTN1(gene name)"/>
    <att type="string" name="Alt. ID(s) interactor B" value="uniprotkb:ACTN1(gene name)"/>
    <att type="string" name="Properties interactor A" value="go:GO:0030018|go:GO:0003779|go:GO:0005509|go:GO:0005856|go:GO:0005829|go:GO:0005576|go:GO:0005925|go:GO:0048041|go:GO:0005178|go:GO:0051271|go:GO:0005730|go:GO:0031093|go:GO:0031143|go:GO:0042981|go:GO:0017166"/>
    <att type="string" name="Properties interactor B" value="go:GO:0030018|go:GO:0003779|go:GO:0005509|go:GO:0005856|go:GO:0005829|go:GO:0005576|go:GO:0005925|go:GO:0048041|go:GO:0005178|go:GO:0051271|go:GO:0005730|go:GO:0031093|go:GO:0031143|go:GO:0042981|go:GO:0017166"/>
    <att type="string" name="canonicalName" value="uniprotkb:P12814 (pp) uniprotkb:P12814"/>
    <att type="string" name="interaction" value="pp" cy:editable="false"/>
    <graphics width="5" fill="#000000" cy:sourceArrow="0" cy:targetArrow="0" cy:sourceArrowColor="#000000" cy:targetArrowColor="#000000" cy:edgeLabelFont="Default-0-10" cy:edgeLineType="SOLID" cy:curved="STRAIGHT_LINES"/>
  </edge>
  <edge label="uniprotkb:P12814 (pp) uniprotkb:P35232" source="-12347" target="-9067">
    <att type="string" name="Alt. ID(s) interactor A" value="uniprotkb:ACTN1(gene name)"/>
    <att type="string" name="Alt. ID(s) interactor B" value="uniprotkb:PHB(gene name)"/>
    <att type="real" name="EdgeBetweenness" value="80.0"/>
    <att type="string" name="Properties interactor A" value="go:GO:0030018|go:GO:0003779|go:GO:0005509|go:GO:0005856|go:GO:0005829|go:GO:0005576|go:GO:0005925|go:GO:0048041|go:GO:0005178|go:GO:0051271|go:GO:0005730|go:GO:0031093|go:GO:0031143|go:GO:0042981|go:GO:0017166"/>
    <att type="string" name="Properties interactor B" value="go:GO:0006260|go:GO:0016575|go:GO:0005887|go:GO:0005743|go:GO:0008285|go:GO:0016481|go:GO:0005654|go:GO:0005515|go:GO:0042981|go:GO:0007165|go:GO:0016563|go:GO:0016564"/>
    <att type="string" name="canonicalName" value="uniprotkb:P12814 (pp) uniprotkb:P35232"/>
    <att type="string" name="interaction" value="pp" cy:editable="false"/>
    <graphics width="5" fill="#000000" cy:sourceArrow="0" cy:targetArrow="0" cy:sourceArrowColor="#000000" cy:targetArrowColor="#000000" cy:edgeLabelFont="Default-0-10" cy:edgeLineType="SOLID" cy:curved="STRAIGHT_LINES"/>
  </edge>
  <edge label="uniprotkb:P12111 (DirectedEdge) uniprotkb:P24821" source="-7304" target="-7379">
    <att type="real" name="EdgeBetweenness" value="7.17142857"/>
    <att type="string" name="canonicalName" value="uniprotkb:P12111 (DirectedEdge) uniprotkb:P24821"/>
    <att type="string" name="interaction" value="DirectedEdge" cy:editable="false"/>
    <graphics width="5" fill="#000000" cy:sourceArrow="0" cy:targetArrow="0" cy:sourceArrowColor="#000000" cy:targetArrowColor="#000000" cy:edgeLabelFont="Default-0-10" cy:edgeLineType="SOLID" cy:curved="STRAIGHT_LINES"/>
  </edge>
  <edge label="uniprotkb:P12111 (DirectedEdge) uniprotkb:P07996" source="-7304" target="-10330">
    <att type="real" name="EdgeBetweenness" value="9.08571429"/>
    <att type="string" name="canonicalName" value="uniprotkb:P12111 (DirectedEdge) uniprotkb:P07996"/>
    <att type="string" name="interaction" value="DirectedEdge" cy:editable="false"/>
    <graphics width="5" fill="#000000" cy:sourceArrow="0" cy:targetArrow="0" cy:sourceArrowColor="#000000" cy:targetArrowColor="#000000" cy:edgeLabelFont="Default-0-10" cy:edgeLineType="SOLID" cy:curved="STRAIGHT_LINES"/>
  </edge>
  <edge label="uniprotkb:P12111 (DirectedEdge) uniprotkb:P02751" source="-7304" target="-7994">
    <att type="real" name="EdgeBetweenness" value="16.08571429"/>
    <att type="string" name="canonicalName" value="uniprotkb:P12111 (DirectedEdge) uniprotkb:P02751"/>
    <att type="string" name="interaction" value="DirectedEdge" cy:editable="false"/>
    <graphics width="5" fill="#000000" cy:sourceArrow="0" cy:targetArrow="0" cy:sourceArrowColor="#000000" cy:targetArrowColor="#000000" cy:edgeLabelFont="Default-0-10" cy:edgeLineType="SOLID" cy:curved="STRAIGHT_LINES"/>
  </edge>
  <edge label="uniprotkb:P12111 (DirectedEdge) uniprotkb:P12109" source="-7304" target="-7305">
    <att type="real" name="EdgeBetweenness" value="6.41269841"/>
    <att type="string" name="canonicalName" value="uniprotkb:P12111 (DirectedEdge) uniprotkb:P12109"/>
    <att type="string" name="interaction" value="DirectedEdge" cy:editable="false"/>
    <graphics width="5" fill="#000000" cy:sourceArrow="0" cy:targetArrow="0" cy:sourceArrowColor="#000000" cy:targetArrowColor="#000000" cy:edgeLabelFont="Default-0-10" cy:edgeLineType="SOLID" cy:curved="STRAIGHT_LINES"/>
  </edge>
  <edge label="uniprotkb:P12111 (DirectedEdge) uniprotkb:P02452" source="-7304" target="-9246">
    <att type="real" name="EdgeBetweenness" value="7.0"/>
    <att type="string" name="canonicalName" value="uniprotkb:P12111 (DirectedEdge) uniprotkb:P02452"/>
    <att type="string" name="interaction" value="DirectedEdge" cy:editable="false"/>
    <graphics width="5" fill="#000000" cy:sourceArrow="0" cy:targetArrow="0" cy:sourceArrowColor="#000000" cy:targetArrowColor="#000000" cy:edgeLabelFont="Default-0-10" cy:edgeLineType="SOLID" cy:curved="STRAIGHT_LINES"/>
  </edge>
  <edge label="uniprotkb:O75173 (pp) uniprotkb:O75173" source="-11458" target="-11458">
    <att type="string" name="Alt. ID(s) interactor A" value="uniprotkb:ADAMTS4(gene name)"/>
    <att type="string" name="Alt. ID(s) interactor B" value="uniprotkb:ADAMTS4(gene name)"/>
    <att type="string" name="Properties interactor A" value="go:GO:0005615|go:GO:0004222|go:GO:0002020|go:GO:0005578|go:GO:0006508|go:GO:0001501|go:GO:0008270"/>
    <att type="string" name="Properties interactor B" value="go:GO:0005615|go:GO:0004222|go:GO:0002020|go:GO:0005578|go:GO:0006508|go:GO:0001501|go:GO:0008270"/>
    <att type="string" name="canonicalName" value="uniprotkb:O75173 (pp) uniprotkb:O75173"/>
    <att type="string" name="interaction" value="pp" cy:editable="false"/>
    <graphics width="5" fill="#000000" cy:sourceArrow="0" cy:targetArrow="0" cy:sourceArrowColor="#000000" cy:targetArrowColor="#000000" cy:edgeLabelFont="Default-0-10" cy:edgeLineType="SOLID" cy:curved="STRAIGHT_LINES"/>
  </edge>
  <edge label="uniprotkb:O75173 (pp) uniprotkb:P02751" source="-11458" target="-7994">
    <att type="string" name="Alt. ID(s) interactor A" value="uniprotkb:ADAMTS4(gene name)"/>
    <att type="string" name="Alt. ID(s) interactor B" value="uniprotkb:FN1(gene name)"/>
    <att type="real" name="EdgeBetweenness" value="80.0"/>
    <att type="string" name="Properties interactor A" value="go:GO:0005615|go:GO:0004222|go:GO:0002020|go:GO:0005578|go:GO:0006508|go:GO:0001501|go:GO:0008270"/>
    <att type="string" name="Properties interactor B" value="go:GO:0005793|go:GO:0006953|go:GO:0001525|go:GO:0016477|go:GO:0005518|go:GO:0005201|go:GO:0005577|go:GO:0008201|go:GO:0018149|go:GO:0031093|go:GO:0005578|go:GO:0008360|go:GO:0034446"/>
    <att type="string" name="canonicalName" value="uniprotkb:O75173 (pp) uniprotkb:P02751"/>
    <att type="string" name="interaction" value="pp" cy:editable="false"/>
    <graphics width="5" fill="#000000" cy:sourceArrow="0" cy:targetArrow="0" cy:sourceArrowColor="#000000" cy:targetArrowColor="#000000" cy:edgeLabelFont="Default-0-10" cy:edgeLineType="SOLID" cy:curved="STRAIGHT_LINES"/>
  </edge>
  <edge label="uniprotkb:P04075 (pp) uniprotkb:P04075" source="-10748" target="-10748">
    <att type="string" name="Alt. ID(s) interactor A" value="uniprotkb:ALDOA(gene name)"/>
    <att type="string" name="Alt. ID(s) interactor B" value="uniprotkb:ALDOA(gene name)"/>
    <att type="string" name="Properties interactor A" value="go:GO:0006754|go:GO:0031674|go:GO:0003779|go:GO:0015629|go:GO:0007015|go:GO:0070062|go:GO:0030388|go:GO:0070061|go:GO:0004332|go:GO:0006096|go:GO:0042802|go:GO:0046716|go:GO:0008360|go:GO:0006941|go:GO:0015631"/>
    <att type="string" name="Properties interactor B" value="go:GO:0006754|go:GO:0031674|go:GO:0003779|go:GO:0015629|go:GO:0007015|go:GO:0070062|go:GO:0030388|go:GO:0070061|go:GO:0004332|go:GO:0006096|go:GO:0042802|go:GO:0046716|go:GO:0008360|go:GO:0006941|go:GO:0015631"/>
    <att type="string" name="canonicalName" value="uniprotkb:P04075 (pp) uniprotkb:P04075"/>
    <att type="string" name="interaction" value="pp" cy:editable="false"/>
    <graphics width="5" fill="#000000" cy:sourceArrow="0" cy:targetArrow="0" cy:sourceArrowColor="#000000" cy:targetArrowColor="#000000" cy:edgeLabelFont="Default-0-10" cy:edgeLineType="SOLID" cy:curved="STRAIGHT_LINES"/>
  </edge>
  <edge label="uniprotkb:P04075 (pp) uniprotkb:P21980" source="-10748" target="-10879">
    <att type="string" name="Alt. ID(s) interactor A" value="uniprotkb:ALDOA(gene name)"/>
    <att type="string" name="Alt. ID(s) interactor B" value="uniprotkb:TGM2(gene name)"/>
    <att type="real" name="EdgeBetweenness" value="80.0"/>
    <att type="string" name="Properties interactor A" value="go:GO:0006754|go:GO:0031674|go:GO:0003779|go:GO:0015629|go:GO:0007015|go:GO:0070062|go:GO:0030388|go:GO:0070061|go:GO:0004332|go:GO:0006096|go:GO:0042802|go:GO:0046716|go:GO:0008360|go:GO:0006941|go:GO:0015631"/>
    <att type="string" name="Properties interactor B" value="go:GO:0008415|go:GO:0005509|go:GO:0045785|go:GO:0003810"/>
    <att type="string" name="canonicalName" value="uniprotkb:P04075 (pp) uniprotkb:P21980"/>
    <att type="string" name="interaction" value="pp" cy:editable="false"/>
    <graphics width="5" fill="#000000" cy:sourceArrow="0" cy:targetArrow="0" cy:sourceArrowColor="#000000" cy:targetArrowColor="#000000" cy:edgeLabelFont="Default-0-10" cy:edgeLineType="SOLID" cy:curved="STRAIGHT_LINES"/>
  </edge>
  <edge label="uniprotkb:O00622 (pp) uniprotkb:P06756" source="-4207" target="-11147">
    <att type="string" name="Alt. ID(s) interactor A" value="uniprotkb:CYR61(gene name)"/>
    <att type="string" name="Alt. ID(s) interactor B" value="uniprotkb:ITGAV(gene name)"/>
    <att type="real" name="EdgeBetweenness" value="80.0"/>
    <att type="string" name="Properties interactor A" value="go:GO:0007155|go:GO:0008283|go:GO:0006935|go:GO:0005576|go:GO:0008201|go:GO:0005520|go:GO:0001558"/>
    <att type="string" name="Properties interactor B" value="go:GO:0005509|go:GO:0007160|go:GO:0008305|go:GO:0007229|go:GO:0044419|go:GO:0010888|go:GO:0032369|go:GO:0050748|go:GO:0045715|go:GO:0010745|go:GO:0005515|go:GO:0004872"/>
    <att type="string" name="canonicalName" value="uniprotkb:O00622 (pp) uniprotkb:P06756"/>
    <att type="string" name="interaction" value="pp" cy:editable="false"/>
    <graphics width="5" fill="#000000" cy:sourceArrow="0" cy:targetArrow="0" cy:sourceArrowColor="#000000" cy:targetArrowColor="#000000" cy:edgeLabelFont="Default-0-10" cy:edgeLineType="SOLID" cy:curved="STRAIGHT_LINES"/>
  </edge>
  <edge label="uniprotkb:P16035 (pp) uniprotkb:P08253" source="-6182" target="-12011">
    <att type="string" name="Alt. ID(s) interactor A" value="uniprotkb:TIMP2(gene name)"/>
    <att type="string" name="Alt. ID(s) interactor B" value="uniprotkb:MMP2(gene name)"/>
    <att type="real" name="EdgeBetweenness" value="80.0"/>
    <att type="string" name="Properties interactor A" value="-"/>
    <att type="string" name="Properties interactor B" value="-"/>
    <att type="string" name="canonicalName" value="uniprotkb:P16035 (pp) uniprotkb:P08253"/>
    <att type="string" name="interaction" value="pp" cy:editable="false"/>
    <graphics width="5" fill="#000000" cy:sourceArrow="0" cy:targetArrow="0" cy:sourceArrowColor="#000000" cy:targetArrowColor="#000000" cy:edgeLabelFont="Default-0-10" cy:edgeLineType="SOLID" cy:curved="STRAIGHT_LINES"/>
  </edge>
  <edge label="uniprotkb:P25705 (DirectedEdge) uniprotkb:P35579" source="-10931" target="-9955">
    <att type="real" name="EdgeBetweenness" value="95.24126984"/>
    <att type="string" name="canonicalName" value="uniprotkb:P25705 (DirectedEdge) uniprotkb:P35579"/>
    <att type="string" name="interaction" value="DirectedEdge" cy:editable="false"/>
    <graphics width="5" fill="#000000" cy:sourceArrow="0" cy:targetArrow="0" cy:sourceArrowColor="#000000" cy:targetArrowColor="#000000" cy:edgeLabelFont="Default-0-10" cy:edgeLineType="SOLID" cy:curved="STRAIGHT_LINES"/>
  </edge>
  <edge label="uniprotkb:P25705 (DirectedEdge) uniprotkb:P08670" source="-10931" target="-11330">
    <att type="real" name="EdgeBetweenness" value="30.52222222"/>
    <att type="string" name="canonicalName" value="uniprotkb:P25705 (DirectedEdge) uniprotkb:P08670"/>
    <att type="string" name="interaction" value="DirectedEdge" cy:editable="false"/>
    <graphics width="5" fill="#000000" cy:sourceArrow="0" cy:targetArrow="0" cy:sourceArrowColor="#000000" cy:targetArrowColor="#000000" cy:edgeLabelFont="Default-0-10" cy:edgeLineType="SOLID" cy:curved="STRAIGHT_LINES"/>
  </edge>
  <edge label="uniprotkb:P25705 (DirectedEdge) uniprotkb:P01023" source="-10931" target="-11699">
    <att type="real" name="EdgeBetweenness" value="126.92380952"/>
    <att type="string" name="canonicalName" value="uniprotkb:P25705 (DirectedEdge) uniprotkb:P01023"/>
    <att type="string" name="interaction" value="DirectedEdge" cy:editable="false"/>
    <graphics width="5" fill="#000000" cy:sourceArrow="0" cy:targetArrow="0" cy:sourceArrowColor="#000000" cy:targetArrowColor="#000000" cy:edgeLabelFont="Default-0-10" cy:edgeLineType="SOLID" cy:curved="STRAIGHT_LINES"/>
  </edge>
  <edge label="uniprotkb:P25705 (DirectedEdge) uniprotkb:P11021" source="-10931" target="-12088">
    <att type="real" name="EdgeBetweenness" value="13.12222222"/>
    <att type="string" name="canonicalName" value="uniprotkb:P25705 (DirectedEdge) uniprotkb:P11021"/>
    <att type="string" name="interaction" value="DirectedEdge" cy:editable="false"/>
    <graphics width="5" fill="#000000" cy:sourceArrow="0" cy:targetArrow="0" cy:sourceArrowColor="#000000" cy:targetArrowColor="#000000" cy:edgeLabelFont="Default-0-10" cy:edgeLineType="SOLID" cy:curved="STRAIGHT_LINES"/>
  </edge>
  <edge label="uniprotkb:P25705 (DirectedEdge) uniprotkb:P63000" source="-10931" target="-11343">
    <att type="real" name="EdgeBetweenness" value="103.66666667"/>
    <att type="string" name="canonicalName" value="uniprotkb:P25705 (DirectedEdge) uniprotkb:P63000"/>
    <att type="string" name="interaction" value="DirectedEdge" cy:editable="false"/>
    <graphics width="5" fill="#000000" cy:sourceArrow="0" cy:targetArrow="0" cy:sourceArrowColor="#000000" cy:targetArrowColor="#000000" cy:edgeLabelFont="Default-0-10" cy:edgeLineType="SOLID" cy:curved="STRAIGHT_LINES"/>
  </edge>
  <edge label="uniprotkb:P25705 (DirectedEdge) uniprotkb:P38646" source="-10931" target="-6384">
    <att type="real" name="EdgeBetweenness" value="37.61269841"/>
    <att type="string" name="canonicalName" value="uniprotkb:P25705 (DirectedEdge) uniprotkb:P38646"/>
    <att type="string" name="interaction" value="DirectedEdge" cy:editable="false"/>
    <graphics width="5" fill="#000000" cy:sourceArrow="0" cy:targetArrow="0" cy:sourceArrowColor="#000000" cy:targetArrowColor="#000000" cy:edgeLabelFont="Default-0-10" cy:edgeLineType="SOLID" cy:curved="STRAIGHT_LINES"/>
  </edge>
  <edge label="uniprotkb:P25705 (DirectedEdge) uniprotkb:P04792" source="-10931" target="-10809">
    <att type="real" name="EdgeBetweenness" value="20.44126984"/>
    <att type="string" name="canonicalName" value="uniprotkb:P25705 (DirectedEdge) uniprotkb:P04792"/>
    <att type="string" name="interaction" value="DirectedEdge" cy:editable="false"/>
    <graphics width="5" fill="#000000" cy:sourceArrow="0" cy:targetArrow="0" cy:sourceArrowColor="#000000" cy:targetArrowColor="#000000" cy:edgeLabelFont="Default-0-10" cy:edgeLineType="SOLID" cy:curved="STRAIGHT_LINES"/>
  </edge>
  <edge label="uniprotkb:P25705 (DirectedEdge) uniprotkb:Q9UJZ1" source="-10931" target="-995">
    <att type="real" name="EdgeBetweenness" value="41.0"/>
    <att type="string" name="canonicalName" value="uniprotkb:P25705 (DirectedEdge) uniprotkb:Q9UJZ1"/>
    <att type="string" name="interaction" value="DirectedEdge" cy:editable="false"/>
    <graphics width="5" fill="#000000" cy:sourceArrow="0" cy:targetArrow="0" cy:sourceArrowColor="#000000" cy:targetArrowColor="#000000" cy:edgeLabelFont="Default-0-10" cy:edgeLineType="SOLID" cy:curved="STRAIGHT_LINES"/>
  </edge>
  <edge label="uniprotkb:P08670 (pp) uniprotkb:P08670" source="-11330" target="-11330">
    <att type="string" name="Alt. ID(s) interactor A" value="uniprotkb:VIM(gene name)"/>
    <att type="string" name="Alt. ID(s) interactor B" value="uniprotkb:VIM(gene name)"/>
    <att type="string" name="Properties interactor A" value="go:GO:0006928|go:GO:0005829|go:GO:0005882|go:GO:0044419|go:GO:0008022|go:GO:0005200"/>
    <att type="string" name="Properties interactor B" value="go:GO:0006928|go:GO:0005829|go:GO:0005882|go:GO:0044419|go:GO:0008022|go:GO:0005200"/>
    <att type="string" name="canonicalName" value="uniprotkb:P08670 (pp) uniprotkb:P08670"/>
    <att type="string" name="interaction" value="pp" cy:editable="false"/>
    <graphics width="5" fill="#000000" cy:sourceArrow="0" cy:targetArrow="0" cy:sourceArrowColor="#000000" cy:targetArrowColor="#000000" cy:edgeLabelFont="Default-0-10" cy:edgeLineType="SOLID" cy:curved="STRAIGHT_LINES"/>
  </edge>
  <edge label="uniprotkb:P08670 (DirectedEdge) uniprotkb:P04792" source="-11330" target="-10809">
    <att type="real" name="EdgeBetweenness" value="3.16666667"/>
    <att type="string" name="canonicalName" value="uniprotkb:P08670 (DirectedEdge) uniprotkb:P04792"/>
    <att type="string" name="interaction" value="DirectedEdge" cy:editable="false"/>
    <graphics width="5" fill="#000000" cy:sourceArrow="0" cy:targetArrow="0" cy:sourceArrowColor="#000000" cy:targetArrowColor="#000000" cy:edgeLabelFont="Default-0-10" cy:edgeLineType="SOLID" cy:curved="STRAIGHT_LINES"/>
  </edge>
  <edge label="uniprotkb:P04004 (DirectedEdge) uniprotkb:P24821" source="-10650" target="-7379">
    <att type="real" name="EdgeBetweenness" value="17.01587302"/>
    <att type="string" name="canonicalName" value="uniprotkb:P04004 (DirectedEdge) uniprotkb:P24821"/>
    <att type="string" name="interaction" value="DirectedEdge" cy:editable="false"/>
    <graphics width="5" fill="#000000" cy:sourceArrow="0" cy:targetArrow="0" cy:sourceArrowColor="#000000" cy:targetArrowColor="#000000" cy:edgeLabelFont="Default-0-10" cy:edgeLineType="SOLID" cy:curved="STRAIGHT_LINES"/>
  </edge>
  <edge label="uniprotkb:P04004 (DirectedEdge) uniprotkb:P07996" source="-10650" target="-10330">
    <att type="real" name="EdgeBetweenness" value="33.84126984"/>
    <att type="string" name="canonicalName" value="uniprotkb:P04004 (DirectedEdge) uniprotkb:P07996"/>
    <att type="string" name="interaction" value="DirectedEdge" cy:editable="false"/>
    <graphics width="5" fill="#000000" cy:sourceArrow="0" cy:targetArrow="0" cy:sourceArrowColor="#000000" cy:targetArrowColor="#000000" cy:edgeLabelFont="Default-0-10" cy:edgeLineType="SOLID" cy:curved="STRAIGHT_LINES"/>
  </edge>
  <edge label="uniprotkb:P04004 (DirectedEdge) uniprotkb:P02751" source="-10650" target="-7994">
    <att type="real" name="EdgeBetweenness" value="54.66666667"/>
    <att type="string" name="canonicalName" value="uniprotkb:P04004 (DirectedEdge) uniprotkb:P02751"/>
    <att type="string" name="interaction" value="DirectedEdge" cy:editable="false"/>
    <graphics width="5" fill="#000000" cy:sourceArrow="0" cy:targetArrow="0" cy:sourceArrowColor="#000000" cy:targetArrowColor="#000000" cy:edgeLabelFont="Default-0-10" cy:edgeLineType="SOLID" cy:curved="STRAIGHT_LINES"/>
  </edge>
  <edge label="uniprotkb:P04004 (DirectedEdge) uniprotkb:P12111" source="-10650" target="-7304">
    <att type="real" name="EdgeBetweenness" value="12.82539683"/>
    <att type="string" name="canonicalName" value="uniprotkb:P04004 (DirectedEdge) uniprotkb:P12111"/>
    <att type="string" name="interaction" value="DirectedEdge" cy:editable="false"/>
    <graphics width="5" fill="#000000" cy:sourceArrow="0" cy:targetArrow="0" cy:sourceArrowColor="#000000" cy:targetArrowColor="#000000" cy:edgeLabelFont="Default-0-10" cy:edgeLineType="SOLID" cy:curved="STRAIGHT_LINES"/>
  </edge>
  <edge label="uniprotkb:P04004 (DirectedEdge) uniprotkb:P12109" source="-10650" target="-7305">
    <att type="real" name="EdgeBetweenness" value="4.0"/>
    <att type="string" name="canonicalName" value="uniprotkb:P04004 (DirectedEdge) uniprotkb:P12109"/>
    <att type="string" name="interaction" value="DirectedEdge" cy:editable="false"/>
    <graphics width="5" fill="#000000" cy:sourceArrow="0" cy:targetArrow="0" cy:sourceArrowColor="#000000" cy:targetArrowColor="#000000" cy:edgeLabelFont="Default-0-10" cy:edgeLineType="SOLID" cy:curved="STRAIGHT_LINES"/>
  </edge>
  <edge label="uniprotkb:P04004 (DirectedEdge) uniprotkb:P12110" source="-10650" target="-11622">
    <att type="real" name="EdgeBetweenness" value="4.0"/>
    <att type="string" name="canonicalName" value="uniprotkb:P04004 (DirectedEdge) uniprotkb:P12110"/>
    <att type="string" name="interaction" value="DirectedEdge" cy:editable="false"/>
    <graphics width="5" fill="#000000" cy:sourceArrow="0" cy:targetArrow="0" cy:sourceArrowColor="#000000" cy:targetArrowColor="#000000" cy:edgeLabelFont="Default-0-10" cy:edgeLineType="SOLID" cy:curved="STRAIGHT_LINES"/>
  </edge>
  <edge label="uniprotkb:P04004 (DirectedEdge) uniprotkb:P02452" source="-10650" target="-9246">
    <att type="real" name="EdgeBetweenness" value="29.65079365"/>
    <att type="string" name="canonicalName" value="uniprotkb:P04004 (DirectedEdge) uniprotkb:P02452"/>
    <att type="string" name="interaction" value="DirectedEdge" cy:editable="false"/>
    <graphics width="5" fill="#000000" cy:sourceArrow="0" cy:targetArrow="0" cy:sourceArrowColor="#000000" cy:targetArrowColor="#000000" cy:edgeLabelFont="Default-0-10" cy:edgeLineType="SOLID" cy:curved="STRAIGHT_LINES"/>
  </edge>
  <edge label="uniprotkb:P04004 (pp) uniprotkb:P05121" source="-10650" target="-6051">
    <att type="string" name="Alt. ID(s) interactor A" value="uniprotkb:VTN(gene name)"/>
    <att type="string" name="Alt. ID(s) interactor B" value="uniprotkb:SERPINE1(gene name)"/>
    <att type="real" name="EdgeBetweenness" value="80.0"/>
    <att type="string" name="Properties interactor A" value="go:GO:0005615|go:GO:0008201|go:GO:0006955|go:GO:0005515|go:GO:0005044"/>
    <att type="string" name="Properties interactor B" value="go:GO:0007596|go:GO:0001300|go:GO:0005576|go:GO:0042730|go:GO:0005886|go:GO:0002020|go:GO:0004252|go:GO:0004867"/>
    <att type="string" name="canonicalName" value="uniprotkb:P04004 (pp) uniprotkb:P05121"/>
    <att type="string" name="interaction" value="pp" cy:editable="false"/>
    <graphics width="5" fill="#000000" cy:sourceArrow="0" cy:targetArrow="0" cy:sourceArrowColor="#000000" cy:targetArrowColor="#000000" cy:edgeLabelFont="Default-0-10" cy:edgeLineType="SOLID" cy:curved="STRAIGHT_LINES"/>
  </edge>
  <edge label="uniprotkb:Q9Y6C2 (pp) uniprotkb:Q9Y6C2" source="-6013" target="-6013">
    <att type="string" name="Alt. ID(s) interactor A" value="uniprotkb:EMILIN1(gene name)"/>
    <att type="string" name="Alt. ID(s) interactor B" value="uniprotkb:EMILIN1(gene name)"/>
    <att type="string" name="Properties interactor A" value="go:GO:0007155|go:GO:0005578"/>
    <att type="string" name="Properties interactor B" value="go:GO:0007155|go:GO:0005578"/>
    <att type="string" name="canonicalName" value="uniprotkb:Q9Y6C2 (pp) uniprotkb:Q9Y6C2"/>
    <att type="string" name="interaction" value="pp" cy:editable="false"/>
    <graphics width="5" fill="#000000" cy:sourceArrow="0" cy:targetArrow="0" cy:sourceArrowColor="#000000" cy:targetArrowColor="#000000" cy:edgeLabelFont="Default-0-10" cy:edgeLineType="SOLID" cy:curved="STRAIGHT_LINES"/>
  </edge>
  <edge label="uniprotkb:P02452 (pp) uniprotkb:P02452" source="-9246" target="-9246">
    <att type="string" name="Alt. ID(s) interactor A" value="uniprotkb:COL1A1(gene name)"/>
    <att type="string" name="Alt. ID(s) interactor B" value="uniprotkb:COL1A1(gene name)"/>
    <att type="string" name="Properties interactor A" value="go:GO:0001568|go:GO:0032964|go:GO:0030199|go:GO:0005584|go:GO:0048706|go:GO:0042802|go:GO:0005886|go:GO:0048407|go:GO:0007605|go:GO:0043589|go:GO:0034505|go:GO:0007601"/>
    <att type="string" name="Properties interactor B" value="go:GO:0001568|go:GO:0032964|go:GO:0030199|go:GO:0005584|go:GO:0048706|go:GO:0042802|go:GO:0005886|go:GO:0048407|go:GO:0007605|go:GO:0043589|go:GO:0034505|go:GO:0007601"/>
    <att type="string" name="canonicalName" value="uniprotkb:P02452 (pp) uniprotkb:P02452"/>
    <att type="string" name="interaction" value="pp" cy:editable="false"/>
    <graphics width="5" fill="#000000" cy:sourceArrow="0" cy:targetArrow="0" cy:sourceArrowColor="#000000" cy:targetArrowColor="#000000" cy:edgeLabelFont="Default-0-10" cy:edgeLineType="SOLID" cy:curved="STRAIGHT_LINES"/>
  </edge>
  <edge label="uniprotkb:P02452 (pp) uniprotkb:P02751" source="-9246" target="-7994">
    <att type="string" name="Alt. ID(s) interactor A" value="uniprotkb:COL1A1(gene name)"/>
    <att type="string" name="Alt. ID(s) interactor B" value="uniprotkb:FN1(gene name)"/>
    <att type="real" name="EdgeBetweenness" value="44.6"/>
    <att type="string" name="Properties interactor A" value="go:GO:0001568|go:GO:0032964|go:GO:0030199|go:GO:0005584|go:GO:0048706|go:GO:0042802|go:GO:0005886|go:GO:0048407|go:GO:0007605|go:GO:0043589|go:GO:0034505|go:GO:0007601"/>
    <att type="string" name="Properties interactor B" value="go:GO:0005793|go:GO:0006953|go:GO:0001525|go:GO:0016477|go:GO:0005518|go:GO:0005201|go:GO:0005577|go:GO:0008201|go:GO:0018149|go:GO:0031093|go:GO:0005578|go:GO:0008360|go:GO:0034446"/>
    <att type="string" name="canonicalName" value="uniprotkb:P02452 (pp) uniprotkb:P02751"/>
    <att type="string" name="interaction" value="pp" cy:editable="false"/>
    <graphics width="5" fill="#000000" cy:sourceArrow="0" cy:targetArrow="0" cy:sourceArrowColor="#000000" cy:targetArrowColor="#000000" cy:edgeLabelFont="Default-0-10" cy:edgeLineType="SOLID" cy:curved="STRAIGHT_LINES"/>
  </edge>
  <edge label="uniprotkb:P02452 (pp) uniprotkb:Q92743" source="-9246" target="-7774">
    <att type="string" name="Alt. ID(s) interactor A" value="uniprotkb:COL1A1(gene name)"/>
    <att type="string" name="Alt. ID(s) interactor B" value="uniprotkb:HTRA1(gene name)"/>
    <att type="real" name="EdgeBetweenness" value="80.0"/>
    <att type="string" name="Properties interactor A" value="go:GO:0001568|go:GO:0032964|go:GO:0030199|go:GO:0005584|go:GO:0048706|go:GO:0042802|go:GO:0005886|go:GO:0048407|go:GO:0007605|go:GO:0043589|go:GO:0034505|go:GO:0007601"/>
    <att type="string" name="Properties interactor B" value="go:GO:0005615|go:GO:0005520|go:GO:0006508|go:GO:0001558|go:GO:0004252"/>
    <att type="string" name="canonicalName" value="uniprotkb:P02452 (pp) uniprotkb:Q92743"/>
    <att type="string" name="interaction" value="pp" cy:editable="false"/>
    <graphics width="5" fill="#000000" cy:sourceArrow="0" cy:targetArrow="0" cy:sourceArrowColor="#000000" cy:targetArrowColor="#000000" cy:edgeLabelFont="Default-0-10" cy:edgeLineType="SOLID" cy:curved="STRAIGHT_LINES"/>
  </edge>
  <edge label="uniprotkb:P02452 (pp) uniprotkb:P08253" source="-9246" target="-12011">
    <att type="string" name="Alt. ID(s) interactor A" value="uniprotkb:COL1A1(gene name)"/>
    <att type="string" name="Alt. ID(s) interactor B" value="uniprotkb:MMP2(gene name)"/>
    <att type="real" name="EdgeBetweenness" value="84.46984127"/>
    <att type="string" name="Properties interactor A" value="go:GO:0001568|go:GO:0032964|go:GO:0030199|go:GO:0005584|go:GO:0048706|go:GO:0042802|go:GO:0005886|go:GO:0048407|go:GO:0007605|go:GO:0043589|go:GO:0034505|go:GO:0007601"/>
    <att type="string" name="Properties interactor B" value="go:GO:0005509|go:GO:0030574|go:GO:0005615|go:GO:0043231|go:GO:0004222|go:GO:0005515|go:GO:0005578|go:GO:0006508|go:GO:0008270"/>
    <att type="string" name="canonicalName" value="uniprotkb:P02452 (pp) uniprotkb:P08253"/>
    <att type="string" name="interaction" value="pp" cy:editable="false"/>
    <graphics width="5" fill="#000000" cy:sourceArrow="0" cy:targetArrow="0" cy:sourceArrowColor="#000000" cy:targetArrowColor="#000000" cy:edgeLabelFont="Default-0-10" cy:edgeLineType="SOLID" cy:curved="STRAIGHT_LINES"/>
  </edge>
  <edge label="uniprotkb:P02452 (pp) uniprotkb:P07237" source="-9246" target="-9813">
    <att type="string" name="Alt. ID(s) interactor A" value="uniprotkb:COL1A1(gene name)"/>
    <att type="string" name="Alt. ID(s) interactor B" value="uniprotkb:P4HB(gene name)"/>
    <att type="real" name="EdgeBetweenness" value="80.0"/>
    <att type="string" name="Properties interactor A" value="go:GO:0001568|go:GO:0032964|go:GO:0030199|go:GO:0005584|go:GO:0048706|go:GO:0042802|go:GO:0005886|go:GO:0048407|go:GO:0007605|go:GO:0043589|go:GO:0034505|go:GO:0007601"/>
    <att type="string" name="Properties interactor B" value="go:GO:0005793|go:GO:0045454|go:GO:0009986|go:GO:0005788|go:GO:0005576|go:GO:0019898|go:GO:0042470|go:GO:0018401|go:GO:0005886|go:GO:0004656|go:GO:0005515|go:GO:0003756"/>
    <att type="string" name="canonicalName" value="uniprotkb:P02452 (pp) uniprotkb:P07237"/>
    <att type="string" name="interaction" value="pp" cy:editable="false"/>
    <graphics width="5" fill="#000000" cy:sourceArrow="0" cy:targetArrow="0" cy:sourceArrowColor="#000000" cy:targetArrowColor="#000000" cy:edgeLabelFont="Default-0-10" cy:edgeLineType="SOLID" cy:curved="STRAIGHT_LINES"/>
  </edge>
  <edge label="uniprotkb:P02452 (pp) uniprotkb:Q15582" source="-9246" target="-812">
    <att type="string" name="Alt. ID(s) interactor A" value="uniprotkb:COL1A1(gene name)"/>
    <att type="string" name="Alt. ID(s) interactor B" value="uniprotkb:TGFBI(gene name)"/>
    <att type="real" name="EdgeBetweenness" value="72.06984127"/>
    <att type="string" name="Properties interactor A" value="go:GO:0001568|go:GO:0032964|go:GO:0030199|go:GO:0005584|go:GO:0048706|go:GO:0042802|go:GO:0005886|go:GO:0048407|go:GO:0007605|go:GO:0043589|go:GO:0034505|go:GO:0007601"/>
    <att type="string" name="Properties interactor B" value="go:GO:0007155|go:GO:0008283|go:GO:0005615|go:GO:0005178|go:GO:0007162|go:GO:0005578|go:GO:0050896|go:GO:0007601"/>
    <att type="string" name="canonicalName" value="uniprotkb:P02452 (pp) uniprotkb:Q15582"/>
    <att type="string" name="interaction" value="pp" cy:editable="false"/>
    <graphics width="5" fill="#000000" cy:sourceArrow="0" cy:targetArrow="0" cy:sourceArrowColor="#000000" cy:targetArrowColor="#000000" cy:edgeLabelFont="Default-0-10" cy:edgeLineType="SOLID" cy:curved="STRAIGHT_LINES"/>
  </edge>
  <edge label="uniprotkb:P02452 (pp) uniprotkb:P07996" source="-9246" target="-10330">
    <att type="string" name="Alt. ID(s) interactor A" value="uniprotkb:COL1A1(gene name)"/>
    <att type="string" name="Alt. ID(s) interactor B" value="uniprotkb:THBS1(gene name)"/>
    <att type="real" name="EdgeBetweenness" value="27.6"/>
    <att type="string" name="Properties interactor A" value="go:GO:0001568|go:GO:0032964|go:GO:0030199|go:GO:0005584|go:GO:0048706|go:GO:0042802|go:GO:0005886|go:GO:0048407|go:GO:0007605|go:GO:0043589|go:GO:0034505|go:GO:0007601"/>
    <att type="string" name="Properties interactor B" value="go:GO:0000187|go:GO:0006916|go:GO:0006915|go:GO:0005509|go:GO:0007155|go:GO:0007050|go:GO:0016477|go:GO:0034605|go:GO:0002544|go:GO:0070052|go:GO:0043652|go:GO:0043499|go:GO:0009897|go:GO:0031012|go:GO:0070051|go:GO:0005577|go:GO:0048603|go:GO:0001968|go:GO:0008201|go:GO:0042802|go:GO:0006955|go:GO:0005178|go:GO:0043236|go:GO:0030169|go:GO:0016525|go:GO:0002581|go:GO:0043537|go:GO:0010754|go:GO:0002605|go:GO:0001937|go:GO:0051918|go:GO:0040037|go:GO:0051895|go:GO:0032695|go:GO:0010751|go:GO:0010748|go:GO:0010757|go:GO:0018149|go:GO:0031093|go:GO:0045766|go:GO:0030194|go:GO:0043536|go:GO:0010763|go:GO:0043032|go:GO:0010759|go:GO:0010670|go:GO:0042327|go:GO:0030511|go:GO:0032914|go:GO:0045727|go:GO:0043394|go:GO:0051592|go:GO:0009749|go:GO:0001666|go:GO:0032026|go:GO:0032570|go:GO:0002040|go:GO:0005198|go:GO:0050431"/>
    <att type="string" name="canonicalName" value="uniprotkb:P02452 (pp) uniprotkb:P07996"/>
    <att type="string" name="interaction" value="pp" cy:editable="false"/>
    <graphics width="5" fill="#000000" cy:sourceArrow="0" cy:targetArrow="0" cy:sourceArrowColor="#000000" cy:targetArrowColor="#000000" cy:edgeLabelFont="Default-0-10" cy:edgeLineType="SOLID" cy:curved="STRAIGHT_LINES"/>
  </edge>
  <edge label="uniprotkb:P12110 (DirectedEdge) uniprotkb:P02751" source="-11622" target="-7994">
    <att type="real" name="EdgeBetweenness" value="27.33333333"/>
    <att type="string" name="canonicalName" value="uniprotkb:P12110 (DirectedEdge) uniprotkb:P02751"/>
    <att type="string" name="interaction" value="DirectedEdge" cy:editable="false"/>
    <graphics width="5" fill="#000000" cy:sourceArrow="0" cy:targetArrow="0" cy:sourceArrowColor="#000000" cy:targetArrowColor="#000000" cy:edgeLabelFont="Default-0-10" cy:edgeLineType="SOLID" cy:curved="STRAIGHT_LINES"/>
  </edge>
  <edge label="uniprotkb:P12110 (DirectedEdge) uniprotkb:P24821" source="-11622" target="-7379">
    <att type="real" name="EdgeBetweenness" value="8.50793651"/>
    <att type="string" name="canonicalName" value="uniprotkb:P12110 (DirectedEdge) uniprotkb:P24821"/>
    <att type="string" name="interaction" value="DirectedEdge" cy:editable="false"/>
    <graphics width="5" fill="#000000" cy:sourceArrow="0" cy:targetArrow="0" cy:sourceArrowColor="#000000" cy:targetArrowColor="#000000" cy:edgeLabelFont="Default-0-10" cy:edgeLineType="SOLID" cy:curved="STRAIGHT_LINES"/>
  </edge>
  <edge label="uniprotkb:P12110 (DirectedEdge) uniprotkb:P07996" source="-11622" target="-10330">
    <att type="real" name="EdgeBetweenness" value="16.92063492"/>
    <att type="string" name="canonicalName" value="uniprotkb:P12110 (DirectedEdge) uniprotkb:P07996"/>
    <att type="string" name="interaction" value="DirectedEdge" cy:editable="false"/>
    <graphics width="5" fill="#000000" cy:sourceArrow="0" cy:targetArrow="0" cy:sourceArrowColor="#000000" cy:targetArrowColor="#000000" cy:edgeLabelFont="Default-0-10" cy:edgeLineType="SOLID" cy:curved="STRAIGHT_LINES"/>
  </edge>
  <edge label="uniprotkb:P12110 (DirectedEdge) uniprotkb:P12111" source="-11622" target="-7304">
    <att type="real" name="EdgeBetweenness" value="6.41269841"/>
    <att type="string" name="canonicalName" value="uniprotkb:P12110 (DirectedEdge) uniprotkb:P12111"/>
    <att type="string" name="interaction" value="DirectedEdge" cy:editable="false"/>
    <graphics width="5" fill="#000000" cy:sourceArrow="0" cy:targetArrow="0" cy:sourceArrowColor="#000000" cy:targetArrowColor="#000000" cy:edgeLabelFont="Default-0-10" cy:edgeLineType="SOLID" cy:curved="STRAIGHT_LINES"/>
  </edge>
  <edge label="uniprotkb:P12110 (DirectedEdge) uniprotkb:P12109" source="-11622" target="-7305">
    <att type="real" name="EdgeBetweenness" value="2.0"/>
    <att type="string" name="canonicalName" value="uniprotkb:P12110 (DirectedEdge) uniprotkb:P12109"/>
    <att type="string" name="interaction" value="DirectedEdge" cy:editable="false"/>
    <graphics width="5" fill="#000000" cy:sourceArrow="0" cy:targetArrow="0" cy:sourceArrowColor="#000000" cy:targetArrowColor="#000000" cy:edgeLabelFont="Default-0-10" cy:edgeLineType="SOLID" cy:curved="STRAIGHT_LINES"/>
  </edge>
  <edge label="uniprotkb:P12110 (DirectedEdge) uniprotkb:P02452" source="-11622" target="-9246">
    <att type="real" name="EdgeBetweenness" value="14.82539683"/>
    <att type="string" name="canonicalName" value="uniprotkb:P12110 (DirectedEdge) uniprotkb:P02452"/>
    <att type="string" name="interaction" value="DirectedEdge" cy:editable="false"/>
    <graphics width="5" fill="#000000" cy:sourceArrow="0" cy:targetArrow="0" cy:sourceArrowColor="#000000" cy:targetArrowColor="#000000" cy:edgeLabelFont="Default-0-10" cy:edgeLineType="SOLID" cy:curved="STRAIGHT_LINES"/>
  </edge>
  <edge label="uniprotkb:P14625 (pp) uniprotkb:P14625" source="-9225" target="-9225">
    <att type="string" name="Alt. ID(s) interactor A" value="uniprotkb:HSP90B1(gene name)"/>
    <att type="string" name="Alt. ID(s) interactor B" value="uniprotkb:HSP90B1(gene name)"/>
    <att type="string" name="Properties interactor A" value="go:GO:0005524|go:GO:0030433|go:GO:0003723|go:GO:0006916|go:GO:0005509|go:GO:0005829|go:GO:0005788|go:GO:0005789|go:GO:0050750|go:GO:0042470|go:GO:0005792|go:GO:0048471|go:GO:0006457|go:GO:0015031|go:GO:0001666|go:GO:0051208|go:GO:0051082|go:GO:0046790"/>
    <att type="string" name="Properties interactor B" value="go:GO:0005524|go:GO:0030433|go:GO:0003723|go:GO:0006916|go:GO:0005509|go:GO:0005829|go:GO:0005788|go:GO:0005789|go:GO:0050750|go:GO:0042470|go:GO:0005792|go:GO:0048471|go:GO:0006457|go:GO:0015031|go:GO:0001666|go:GO:0051208|go:GO:0051082|go:GO:0046790"/>
    <att type="string" name="canonicalName" value="uniprotkb:P14625 (pp) uniprotkb:P14625"/>
    <att type="string" name="interaction" value="pp" cy:editable="false"/>
    <graphics width="5" fill="#000000" cy:sourceArrow="0" cy:targetArrow="0" cy:sourceArrowColor="#000000" cy:targetArrowColor="#000000" cy:edgeLabelFont="Default-0-10" cy:edgeLineType="SOLID" cy:curved="STRAIGHT_LINES"/>
  </edge>
  <edge label="uniprotkb:P14625 (pp) uniprotkb:P38646" source="-9225" target="-6384">
    <att type="string" name="Alt. ID(s) interactor A" value="uniprotkb:HSP90B1(gene name)"/>
    <att type="string" name="Alt. ID(s) interactor B" value="uniprotkb:HSPA9(gene name)"/>
    <att type="real" name="EdgeBetweenness" value="20.36349206"/>
    <att type="string" name="Properties interactor A" value="go:GO:0005524|go:GO:0030433|go:GO:0003723|go:GO:0006916|go:GO:0005509|go:GO:0005829|go:GO:0005788|go:GO:0005789|go:GO:0050750|go:GO:0042470|go:GO:0005792|go:GO:0048471|go:GO:0006457|go:GO:0015031|go:GO:0001666|go:GO:0051208|go:GO:0051082|go:GO:0046790"/>
    <att type="string" name="Properties interactor B" value="go:GO:0005524|go:GO:0006916|go:GO:0009986|go:GO:0042645|go:GO:0006457|go:GO:0051082"/>
    <att type="string" name="canonicalName" value="uniprotkb:P14625 (pp) uniprotkb:P38646"/>
    <att type="string" name="interaction" value="pp" cy:editable="false"/>
    <graphics width="5" fill="#000000" cy:sourceArrow="0" cy:targetArrow="0" cy:sourceArrowColor="#000000" cy:targetArrowColor="#000000" cy:edgeLabelFont="Default-0-10" cy:edgeLineType="SOLID" cy:curved="STRAIGHT_LINES"/>
  </edge>
  <edge label="uniprotkb:P14625 (DirectedEdge) uniprotkb:P11021" source="-9225" target="-12088">
    <att type="real" name="EdgeBetweenness" value="15.57777778"/>
    <att type="string" name="canonicalName" value="uniprotkb:P14625 (DirectedEdge) uniprotkb:P11021"/>
    <att type="string" name="interaction" value="DirectedEdge" cy:editable="false"/>
    <graphics width="5" fill="#000000" cy:sourceArrow="0" cy:targetArrow="0" cy:sourceArrowColor="#000000" cy:targetArrowColor="#000000" cy:edgeLabelFont="Default-0-10" cy:edgeLineType="SOLID" cy:curved="STRAIGHT_LINES"/>
  </edge>
  <edge label="uniprotkb:P14625 (DirectedEdge) uniprotkb:P35579" source="-9225" target="-9955">
    <att type="real" name="EdgeBetweenness" value="53.63015873"/>
    <att type="string" name="canonicalName" value="uniprotkb:P14625 (DirectedEdge) uniprotkb:P35579"/>
    <att type="string" name="interaction" value="DirectedEdge" cy:editable="false"/>
    <graphics width="5" fill="#000000" cy:sourceArrow="0" cy:targetArrow="0" cy:sourceArrowColor="#000000" cy:targetArrowColor="#000000" cy:edgeLabelFont="Default-0-10" cy:edgeLineType="SOLID" cy:curved="STRAIGHT_LINES"/>
  </edge>
  <edge label="uniprotkb:P14625 (DirectedEdge) uniprotkb:P08670" source="-9225" target="-11330">
    <att type="real" name="EdgeBetweenness" value="5.45555556"/>
    <att type="string" name="canonicalName" value="uniprotkb:P14625 (DirectedEdge) uniprotkb:P08670"/>
    <att type="string" name="interaction" value="DirectedEdge" cy:editable="false"/>
    <graphics width="5" fill="#000000" cy:sourceArrow="0" cy:targetArrow="0" cy:sourceArrowColor="#000000" cy:targetArrowColor="#000000" cy:edgeLabelFont="Default-0-10" cy:edgeLineType="SOLID" cy:curved="STRAIGHT_LINES"/>
  </edge>
  <edge label="uniprotkb:P24821 (DirectedEdge) uniprotkb:P02452" source="-7379" target="-9246">
    <att type="real" name="EdgeBetweenness" value="18.97142857"/>
    <att type="string" name="canonicalName" value="uniprotkb:P24821 (DirectedEdge) uniprotkb:P02452"/>
    <att type="string" name="interaction" value="DirectedEdge" cy:editable="false"/>
    <graphics width="5" fill="#000000" cy:sourceArrow="0" cy:targetArrow="0" cy:sourceArrowColor="#000000" cy:targetArrowColor="#000000" cy:edgeLabelFont="Default-0-10" cy:edgeLineType="SOLID" cy:curved="STRAIGHT_LINES"/>
  </edge>
  <edge label="uniprotkb:P24821 (DirectedEdge) uniprotkb:P07996" source="-7379" target="-10330">
    <att type="real" name="EdgeBetweenness" value="8.08571429"/>
    <att type="string" name="canonicalName" value="uniprotkb:P24821 (DirectedEdge) uniprotkb:P07996"/>
    <att type="string" name="interaction" value="DirectedEdge" cy:editable="false"/>
    <graphics width="5" fill="#000000" cy:sourceArrow="0" cy:targetArrow="0" cy:sourceArrowColor="#000000" cy:targetArrowColor="#000000" cy:edgeLabelFont="Default-0-10" cy:edgeLineType="SOLID" cy:curved="STRAIGHT_LINES"/>
  </edge>
  <edge label="uniprotkb:P24821 (DirectedEdge) uniprotkb:P06756" source="-7379" target="-11147">
    <att type="real" name="EdgeBetweenness" value="70.8031746"/>
    <att type="string" name="canonicalName" value="uniprotkb:P24821 (DirectedEdge) uniprotkb:P06756"/>
    <att type="string" name="interaction" value="DirectedEdge" cy:editable="false"/>
    <graphics width="5" fill="#000000" cy:sourceArrow="0" cy:targetArrow="0" cy:sourceArrowColor="#000000" cy:targetArrowColor="#000000" cy:edgeLabelFont="Default-0-10" cy:edgeLineType="SOLID" cy:curved="STRAIGHT_LINES"/>
  </edge>
  <edge label="uniprotkb:P15144 (pp) uniprotkb:P15144" source="-10523" target="-10523">
    <att type="string" name="Alt. ID(s) interactor A" value="uniprotkb:ANPEP(gene name)"/>
    <att type="string" name="Alt. ID(s) interactor B" value="uniprotkb:ANPEP(gene name)"/>
    <att type="string" name="Properties interactor A" value="go:GO:0005793|go:GO:0004177|go:GO:0001525|go:GO:0030154|go:GO:0005829|go:GO:0005887|go:GO:0044419|go:GO:0008237|go:GO:0006508|go:GO:0004872|go:GO:0008270"/>
    <att type="string" name="Properties interactor B" value="go:GO:0005793|go:GO:0004177|go:GO:0001525|go:GO:0030154|go:GO:0005829|go:GO:0005887|go:GO:0044419|go:GO:0008237|go:GO:0006508|go:GO:0004872|go:GO:0008270"/>
    <att type="string" name="canonicalName" value="uniprotkb:P15144 (pp) uniprotkb:P15144"/>
    <att type="string" name="interaction" value="pp" cy:editable="false"/>
    <graphics width="5" fill="#000000" cy:sourceArrow="0" cy:targetArrow="0" cy:sourceArrowColor="#000000" cy:targetArrowColor="#000000" cy:edgeLabelFont="Default-0-10" cy:edgeLineType="SOLID" cy:curved="STRAIGHT_LINES"/>
  </edge>
  <edge label="uniprotkb:P04083 (pp) uniprotkb:P31949" source="-10517" target="-11302">
    <att type="string" name="Alt. ID(s) interactor A" value="uniprotkb:ANXA1(gene name)"/>
    <att type="string" name="Alt. ID(s) interactor B" value="uniprotkb:S100A11(gene name)"/>
    <att type="real" name="EdgeBetweenness" value="80.0"/>
    <att type="string" name="Properties interactor A" value="go:GO:0006916|go:GO:0016323|go:GO:0005509|go:GO:0005544|go:GO:0007166|go:GO:0006928|go:GO:0005929|go:GO:0001533|go:GO:0005737|go:GO:0005576|go:GO:0006954|go:GO:0030216|go:GO:0006629|go:GO:0005634|go:GO:0018149|go:GO:0019834|go:GO:0030674|go:GO:0005102|go:GO:0005198"/>
    <att type="string" name="Properties interactor B" value="go:GO:0048154|go:GO:0005509|go:GO:0048306|go:GO:0005737|go:GO:0008156|go:GO:0008285|go:GO:0005634|go:GO:0042803|go:GO:0001726|go:GO:0007165"/>
    <att type="string" name="canonicalName" value="uniprotkb:P04083 (pp) uniprotkb:P31949"/>
    <att type="string" name="interaction" value="pp" cy:editable="false"/>
    <graphics width="5" fill="#000000" cy:sourceArrow="0" cy:targetArrow="0" cy:sourceArrowColor="#000000" cy:targetArrowColor="#000000" cy:edgeLabelFont="Default-0-10" cy:edgeLineType="SOLID" cy:curved="STRAIGHT_LINES"/>
  </edge>
  <edge label="uniprotkb:P04083 (pp) uniprotkb:P21980" source="-10517" target="-10879">
    <att type="string" name="Alt. ID(s) interactor A" value="uniprotkb:ANXA1(gene name)"/>
    <att type="string" name="Alt. ID(s) interactor B" value="uniprotkb:TGM2(gene name)"/>
    <att type="real" name="EdgeBetweenness" value="156.0"/>
    <att type="string" name="Properties interactor A" value="go:GO:0006916|go:GO:0016323|go:GO:0005509|go:GO:0005544|go:GO:0007166|go:GO:0006928|go:GO:0005929|go:GO:0001533|go:GO:0005737|go:GO:0005576|go:GO:0006954|go:GO:0030216|go:GO:0006629|go:GO:0005634|go:GO:0018149|go:GO:0019834|go:GO:0030674|go:GO:0005102|go:GO:0005198"/>
    <att type="string" name="Properties interactor B" value="go:GO:0008415|go:GO:0005509|go:GO:0045785|go:GO:0003810"/>
    <att type="string" name="canonicalName" value="uniprotkb:P04083 (pp) uniprotkb:P21980"/>
    <att type="string" name="interaction" value="pp" cy:editable="false"/>
    <graphics width="5" fill="#000000" cy:sourceArrow="0" cy:targetArrow="0" cy:sourceArrowColor="#000000" cy:targetArrowColor="#000000" cy:edgeLabelFont="Default-0-10" cy:edgeLineType="SOLID" cy:curved="STRAIGHT_LINES"/>
  </edge>
  <edge label="uniprotkb:P02751 (pp) uniprotkb:Q15582" source="-7994" target="-812">
    <att type="string" name="Alt. ID(s) interactor A" value="uniprotkb:FN1(gene name)"/>
    <att type="string" name="Alt. ID(s) interactor B" value="uniprotkb:TGFBI(gene name)"/>
    <att type="real" name="EdgeBetweenness" value="111.08888889"/>
    <att type="string" name="Properties interactor A" value="go:GO:0005793|go:GO:0006953|go:GO:0001525|go:GO:0016477|go:GO:0005518|go:GO:0005201|go:GO:0005577|go:GO:0008201|go:GO:0018149|go:GO:0031093|go:GO:0005578|go:GO:0008360|go:GO:0034446"/>
    <att type="string" name="Properties interactor B" value="go:GO:0007155|go:GO:0008283|go:GO:0005615|go:GO:0005178|go:GO:0007162|go:GO:0005578|go:GO:0050896|go:GO:0007601"/>
    <att type="string" name="canonicalName" value="uniprotkb:P02751 (pp) uniprotkb:Q15582"/>
    <att type="string" name="interaction" value="pp" cy:editable="false"/>
    <graphics width="5" fill="#000000" cy:sourceArrow="0" cy:targetArrow="0" cy:sourceArrowColor="#000000" cy:targetArrowColor="#000000" cy:edgeLabelFont="Default-0-10" cy:edgeLineType="SOLID" cy:curved="STRAIGHT_LINES"/>
  </edge>
  <edge label="uniprotkb:P02751 (pp) uniprotkb:P08253" source="-7994" target="-12011">
    <att type="string" name="Alt. ID(s) interactor A" value="uniprotkb:FN1(gene name)"/>
    <att type="string" name="Alt. ID(s) interactor B" value="uniprotkb:MMP2(gene name)"/>
    <att type="real" name="EdgeBetweenness" value="111.88888889"/>
    <att type="string" name="Properties interactor A" value="-"/>
    <att type="string" name="Properties interactor B" value="-"/>
    <att type="string" name="canonicalName" value="uniprotkb:P02751 (pp) uniprotkb:P08253"/>
    <att type="string" name="interaction" value="pp" cy:editable="false"/>
    <graphics width="5" fill="#000000" cy:sourceArrow="0" cy:targetArrow="0" cy:sourceArrowColor="#000000" cy:targetArrowColor="#000000" cy:edgeLabelFont="Default-0-10" cy:edgeLineType="SOLID" cy:curved="STRAIGHT_LINES"/>
  </edge>
  <edge label="uniprotkb:P02751 (pp) uniprotkb:P21589" source="-7994" target="-11308">
    <att type="string" name="Alt. ID(s) interactor A" value="uniprotkb:FN1(gene name)"/>
    <att type="string" name="Alt. ID(s) interactor B" value="uniprotkb:NT5E(gene name)"/>
    <att type="real" name="EdgeBetweenness" value="80.0"/>
    <att type="string" name="Properties interactor A" value="go:GO:0005793|go:GO:0006953|go:GO:0001525|go:GO:0016477|go:GO:0005518|go:GO:0005201|go:GO:0005577|go:GO:0008201|go:GO:0018149|go:GO:0031093|go:GO:0005578|go:GO:0008360|go:GO:0034446"/>
    <att type="string" name="Properties interactor B" value="go:GO:0008253|go:GO:0006259|go:GO:0031225|go:GO:0005737|go:GO:0005624|go:GO:0000166|go:GO:0005886|go:GO:0008270"/>
    <att type="string" name="canonicalName" value="uniprotkb:P02751 (pp) uniprotkb:P21589"/>
    <att type="string" name="interaction" value="pp" cy:editable="false"/>
    <graphics width="5" fill="#000000" cy:sourceArrow="0" cy:targetArrow="0" cy:sourceArrowColor="#000000" cy:targetArrowColor="#000000" cy:edgeLabelFont="Default-0-10" cy:edgeLineType="SOLID" cy:curved="STRAIGHT_LINES"/>
  </edge>
  <edge label="uniprotkb:P02751 (pp) uniprotkb:P21980" source="-7994" target="-10879">
    <att type="string" name="Alt. ID(s) interactor A" value="uniprotkb:FN1(gene name)"/>
    <att type="string" name="Alt. ID(s) interactor B" value="uniprotkb:TGM2(gene name)"/>
    <att type="real" name="EdgeBetweenness" value="176.93333333"/>
    <att type="string" name="Properties interactor A" value="go:GO:0005793|go:GO:0006953|go:GO:0001525|go:GO:0016477|go:GO:0005518|go:GO:0005201|go:GO:0005577|go:GO:0008201|go:GO:0018149|go:GO:0031093|go:GO:0005578|go:GO:0008360|go:GO:0034446"/>
    <att type="string" name="Properties interactor B" value="go:GO:0008415|go:GO:0005509|go:GO:0045785|go:GO:0003810"/>
    <att type="string" name="canonicalName" value="uniprotkb:P02751 (pp) uniprotkb:P21980"/>
    <att type="string" name="interaction" value="pp" cy:editable="false"/>
    <graphics width="5" fill="#000000" cy:sourceArrow="0" cy:targetArrow="0" cy:sourceArrowColor="#000000" cy:targetArrowColor="#000000" cy:edgeLabelFont="Default-0-10" cy:edgeLineType="SOLID" cy:curved="STRAIGHT_LINES"/>
  </edge>
  <edge label="uniprotkb:P02751 (pp) uniprotkb:P24821" source="-7994" target="-7379">
    <att type="string" name="Alt. ID(s) interactor A" value="uniprotkb:FN1(gene name)"/>
    <att type="string" name="Alt. ID(s) interactor B" value="uniprotkb:TNC(gene name)"/>
    <att type="real" name="EdgeBetweenness" value="16.37142857"/>
    <att type="string" name="Properties interactor A" value="go:GO:0005793|go:GO:0006953|go:GO:0001525|go:GO:0016477|go:GO:0005518|go:GO:0005201|go:GO:0005577|go:GO:0008201|go:GO:0018149|go:GO:0031093|go:GO:0005578|go:GO:0008360|go:GO:0034446"/>
    <att type="string" name="Properties interactor B" value="go:GO:0007155|go:GO:0005102|go:GO:0009611|go:GO:0007165"/>
    <att type="string" name="canonicalName" value="uniprotkb:P02751 (pp) uniprotkb:P24821"/>
    <att type="string" name="interaction" value="pp" cy:editable="false"/>
    <graphics width="5" fill="#000000" cy:sourceArrow="0" cy:targetArrow="0" cy:sourceArrowColor="#000000" cy:targetArrowColor="#000000" cy:edgeLabelFont="Default-0-10" cy:edgeLineType="SOLID" cy:curved="STRAIGHT_LINES"/>
  </edge>
  <edge label="uniprotkb:P02751 (pp) uniprotkb:P02751" source="-7994" target="-7994">
    <att type="string" name="Alt. ID(s) interactor A" value="uniprotkb:FN1(gene name)"/>
    <att type="string" name="Alt. ID(s) interactor B" value="uniprotkb:FN1(gene name)"/>
    <att type="string" name="Properties interactor A" value="go:GO:0005793|go:GO:0006953|go:GO:0001525|go:GO:0016477|go:GO:0005518|go:GO:0005201|go:GO:0005577|go:GO:0008201|go:GO:0018149|go:GO:0031093|go:GO:0005578|go:GO:0008360|go:GO:0034446"/>
    <att type="string" name="Properties interactor B" value="go:GO:0005793|go:GO:0006953|go:GO:0001525|go:GO:0016477|go:GO:0005518|go:GO:0005201|go:GO:0005577|go:GO:0008201|go:GO:0018149|go:GO:0031093|go:GO:0005578|go:GO:0008360|go:GO:0034446"/>
    <att type="string" name="canonicalName" value="uniprotkb:P02751 (pp) uniprotkb:P02751"/>
    <att type="string" name="interaction" value="pp" cy:editable="false"/>
    <graphics width="5" fill="#000000" cy:sourceArrow="0" cy:targetArrow="0" cy:sourceArrowColor="#000000" cy:targetArrowColor="#000000" cy:edgeLabelFont="Default-0-10" cy:edgeLineType="SOLID" cy:curved="STRAIGHT_LINES"/>
  </edge>
  <edge label="uniprotkb:P02751 (pp) uniprotkb:P06396" source="-7994" target="-11367">
    <att type="string" name="Alt. ID(s) interactor A" value="uniprotkb:FN1(gene name)"/>
    <att type="string" name="Alt. ID(s) interactor B" value="uniprotkb:GSN(gene name)"/>
    <att type="real" name="EdgeBetweenness" value="80.0"/>
    <att type="string" name="Properties interactor A" value="go:GO:0005793|go:GO:0006953|go:GO:0001525|go:GO:0016477|go:GO:0005518|go:GO:0005201|go:GO:0005577|go:GO:0008201|go:GO:0018149|go:GO:0031093|go:GO:0005578|go:GO:0008360|go:GO:0034446"/>
    <att type="string" name="Properties interactor B" value="go:GO:0003779|go:GO:0015629|go:GO:0030041|go:GO:0051014|go:GO:0051016|go:GO:0005509|go:GO:0005829"/>
    <att type="string" name="canonicalName" value="uniprotkb:P02751 (pp) uniprotkb:P06396"/>
    <att type="string" name="interaction" value="pp" cy:editable="false"/>
    <graphics width="5" fill="#000000" cy:sourceArrow="0" cy:targetArrow="0" cy:sourceArrowColor="#000000" cy:targetArrowColor="#000000" cy:edgeLabelFont="Default-0-10" cy:edgeLineType="SOLID" cy:curved="STRAIGHT_LINES"/>
  </edge>
  <edge label="uniprotkb:P48047 (DirectedEdge) uniprotkb:P25705" source="-9727" target="-10931">
    <att type="real" name="EdgeBetweenness" value="45.11111111"/>
    <att type="string" name="canonicalName" value="uniprotkb:P48047 (DirectedEdge) uniprotkb:P25705"/>
    <att type="string" name="interaction" value="DirectedEdge" cy:editable="false"/>
    <graphics width="5" fill="#000000" cy:sourceArrow="0" cy:targetArrow="0" cy:sourceArrowColor="#000000" cy:targetArrowColor="#000000" cy:edgeLabelFont="Default-0-10" cy:edgeLineType="SOLID" cy:curved="STRAIGHT_LINES"/>
  </edge>
  <edge label="uniprotkb:P05121 (pp) uniprotkb:P05121" source="-6051" target="-6051">
    <att type="string" name="Alt. ID(s) interactor A" value="uniprotkb:SERPINE1(gene name)"/>
    <att type="string" name="Alt. ID(s) interactor B" value="uniprotkb:SERPINE1(gene name)"/>
    <att type="string" name="Properties interactor A" value="go:GO:0007596|go:GO:0001300|go:GO:0005576|go:GO:0042730|go:GO:0005886|go:GO:0002020|go:GO:0004252|go:GO:0004867"/>
    <att type="string" name="Properties interactor B" value="go:GO:0007596|go:GO:0001300|go:GO:0005576|go:GO:0042730|go:GO:0005886|go:GO:0002020|go:GO:0004252|go:GO:0004867"/>
    <att type="string" name="canonicalName" value="uniprotkb:P05121 (pp) uniprotkb:P05121"/>
    <att type="string" name="interaction" value="pp" cy:editable="false"/>
    <graphics width="5" fill="#000000" cy:sourceArrow="0" cy:targetArrow="0" cy:sourceArrowColor="#000000" cy:targetArrowColor="#000000" cy:edgeLabelFont="Default-0-10" cy:edgeLineType="SOLID" cy:curved="STRAIGHT_LINES"/>
  </edge>
  <edge label="uniprotkb:P06396 (pp) uniprotkb:P06396" source="-11367" target="-11367">
    <att type="string" name="Alt. ID(s) interactor A" value="uniprotkb:GSN(gene name)"/>
    <att type="string" name="Alt. ID(s) interactor B" value="uniprotkb:GSN(gene name)"/>
    <att type="string" name="Properties interactor A" value="go:GO:0003779|go:GO:0015629|go:GO:0030041|go:GO:0051014|go:GO:0051016|go:GO:0005509|go:GO:0005829"/>
    <att type="string" name="Properties interactor B" value="go:GO:0003779|go:GO:0015629|go:GO:0030041|go:GO:0051014|go:GO:0051016|go:GO:0005509|go:GO:0005829"/>
    <att type="string" name="canonicalName" value="uniprotkb:P06396 (pp) uniprotkb:P06396"/>
    <att type="string" name="interaction" value="pp" cy:editable="false"/>
    <graphics width="5" fill="#000000" cy:sourceArrow="0" cy:targetArrow="0" cy:sourceArrowColor="#000000" cy:targetArrowColor="#000000" cy:edgeLabelFont="Default-0-10" cy:edgeLineType="SOLID" cy:curved="STRAIGHT_LINES"/>
  </edge>
  <edge label="uniprotkb:P27105 (pp) uniprotkb:P27105" source="-11431" target="-11431">
    <att type="string" name="Alt. ID(s) interactor A" value="uniprotkb:STOM(gene name)"/>
    <att type="string" name="Alt. ID(s) interactor B" value="uniprotkb:STOM(gene name)"/>
    <att type="string" name="Properties interactor A" value="go:GO:0031225|go:GO:0005856|go:GO:0005887|go:GO:0042470|go:GO:0045121|go:GO:0005515|go:GO:0051260"/>
    <att type="string" name="Properties interactor B" value="go:GO:0031225|go:GO:0005856|go:GO:0005887|go:GO:0042470|go:GO:0045121|go:GO:0005515|go:GO:0051260"/>
    <att type="string" name="canonicalName" value="uniprotkb:P27105 (pp) uniprotkb:P27105"/>
    <att type="string" name="interaction" value="pp" cy:editable="false"/>
    <graphics width="5" fill="#000000" cy:sourceArrow="0" cy:targetArrow="0" cy:sourceArrowColor="#000000" cy:targetArrowColor="#000000" cy:edgeLabelFont="Default-0-10" cy:edgeLineType="SOLID" cy:curved="STRAIGHT_LINES"/>
  </edge>
  <edge label="uniprotkb:P38646 (DirectedEdge) uniprotkb:P06576" source="-6384" target="-9740">
    <att type="real" name="EdgeBetweenness" value="27.37936508"/>
    <att type="string" name="canonicalName" value="uniprotkb:P38646 (DirectedEdge) uniprotkb:P06576"/>
    <att type="string" name="interaction" value="DirectedEdge" cy:editable="false"/>
    <graphics width="5" fill="#000000" cy:sourceArrow="0" cy:targetArrow="0" cy:sourceArrowColor="#000000" cy:targetArrowColor="#000000" cy:edgeLabelFont="Default-0-10" cy:edgeLineType="SOLID" cy:curved="STRAIGHT_LINES"/>
  </edge>
  <edge label="uniprotkb:P38646 (DirectedEdge) uniprotkb:Q9UJZ1" source="-6384" target="-995">
    <att type="real" name="EdgeBetweenness" value="4.0"/>
    <att type="string" name="canonicalName" value="uniprotkb:P38646 (DirectedEdge) uniprotkb:Q9UJZ1"/>
    <att type="string" name="interaction" value="DirectedEdge" cy:editable="false"/>
    <graphics width="5" fill="#000000" cy:sourceArrow="0" cy:targetArrow="0" cy:sourceArrowColor="#000000" cy:targetArrowColor="#000000" cy:edgeLabelFont="Default-0-10" cy:edgeLineType="SOLID" cy:curved="STRAIGHT_LINES"/>
  </edge>
  <edge label="uniprotkb:Q00610 (pp) uniprotkb:Q00610" source="-10499" target="-10499">
    <att type="string" name="Alt. ID(s) interactor A" value="uniprotkb:CLTC(gene name)"/>
    <att type="string" name="Alt. ID(s) interactor B" value="uniprotkb:CLTC(gene name)"/>
    <att type="string" name="Properties interactor A" value="go:GO:0030132|go:GO:0030130|go:GO:0019898|go:GO:0006886|go:GO:0042470|go:GO:0016044|go:GO:0006892|go:GO:0005515|go:GO:0005198"/>
    <att type="string" name="Properties interactor B" value="go:GO:0030132|go:GO:0030130|go:GO:0019898|go:GO:0006886|go:GO:0042470|go:GO:0016044|go:GO:0006892|go:GO:0005515|go:GO:0005198"/>
    <att type="string" name="canonicalName" value="uniprotkb:Q00610 (pp) uniprotkb:Q00610"/>
    <att type="string" name="interaction" value="pp" cy:editable="false"/>
    <graphics width="5" fill="#000000" cy:sourceArrow="0" cy:targetArrow="0" cy:sourceArrowColor="#000000" cy:targetArrowColor="#000000" cy:edgeLabelFont="Default-0-10" cy:edgeLineType="SOLID" cy:curved="STRAIGHT_LINES"/>
  </edge>
  <edge label="uniprotkb:P06703 (pp) uniprotkb:P07355" source="-10513" target="-10512">
    <att type="string" name="Alt. ID(s) interactor A" value="uniprotkb:S100A6(gene name)"/>
    <att type="string" name="Alt. ID(s) interactor B" value="uniprotkb:ANXA2(gene name)"/>
    <att type="real" name="EdgeBetweenness" value="2.0"/>
    <att type="string" name="Properties interactor A" value="go:GO:0048154|go:GO:0007409|go:GO:0005509|go:GO:0048306|go:GO:0005829|go:GO:0031234|go:GO:0005635|go:GO:0048146|go:GO:0042803|go:GO:0001726|go:GO:0007165|go:GO:0005523"/>
    <att type="string" name="Properties interactor B" value="go:GO:0005604|go:GO:0005509|go:GO:0005544|go:GO:0008092|go:GO:0042470|go:GO:0004859|go:GO:0001501|go:GO:0005625"/>
    <att type="string" name="canonicalName" value="uniprotkb:P06703 (pp) uniprotkb:P07355"/>
    <att type="string" name="interaction" value="pp" cy:editable="false"/>
    <graphics width="5" fill="#000000" cy:sourceArrow="0" cy:targetArrow="0" cy:sourceArrowColor="#000000" cy:targetArrowColor="#000000" cy:edgeLabelFont="Default-0-10" cy:edgeLineType="SOLID" cy:curved="STRAIGHT_LINES"/>
  </edge>
  <edge label="uniprotkb:P06703 (pp) uniprotkb:P06703" source="-10513" target="-10513">
    <att type="string" name="Alt. ID(s) interactor A" value="uniprotkb:S100A6(gene name)"/>
    <att type="string" name="Alt. ID(s) interactor B" value="uniprotkb:S100A6(gene name)"/>
    <att type="string" name="Properties interactor A" value="go:GO:0048154|go:GO:0007409|go:GO:0005509|go:GO:0048306|go:GO:0005829|go:GO:0031234|go:GO:0005635|go:GO:0048146|go:GO:0042803|go:GO:0001726|go:GO:0007165|go:GO:0005523"/>
    <att type="string" name="Properties interactor B" value="go:GO:0048154|go:GO:0007409|go:GO:0005509|go:GO:0048306|go:GO:0005829|go:GO:0031234|go:GO:0005635|go:GO:0048146|go:GO:0042803|go:GO:0001726|go:GO:0007165|go:GO:0005523"/>
    <att type="string" name="canonicalName" value="uniprotkb:P06703 (pp) uniprotkb:P06703"/>
    <att type="string" name="interaction" value="pp" cy:editable="false"/>
    <graphics width="5" fill="#000000" cy:sourceArrow="0" cy:targetArrow="0" cy:sourceArrowColor="#000000" cy:targetArrowColor="#000000" cy:edgeLabelFont="Default-0-10" cy:edgeLineType="SOLID" cy:curved="STRAIGHT_LINES"/>
  </edge>
  <edge label="uniprotkb:P35232 (pp) uniprotkb:P35232" source="-9067" target="-9067">
    <att type="string" name="Alt. ID(s) interactor A" value="uniprotkb:PHB(gene name)"/>
    <att type="string" name="Alt. ID(s) interactor B" value="uniprotkb:PHB(gene name)"/>
    <att type="string" name="Properties interactor A" value="go:GO:0006260|go:GO:0016575|go:GO:0005887|go:GO:0005743|go:GO:0008285|go:GO:0016481|go:GO:0005654|go:GO:0005515|go:GO:0042981|go:GO:0007165|go:GO:0016563|go:GO:0016564"/>
    <att type="string" name="Properties interactor B" value="go:GO:0006260|go:GO:0016575|go:GO:0005887|go:GO:0005743|go:GO:0008285|go:GO:0016481|go:GO:0005654|go:GO:0005515|go:GO:0042981|go:GO:0007165|go:GO:0016563|go:GO:0016564"/>
    <att type="string" name="canonicalName" value="uniprotkb:P35232 (pp) uniprotkb:P35232"/>
    <att type="string" name="interaction" value="pp" cy:editable="false"/>
    <graphics width="5" fill="#000000" cy:sourceArrow="0" cy:targetArrow="0" cy:sourceArrowColor="#000000" cy:targetArrowColor="#000000" cy:edgeLabelFont="Default-0-10" cy:edgeLineType="SOLID" cy:curved="STRAIGHT_LINES"/>
  </edge>
  <edge label="uniprotkb:P35232 (DirectedEdge) uniprotkb:P25705" source="-9067" target="-10931">
    <att type="real" name="EdgeBetweenness" value="82.0"/>
    <att type="string" name="canonicalName" value="uniprotkb:P35232 (DirectedEdge) uniprotkb:P25705"/>
    <att type="string" name="interaction" value="DirectedEdge" cy:editable="false"/>
    <graphics width="5" fill="#000000" cy:sourceArrow="0" cy:targetArrow="0" cy:sourceArrowColor="#000000" cy:targetArrowColor="#000000" cy:edgeLabelFont="Default-0-10" cy:edgeLineType="SOLID" cy:curved="STRAIGHT_LINES"/>
  </edge>
  <edge label="uniprotkb:P35232 (DirectedEdge) uniprotkb:P38646" source="-9067" target="-6384">
    <att type="real" name="EdgeBetweenness" value="8.0"/>
    <att type="string" name="canonicalName" value="uniprotkb:P35232 (DirectedEdge) uniprotkb:P38646"/>
    <att type="string" name="interaction" value="DirectedEdge" cy:editable="false"/>
    <graphics width="5" fill="#000000" cy:sourceArrow="0" cy:targetArrow="0" cy:sourceArrowColor="#000000" cy:targetArrowColor="#000000" cy:edgeLabelFont="Default-0-10" cy:edgeLineType="SOLID" cy:curved="STRAIGHT_LINES"/>
  </edge>
  <edge label="uniprotkb:P35232 (DirectedEdge) uniprotkb:Q9UJZ1" source="-9067" target="-995">
    <att type="real" name="EdgeBetweenness" value="4.0"/>
    <att type="string" name="canonicalName" value="uniprotkb:P35232 (DirectedEdge) uniprotkb:Q9UJZ1"/>
    <att type="string" name="interaction" value="DirectedEdge" cy:editable="false"/>
    <graphics width="5" fill="#000000" cy:sourceArrow="0" cy:targetArrow="0" cy:sourceArrowColor="#000000" cy:targetArrowColor="#000000" cy:edgeLabelFont="Default-0-10" cy:edgeLineType="SOLID" cy:curved="STRAIGHT_LINES"/>
  </edge>
  <edge label="uniprotkb:P08253 (pp) uniprotkb:P12111" source="-12011" target="-7304">
    <att type="string" name="Alt. ID(s) interactor A" value="uniprotkb:MMP2(gene name)"/>
    <att type="string" name="Alt. ID(s) interactor B" value="uniprotkb:COL6A3(gene name)"/>
    <att type="real" name="EdgeBetweenness" value="54.47936508"/>
    <att type="string" name="Properties interactor A" value="go:GO:0005509|go:GO:0030574|go:GO:0005615|go:GO:0043231|go:GO:0004222|go:GO:0005515|go:GO:0005578|go:GO:0006508|go:GO:0008270"/>
    <att type="string" name="Properties interactor B" value="go:GO:0007155|go:GO:0005589|go:GO:0007517|go:GO:0005515|go:GO:0004867"/>
    <att type="string" name="canonicalName" value="uniprotkb:P08253 (pp) uniprotkb:P12111"/>
    <att type="string" name="interaction" value="pp" cy:editable="false"/>
    <graphics width="5" fill="#000000" cy:sourceArrow="0" cy:targetArrow="0" cy:sourceArrowColor="#000000" cy:targetArrowColor="#000000" cy:edgeLabelFont="Default-0-10" cy:edgeLineType="SOLID" cy:curved="STRAIGHT_LINES"/>
  </edge>
  <edge label="uniprotkb:P13611 (pp) uniprotkb:P13611" source="-11448" target="-11448">
    <att type="string" name="Alt. ID(s) interactor A" value="uniprotkb:VCAN(gene name)"/>
    <att type="string" name="Alt. ID(s) interactor B" value="uniprotkb:VCAN(gene name)"/>
    <att type="string" name="Properties interactor A" value="go:GO:0005509|go:GO:0007155|go:GO:0008037|go:GO:0008347|go:GO:0005540|go:GO:0005578|go:GO:0005529"/>
    <att type="string" name="Properties interactor B" value="go:GO:0005509|go:GO:0007155|go:GO:0008037|go:GO:0008347|go:GO:0005540|go:GO:0005578|go:GO:0005529"/>
    <att type="string" name="canonicalName" value="uniprotkb:P13611 (pp) uniprotkb:P13611"/>
    <att type="string" name="interaction" value="pp" cy:editable="false"/>
    <graphics width="5" fill="#000000" cy:sourceArrow="0" cy:targetArrow="0" cy:sourceArrowColor="#000000" cy:targetArrowColor="#000000" cy:edgeLabelFont="Default-0-10" cy:edgeLineType="SOLID" cy:curved="STRAIGHT_LINES"/>
  </edge>
  <edge label="uniprotkb:P07996 (pp) uniprotkb:P02751" source="-10330" target="-7994">
    <att type="string" name="Alt. ID(s) interactor A" value="uniprotkb:THBS1(gene name)"/>
    <att type="string" name="Alt. ID(s) interactor B" value="uniprotkb:FN1(gene name)"/>
    <att type="real" name="EdgeBetweenness" value="9.0"/>
    <att type="string" name="Properties interactor A" value="-"/>
    <att type="string" name="Properties interactor B" value="-"/>
    <att type="string" name="canonicalName" value="uniprotkb:P07996 (pp) uniprotkb:P02751"/>
    <att type="string" name="interaction" value="pp" cy:editable="false"/>
    <graphics width="5" fill="#000000" cy:sourceArrow="0" cy:targetArrow="0" cy:sourceArrowColor="#000000" cy:targetArrowColor="#000000" cy:edgeLabelFont="Default-0-10" cy:edgeLineType="SOLID" cy:curved="STRAIGHT_LINES"/>
  </edge>
  <edge label="uniprotkb:P07996 (pp) uniprotkb:P08253" source="-10330" target="-12011">
    <att type="string" name="Alt. ID(s) interactor A" value="uniprotkb:THBS1(gene name)"/>
    <att type="string" name="Alt. ID(s) interactor B" value="uniprotkb:MMP2(gene name)"/>
    <att type="real" name="EdgeBetweenness" value="75.4031746"/>
    <att type="string" name="Properties interactor A" value="go:GO:0000187|go:GO:0006916|go:GO:0006915|go:GO:0005509|go:GO:0007155|go:GO:0007050|go:GO:0016477|go:GO:0034605|go:GO:0002544|go:GO:0070052|go:GO:0043652|go:GO:0043499|go:GO:0009897|go:GO:0031012|go:GO:0070051|go:GO:0005577|go:GO:0048603|go:GO:0001968|go:GO:0008201|go:GO:0042802|go:GO:0006955|go:GO:0005178|go:GO:0043236|go:GO:0030169|go:GO:0016525|go:GO:0002581|go:GO:0043537|go:GO:0010754|go:GO:0002605|go:GO:0001937|go:GO:0051918|go:GO:0040037|go:GO:0051895|go:GO:0032695|go:GO:0010751|go:GO:0010748|go:GO:0010757|go:GO:0018149|go:GO:0031093|go:GO:0045766|go:GO:0030194|go:GO:0043536|go:GO:0010763|go:GO:0043032|go:GO:0010759|go:GO:0010670|go:GO:0042327|go:GO:0030511|go:GO:0032914|go:GO:0045727|go:GO:0043394|go:GO:0051592|go:GO:0009749|go:GO:0001666|go:GO:0032026|go:GO:0032570|go:GO:0002040|go:GO:0005198|go:GO:0050431"/>
    <att type="string" name="Properties interactor B" value="go:GO:0005509|go:GO:0030574|go:GO:0005615|go:GO:0043231|go:GO:0004222|go:GO:0005515|go:GO:0005578|go:GO:0006508|go:GO:0008270"/>
    <att type="string" name="canonicalName" value="uniprotkb:P07996 (pp) uniprotkb:P08253"/>
    <att type="string" name="interaction" value="pp" cy:editable="false"/>
    <graphics width="5" fill="#000000" cy:sourceArrow="0" cy:targetArrow="0" cy:sourceArrowColor="#000000" cy:targetArrowColor="#000000" cy:edgeLabelFont="Default-0-10" cy:edgeLineType="SOLID" cy:curved="STRAIGHT_LINES"/>
  </edge>
  <edge label="uniprotkb:P07996 (pp) uniprotkb:P07996" source="-10330" target="-10330">
    <att type="string" name="Alt. ID(s) interactor A" value="uniprotkb:THBS1(gene name)"/>
    <att type="string" name="Alt. ID(s) interactor B" value="uniprotkb:THBS1(gene name)"/>
    <att type="string" name="Properties interactor A" value="go:GO:0000187|go:GO:0006916|go:GO:0006915|go:GO:0005509|go:GO:0007155|go:GO:0007050|go:GO:0016477|go:GO:0034605|go:GO:0002544|go:GO:0070052|go:GO:0043652|go:GO:0043499|go:GO:0009897|go:GO:0031012|go:GO:0070051|go:GO:0005577|go:GO:0048603|go:GO:0001968|go:GO:0008201|go:GO:0042802|go:GO:0006955|go:GO:0005178|go:GO:0043236|go:GO:0030169|go:GO:0016525|go:GO:0002581|go:GO:0043537|go:GO:0010754|go:GO:0002605|go:GO:0001937|go:GO:0051918|go:GO:0040037|go:GO:0051895|go:GO:0032695|go:GO:0010751|go:GO:0010748|go:GO:0010757|go:GO:0018149|go:GO:0031093|go:GO:0045766|go:GO:0030194|go:GO:0043536|go:GO:0010763|go:GO:0043032|go:GO:0010759|go:GO:0010670|go:GO:0042327|go:GO:0030511|go:GO:0032914|go:GO:0045727|go:GO:0043394|go:GO:0051592|go:GO:0009749|go:GO:0001666|go:GO:0032026|go:GO:0032570|go:GO:0002040|go:GO:0005198|go:GO:0050431"/>
    <att type="string" name="Properties interactor B" value="go:GO:0000187|go:GO:0006916|go:GO:0006915|go:GO:0005509|go:GO:0007155|go:GO:0007050|go:GO:0016477|go:GO:0034605|go:GO:0002544|go:GO:0070052|go:GO:0043652|go:GO:0043499|go:GO:0009897|go:GO:0031012|go:GO:0070051|go:GO:0005577|go:GO:0048603|go:GO:0001968|go:GO:0008201|go:GO:0042802|go:GO:0006955|go:GO:0005178|go:GO:0043236|go:GO:0030169|go:GO:0016525|go:GO:0002581|go:GO:0043537|go:GO:0010754|go:GO:0002605|go:GO:0001937|go:GO:0051918|go:GO:0040037|go:GO:0051895|go:GO:0032695|go:GO:0010751|go:GO:0010748|go:GO:0010757|go:GO:0018149|go:GO:0031093|go:GO:0045766|go:GO:0030194|go:GO:0043536|go:GO:0010763|go:GO:0043032|go:GO:0010759|go:GO:0010670|go:GO:0042327|go:GO:0030511|go:GO:0032914|go:GO:0045727|go:GO:0043394|go:GO:0051592|go:GO:0009749|go:GO:0001666|go:GO:0032026|go:GO:0032570|go:GO:0002040|go:GO:0005198|go:GO:0050431"/>
    <att type="string" name="canonicalName" value="uniprotkb:P07996 (pp) uniprotkb:P07996"/>
    <att type="string" name="interaction" value="pp" cy:editable="false"/>
    <graphics width="5" fill="#000000" cy:sourceArrow="0" cy:targetArrow="0" cy:sourceArrowColor="#000000" cy:targetArrowColor="#000000" cy:edgeLabelFont="Default-0-10" cy:edgeLineType="SOLID" cy:curved="STRAIGHT_LINES"/>
  </edge>
  <edge label="uniprotkb:P07996 (pp) uniprotkb:P21980" source="-10330" target="-10879">
    <att type="string" name="Alt. ID(s) interactor A" value="uniprotkb:THBS1(gene name)"/>
    <att type="string" name="Alt. ID(s) interactor B" value="uniprotkb:TGM2(gene name)"/>
    <att type="real" name="EdgeBetweenness" value="119.06666667"/>
    <att type="string" name="Properties interactor A" value="go:GO:0000187|go:GO:0006916|go:GO:0006915|go:GO:0005509|go:GO:0007155|go:GO:0007050|go:GO:0016477|go:GO:0034605|go:GO:0002544|go:GO:0070052|go:GO:0043652|go:GO:0043499|go:GO:0009897|go:GO:0031012|go:GO:0070051|go:GO:0005577|go:GO:0048603|go:GO:0001968|go:GO:0008201|go:GO:0042802|go:GO:0006955|go:GO:0005178|go:GO:0043236|go:GO:0030169|go:GO:0016525|go:GO:0002581|go:GO:0043537|go:GO:0010754|go:GO:0002605|go:GO:0001937|go:GO:0051918|go:GO:0040037|go:GO:0051895|go:GO:0032695|go:GO:0010751|go:GO:0010748|go:GO:0010757|go:GO:0018149|go:GO:0031093|go:GO:0045766|go:GO:0030194|go:GO:0043536|go:GO:0010763|go:GO:0043032|go:GO:0010759|go:GO:0010670|go:GO:0042327|go:GO:0030511|go:GO:0032914|go:GO:0045727|go:GO:0043394|go:GO:0051592|go:GO:0009749|go:GO:0001666|go:GO:0032026|go:GO:0032570|go:GO:0002040|go:GO:0005198|go:GO:0050431"/>
    <att type="string" name="Properties interactor B" value="go:GO:0008415|go:GO:0005509|go:GO:0045785|go:GO:0003810"/>
    <att type="string" name="canonicalName" value="uniprotkb:P07996 (pp) uniprotkb:P21980"/>
    <att type="string" name="interaction" value="pp" cy:editable="false"/>
    <graphics width="5" fill="#000000" cy:sourceArrow="0" cy:targetArrow="0" cy:sourceArrowColor="#000000" cy:targetArrowColor="#000000" cy:edgeLabelFont="Default-0-10" cy:edgeLineType="SOLID" cy:curved="STRAIGHT_LINES"/>
  </edge>
  <edge label="uniprotkb:P06576 (DirectedEdge) uniprotkb:P35579" source="-9740" target="-9955">
    <att type="real" name="EdgeBetweenness" value="69.67460317"/>
    <att type="string" name="canonicalName" value="uniprotkb:P06576 (DirectedEdge) uniprotkb:P35579"/>
    <att type="string" name="interaction" value="DirectedEdge" cy:editable="false"/>
    <graphics width="5" fill="#000000" cy:sourceArrow="0" cy:targetArrow="0" cy:sourceArrowColor="#000000" cy:targetArrowColor="#000000" cy:edgeLabelFont="Default-0-10" cy:edgeLineType="SOLID" cy:curved="STRAIGHT_LINES"/>
  </edge>
  <edge label="uniprotkb:P06576 (DirectedEdge) uniprotkb:P11021" source="-9740" target="-12088">
    <att type="real" name="EdgeBetweenness" value="7.38888889"/>
    <att type="string" name="canonicalName" value="uniprotkb:P06576 (DirectedEdge) uniprotkb:P11021"/>
    <att type="string" name="interaction" value="DirectedEdge" cy:editable="false"/>
    <graphics width="5" fill="#000000" cy:sourceArrow="0" cy:targetArrow="0" cy:sourceArrowColor="#000000" cy:targetArrowColor="#000000" cy:edgeLabelFont="Default-0-10" cy:edgeLineType="SOLID" cy:curved="STRAIGHT_LINES"/>
  </edge>
  <edge label="uniprotkb:P06576 (DirectedEdge) uniprotkb:P01023" source="-9740" target="-11699">
    <att type="real" name="EdgeBetweenness" value="122.52380952"/>
    <att type="string" name="canonicalName" value="uniprotkb:P06576 (DirectedEdge) uniprotkb:P01023"/>
    <att type="string" name="interaction" value="DirectedEdge" cy:editable="false"/>
    <graphics width="5" fill="#000000" cy:sourceArrow="0" cy:targetArrow="0" cy:sourceArrowColor="#000000" cy:targetArrowColor="#000000" cy:edgeLabelFont="Default-0-10" cy:edgeLineType="SOLID" cy:curved="STRAIGHT_LINES"/>
  </edge>
  <edge label="uniprotkb:P06576 (DirectedEdge) uniprotkb:P48047" source="-9740" target="-9727">
    <att type="real" name="EdgeBetweenness" value="34.88888889"/>
    <att type="string" name="canonicalName" value="uniprotkb:P06576 (DirectedEdge) uniprotkb:P48047"/>
    <att type="string" name="interaction" value="DirectedEdge" cy:editable="false"/>
    <graphics width="5" fill="#000000" cy:sourceArrow="0" cy:targetArrow="0" cy:sourceArrowColor="#000000" cy:targetArrowColor="#000000" cy:edgeLabelFont="Default-0-10" cy:edgeLineType="SOLID" cy:curved="STRAIGHT_LINES"/>
  </edge>
  <edge label="uniprotkb:P06576 (DirectedEdge) uniprotkb:P25705" source="-9740" target="-10931">
    <att type="real" name="EdgeBetweenness" value="6.66666667"/>
    <att type="string" name="canonicalName" value="uniprotkb:P06576 (DirectedEdge) uniprotkb:P25705"/>
    <att type="string" name="interaction" value="DirectedEdge" cy:editable="false"/>
    <graphics width="5" fill="#000000" cy:sourceArrow="0" cy:targetArrow="0" cy:sourceArrowColor="#000000" cy:targetArrowColor="#000000" cy:edgeLabelFont="Default-0-10" cy:edgeLineType="SOLID" cy:curved="STRAIGHT_LINES"/>
  </edge>
  <edge label="uniprotkb:P06576 (DirectedEdge) uniprotkb:P35232" source="-9740" target="-9067">
    <att type="real" name="EdgeBetweenness" value="62.0"/>
    <att type="string" name="canonicalName" value="uniprotkb:P06576 (DirectedEdge) uniprotkb:P35232"/>
    <att type="string" name="interaction" value="DirectedEdge" cy:editable="false"/>
    <graphics width="5" fill="#000000" cy:sourceArrow="0" cy:targetArrow="0" cy:sourceArrowColor="#000000" cy:targetArrowColor="#000000" cy:edgeLabelFont="Default-0-10" cy:edgeLineType="SOLID" cy:curved="STRAIGHT_LINES"/>
  </edge>
  <edge label="uniprotkb:P06576 (DirectedEdge) uniprotkb:P04792" source="-9740" target="-10809">
    <att type="real" name="EdgeBetweenness" value="11.87460317"/>
    <att type="string" name="canonicalName" value="uniprotkb:P06576 (DirectedEdge) uniprotkb:P04792"/>
    <att type="string" name="interaction" value="DirectedEdge" cy:editable="false"/>
    <graphics width="5" fill="#000000" cy:sourceArrow="0" cy:targetArrow="0" cy:sourceArrowColor="#000000" cy:targetArrowColor="#000000" cy:edgeLabelFont="Default-0-10" cy:edgeLineType="SOLID" cy:curved="STRAIGHT_LINES"/>
  </edge>
  <edge label="uniprotkb:P06576 (DirectedEdge) uniprotkb:Q9UJZ1" source="-9740" target="-995">
    <att type="real" name="EdgeBetweenness" value="31.0"/>
    <att type="string" name="canonicalName" value="uniprotkb:P06576 (DirectedEdge) uniprotkb:Q9UJZ1"/>
    <att type="string" name="interaction" value="DirectedEdge" cy:editable="false"/>
    <graphics width="5" fill="#000000" cy:sourceArrow="0" cy:targetArrow="0" cy:sourceArrowColor="#000000" cy:targetArrowColor="#000000" cy:edgeLabelFont="Default-0-10" cy:edgeLineType="SOLID" cy:curved="STRAIGHT_LINES"/>
  </edge>
  <edge label="uniprotkb:P01023 (pp) uniprotkb:P08253" source="-11699" target="-12011">
    <att type="string" name="Alt. ID(s) interactor A" value="uniprotkb:A2M(gene name)"/>
    <att type="string" name="Alt. ID(s) interactor B" value="uniprotkb:MMP2(gene name)"/>
    <att type="real" name="EdgeBetweenness" value="314.30793651"/>
    <att type="string" name="Properties interactor A" value="go:GO:0019899|go:GO:0005615|go:GO:0019966|go:GO:0019959|go:GO:0001869|go:GO:0031093|go:GO:0004867|go:GO:0043120"/>
    <att type="string" name="Properties interactor B" value="go:GO:0005509|go:GO:0030574|go:GO:0005615|go:GO:0043231|go:GO:0004222|go:GO:0005515|go:GO:0005578|go:GO:0006508|go:GO:0008270"/>
    <att type="string" name="canonicalName" value="uniprotkb:P01023 (pp) uniprotkb:P08253"/>
    <att type="string" name="interaction" value="pp" cy:editable="false"/>
    <graphics width="5" fill="#000000" cy:sourceArrow="0" cy:targetArrow="0" cy:sourceArrowColor="#000000" cy:targetArrowColor="#000000" cy:edgeLabelFont="Default-0-10" cy:edgeLineType="SOLID" cy:curved="STRAIGHT_LINES"/>
  </edge>
  <edge label="uniprotkb:P01023 (pp) uniprotkb:Q15582" source="-11699" target="-812">
    <att type="string" name="Alt. ID(s) interactor A" value="uniprotkb:A2M(gene name)"/>
    <att type="string" name="Alt. ID(s) interactor B" value="uniprotkb:TGFBI(gene name)"/>
    <att type="real" name="EdgeBetweenness" value="175.82539683"/>
    <att type="string" name="Properties interactor A" value="go:GO:0019899|go:GO:0005615|go:GO:0019966|go:GO:0019959|go:GO:0001869|go:GO:0031093|go:GO:0004867|go:GO:0043120"/>
    <att type="string" name="Properties interactor B" value="go:GO:0007155|go:GO:0008283|go:GO:0005615|go:GO:0005178|go:GO:0007162|go:GO:0005578|go:GO:0050896|go:GO:0007601"/>
    <att type="string" name="canonicalName" value="uniprotkb:P01023 (pp) uniprotkb:Q15582"/>
    <att type="string" name="interaction" value="pp" cy:editable="false"/>
    <graphics width="5" fill="#000000" cy:sourceArrow="0" cy:targetArrow="0" cy:sourceArrowColor="#000000" cy:targetArrowColor="#000000" cy:edgeLabelFont="Default-0-10" cy:edgeLineType="SOLID" cy:curved="STRAIGHT_LINES"/>
  </edge>
  <edge label="uniprotkb:P01023 (pp) uniprotkb:P11021" source="-11699" target="-12088">
    <att type="string" name="Alt. ID(s) interactor A" value="uniprotkb:A2M(gene name)"/>
    <att type="string" name="Alt. ID(s) interactor B" value="uniprotkb:HSPA5(gene name)"/>
    <att type="real" name="EdgeBetweenness" value="52.35238095"/>
    <att type="string" name="Properties interactor A" value="go:GO:0019899|go:GO:0005615|go:GO:0019966|go:GO:0019959|go:GO:0001869|go:GO:0031093|go:GO:0004867|go:GO:0043120"/>
    <att type="string" name="Properties interactor B" value="go:GO:0005524|go:GO:0005793|go:GO:0006916|go:GO:0005509|go:GO:0043027|go:GO:0009986|go:GO:0042149|go:GO:0005788|go:GO:0030176|go:GO:0042470|go:GO:0043154|go:GO:0005634|go:GO:0048471|go:GO:0030674|go:GO:0051082"/>
    <att type="string" name="canonicalName" value="uniprotkb:P01023 (pp) uniprotkb:P11021"/>
    <att type="string" name="interaction" value="pp" cy:editable="false"/>
    <graphics width="5" fill="#000000" cy:sourceArrow="0" cy:targetArrow="0" cy:sourceArrowColor="#000000" cy:targetArrowColor="#000000" cy:edgeLabelFont="Default-0-10" cy:edgeLineType="SOLID" cy:curved="STRAIGHT_LINES"/>
  </edge>
  <edge label="uniprotkb:P01023 (DirectedEdge) uniprotkb:P63000" source="-11699" target="-11343">
    <att type="real" name="EdgeBetweenness" value="192.33333333"/>
    <att type="string" name="canonicalName" value="uniprotkb:P01023 (DirectedEdge) uniprotkb:P63000"/>
    <att type="string" name="interaction" value="DirectedEdge" cy:editable="false"/>
    <graphics width="5" fill="#000000" cy:sourceArrow="0" cy:targetArrow="0" cy:sourceArrowColor="#000000" cy:targetArrowColor="#000000" cy:edgeLabelFont="Default-0-10" cy:edgeLineType="SOLID" cy:curved="STRAIGHT_LINES"/>
  </edge>
  <edge label="uniprotkb:P04792 (pp) uniprotkb:P04792" source="-10809" target="-10809">
    <att type="string" name="Alt. ID(s) interactor A" value="uniprotkb:HSPB1(gene name)"/>
    <att type="string" name="Alt. ID(s) interactor B" value="uniprotkb:HSPB1(gene name)"/>
    <att type="string" name="Properties interactor A" value="go:GO:0006916|go:GO:0008219|go:GO:0009986|go:GO:0006928|go:GO:0042802|go:GO:0005634|go:GO:0006446|go:GO:0009408|go:GO:0006986|go:GO:0009615|go:GO:0005819"/>
    <att type="string" name="Properties interactor B" value="go:GO:0006916|go:GO:0008219|go:GO:0009986|go:GO:0006928|go:GO:0042802|go:GO:0005634|go:GO:0006446|go:GO:0009408|go:GO:0006986|go:GO:0009615|go:GO:0005819"/>
    <att type="string" name="canonicalName" value="uniprotkb:P04792 (pp) uniprotkb:P04792"/>
    <att type="string" name="interaction" value="pp" cy:editable="false"/>
    <graphics width="5" fill="#000000" cy:sourceArrow="0" cy:targetArrow="0" cy:sourceArrowColor="#000000" cy:targetArrowColor="#000000" cy:edgeLabelFont="Default-0-10" cy:edgeLineType="SOLID" cy:curved="STRAIGHT_LINES"/>
  </edge>
  <edge label="uniprotkb:P04792 (DirectedEdge) uniprotkb:P14625" source="-10809" target="-9225">
    <att type="real" name="EdgeBetweenness" value="5.34444444"/>
    <att type="string" name="canonicalName" value="uniprotkb:P04792 (DirectedEdge) uniprotkb:P14625"/>
    <att type="string" name="interaction" value="DirectedEdge" cy:editable="false"/>
    <graphics width="5" fill="#000000" cy:sourceArrow="0" cy:targetArrow="0" cy:sourceArrowColor="#000000" cy:targetArrowColor="#000000" cy:edgeLabelFont="Default-0-10" cy:edgeLineType="SOLID" cy:curved="STRAIGHT_LINES"/>
  </edge>
  <edge label="uniprotkb:P35579 (pp) uniprotkb:P35580" source="-9955" target="-9349">
    <att type="string" name="Alt. ID(s) interactor A" value="uniprotkb:MYH9(gene name)"/>
    <att type="string" name="Alt. ID(s) interactor B" value="uniprotkb:MYH10(gene name)"/>
    <att type="real" name="EdgeBetweenness" value="80.0"/>
    <att type="string" name="Properties interactor A" value="go:GO:0043531|go:GO:0005524|go:GO:0031532|go:GO:0051015|go:GO:0030048|go:GO:0030898|go:GO:0005826|go:GO:0001525|go:GO:0043534|go:GO:0005516|go:GO:0032154|go:GO:0000910|go:GO:0005829|go:GO:0007229|go:GO:0050900|go:GO:0006509|go:GO:0000146|go:GO:0030224|go:GO:0016459|go:GO:0005634|go:GO:0030220|go:GO:0043495|go:GO:0042803|go:GO:0015031|go:GO:0008360|go:GO:0001726|go:GO:0001725|go:GO:0001931"/>
    <att type="string" name="Properties interactor B" value="go:GO:0043531|go:GO:0005524|go:GO:0051015|go:GO:0030048|go:GO:0030898|go:GO:0005516|go:GO:0005938|go:GO:0032154|go:GO:0000281|go:GO:0000146|go:GO:0030496|go:GO:0016459|go:GO:0008360|go:GO:0001725"/>
    <att type="string" name="canonicalName" value="uniprotkb:P35579 (pp) uniprotkb:P35580"/>
    <att type="string" name="interaction" value="pp" cy:editable="false"/>
    <graphics width="5" fill="#000000" cy:sourceArrow="0" cy:targetArrow="0" cy:sourceArrowColor="#000000" cy:targetArrowColor="#000000" cy:edgeLabelFont="Default-0-10" cy:edgeLineType="SOLID" cy:curved="STRAIGHT_LINES"/>
  </edge>
  <edge label="uniprotkb:P35579 (DirectedEdge) uniprotkb:P08670" source="-9955" target="-11330">
    <att type="real" name="EdgeBetweenness" value="44.76666667"/>
    <att type="string" name="canonicalName" value="uniprotkb:P35579 (DirectedEdge) uniprotkb:P08670"/>
    <att type="string" name="interaction" value="DirectedEdge" cy:editable="false"/>
    <graphics width="5" fill="#000000" cy:sourceArrow="0" cy:targetArrow="0" cy:sourceArrowColor="#000000" cy:targetArrowColor="#000000" cy:edgeLabelFont="Default-0-10" cy:edgeLineType="SOLID" cy:curved="STRAIGHT_LINES"/>
  </edge>
  <edge label="uniprotkb:P35579 (DirectedEdge) uniprotkb:P11021" source="-9955" target="-12088">
    <att type="real" name="EdgeBetweenness" value="22.36666667"/>
    <att type="string" name="canonicalName" value="uniprotkb:P35579 (DirectedEdge) uniprotkb:P11021"/>
    <att type="string" name="interaction" value="DirectedEdge" cy:editable="false"/>
    <graphics width="5" fill="#000000" cy:sourceArrow="0" cy:targetArrow="0" cy:sourceArrowColor="#000000" cy:targetArrowColor="#000000" cy:edgeLabelFont="Default-0-10" cy:edgeLineType="SOLID" cy:curved="STRAIGHT_LINES"/>
  </edge>
  <edge label="uniprotkb:P35579 (DirectedEdge) uniprotkb:P04792" source="-9955" target="-10809">
    <att type="real" name="EdgeBetweenness" value="40.54285714"/>
    <att type="string" name="canonicalName" value="uniprotkb:P35579 (DirectedEdge) uniprotkb:P04792"/>
    <att type="string" name="interaction" value="DirectedEdge" cy:editable="false"/>
    <graphics width="5" fill="#000000" cy:sourceArrow="0" cy:targetArrow="0" cy:sourceArrowColor="#000000" cy:targetArrowColor="#000000" cy:edgeLabelFont="Default-0-10" cy:edgeLineType="SOLID" cy:curved="STRAIGHT_LINES"/>
  </edge>
  <edge label="uniprotkb:P07237 (pp) uniprotkb:P07237" source="-9813" target="-9813">
    <att type="string" name="Alt. ID(s) interactor A" value="uniprotkb:P4HB(gene name)"/>
    <att type="string" name="Alt. ID(s) interactor B" value="uniprotkb:P4HB(gene name)"/>
    <att type="string" name="Properties interactor A" value="go:GO:0005793|go:GO:0045454|go:GO:0009986|go:GO:0005788|go:GO:0005576|go:GO:0019898|go:GO:0042470|go:GO:0018401|go:GO:0005886|go:GO:0004656|go:GO:0005515|go:GO:0003756"/>
    <att type="string" name="Properties interactor B" value="go:GO:0005793|go:GO:0045454|go:GO:0009986|go:GO:0005788|go:GO:0005576|go:GO:0019898|go:GO:0042470|go:GO:0018401|go:GO:0005886|go:GO:0004656|go:GO:0005515|go:GO:0003756"/>
    <att type="string" name="canonicalName" value="uniprotkb:P07237 (pp) uniprotkb:P07237"/>
    <att type="string" name="interaction" value="pp" cy:editable="false"/>
    <graphics width="5" fill="#000000" cy:sourceArrow="0" cy:targetArrow="0" cy:sourceArrowColor="#000000" cy:targetArrowColor="#000000" cy:edgeLabelFont="Default-0-10" cy:edgeLineType="SOLID" cy:curved="STRAIGHT_LINES"/>
  </edge>
  <edge label="uniprotkb:P12109 (DirectedEdge) uniprotkb:P24821" source="-7305" target="-7379">
    <att type="real" name="EdgeBetweenness" value="8.50793651"/>
    <att type="string" name="canonicalName" value="uniprotkb:P12109 (DirectedEdge) uniprotkb:P24821"/>
    <att type="string" name="interaction" value="DirectedEdge" cy:editable="false"/>
    <graphics width="5" fill="#000000" cy:sourceArrow="0" cy:targetArrow="0" cy:sourceArrowColor="#000000" cy:targetArrowColor="#000000" cy:edgeLabelFont="Default-0-10" cy:edgeLineType="SOLID" cy:curved="STRAIGHT_LINES"/>
  </edge>
  <edge label="uniprotkb:P12109 (DirectedEdge) uniprotkb:P07996" source="-7305" target="-10330">
    <att type="real" name="EdgeBetweenness" value="16.92063492"/>
    <att type="string" name="canonicalName" value="uniprotkb:P12109 (DirectedEdge) uniprotkb:P07996"/>
    <att type="string" name="interaction" value="DirectedEdge" cy:editable="false"/>
    <graphics width="5" fill="#000000" cy:sourceArrow="0" cy:targetArrow="0" cy:sourceArrowColor="#000000" cy:targetArrowColor="#000000" cy:edgeLabelFont="Default-0-10" cy:edgeLineType="SOLID" cy:curved="STRAIGHT_LINES"/>
  </edge>
  <edge label="uniprotkb:P12109 (DirectedEdge) uniprotkb:P02751" source="-7305" target="-7994">
    <att type="real" name="EdgeBetweenness" value="27.33333333"/>
    <att type="string" name="canonicalName" value="uniprotkb:P12109 (DirectedEdge) uniprotkb:P02751"/>
    <att type="string" name="interaction" value="DirectedEdge" cy:editable="false"/>
    <graphics width="5" fill="#000000" cy:sourceArrow="0" cy:targetArrow="0" cy:sourceArrowColor="#000000" cy:targetArrowColor="#000000" cy:edgeLabelFont="Default-0-10" cy:edgeLineType="SOLID" cy:curved="STRAIGHT_LINES"/>
  </edge>
  <edge label="uniprotkb:P12109 (DirectedEdge) uniprotkb:P02452" source="-7305" target="-9246">
    <att type="real" name="EdgeBetweenness" value="14.82539683"/>
    <att type="string" name="canonicalName" value="uniprotkb:P12109 (DirectedEdge) uniprotkb:P02452"/>
    <att type="string" name="interaction" value="DirectedEdge" cy:editable="false"/>
    <graphics width="5" fill="#000000" cy:sourceArrow="0" cy:targetArrow="0" cy:sourceArrowColor="#000000" cy:targetArrowColor="#000000" cy:edgeLabelFont="Default-0-10" cy:edgeLineType="SOLID" cy:curved="STRAIGHT_LINES"/>
  </edge>
</graph>
