# Supplementary material for: Comparative Proteomic Analysis of Supportive and Unsupportive Extracellular Matrix Substrates for Human Embryonic Stem Cell Maintenance
Source: J Biol Chem. 2013 May 8;288(26):18716–31. doi: 10.1074/jbc.M113.463372 (PMC3696646; doi:10.1074/jbc.M113.463372)
Supplement: Supplemental Data [file supp_M113.463372_jbc.M113.463372-9.zip › SoteriouSupplementalFileS8_HUES1ECM.xgmml]

<?xml version="1.0" encoding="UTF-8" standalone="yes"?>
<graph label="HUES1 ECM" xmlns:dc="http://purl.org/dc/elements/1.1/" xmlns:xlink="http://www.w3.org/1999/xlink" xmlns:rdf="http://www.w3.org/1999/02/22-rdf-syntax-ns#" xmlns:cy="http://www.cytoscape.org" xmlns="http://www.cs.rpi.edu/XGMML"  directed="1">
  <att name="documentVersion" value="1.1"/>
  <att name="networkMetadata">
    <rdf:RDF>
      <rdf:Description rdf:about="http://www.cytoscape.org/">
        <dc:type>Protein-Protein Interaction</dc:type>
        <dc:description>N/A</dc:description>
        <dc:identifier>N/A</dc:identifier>
        <dc:date>2011-11-24 10:23:54</dc:date>
        <dc:title>HUES1 ECM</dc:title>
        <dc:source>http://www.cytoscape.org/</dc:source>
        <dc:format>Cytoscape-XGMML</dc:format>
      </rdf:Description>
    </rdf:RDF>
  </att>
  <att type="string" name="backgroundColor" value="#ffffff"/>
  <att type="real" name="GRAPH_VIEW_ZOOM" value="0.6268482490272373"/>
  <att type="real" name="GRAPH_VIEW_CENTER_X" value="370.5"/>
  <att type="real" name="GRAPH_VIEW_CENTER_Y" value="378.99999833106995"/>
  <att type="string" name="__layoutAlgorithm" value="grid" cy:hidden="true"/>
  <node label="uniprotkb:P07942" id="-957">
    <att type="integer" name="#" value="19"/>
    <att type="string" name="Accession Number (unique)" value="IPI00853454"/>
    <att type="real" name="ClusteringCoefficient" value="1.0"/>
    <att type="integer" name="Degree" value="11"/>
    <att type="boolean" name="Extracellular region" value="true"/>
    <att type="string" name="Gene Name" value="LAMB1"/>
    <att type="boolean" name="HUES1 detected" value="true"/>
    <att type="real" name="HUES1 mean nSC" value="0.005294899"/>
    <att type="string" name="Identified Proteins (94)" value="200 kDa protein"/>
    <att type="boolean" name="Plasma membrane/cell surface" value="false"/>
    <att type="string" name="UniProt Accession" value="P07942"/>
    <att type="string" name="canonicalName" value="uniprotkb:P07942"/>
    <att type="list" name="cytoscape.alias.list">
      <att type="string" name="cytoscape.alias.list" value="uniprotkb:P07942"/>
    </att>
    <att type="string" name="uniprotkb:" value="uniprotkb:P07942"/>
    <att type="string" name="uniprotkb:(gene name)" value="uniprotkb:LAMB1(gene name)"/>
    <graphics type="ELLIPSE" h="30.0" w="30.0" x="91.99455261230469" y="283.8243408203125" fill="#bbbbbb" width="4" outline="#000000" cy:nodeTransparency="1.0" cy:nodeLabelFont="Default-0-12" cy:borderLineType="solid"/>
  </node>
  <node label="uniprotkb:P35527" id="-8419">
    <att type="integer" name="#" value="20"/>
    <att type="string" name="Accession Number (unique)" value="IPI00019359"/>
    <att type="real" name="ClusteringCoefficient" value="0.0"/>
    <att type="integer" name="Degree" value="0"/>
    <att type="boolean" name="Extracellular region" value="false"/>
    <att type="string" name="Gene Name" value="KRT9"/>
    <att type="boolean" name="HUES1 detected" value="true"/>
    <att type="real" name="HUES1 mean nSC" value="0.0193021"/>
    <att type="string" name="Identified Proteins (94)" value="&quot;Keratin, type I cytoskeletal 9&quot;"/>
    <att type="boolean" name="Plasma membrane/cell surface" value="false"/>
    <att type="string" name="UniProt Accession" value="P35527"/>
    <att type="string" name="canonicalName" value="uniprotkb:P35527"/>
    <att type="list" name="cytoscape.alias.list">
      <att type="string" name="cytoscape.alias.list" value="uniprotkb:P35527"/>
    </att>
    <att type="string" name="uniprotkb:" value="uniprotkb:P35527"/>
    <att type="string" name="uniprotkb:(gene name)" value="uniprotkb:KRT9(gene name)"/>
    <graphics type="ELLIPSE" h="30.0" w="30.0" x="570.0" y="643.0" fill="#090909" width="4" outline="#000000" cy:nodeTransparency="1.0" cy:nodeLabelFont="Default-0-12" cy:borderLineType="solid"/>
  </node>
  <node label="uniprotkb:P07996" id="-2037">
    <att type="integer" name="#" value="87"/>
    <att type="string" name="Accession Number (unique)" value="IPI00296099"/>
    <att type="real" name="ClusteringCoefficient" value="0.57575758"/>
    <att type="integer" name="Degree" value="14"/>
    <att type="boolean" name="Extracellular region" value="true"/>
    <att type="string" name="Gene Name" value="THBS1"/>
    <att type="boolean" name="HUES1 detected" value="false"/>
    <att type="real" name="HUES1 mean nSC" value="0.001246292"/>
    <att type="string" name="Identified Proteins (94)" value="Thrombospondin-1"/>
    <att type="boolean" name="Plasma membrane/cell surface" value="false"/>
    <att type="string" name="UniProt Accession" value="P07996"/>
    <att type="string" name="canonicalName" value="uniprotkb:P07996"/>
    <att type="list" name="cytoscape.alias.list">
      <att type="string" name="cytoscape.alias.list" value="uniprotkb:P07996"/>
    </att>
    <att type="string" name="uniprotkb:" value="uniprotkb:P07996"/>
    <att type="string" name="uniprotkb:(gene name)" value="uniprotkb:THBS1(gene name)"/>
    <graphics type="ELLIPSE" h="30.0" w="30.0" x="235.21322631835938" y="264.629638671875" fill="#efefef" width="4" outline="#000000" cy:nodeTransparency="1.0" cy:nodeLabelFont="Default-0-12" cy:borderLineType="solid"/>
  </node>
  <node label="uniprotkb:P98160" id="-2517">
    <att type="integer" name="#" value="5"/>
    <att type="string" name="Accession Number (unique)" value="IPI00024284"/>
    <att type="real" name="ClusteringCoefficient" value="0.33333333"/>
    <att type="integer" name="Degree" value="7"/>
    <att type="boolean" name="Extracellular region" value="true"/>
    <att type="string" name="Gene Name" value="HSPG2"/>
    <att type="boolean" name="HUES1 detected" value="true"/>
    <att type="real" name="HUES1 mean nSC" value="0.015664044"/>
    <att type="string" name="Identified Proteins (94)" value="Basement membrane-specific heparan sulfate proteoglycan core protein"/>
    <att type="boolean" name="Plasma membrane/cell surface" value="false"/>
    <att type="string" name="UniProt Accession" value="P98160"/>
    <att type="string" name="canonicalName" value="uniprotkb:P98160"/>
    <att type="list" name="cytoscape.alias.list">
      <att type="string" name="cytoscape.alias.list" value="uniprotkb:P98160"/>
    </att>
    <att type="string" name="uniprotkb:" value="uniprotkb:P98160"/>
    <att type="string" name="uniprotkb:(gene name)" value="uniprotkb:HSPG2(gene name)"/>
    <graphics type="ELLIPSE" h="30.0" w="30.0" x="430.42059326171875" y="427.6602783203125" fill="#373737" width="4" outline="#000000" cy:nodeTransparency="1.0" cy:nodeLabelFont="Default-0-12" cy:borderLineType="solid"/>
  </node>
  <node label="uniprotkb:P04264" id="-3850">
    <att type="integer" name="#" value="36"/>
    <att type="string" name="Accession Number (unique)" value="IPI00220327"/>
    <att type="real" name="ClusteringCoefficient" value="0.0"/>
    <att type="integer" name="Degree" value="0"/>
    <att type="boolean" name="Extracellular region" value="false"/>
    <att type="string" name="Gene Name" value="KRT1"/>
    <att type="boolean" name="HUES1 detected" value="true"/>
    <att type="real" name="HUES1 mean nSC" value="0.013917994"/>
    <att type="string" name="Identified Proteins (94)" value="&quot;Keratin, type II cytoskeletal 1&quot;"/>
    <att type="boolean" name="Plasma membrane/cell surface" value="true"/>
    <att type="string" name="UniProt Accession" value="P04264"/>
    <att type="string" name="canonicalName" value="uniprotkb:P04264"/>
    <att type="list" name="cytoscape.alias.list">
      <att type="string" name="cytoscape.alias.list" value="uniprotkb:P04264"/>
    </att>
    <att type="string" name="node.shape" value="roundrect"/>
    <att type="string" name="uniprotkb:" value="uniprotkb:P04264"/>
    <att type="string" name="uniprotkb:(gene name)" value="uniprotkb:KRT1(gene name)"/>
    <graphics type="ROUNDED_RECTANGLE" h="30.0" w="30.0" x="645.0" y="643.0" fill="#4e4e4e" width="4" outline="#000000" cy:nodeTransparency="1.0" cy:nodeLabelFont="Default-0-12" cy:borderLineType="solid"/>
  </node>
  <node label="uniprotkb:P14618" id="-411">
    <att type="integer" name="#" value="40"/>
    <att type="string" name="Accession Number (unique)" value="IPI00220644"/>
    <att type="real" name="ClusteringCoefficient" value="0.0"/>
    <att type="integer" name="Degree" value="2"/>
    <att type="boolean" name="Extracellular region" value="false"/>
    <att type="string" name="Gene Name" value="PKM2"/>
    <att type="boolean" name="HUES1 detected" value="false"/>
    <att type="real" name="HUES1 mean nSC" value="0.004619877"/>
    <att type="string" name="Identified Proteins (94)" value="Isoform M1 of Pyruvate kinase isozymes M1/M2"/>
    <att type="boolean" name="Plasma membrane/cell surface" value="true"/>
    <att type="string" name="UniProt Accession" value="P14618"/>
    <att type="string" name="canonicalName" value="uniprotkb:P14618"/>
    <att type="list" name="cytoscape.alias.list">
      <att type="string" name="cytoscape.alias.list" value="uniprotkb:P14618"/>
    </att>
    <att type="string" name="node.shape" value="roundrect"/>
    <att type="string" name="uniprotkb:" value="uniprotkb:P14618"/>
    <att type="string" name="uniprotkb:(gene name)" value="uniprotkb:PKM2(gene name)"/>
    <graphics type="ROUNDED_RECTANGLE" h="30.000001907348633" w="30.0" x="741.0" y="19.999999046325684" fill="#c4c4c4" width="4" outline="#000000" cy:nodeTransparency="1.0" cy:nodeLabelFont="Default-0-12" cy:borderLineType="solid"/>
  </node>
  <node label="uniprotkb:Q96A83" id="-6352">
    <att type="integer" name="#" value="27"/>
    <att type="string" name="Accession Number (unique)" value="IPI00374096"/>
    <att type="real" name="ClusteringCoefficient" value="0.0"/>
    <att type="integer" name="Degree" value="0"/>
    <att type="boolean" name="Extracellular region" value="true"/>
    <att type="string" name="Gene Name" value="EMID2"/>
    <att type="boolean" name="HUES1 detected" value="false"/>
    <att type="real" name="HUES1 mean nSC" value="0.008336311"/>
    <att type="string" name="Identified Proteins (94)" value="Isoform 2 of Collagen alpha-1(XXVI) chain"/>
    <att type="boolean" name="Plasma membrane/cell surface" value="false"/>
    <att type="string" name="UniProt Accession" value="Q96A83"/>
    <att type="string" name="canonicalName" value="uniprotkb:Q96A83"/>
    <att type="list" name="cytoscape.alias.list">
      <att type="string" name="cytoscape.alias.list" value="uniprotkb:Q96A83"/>
    </att>
    <att type="string" name="uniprotkb:" value="uniprotkb:Q96A83"/>
    <att type="string" name="uniprotkb:(gene name)" value="uniprotkb:EMID2(gene name)"/>
    <graphics type="ELLIPSE" h="30.0" w="30.0" x="720.0" y="643.0" fill="#959595" width="4" outline="#000000" cy:nodeTransparency="1.0" cy:nodeLabelFont="Default-0-12" cy:borderLineType="solid"/>
  </node>
  <node label="uniprotkb:O75173" id="-909">
    <att type="integer" name="#" value="31"/>
    <att type="string" name="Accession Number (unique)" value="IPI00307276"/>
    <att type="real" name="ClusteringCoefficient" value="0.0"/>
    <att type="integer" name="Degree" value="3"/>
    <att type="boolean" name="Extracellular region" value="true"/>
    <att type="string" name="Gene Name" value="ADAMTS4"/>
    <att type="boolean" name="HUES1 detected" value="false"/>
    <att type="real" name="HUES1 mean nSC" value="0.004763606"/>
    <att type="string" name="Identified Proteins (94)" value="A disintegrin and metalloproteinase with thrombospondin motifs 4"/>
    <att type="boolean" name="Plasma membrane/cell surface" value="false"/>
    <att type="string" name="UniProt Accession" value="O75173"/>
    <att type="string" name="canonicalName" value="uniprotkb:O75173"/>
    <att type="list" name="cytoscape.alias.list">
      <att type="string" name="cytoscape.alias.list" value="uniprotkb:O75173"/>
    </att>
    <att type="string" name="uniprotkb:" value="uniprotkb:O75173"/>
    <att type="string" name="uniprotkb:(gene name)" value="uniprotkb:ADAMTS4(gene name)"/>
    <graphics type="ELLIPSE" h="30.0" w="30.0" x="371.82208251953125" y="185.49063110351562" fill="#c2c2c2" width="4" outline="#000000" cy:nodeTransparency="1.0" cy:nodeLabelFont="Default-0-12" cy:borderLineType="solid"/>
  </node>
  <node label="uniprotkb:P39060" id="-5029">
    <att type="integer" name="#" value="22"/>
    <att type="string" name="Accession Number (unique)" value="IPI00022822"/>
    <att type="real" name="ClusteringCoefficient" value="0.5"/>
    <att type="integer" name="Degree" value="7"/>
    <att type="boolean" name="Extracellular region" value="true"/>
    <att type="string" name="Gene Name" value="COL18A1"/>
    <att type="boolean" name="HUES1 detected" value="true"/>
    <att type="real" name="HUES1 mean nSC" value="0.00583252"/>
    <att type="string" name="Identified Proteins (94)" value="Isoform 2 of Collagen alpha-1(XVIII) chain"/>
    <att type="boolean" name="Plasma membrane/cell surface" value="false"/>
    <att type="string" name="UniProt Accession" value="P39060"/>
    <att type="string" name="canonicalName" value="uniprotkb:P39060"/>
    <att type="list" name="cytoscape.alias.list">
      <att type="string" name="cytoscape.alias.list" value="uniprotkb:P39060"/>
    </att>
    <att type="string" name="uniprotkb:" value="uniprotkb:P39060"/>
    <att type="string" name="uniprotkb:(gene name)" value="uniprotkb:COL18A1(gene name)"/>
    <graphics type="ELLIPSE" h="30.0" w="30.0" x="349.03839111328125" y="398.0978698730469" fill="#b5b5b5" width="4" outline="#000000" cy:nodeTransparency="1.0" cy:nodeLabelFont="Default-0-12" cy:borderLineType="solid"/>
  </node>
  <node label="uniprotkb:Q14112" id="-5016">
    <att type="integer" name="#" value="62"/>
    <att type="string" name="Accession Number (unique)" value="IPI00028908"/>
    <att type="real" name="ClusteringCoefficient" value="0.4"/>
    <att type="integer" name="Degree" value="8"/>
    <att type="boolean" name="Extracellular region" value="true"/>
    <att type="string" name="Gene Name" value="NID2"/>
    <att type="boolean" name="HUES1 detected" value="false"/>
    <att type="real" name="HUES1 mean nSC" value="0.001064713"/>
    <att type="string" name="Identified Proteins (94)" value="Isoform 1 of Nidogen-2"/>
    <att type="boolean" name="Plasma membrane/cell surface" value="false"/>
    <att type="string" name="UniProt Accession" value="Q14112"/>
    <att type="string" name="canonicalName" value="uniprotkb:Q14112"/>
    <att type="list" name="cytoscape.alias.list">
      <att type="string" name="cytoscape.alias.list" value="uniprotkb:Q14112"/>
    </att>
    <att type="string" name="uniprotkb:" value="uniprotkb:Q14112"/>
    <att type="string" name="uniprotkb:(gene name)" value="uniprotkb:NID2(gene name)"/>
    <graphics type="ELLIPSE" h="30.0" w="30.0" x="284.5783386230469" y="470.4159851074219" fill="#f1f1f1" width="4" outline="#000000" cy:nodeTransparency="1.0" cy:nodeLabelFont="Default-0-12" cy:borderLineType="solid"/>
  </node>
  <node label="uniprotkb:P02462" id="-954">
    <att type="integer" name="#" value="34"/>
    <att type="string" name="Accession Number (unique)" value="IPI00743696"/>
    <att type="real" name="ClusteringCoefficient" value="0.72727273"/>
    <att type="integer" name="Degree" value="13"/>
    <att type="boolean" name="Extracellular region" value="true"/>
    <att type="string" name="Gene Name" value="COL4A1"/>
    <att type="boolean" name="HUES1 detected" value="true"/>
    <att type="real" name="HUES1 mean nSC" value="0.005515642"/>
    <att type="string" name="Identified Proteins (94)" value="Isoform 1 of Collagen alpha-1(IV) chain"/>
    <att type="boolean" name="Plasma membrane/cell surface" value="false"/>
    <att type="string" name="UniProt Accession" value="P02462"/>
    <att type="string" name="canonicalName" value="uniprotkb:P02462"/>
    <att type="list" name="cytoscape.alias.list">
      <att type="string" name="cytoscape.alias.list" value="uniprotkb:P02462"/>
    </att>
    <att type="string" name="uniprotkb:" value="uniprotkb:P02462"/>
    <att type="string" name="uniprotkb:(gene name)" value="uniprotkb:COL4A1(gene name)"/>
    <graphics type="ELLIPSE" h="30.0" w="30.0" x="184.84364318847656" y="398.3190002441406" fill="#b9b9b9" width="4" outline="#000000" cy:nodeTransparency="1.0" cy:nodeLabelFont="Default-0-12" cy:borderLineType="solid"/>
  </node>
  <node label="uniprotkb:P98095" id="-5022">
    <att type="integer" name="#" value="45"/>
    <att type="string" name="Accession Number (unique)" value="IPI00023824"/>
    <att type="real" name="ClusteringCoefficient" value="0.6"/>
    <att type="integer" name="Degree" value="7"/>
    <att type="boolean" name="Extracellular region" value="true"/>
    <att type="string" name="Gene Name" value="FBLN2"/>
    <att type="boolean" name="HUES1 detected" value="true"/>
    <att type="real" name="HUES1 mean nSC" value="0.006131992"/>
    <att type="string" name="Identified Proteins (94)" value="&quot;cDNA FLJ56912, highly similar to Fibulin-2&quot;"/>
    <att type="boolean" name="Plasma membrane/cell surface" value="false"/>
    <att type="string" name="UniProt Accession" value="P98095"/>
    <att type="string" name="canonicalName" value="uniprotkb:P98095"/>
    <att type="list" name="cytoscape.alias.list">
      <att type="string" name="cytoscape.alias.list" value="uniprotkb:P98095"/>
    </att>
    <att type="string" name="uniprotkb:" value="uniprotkb:P98095"/>
    <att type="string" name="uniprotkb:(gene name)" value="uniprotkb:FBLN2(gene name)"/>
    <graphics type="ELLIPSE" h="30.0" w="30.0" x="369.66363525390625" y="481.970458984375" fill="#b1b1b1" width="4" outline="#000000" cy:nodeTransparency="1.0" cy:nodeLabelFont="Default-0-12" cy:borderLineType="solid"/>
  </node>
  <node label="uniprotkb:O00622" id="-8160">
    <att type="integer" name="#" value="68"/>
    <att type="string" name="Accession Number (unique)" value="IPI00299219"/>
    <att type="real" name="ClusteringCoefficient" value="0.0"/>
    <att type="integer" name="Degree" value="0"/>
    <att type="boolean" name="Extracellular region" value="true"/>
    <att type="string" name="Gene Name" value="CYR61"/>
    <att type="boolean" name="HUES1 detected" value="false"/>
    <att type="real" name="HUES1 mean nSC" value="0.002551932"/>
    <att type="string" name="Identified Proteins (94)" value="Protein CYR61"/>
    <att type="boolean" name="Plasma membrane/cell surface" value="false"/>
    <att type="string" name="UniProt Accession" value="O00622"/>
    <att type="string" name="canonicalName" value="uniprotkb:O00622"/>
    <att type="list" name="cytoscape.alias.list">
      <att type="string" name="cytoscape.alias.list" value="uniprotkb:O00622"/>
    </att>
    <att type="string" name="uniprotkb:" value="uniprotkb:O00622"/>
    <att type="string" name="uniprotkb:(gene name)" value="uniprotkb:CYR61(gene name)"/>
    <graphics type="ELLIPSE" h="30.0" w="30.0" x="0.0" y="738.0" fill="#dedede" width="4" outline="#000000" cy:nodeTransparency="1.0" cy:nodeLabelFont="Default-0-12" cy:borderLineType="solid"/>
  </node>
  <node label="uniprotkb:P02649" id="-1603">
    <att type="integer" name="#" value="8"/>
    <att type="string" name="Accession Number (unique)" value="IPI00021842"/>
    <att type="real" name="ClusteringCoefficient" value="0.0"/>
    <att type="integer" name="Degree" value="2"/>
    <att type="boolean" name="Extracellular region" value="true"/>
    <att type="string" name="Gene Name" value="APOE"/>
    <att type="boolean" name="HUES1 detected" value="true"/>
    <att type="real" name="HUES1 mean nSC" value="0.214687254"/>
    <att type="string" name="Identified Proteins (94)" value="Apolipoprotein E"/>
    <att type="boolean" name="Plasma membrane/cell surface" value="false"/>
    <att type="string" name="UniProt Accession" value="P02649"/>
    <att type="string" name="canonicalName" value="uniprotkb:P02649"/>
    <att type="list" name="cytoscape.alias.list">
      <att type="string" name="cytoscape.alias.list" value="uniprotkb:P02649"/>
    </att>
    <att type="string" name="uniprotkb:" value="uniprotkb:P02649"/>
    <att type="string" name="uniprotkb:(gene name)" value="uniprotkb:APOE(gene name)"/>
    <graphics type="ELLIPSE" h="30.0" w="30.000000953674316" x="19.999999523162842" y="663.0" fill="#000000" width="4" outline="#000000" cy:nodeTransparency="1.0" cy:nodeLabelFont="Default-0-12" cy:borderLineType="solid"/>
  </node>
  <node label="uniprotkb:Q9BXX0" id="-6355">
    <att type="integer" name="#" value="75"/>
    <att type="string" name="Accession Number (unique)" value="IPI00012510"/>
    <att type="real" name="ClusteringCoefficient" value="0.0"/>
    <att type="integer" name="Degree" value="1"/>
    <att type="boolean" name="Extracellular region" value="true"/>
    <att type="string" name="Gene Name" value="EMILIN2"/>
    <att type="boolean" name="HUES1 detected" value="false"/>
    <att type="real" name="HUES1 mean nSC" value="0.001385963"/>
    <att type="string" name="Identified Proteins (94)" value="EMILIN-2"/>
    <att type="boolean" name="Plasma membrane/cell surface" value="false"/>
    <att type="string" name="UniProt Accession" value="Q9BXX0"/>
    <att type="string" name="canonicalName" value="uniprotkb:Q9BXX0"/>
    <att type="list" name="cytoscape.alias.list">
      <att type="string" name="cytoscape.alias.list" value="uniprotkb:Q9BXX0"/>
    </att>
    <att type="string" name="uniprotkb:" value="uniprotkb:Q9BXX0"/>
    <att type="string" name="uniprotkb:(gene name)" value="uniprotkb:EMILIN2(gene name)"/>
    <graphics type="ELLIPSE" h="29.999999523162842" w="30.0" x="563.5" y="19.999996423721313" fill="#ededed" width="4" outline="#000000" cy:nodeTransparency="1.0" cy:nodeLabelFont="Default-0-12" cy:borderLineType="solid"/>
  </node>
  <node label="uniprotkb:P08572" id="-127">
    <att type="integer" name="#" value="9"/>
    <att type="string" name="Accession Number (unique)" value="IPI00306322"/>
    <att type="real" name="ClusteringCoefficient" value="1.0"/>
    <att type="integer" name="Degree" value="11"/>
    <att type="boolean" name="Extracellular region" value="true"/>
    <att type="string" name="Gene Name" value="COL4A2"/>
    <att type="boolean" name="HUES1 detected" value="true"/>
    <att type="real" name="HUES1 mean nSC" value="0.018454331"/>
    <att type="string" name="Identified Proteins (94)" value="Collagen alpha-2(IV) chain"/>
    <att type="boolean" name="Plasma membrane/cell surface" value="false"/>
    <att type="string" name="UniProt Accession" value="P08572"/>
    <att type="string" name="canonicalName" value="uniprotkb:P08572"/>
    <att type="list" name="cytoscape.alias.list">
      <att type="string" name="cytoscape.alias.list" value="uniprotkb:P08572"/>
    </att>
    <att type="string" name="uniprotkb:" value="uniprotkb:P08572"/>
    <att type="string" name="uniprotkb:(gene name)" value="uniprotkb:COL4A2(gene name)"/>
    <graphics type="ELLIPSE" h="30.0" w="30.0" x="121.33602905273438" y="345.8330078125" fill="#141414" width="4" outline="#000000" cy:nodeTransparency="1.0" cy:nodeLabelFont="Default-0-12" cy:borderLineType="solid"/>
  </node>
  <node label="uniprotkb:O00468" id="-1391">
    <att type="integer" name="#" value="12"/>
    <att type="string" name="Accession Number (unique)" value="IPI00374563"/>
    <att type="real" name="ClusteringCoefficient" value="0.0"/>
    <att type="integer" name="Degree" value="2"/>
    <att type="boolean" name="Extracellular region" value="true"/>
    <att type="string" name="Gene Name" value="AGRN"/>
    <att type="boolean" name="HUES1 detected" value="true"/>
    <att type="real" name="HUES1 mean nSC" value="0.010040552"/>
    <att type="string" name="Identified Proteins (94)" value="Agrin"/>
    <att type="boolean" name="Plasma membrane/cell surface" value="false"/>
    <att type="string" name="UniProt Accession" value="O00468"/>
    <att type="string" name="canonicalName" value="uniprotkb:O00468"/>
    <att type="list" name="cytoscape.alias.list">
      <att type="string" name="cytoscape.alias.list" value="uniprotkb:O00468"/>
    </att>
    <att type="string" name="uniprotkb:" value="uniprotkb:O00468"/>
    <att type="string" name="uniprotkb:(gene name)" value="uniprotkb:AGRN(gene name)"/>
    <graphics type="ELLIPSE" h="30.0" w="30.0" x="115.0" y="663.0" fill="#7f7f7f" width="4" outline="#000000" cy:nodeTransparency="1.0" cy:nodeLabelFont="Default-0-12" cy:borderLineType="solid"/>
  </node>
  <node label="uniprotkb:P35556" id="-6188">
    <att type="integer" name="#" value="10"/>
    <att type="string" name="Accession Number (unique)" value="IPI00019439"/>
    <att type="real" name="ClusteringCoefficient" value="0.0"/>
    <att type="integer" name="Degree" value="1"/>
    <att type="boolean" name="Extracellular region" value="true"/>
    <att type="string" name="Gene Name" value="FBN2"/>
    <att type="boolean" name="HUES1 detected" value="true"/>
    <att type="real" name="HUES1 mean nSC" value="0.010968514"/>
    <att type="string" name="Identified Proteins (94)" value="Isoform 1 of Fibrillin-2"/>
    <att type="boolean" name="Plasma membrane/cell surface" value="false"/>
    <att type="string" name="UniProt Accession" value="P35556"/>
    <att type="string" name="canonicalName" value="uniprotkb:P35556"/>
    <att type="list" name="cytoscape.alias.list">
      <att type="string" name="cytoscape.alias.list" value="uniprotkb:P35556"/>
    </att>
    <att type="string" name="uniprotkb:" value="uniprotkb:P35556"/>
    <att type="string" name="uniprotkb:(gene name)" value="uniprotkb:FBN2(gene name)"/>
    <graphics type="ELLIPSE" h="30.0" w="30.0" x="544.1038818359375" y="172.59793090820312" fill="#737373" width="4" outline="#000000" cy:nodeTransparency="1.0" cy:nodeLabelFont="Default-0-12" cy:borderLineType="solid"/>
  </node>
  <node label="uniprotkb:O15230" id="-317">
    <att type="integer" name="#" value="39"/>
    <att type="string" name="Accession Number (unique)" value="IPI00783665"/>
    <att type="real" name="ClusteringCoefficient" value="1.0"/>
    <att type="integer" name="Degree" value="11"/>
    <att type="boolean" name="Extracellular region" value="true"/>
    <att type="string" name="Gene Name" value="LAMA5"/>
    <att type="boolean" name="HUES1 detected" value="true"/>
    <att type="real" name="HUES1 mean nSC" value="0.001818117"/>
    <att type="string" name="Identified Proteins (94)" value="Laminin subunit alpha-5"/>
    <att type="boolean" name="Plasma membrane/cell surface" value="false"/>
    <att type="string" name="UniProt Accession" value="O15230"/>
    <att type="string" name="canonicalName" value="uniprotkb:O15230"/>
    <att type="list" name="cytoscape.alias.list">
      <att type="string" name="cytoscape.alias.list" value="uniprotkb:O15230"/>
    </att>
    <att type="string" name="uniprotkb:" value="uniprotkb:O15230"/>
    <att type="string" name="uniprotkb:(gene name)" value="uniprotkb:LAMA5(gene name)"/>
    <graphics type="ELLIPSE" h="30.0" w="30.0" x="158.4963836669922" y="244.2451171875" fill="#e8e8e8" width="4" outline="#000000" cy:nodeTransparency="1.0" cy:nodeLabelFont="Default-0-12" cy:borderLineType="solid"/>
  </node>
  <node label="uniprotkb:P11047" id="-318">
    <att type="integer" name="#" value="14"/>
    <att type="string" name="Accession Number (unique)" value="IPI00298281"/>
    <att type="real" name="ClusteringCoefficient" value="0.72727273"/>
    <att type="integer" name="Degree" value="11"/>
    <att type="boolean" name="Extracellular region" value="true"/>
    <att type="string" name="Gene Name" value="LAMC1"/>
    <att type="boolean" name="HUES1 detected" value="true"/>
    <att type="real" name="HUES1 mean nSC" value="0.010808859"/>
    <att type="string" name="Identified Proteins (94)" value="Laminin subunit gamma-1"/>
    <att type="boolean" name="Plasma membrane/cell surface" value="false"/>
    <att type="string" name="UniProt Accession" value="P11047"/>
    <att type="string" name="canonicalName" value="uniprotkb:P11047"/>
    <att type="list" name="cytoscape.alias.list">
      <att type="string" name="cytoscape.alias.list" value="uniprotkb:P11047"/>
    </att>
    <att type="string" name="uniprotkb:" value="uniprotkb:P11047"/>
    <att type="string" name="uniprotkb:(gene name)" value="uniprotkb:LAMC1(gene name)"/>
    <graphics type="ELLIPSE" h="30.0" w="30.0" x="137.89410400390625" y="412.48760986328125" fill="#757575" width="4" outline="#000000" cy:nodeTransparency="1.0" cy:nodeLabelFont="Default-0-12" cy:borderLineType="solid"/>
  </node>
  <node label="uniprotkb:P02452" id="-3121">
    <att type="integer" name="#" value="2"/>
    <att type="string" name="Accession Number (unique)" value="IPI00297646"/>
    <att type="real" name="ClusteringCoefficient" value="0.72727273"/>
    <att type="integer" name="Degree" value="13"/>
    <att type="boolean" name="Extracellular region" value="true"/>
    <att type="string" name="Gene Name" value="COL1A1"/>
    <att type="boolean" name="HUES1 detected" value="true"/>
    <att type="real" name="HUES1 mean nSC" value="0.054247621"/>
    <att type="string" name="Identified Proteins (94)" value="Collagen alpha-1(I) chain"/>
    <att type="boolean" name="Plasma membrane/cell surface" value="false"/>
    <att type="string" name="UniProt Accession" value="P02452"/>
    <att type="string" name="canonicalName" value="uniprotkb:P02452"/>
    <att type="list" name="cytoscape.alias.list">
      <att type="string" name="cytoscape.alias.list" value="uniprotkb:P02452"/>
    </att>
    <att type="string" name="uniprotkb:" value="uniprotkb:P02452"/>
    <att type="string" name="uniprotkb:(gene name)" value="uniprotkb:COL1A1(gene name)"/>
    <graphics type="ELLIPSE" h="30.0" w="30.0" x="200.6180877685547" y="353.4730224609375" fill="#000000" width="4" outline="#000000" cy:nodeTransparency="1.0" cy:nodeLabelFont="Default-0-12" cy:borderLineType="solid"/>
  </node>
  <node label="uniprotkb:P14625" id="-3142">
    <att type="integer" name="#" value="49"/>
    <att type="string" name="Accession Number (unique)" value="IPI00027230"/>
    <att type="real" name="ClusteringCoefficient" value="0.0"/>
    <att type="integer" name="Degree" value="2"/>
    <att type="boolean" name="Extracellular region" value="false"/>
    <att type="string" name="Gene Name" value="HSP90B1"/>
    <att type="boolean" name="HUES1 detected" value="false"/>
    <att type="real" name="HUES1 mean nSC" value="0.004077543"/>
    <att type="string" name="Identified Proteins (94)" value="Endoplasmin"/>
    <att type="boolean" name="Plasma membrane/cell surface" value="true"/>
    <att type="string" name="UniProt Accession" value="P14625"/>
    <att type="string" name="canonicalName" value="uniprotkb:P14625"/>
    <att type="list" name="cytoscape.alias.list">
      <att type="string" name="cytoscape.alias.list" value="uniprotkb:P14625"/>
    </att>
    <att type="string" name="node.shape" value="roundrect"/>
    <att type="string" name="uniprotkb:" value="uniprotkb:P14625"/>
    <att type="string" name="uniprotkb:(gene name)" value="uniprotkb:HSP90B1(gene name)"/>
    <graphics type="ROUNDED_RECTANGLE" h="30.0" w="30.0" x="210.0" y="663.0" fill="#cbcbcb" width="4" outline="#000000" cy:nodeTransparency="1.0" cy:nodeLabelFont="Default-0-12" cy:borderLineType="solid"/>
  </node>
  <node label="uniprotkb:P25391" id="-5065">
    <att type="integer" name="#" value="25"/>
    <att type="string" name="Accession Number (unique)" value="IPI00375294"/>
    <att type="real" name="ClusteringCoefficient" value="0.0"/>
    <att type="integer" name="Degree" value="3"/>
    <att type="boolean" name="Extracellular region" value="true"/>
    <att type="string" name="Gene Name" value="LAMA1"/>
    <att type="boolean" name="HUES1 detected" value="true"/>
    <att type="real" name="HUES1 mean nSC" value="0.001968743"/>
    <att type="string" name="Identified Proteins (94)" value="Laminin subunit alpha-1"/>
    <att type="boolean" name="Plasma membrane/cell surface" value="false"/>
    <att type="string" name="UniProt Accession" value="P25391"/>
    <att type="string" name="canonicalName" value="uniprotkb:P25391"/>
    <att type="list" name="cytoscape.alias.list">
      <att type="string" name="cytoscape.alias.list" value="uniprotkb:P25391"/>
    </att>
    <att type="string" name="uniprotkb:" value="uniprotkb:P25391"/>
    <att type="string" name="uniprotkb:(gene name)" value="uniprotkb:LAMA1(gene name)"/>
    <graphics type="ELLIPSE" h="30.0" w="30.0" x="569.5653076171875" y="494.97802734375" fill="#e6e6e6" width="4" outline="#000000" cy:nodeTransparency="1.0" cy:nodeLabelFont="Default-0-12" cy:borderLineType="solid"/>
  </node>
  <node label="uniprotkb:Q9Y6C2" id="-6354">
    <att type="integer" name="#" value="17"/>
    <att type="string" name="Accession Number (unique)" value="IPI00013079"/>
    <att type="real" name="ClusteringCoefficient" value="0.0"/>
    <att type="integer" name="Degree" value="3"/>
    <att type="boolean" name="Extracellular region" value="true"/>
    <att type="string" name="Gene Name" value="EMILIN1"/>
    <att type="boolean" name="HUES1 detected" value="true"/>
    <att type="real" name="HUES1 mean nSC" value="0.01321247"/>
    <att type="string" name="Identified Proteins (94)" value="EMILIN-1"/>
    <att type="boolean" name="Plasma membrane/cell surface" value="false"/>
    <att type="string" name="UniProt Accession" value="Q9Y6C2"/>
    <att type="string" name="canonicalName" value="uniprotkb:Q9Y6C2"/>
    <att type="list" name="cytoscape.alias.list">
      <att type="string" name="cytoscape.alias.list" value="uniprotkb:Q9Y6C2"/>
    </att>
    <att type="string" name="uniprotkb:" value="uniprotkb:Q9Y6C2"/>
    <att type="string" name="uniprotkb:(gene name)" value="uniprotkb:EMILIN1(gene name)"/>
    <graphics type="ELLIPSE" h="30.000000953674316" w="30.0" x="645.7999877929688" y="19.999999523162842" fill="#575757" width="4" outline="#000000" cy:nodeTransparency="1.0" cy:nodeLabelFont="Default-0-12" cy:borderLineType="solid"/>
  </node>
  <node label="uniprotkb:P02751" id="-4373">
    <att type="integer" name="#" value="1"/>
    <att type="string" name="Accession Number (unique)" value="IPI00845263"/>
    <att type="real" name="ClusteringCoefficient" value="0.43956044"/>
    <att type="integer" name="Degree" value="16"/>
    <att type="boolean" name="Extracellular region" value="true"/>
    <att type="string" name="Gene Name" value="FN1"/>
    <att type="boolean" name="HUES1 detected" value="true"/>
    <att type="real" name="HUES1 mean nSC" value="0.08192524"/>
    <att type="string" name="Identified Proteins (94)" value="fibronectin 1 isoform 2 preproprotein"/>
    <att type="boolean" name="Plasma membrane/cell surface" value="false"/>
    <att type="string" name="UniProt Accession" value="P02751"/>
    <att type="string" name="canonicalName" value="uniprotkb:P02751"/>
    <att type="list" name="cytoscape.alias.list">
      <att type="string" name="cytoscape.alias.list" value="uniprotkb:P02751"/>
    </att>
    <att type="string" name="uniprotkb:" value="uniprotkb:P02751"/>
    <att type="string" name="uniprotkb:(gene name)" value="uniprotkb:FN1(gene name)"/>
    <graphics type="ELLIPSE" h="30.0" w="30.0" x="273.5017395019531" y="313.3736572265625" fill="#000000" width="4" outline="#000000" cy:nodeTransparency="1.0" cy:nodeLabelFont="Default-0-12" cy:borderLineType="solid"/>
  </node>
  <node label="uniprotkb:Q9UHF1" id="-6236">
    <att type="integer" name="#" value="29"/>
    <att type="string" name="Accession Number (unique)" value="IPI00383960"/>
    <att type="real" name="ClusteringCoefficient" value="0.0"/>
    <att type="integer" name="Degree" value="2"/>
    <att type="boolean" name="Extracellular region" value="true"/>
    <att type="string" name="Gene Name" value="EGFL7"/>
    <att type="boolean" name="HUES1 detected" value="false"/>
    <att type="real" name="HUES1 mean nSC" value="0.012504466"/>
    <att type="string" name="Identified Proteins (94)" value="Epidermal growth factor-like protein 7"/>
    <att type="boolean" name="Plasma membrane/cell surface" value="false"/>
    <att type="string" name="UniProt Accession" value="Q9UHF1"/>
    <att type="string" name="canonicalName" value="uniprotkb:Q9UHF1"/>
    <att type="list" name="cytoscape.alias.list">
      <att type="string" name="cytoscape.alias.list" value="uniprotkb:Q9UHF1"/>
    </att>
    <att type="string" name="uniprotkb:" value="uniprotkb:Q9UHF1"/>
    <att type="string" name="uniprotkb:(gene name)" value="uniprotkb:EGFL7(gene name)"/>
    <graphics type="ELLIPSE" h="30.0" w="30.0" x="305.0" y="663.0" fill="#606060" width="4" outline="#000000" cy:nodeTransparency="1.0" cy:nodeLabelFont="Default-0-12" cy:borderLineType="solid"/>
  </node>
  <node label="uniprotkb:P10909" id="-3773">
    <att type="integer" name="#" value="16"/>
    <att type="string" name="Accession Number (unique)" value="IPI00291262"/>
    <att type="real" name="ClusteringCoefficient" value="0.0"/>
    <att type="integer" name="Degree" value="2"/>
    <att type="boolean" name="Extracellular region" value="true"/>
    <att type="string" name="Gene Name" value="CLU"/>
    <att type="boolean" name="HUES1 detected" value="true"/>
    <att type="real" name="HUES1 mean nSC" value="0.043132279"/>
    <att type="string" name="Identified Proteins (94)" value="Isoform 1 of Clusterin"/>
    <att type="boolean" name="Plasma membrane/cell surface" value="false"/>
    <att type="string" name="UniProt Accession" value="P10909"/>
    <att type="string" name="canonicalName" value="uniprotkb:P10909"/>
    <att type="list" name="cytoscape.alias.list">
      <att type="string" name="cytoscape.alias.list" value="uniprotkb:P10909"/>
    </att>
    <att type="string" name="uniprotkb:" value="uniprotkb:P10909"/>
    <att type="string" name="uniprotkb:(gene name)" value="uniprotkb:CLU(gene name)"/>
    <graphics type="ELLIPSE" h="30.0" w="30.0" x="400.0" y="663.0" fill="#000000" width="4" outline="#000000" cy:nodeTransparency="1.0" cy:nodeLabelFont="Default-0-12" cy:borderLineType="solid"/>
  </node>
  <node label="uniprotkb:P14543" id="-5020">
    <att type="integer" name="#" value="52"/>
    <att type="string" name="Accession Number (unique)" value="IPI00026944"/>
    <att type="real" name="ClusteringCoefficient" value="0.4"/>
    <att type="integer" name="Degree" value="6"/>
    <att type="boolean" name="Extracellular region" value="true"/>
    <att type="string" name="Gene Name" value="NID1"/>
    <att type="boolean" name="HUES1 detected" value="false"/>
    <att type="real" name="HUES1 mean nSC" value="0.002589064"/>
    <att type="string" name="Identified Proteins (94)" value="Isoform 1 of Nidogen-1"/>
    <att type="boolean" name="Plasma membrane/cell surface" value="false"/>
    <att type="string" name="UniProt Accession" value="P14543"/>
    <att type="string" name="canonicalName" value="uniprotkb:P14543"/>
    <att type="list" name="cytoscape.alias.list">
      <att type="string" name="cytoscape.alias.list" value="uniprotkb:P14543"/>
    </att>
    <att type="string" name="uniprotkb:" value="uniprotkb:P14543"/>
    <att type="string" name="uniprotkb:(gene name)" value="uniprotkb:NID1(gene name)"/>
    <graphics type="ELLIPSE" h="30.0" w="30.0" x="266.5867919921875" y="514.9725952148438" fill="#dedede" width="4" outline="#000000" cy:nodeTransparency="1.0" cy:nodeLabelFont="Default-0-12" cy:borderLineType="solid"/>
  </node>
  <node label="uniprotkb:P08123" id="-3122">
    <att type="integer" name="#" value="7"/>
    <att type="string" name="Accession Number (unique)" value="IPI00304962"/>
    <att type="real" name="ClusteringCoefficient" value="1.0"/>
    <att type="integer" name="Degree" value="11"/>
    <att type="boolean" name="Extracellular region" value="true"/>
    <att type="string" name="Gene Name" value="COL1A2"/>
    <att type="boolean" name="HUES1 detected" value="true"/>
    <att type="real" name="HUES1 mean nSC" value="0.018100494"/>
    <att type="string" name="Identified Proteins (94)" value="Collagen alpha-2(I) chain"/>
    <att type="boolean" name="Plasma membrane/cell surface" value="false"/>
    <att type="string" name="UniProt Accession" value="P08123"/>
    <att type="string" name="canonicalName" value="uniprotkb:P08123"/>
    <att type="list" name="cytoscape.alias.list">
      <att type="string" name="cytoscape.alias.list" value="uniprotkb:P08123"/>
    </att>
    <att type="string" name="uniprotkb:" value="uniprotkb:P08123"/>
    <att type="string" name="uniprotkb:(gene name)" value="uniprotkb:COL1A2(gene name)"/>
    <graphics type="ELLIPSE" h="30.0" w="30.0" x="107.78849792480469" y="235.3728790283203" fill="#181818" width="4" outline="#000000" cy:nodeTransparency="1.0" cy:nodeLabelFont="Default-0-12" cy:borderLineType="solid"/>
  </node>
  <node label="uniprotkb:P24821" id="-4988">
    <att type="integer" name="#" value="15"/>
    <att type="string" name="Accession Number (unique)" value="IPI00031008"/>
    <att type="real" name="ClusteringCoefficient" value="1.0"/>
    <att type="integer" name="Degree" value="9"/>
    <att type="boolean" name="Extracellular region" value="true"/>
    <att type="string" name="Gene Name" value="TNC"/>
    <att type="boolean" name="HUES1 detected" value="false"/>
    <att type="real" name="HUES1 mean nSC" value="0.004224983"/>
    <att type="string" name="Identified Proteins (94)" value="Isoform 1 of Tenascin"/>
    <att type="boolean" name="Plasma membrane/cell surface" value="false"/>
    <att type="string" name="UniProt Accession" value="P24821"/>
    <att type="string" name="canonicalName" value="uniprotkb:P24821"/>
    <att type="list" name="cytoscape.alias.list">
      <att type="string" name="cytoscape.alias.list" value="uniprotkb:P24821"/>
    </att>
    <att type="string" name="uniprotkb:" value="uniprotkb:P24821"/>
    <att type="string" name="uniprotkb:(gene name)" value="uniprotkb:TNC(gene name)"/>
    <graphics type="ELLIPSE" h="30.0" w="30.0" x="65.6344223022461" y="337.21112060546875" fill="#c9c9c9" width="4" outline="#000000" cy:nodeTransparency="1.0" cy:nodeLabelFont="Default-0-12" cy:borderLineType="solid"/>
  </node>
  <node label="uniprotkb:P35555" id="-6732">
    <att type="integer" name="#" value="24"/>
    <att type="string" name="Accession Number (unique)" value="IPI00328113"/>
    <att type="real" name="ClusteringCoefficient" value="0.2"/>
    <att type="integer" name="Degree" value="7"/>
    <att type="boolean" name="Extracellular region" value="true"/>
    <att type="string" name="Gene Name" value="FBN1"/>
    <att type="boolean" name="HUES1 detected" value="false"/>
    <att type="real" name="HUES1 mean nSC" value="0.003091764"/>
    <att type="string" name="Identified Proteins (94)" value="Fibrillin-1"/>
    <att type="boolean" name="Plasma membrane/cell surface" value="false"/>
    <att type="string" name="UniProt Accession" value="P35555"/>
    <att type="string" name="canonicalName" value="uniprotkb:P35555"/>
    <att type="list" name="cytoscape.alias.list">
      <att type="string" name="cytoscape.alias.list" value="uniprotkb:P35555"/>
    </att>
    <att type="string" name="uniprotkb:" value="uniprotkb:P35555"/>
    <att type="string" name="uniprotkb:(gene name)" value="uniprotkb:FBN1(gene name)"/>
    <graphics type="ELLIPSE" h="30.0" w="30.0" x="477.8543701171875" y="221.42686462402344" fill="#d8d8d8" width="4" outline="#000000" cy:nodeTransparency="1.0" cy:nodeLabelFont="Default-0-12" cy:borderLineType="solid"/>
  </node>
  <node label="uniprotkb:P02458" id="-1858">
    <att type="integer" name="#" value="37"/>
    <att type="string" name="Accession Number (unique)" value="IPI00186460"/>
    <att type="real" name="ClusteringCoefficient" value="1.0"/>
    <att type="integer" name="Degree" value="4"/>
    <att type="boolean" name="Extracellular region" value="true"/>
    <att type="string" name="Gene Name" value="COL2A1"/>
    <att type="boolean" name="HUES1 detected" value="false"/>
    <att type="real" name="HUES1 mean nSC" value="0.001199789"/>
    <att type="string" name="Identified Proteins (94)" value="Isoform 1 of Collagen alpha-1(II) chain"/>
    <att type="boolean" name="Plasma membrane/cell surface" value="false"/>
    <att type="string" name="UniProt Accession" value="P02458"/>
    <att type="string" name="canonicalName" value="uniprotkb:P02458"/>
    <att type="list" name="cytoscape.alias.list">
      <att type="string" name="cytoscape.alias.list" value="uniprotkb:P02458"/>
    </att>
    <att type="string" name="uniprotkb:" value="uniprotkb:P02458"/>
    <att type="string" name="uniprotkb:(gene name)" value="uniprotkb:COL2A1(gene name)"/>
    <graphics type="ELLIPSE" h="30.0" w="30.0" x="279.31451416015625" y="161.69247436523438" fill="#f0f0f0" width="4" outline="#000000" cy:nodeTransparency="1.0" cy:nodeLabelFont="Default-0-12" cy:borderLineType="solid"/>
  </node>
  <node label="uniprotkb:P52272" id="-275">
    <att type="integer" name="#" value="11"/>
    <att type="string" name="Accession Number (unique)" value="IPI00171903"/>
    <att type="real" name="ClusteringCoefficient" value="0.0"/>
    <att type="integer" name="Degree" value="2"/>
    <att type="boolean" name="Extracellular region" value="false"/>
    <att type="string" name="Gene Name" value="HNRNPM"/>
    <att type="boolean" name="HUES1 detected" value="true"/>
    <att type="real" name="HUES1 mean nSC" value="0.015899116"/>
    <att type="string" name="Identified Proteins (94)" value="Isoform 1 of Heterogeneous nuclear ribonucleoprotein M"/>
    <att type="boolean" name="Plasma membrane/cell surface" value="true"/>
    <att type="string" name="UniProt Accession" value="P52272"/>
    <att type="string" name="canonicalName" value="uniprotkb:P52272"/>
    <att type="list" name="cytoscape.alias.list">
      <att type="string" name="cytoscape.alias.list" value="uniprotkb:P52272"/>
    </att>
    <att type="string" name="node.shape" value="roundrect"/>
    <att type="string" name="uniprotkb:" value="uniprotkb:P52272"/>
    <att type="string" name="uniprotkb:(gene name)" value="uniprotkb:HNRNPM(gene name)"/>
    <graphics type="ROUNDED_RECTANGLE" h="30.0" w="30.0" x="495.0" y="663.0" fill="#343434" width="4" outline="#000000" cy:nodeTransparency="1.0" cy:nodeLabelFont="Default-0-12" cy:borderLineType="solid"/>
  </node>
  <node label="uniprotkb:P13611" id="-919">
    <att type="integer" name="#" value="23"/>
    <att type="string" name="Accession Number (unique)" value="IPI00009802"/>
    <att type="real" name="ClusteringCoefficient" value="0.0"/>
    <att type="integer" name="Degree" value="3"/>
    <att type="boolean" name="Extracellular region" value="true"/>
    <att type="string" name="Gene Name" value="VCAN"/>
    <att type="boolean" name="HUES1 detected" value="true"/>
    <att type="real" name="HUES1 mean nSC" value="0.003441104"/>
    <att type="string" name="Identified Proteins (94)" value="Isoform V0 of Versican core protein"/>
    <att type="boolean" name="Plasma membrane/cell surface" value="false"/>
    <att type="string" name="UniProt Accession" value="P13611"/>
    <att type="string" name="canonicalName" value="uniprotkb:P13611"/>
    <att type="list" name="cytoscape.alias.list">
      <att type="string" name="cytoscape.alias.list" value="uniprotkb:P13611"/>
    </att>
    <att type="string" name="uniprotkb:" value="uniprotkb:P13611"/>
    <att type="string" name="uniprotkb:(gene name)" value="uniprotkb:VCAN(gene name)"/>
    <graphics type="ELLIPSE" h="30.0" w="30.0" x="606.21826171875" y="179.54736328125" fill="#d3d3d3" width="4" outline="#000000" cy:nodeTransparency="1.0" cy:nodeLabelFont="Default-0-12" cy:borderLineType="solid"/>
  </node>
  <edge label="uniprotkb:P07942 (pp) uniprotkb:P07942" source="-957" target="-957">
    <att type="string" name="Alt. ID(s) interactor A" value="uniprotkb:LAMB1(gene name)"/>
    <att type="string" name="Alt. ID(s) interactor B" value="uniprotkb:LAMB1(gene name)"/>
    <att type="string" name="Properties interactor A" value="go:GO:0005201|go:GO:0005606|go:GO:0043259|go:GO:0005607|go:GO:0043257|go:GO:0031175|go:GO:0042476|go:GO:0048471|go:GO:0030335|go:GO:0050679|go:GO:0005515|go:GO:0034446"/>
    <att type="string" name="Properties interactor B" value="go:GO:0005201|go:GO:0005606|go:GO:0043259|go:GO:0005607|go:GO:0043257|go:GO:0031175|go:GO:0042476|go:GO:0048471|go:GO:0030335|go:GO:0050679|go:GO:0005515|go:GO:0034446"/>
    <att type="string" name="canonicalName" value="uniprotkb:P07942 (pp) uniprotkb:P07942"/>
    <att type="string" name="interaction" value="pp" cy:editable="false"/>
    <graphics width="4" fill="#000000" cy:sourceArrow="0" cy:targetArrow="0" cy:sourceArrowColor="#000000" cy:targetArrowColor="#000000" cy:edgeLabelFont="SanSerif-0-10" cy:edgeLineType="SOLID" cy:curved="STRAIGHT_LINES"/>
  </edge>
  <edge label="uniprotkb:P07996 (DirectedEdge) uniprotkb:P07942" source="-2037" target="-957">
    <att type="real" name="EdgeBetweenness" value="8.0"/>
    <att type="string" name="canonicalName" value="uniprotkb:P07996 (DirectedEdge) uniprotkb:P07942"/>
    <att type="string" name="interaction" value="DirectedEdge" cy:editable="false"/>
    <graphics width="4" fill="#000000" cy:sourceArrow="0" cy:targetArrow="0" cy:sourceArrowColor="#000000" cy:targetArrowColor="#000000" cy:edgeLabelFont="SanSerif-0-10" cy:edgeLineType="SOLID" cy:curved="STRAIGHT_LINES"/>
  </edge>
  <edge label="uniprotkb:P07996 (pp) uniprotkb:P39060" source="-2037" target="-5029">
    <att type="string" name="Alt. ID(s) interactor A" value="uniprotkb:THBS1(gene name)"/>
    <att type="string" name="Alt. ID(s) interactor B" value="uniprotkb:COL18A1(gene name)"/>
    <att type="real" name="EdgeBetweenness" value="24.11111111"/>
    <att type="string" name="Properties interactor A" value="-"/>
    <att type="string" name="Properties interactor B" value="-"/>
    <att type="string" name="canonicalName" value="uniprotkb:P07996 (pp) uniprotkb:P39060"/>
    <att type="string" name="interaction" value="pp" cy:editable="false"/>
    <graphics width="4" fill="#000000" cy:sourceArrow="0" cy:targetArrow="0" cy:sourceArrowColor="#000000" cy:targetArrowColor="#000000" cy:edgeLabelFont="SanSerif-0-10" cy:edgeLineType="SOLID" cy:curved="STRAIGHT_LINES"/>
  </edge>
  <edge label="uniprotkb:P07996 (pp) uniprotkb:P35555" source="-2037" target="-6732">
    <att type="string" name="Alt. ID(s) interactor A" value="uniprotkb:THBS1(gene name)"/>
    <att type="string" name="Alt. ID(s) interactor B" value="uniprotkb:FBN1(gene name)"/>
    <att type="real" name="EdgeBetweenness" value="37.33333333"/>
    <att type="string" name="Properties interactor A" value="-"/>
    <att type="string" name="Properties interactor B" value="-"/>
    <att type="string" name="canonicalName" value="uniprotkb:P07996 (pp) uniprotkb:P35555"/>
    <att type="string" name="interaction" value="pp" cy:editable="false"/>
    <graphics width="4" fill="#000000" cy:sourceArrow="0" cy:targetArrow="0" cy:sourceArrowColor="#000000" cy:targetArrowColor="#000000" cy:edgeLabelFont="SanSerif-0-10" cy:edgeLineType="SOLID" cy:curved="STRAIGHT_LINES"/>
  </edge>
  <edge label="uniprotkb:P07996 (pp) uniprotkb:P07996" source="-2037" target="-2037">
    <att type="string" name="Alt. ID(s) interactor A" value="uniprotkb:THBS1(gene name)"/>
    <att type="string" name="Alt. ID(s) interactor B" value="uniprotkb:THBS1(gene name)"/>
    <att type="string" name="Properties interactor A" value="go:GO:0000187|go:GO:0006916|go:GO:0006915|go:GO:0005509|go:GO:0007155|go:GO:0007050|go:GO:0016477|go:GO:0034605|go:GO:0002544|go:GO:0070052|go:GO:0043652|go:GO:0043499|go:GO:0009897|go:GO:0031012|go:GO:0070051|go:GO:0005577|go:GO:0048603|go:GO:0001968|go:GO:0008201|go:GO:0042802|go:GO:0006955|go:GO:0005178|go:GO:0043236|go:GO:0030169|go:GO:0016525|go:GO:0002581|go:GO:0043537|go:GO:0010754|go:GO:0002605|go:GO:0001937|go:GO:0051918|go:GO:0040037|go:GO:0051895|go:GO:0032695|go:GO:0010751|go:GO:0010748|go:GO:0010757|go:GO:0018149|go:GO:0031093|go:GO:0045766|go:GO:0030194|go:GO:0043536|go:GO:0010763|go:GO:0043032|go:GO:0010759|go:GO:0010670|go:GO:0042327|go:GO:0030511|go:GO:0032914|go:GO:0045727|go:GO:0043394|go:GO:0051592|go:GO:0009749|go:GO:0001666|go:GO:0032026|go:GO:0032570|go:GO:0002040|go:GO:0005198|go:GO:0050431"/>
    <att type="string" name="Properties interactor B" value="go:GO:0000187|go:GO:0006916|go:GO:0006915|go:GO:0005509|go:GO:0007155|go:GO:0007050|go:GO:0016477|go:GO:0034605|go:GO:0002544|go:GO:0070052|go:GO:0043652|go:GO:0043499|go:GO:0009897|go:GO:0031012|go:GO:0070051|go:GO:0005577|go:GO:0048603|go:GO:0001968|go:GO:0008201|go:GO:0042802|go:GO:0006955|go:GO:0005178|go:GO:0043236|go:GO:0030169|go:GO:0016525|go:GO:0002581|go:GO:0043537|go:GO:0010754|go:GO:0002605|go:GO:0001937|go:GO:0051918|go:GO:0040037|go:GO:0051895|go:GO:0032695|go:GO:0010751|go:GO:0010748|go:GO:0010757|go:GO:0018149|go:GO:0031093|go:GO:0045766|go:GO:0030194|go:GO:0043536|go:GO:0010763|go:GO:0043032|go:GO:0010759|go:GO:0010670|go:GO:0042327|go:GO:0030511|go:GO:0032914|go:GO:0045727|go:GO:0043394|go:GO:0051592|go:GO:0009749|go:GO:0001666|go:GO:0032026|go:GO:0032570|go:GO:0002040|go:GO:0005198|go:GO:0050431"/>
    <att type="string" name="canonicalName" value="uniprotkb:P07996 (pp) uniprotkb:P07996"/>
    <att type="string" name="interaction" value="pp" cy:editable="false"/>
    <graphics width="4" fill="#000000" cy:sourceArrow="0" cy:targetArrow="0" cy:sourceArrowColor="#000000" cy:targetArrowColor="#000000" cy:edgeLabelFont="SanSerif-0-10" cy:edgeLineType="SOLID" cy:curved="STRAIGHT_LINES"/>
  </edge>
  <edge label="uniprotkb:P98160 (pp) uniprotkb:P39060" source="-2517" target="-5029">
    <att type="string" name="Alt. ID(s) interactor A" value="uniprotkb:HSPG2(gene name)"/>
    <att type="string" name="Alt. ID(s) interactor B" value="uniprotkb:COL18A1(gene name)"/>
    <att type="real" name="EdgeBetweenness" value="9.66666667"/>
    <att type="string" name="Properties interactor A" value="-"/>
    <att type="string" name="Properties interactor B" value="-"/>
    <att type="string" name="canonicalName" value="uniprotkb:P98160 (pp) uniprotkb:P39060"/>
    <att type="string" name="interaction" value="pp" cy:editable="false"/>
    <graphics width="4" fill="#000000" cy:sourceArrow="0" cy:targetArrow="0" cy:sourceArrowColor="#000000" cy:targetArrowColor="#000000" cy:edgeLabelFont="SanSerif-0-10" cy:edgeLineType="SOLID" cy:curved="STRAIGHT_LINES"/>
  </edge>
  <edge label="uniprotkb:P98160 (pp) uniprotkb:Q14112" source="-2517" target="-5016">
    <att type="string" name="Alt. ID(s) interactor A" value="uniprotkb:HSPG2(gene name)"/>
    <att type="string" name="Alt. ID(s) interactor B" value="uniprotkb:NID2(gene name)"/>
    <att type="real" name="EdgeBetweenness" value="15.35555556"/>
    <att type="string" name="Properties interactor A" value="go:GO:0007155|go:GO:0008022"/>
    <att type="string" name="Properties interactor B" value="go:GO:0005604|go:GO:0008218|go:GO:0005509|go:GO:0005518|go:GO:0016020|go:GO:0018298"/>
    <att type="string" name="canonicalName" value="uniprotkb:P98160 (pp) uniprotkb:Q14112"/>
    <att type="string" name="interaction" value="pp" cy:editable="false"/>
    <graphics width="4" fill="#000000" cy:sourceArrow="0" cy:targetArrow="0" cy:sourceArrowColor="#000000" cy:targetArrowColor="#000000" cy:edgeLabelFont="SanSerif-0-10" cy:edgeLineType="SOLID" cy:curved="STRAIGHT_LINES"/>
  </edge>
  <edge label="uniprotkb:P14618 (pp) uniprotkb:P14618" source="-411" target="-411">
    <att type="string" name="Alt. ID(s) interactor A" value="uniprotkb:PKM2(gene name)"/>
    <att type="string" name="Alt. ID(s) interactor B" value="uniprotkb:PKM2(gene name)"/>
    <att type="string" name="Properties interactor A" value="go:GO:0005524|go:GO:0005829|go:GO:0006096|go:GO:0000287|go:GO:0005634|go:GO:0030955|go:GO:0012501|go:GO:0005515|go:GO:0004743"/>
    <att type="string" name="Properties interactor B" value="go:GO:0005524|go:GO:0005829|go:GO:0006096|go:GO:0000287|go:GO:0005634|go:GO:0030955|go:GO:0012501|go:GO:0005515|go:GO:0004743"/>
    <att type="string" name="canonicalName" value="uniprotkb:P14618 (pp) uniprotkb:P14618"/>
    <att type="string" name="interaction" value="pp" cy:editable="false"/>
    <graphics width="4" fill="#000000" cy:sourceArrow="0" cy:targetArrow="0" cy:sourceArrowColor="#000000" cy:targetArrowColor="#000000" cy:edgeLabelFont="SanSerif-0-10" cy:edgeLineType="SOLID" cy:curved="STRAIGHT_LINES"/>
  </edge>
  <edge label="uniprotkb:O75173 (pp) uniprotkb:O75173" source="-909" target="-909">
    <att type="string" name="Alt. ID(s) interactor A" value="uniprotkb:ADAMTS4(gene name)"/>
    <att type="string" name="Alt. ID(s) interactor B" value="uniprotkb:ADAMTS4(gene name)"/>
    <att type="string" name="Properties interactor A" value="go:GO:0005615|go:GO:0004222|go:GO:0002020|go:GO:0005578|go:GO:0006508|go:GO:0001501|go:GO:0008270"/>
    <att type="string" name="Properties interactor B" value="go:GO:0005615|go:GO:0004222|go:GO:0002020|go:GO:0005578|go:GO:0006508|go:GO:0001501|go:GO:0008270"/>
    <att type="string" name="canonicalName" value="uniprotkb:O75173 (pp) uniprotkb:O75173"/>
    <att type="string" name="interaction" value="pp" cy:editable="false"/>
    <graphics width="4" fill="#000000" cy:sourceArrow="0" cy:targetArrow="0" cy:sourceArrowColor="#000000" cy:targetArrowColor="#000000" cy:edgeLabelFont="SanSerif-0-10" cy:edgeLineType="SOLID" cy:curved="STRAIGHT_LINES"/>
  </edge>
  <edge label="uniprotkb:O75173 (pp) uniprotkb:P02751" source="-909" target="-4373">
    <att type="string" name="Alt. ID(s) interactor A" value="uniprotkb:ADAMTS4(gene name)"/>
    <att type="string" name="Alt. ID(s) interactor B" value="uniprotkb:FN1(gene name)"/>
    <att type="real" name="EdgeBetweenness" value="40.0"/>
    <att type="string" name="Properties interactor A" value="go:GO:0005615|go:GO:0004222|go:GO:0002020|go:GO:0005578|go:GO:0006508|go:GO:0001501|go:GO:0008270"/>
    <att type="string" name="Properties interactor B" value="go:GO:0005793|go:GO:0006953|go:GO:0001525|go:GO:0016477|go:GO:0005518|go:GO:0005201|go:GO:0005577|go:GO:0008201|go:GO:0018149|go:GO:0031093|go:GO:0005578|go:GO:0008360|go:GO:0034446"/>
    <att type="string" name="canonicalName" value="uniprotkb:O75173 (pp) uniprotkb:P02751"/>
    <att type="string" name="interaction" value="pp" cy:editable="false"/>
    <graphics width="4" fill="#000000" cy:sourceArrow="0" cy:targetArrow="0" cy:sourceArrowColor="#000000" cy:targetArrowColor="#000000" cy:edgeLabelFont="SanSerif-0-10" cy:edgeLineType="SOLID" cy:curved="STRAIGHT_LINES"/>
  </edge>
  <edge label="uniprotkb:P39060 (pp) uniprotkb:P39060" source="-5029" target="-5029">
    <att type="string" name="Alt. ID(s) interactor A" value="uniprotkb:COL18A1(gene name)"/>
    <att type="string" name="Alt. ID(s) interactor B" value="uniprotkb:COL18A1(gene name)"/>
    <att type="string" name="Properties interactor A" value="go:GO:0007155|go:GO:0005581|go:GO:0005201|go:GO:0008285|go:GO:0005515|go:GO:0007601|go:GO:0008270"/>
    <att type="string" name="Properties interactor B" value="go:GO:0007155|go:GO:0005581|go:GO:0005201|go:GO:0008285|go:GO:0005515|go:GO:0007601|go:GO:0008270"/>
    <att type="string" name="canonicalName" value="uniprotkb:P39060 (pp) uniprotkb:P39060"/>
    <att type="string" name="interaction" value="pp" cy:editable="false"/>
    <graphics width="4" fill="#000000" cy:sourceArrow="0" cy:targetArrow="0" cy:sourceArrowColor="#000000" cy:targetArrowColor="#000000" cy:edgeLabelFont="SanSerif-0-10" cy:edgeLineType="SOLID" cy:curved="STRAIGHT_LINES"/>
  </edge>
  <edge label="uniprotkb:Q14112 (pp) uniprotkb:P39060" source="-5016" target="-5029">
    <att type="string" name="Alt. ID(s) interactor A" value="uniprotkb:NID2(gene name)"/>
    <att type="string" name="Alt. ID(s) interactor B" value="uniprotkb:COL18A1(gene name)"/>
    <att type="real" name="EdgeBetweenness" value="5.05555556"/>
    <att type="string" name="Properties interactor A" value="-"/>
    <att type="string" name="Properties interactor B" value="-"/>
    <att type="string" name="canonicalName" value="uniprotkb:Q14112 (pp) uniprotkb:P39060"/>
    <att type="string" name="interaction" value="pp" cy:editable="false"/>
    <graphics width="4" fill="#000000" cy:sourceArrow="0" cy:targetArrow="0" cy:sourceArrowColor="#000000" cy:targetArrowColor="#000000" cy:edgeLabelFont="SanSerif-0-10" cy:edgeLineType="SOLID" cy:curved="STRAIGHT_LINES"/>
  </edge>
  <edge label="uniprotkb:Q14112 (pp) uniprotkb:Q14112" source="-5016" target="-5016">
    <att type="string" name="Alt. ID(s) interactor A" value="uniprotkb:NID2(gene name)"/>
    <att type="string" name="Alt. ID(s) interactor B" value="uniprotkb:NID2(gene name)"/>
    <att type="string" name="Properties interactor A" value="go:GO:0005604|go:GO:0008218|go:GO:0005509|go:GO:0005518|go:GO:0016020|go:GO:0018298"/>
    <att type="string" name="Properties interactor B" value="go:GO:0005604|go:GO:0008218|go:GO:0005509|go:GO:0005518|go:GO:0016020|go:GO:0018298"/>
    <att type="string" name="canonicalName" value="uniprotkb:Q14112 (pp) uniprotkb:Q14112"/>
    <att type="string" name="interaction" value="pp" cy:editable="false"/>
    <graphics width="4" fill="#000000" cy:sourceArrow="0" cy:targetArrow="0" cy:sourceArrowColor="#000000" cy:targetArrowColor="#000000" cy:edgeLabelFont="SanSerif-0-10" cy:edgeLineType="SOLID" cy:curved="STRAIGHT_LINES"/>
  </edge>
  <edge label="uniprotkb:P02462 (DirectedEdge) uniprotkb:P02452" source="-954" target="-3121">
    <att type="real" name="EdgeBetweenness" value="2.0"/>
    <att type="string" name="canonicalName" value="uniprotkb:P02462 (DirectedEdge) uniprotkb:P02452"/>
    <att type="string" name="interaction" value="DirectedEdge" cy:editable="false"/>
    <graphics width="4" fill="#000000" cy:sourceArrow="0" cy:targetArrow="0" cy:sourceArrowColor="#000000" cy:targetArrowColor="#000000" cy:edgeLabelFont="SanSerif-0-10" cy:edgeLineType="SOLID" cy:curved="STRAIGHT_LINES"/>
  </edge>
  <edge label="uniprotkb:P02462 (DirectedEdge) uniprotkb:P07942" source="-954" target="-957">
    <att type="real" name="EdgeBetweenness" value="3.33333333"/>
    <att type="string" name="canonicalName" value="uniprotkb:P02462 (DirectedEdge) uniprotkb:P07942"/>
    <att type="string" name="interaction" value="DirectedEdge" cy:editable="false"/>
    <graphics width="4" fill="#000000" cy:sourceArrow="0" cy:targetArrow="0" cy:sourceArrowColor="#000000" cy:targetArrowColor="#000000" cy:edgeLabelFont="SanSerif-0-10" cy:edgeLineType="SOLID" cy:curved="STRAIGHT_LINES"/>
  </edge>
  <edge label="uniprotkb:P02462 (pp) uniprotkb:P02462" source="-954" target="-954">
    <att type="string" name="Alt. ID(s) interactor A" value="uniprotkb:COL4A1(gene name)"/>
    <att type="string" name="Alt. ID(s) interactor B" value="uniprotkb:COL4A1(gene name)"/>
    <att type="string" name="Properties interactor A" value="go:GO:0001525|go:GO:0005201|go:GO:0048407"/>
    <att type="string" name="Properties interactor B" value="go:GO:0001525|go:GO:0005201|go:GO:0048407"/>
    <att type="string" name="canonicalName" value="uniprotkb:P02462 (pp) uniprotkb:P02462"/>
    <att type="string" name="interaction" value="pp" cy:editable="false"/>
    <graphics width="4" fill="#000000" cy:sourceArrow="0" cy:targetArrow="0" cy:sourceArrowColor="#000000" cy:targetArrowColor="#000000" cy:edgeLabelFont="SanSerif-0-10" cy:edgeLineType="SOLID" cy:curved="STRAIGHT_LINES"/>
  </edge>
  <edge label="uniprotkb:P02462 (pp) uniprotkb:P02751" source="-954" target="-4373">
    <att type="string" name="Alt. ID(s) interactor A" value="uniprotkb:COL4A1(gene name)"/>
    <att type="string" name="Alt. ID(s) interactor B" value="uniprotkb:FN1(gene name)"/>
    <att type="real" name="EdgeBetweenness" value="12.04444444"/>
    <att type="string" name="Properties interactor A" value="go:GO:0001525|go:GO:0005201|go:GO:0048407"/>
    <att type="string" name="Properties interactor B" value="go:GO:0005793|go:GO:0006953|go:GO:0001525|go:GO:0016477|go:GO:0005518|go:GO:0005201|go:GO:0005577|go:GO:0008201|go:GO:0018149|go:GO:0031093|go:GO:0005578|go:GO:0008360|go:GO:0034446"/>
    <att type="string" name="canonicalName" value="uniprotkb:P02462 (pp) uniprotkb:P02751"/>
    <att type="string" name="interaction" value="pp" cy:editable="false"/>
    <graphics width="4" fill="#000000" cy:sourceArrow="0" cy:targetArrow="0" cy:sourceArrowColor="#000000" cy:targetArrowColor="#000000" cy:edgeLabelFont="SanSerif-0-10" cy:edgeLineType="SOLID" cy:curved="STRAIGHT_LINES"/>
  </edge>
  <edge label="uniprotkb:P02462 (pp) uniprotkb:Q14112" source="-954" target="-5016">
    <att type="string" name="Alt. ID(s) interactor A" value="uniprotkb:COL4A1(gene name)"/>
    <att type="string" name="Alt. ID(s) interactor B" value="uniprotkb:NID2(gene name)"/>
    <att type="real" name="EdgeBetweenness" value="10.07777778"/>
    <att type="string" name="Properties interactor A" value="go:GO:0001525|go:GO:0005201|go:GO:0048407"/>
    <att type="string" name="Properties interactor B" value="go:GO:0005604|go:GO:0008218|go:GO:0005509|go:GO:0005518|go:GO:0016020|go:GO:0018298"/>
    <att type="string" name="canonicalName" value="uniprotkb:P02462 (pp) uniprotkb:Q14112"/>
    <att type="string" name="interaction" value="pp" cy:editable="false"/>
    <graphics width="4" fill="#000000" cy:sourceArrow="0" cy:targetArrow="0" cy:sourceArrowColor="#000000" cy:targetArrowColor="#000000" cy:edgeLabelFont="SanSerif-0-10" cy:edgeLineType="SOLID" cy:curved="STRAIGHT_LINES"/>
  </edge>
  <edge label="uniprotkb:P02462 (pp) uniprotkb:P07996" source="-954" target="-2037">
    <att type="string" name="Alt. ID(s) interactor A" value="uniprotkb:COL4A1(gene name)"/>
    <att type="string" name="Alt. ID(s) interactor B" value="uniprotkb:THBS1(gene name)"/>
    <att type="real" name="EdgeBetweenness" value="8.11111111"/>
    <att type="string" name="Properties interactor A" value="go:GO:0001525|go:GO:0005201|go:GO:0048407"/>
    <att type="string" name="Properties interactor B" value="go:GO:0000187|go:GO:0006916|go:GO:0006915|go:GO:0005509|go:GO:0007155|go:GO:0007050|go:GO:0016477|go:GO:0034605|go:GO:0002544|go:GO:0070052|go:GO:0043652|go:GO:0043499|go:GO:0009897|go:GO:0031012|go:GO:0070051|go:GO:0005577|go:GO:0048603|go:GO:0001968|go:GO:0008201|go:GO:0042802|go:GO:0006955|go:GO:0005178|go:GO:0043236|go:GO:0030169|go:GO:0016525|go:GO:0002581|go:GO:0043537|go:GO:0010754|go:GO:0002605|go:GO:0001937|go:GO:0051918|go:GO:0040037|go:GO:0051895|go:GO:0032695|go:GO:0010751|go:GO:0010748|go:GO:0010757|go:GO:0018149|go:GO:0031093|go:GO:0045766|go:GO:0030194|go:GO:0043536|go:GO:0010763|go:GO:0043032|go:GO:0010759|go:GO:0010670|go:GO:0042327|go:GO:0030511|go:GO:0032914|go:GO:0045727|go:GO:0043394|go:GO:0051592|go:GO:0009749|go:GO:0001666|go:GO:0032026|go:GO:0032570|go:GO:0002040|go:GO:0005198|go:GO:0050431"/>
    <att type="string" name="canonicalName" value="uniprotkb:P02462 (pp) uniprotkb:P07996"/>
    <att type="string" name="interaction" value="pp" cy:editable="false"/>
    <graphics width="4" fill="#000000" cy:sourceArrow="0" cy:targetArrow="0" cy:sourceArrowColor="#000000" cy:targetArrowColor="#000000" cy:edgeLabelFont="SanSerif-0-10" cy:edgeLineType="SOLID" cy:curved="STRAIGHT_LINES"/>
  </edge>
  <edge label="uniprotkb:P02462 (pp) uniprotkb:P08572" source="-954" target="-127">
    <att type="string" name="Alt. ID(s) interactor A" value="uniprotkb:COL4A1(gene name)"/>
    <att type="string" name="Alt. ID(s) interactor B" value="uniprotkb:COL4A2(gene name)"/>
    <att type="real" name="EdgeBetweenness" value="3.33333333"/>
    <att type="string" name="Properties interactor A" value="go:GO:0001525|go:GO:0005201|go:GO:0048407"/>
    <att type="string" name="Properties interactor B" value="go:GO:0001525|go:GO:0005587|go:GO:0030198|go:GO:0005201|go:GO:0016525|go:GO:0005515"/>
    <att type="string" name="canonicalName" value="uniprotkb:P02462 (pp) uniprotkb:P08572"/>
    <att type="string" name="interaction" value="pp" cy:editable="false"/>
    <graphics width="4" fill="#000000" cy:sourceArrow="0" cy:targetArrow="0" cy:sourceArrowColor="#000000" cy:targetArrowColor="#000000" cy:edgeLabelFont="SanSerif-0-10" cy:edgeLineType="SOLID" cy:curved="STRAIGHT_LINES"/>
  </edge>
  <edge label="uniprotkb:P98095 (DirectedEdge) uniprotkb:Q14112" source="-5022" target="-5016">
    <att type="real" name="EdgeBetweenness" value="5.35555556"/>
    <att type="string" name="canonicalName" value="uniprotkb:P98095 (DirectedEdge) uniprotkb:Q14112"/>
    <att type="string" name="interaction" value="DirectedEdge" cy:editable="false"/>
    <graphics width="4" fill="#000000" cy:sourceArrow="0" cy:targetArrow="0" cy:sourceArrowColor="#000000" cy:targetArrowColor="#000000" cy:edgeLabelFont="SanSerif-0-10" cy:edgeLineType="SOLID" cy:curved="STRAIGHT_LINES"/>
  </edge>
  <edge label="uniprotkb:P98095 (DirectedEdge) uniprotkb:P14543" source="-5022" target="-5020">
    <att type="real" name="EdgeBetweenness" value="5.35555556"/>
    <att type="string" name="canonicalName" value="uniprotkb:P98095 (DirectedEdge) uniprotkb:P14543"/>
    <att type="string" name="interaction" value="DirectedEdge" cy:editable="false"/>
    <graphics width="4" fill="#000000" cy:sourceArrow="0" cy:targetArrow="0" cy:sourceArrowColor="#000000" cy:targetArrowColor="#000000" cy:edgeLabelFont="SanSerif-0-10" cy:edgeLineType="SOLID" cy:curved="STRAIGHT_LINES"/>
  </edge>
  <edge label="uniprotkb:P98095 (DirectedEdge) uniprotkb:P02751" source="-5022" target="-4373">
    <att type="real" name="EdgeBetweenness" value="25.37777778"/>
    <att type="string" name="canonicalName" value="uniprotkb:P98095 (DirectedEdge) uniprotkb:P02751"/>
    <att type="string" name="interaction" value="DirectedEdge" cy:editable="false"/>
    <graphics width="4" fill="#000000" cy:sourceArrow="0" cy:targetArrow="0" cy:sourceArrowColor="#000000" cy:targetArrowColor="#000000" cy:edgeLabelFont="SanSerif-0-10" cy:edgeLineType="SOLID" cy:curved="STRAIGHT_LINES"/>
  </edge>
  <edge label="uniprotkb:P98095 (pp) uniprotkb:P39060" source="-5022" target="-5029">
    <att type="string" name="Alt. ID(s) interactor A" value="uniprotkb:FBLN2(gene name)"/>
    <att type="string" name="Alt. ID(s) interactor B" value="uniprotkb:COL18A1(gene name)"/>
    <att type="real" name="EdgeBetweenness" value="4.33333333"/>
    <att type="string" name="Properties interactor A" value="-"/>
    <att type="string" name="Properties interactor B" value="-"/>
    <att type="string" name="canonicalName" value="uniprotkb:P98095 (pp) uniprotkb:P39060"/>
    <att type="string" name="interaction" value="pp" cy:editable="false"/>
    <graphics width="4" fill="#000000" cy:sourceArrow="0" cy:targetArrow="0" cy:sourceArrowColor="#000000" cy:targetArrowColor="#000000" cy:edgeLabelFont="SanSerif-0-10" cy:edgeLineType="SOLID" cy:curved="STRAIGHT_LINES"/>
  </edge>
  <edge label="uniprotkb:P98095 (pp) uniprotkb:P98095" source="-5022" target="-5022">
    <att type="string" name="Alt. ID(s) interactor A" value="uniprotkb:FBLN2(gene name)"/>
    <att type="string" name="Alt. ID(s) interactor B" value="uniprotkb:FBLN2(gene name)"/>
    <att type="string" name="Properties interactor A" value="go:GO:0005509|go:GO:0005201|go:GO:0005578"/>
    <att type="string" name="Properties interactor B" value="go:GO:0005509|go:GO:0005201|go:GO:0005578"/>
    <att type="string" name="canonicalName" value="uniprotkb:P98095 (pp) uniprotkb:P98095"/>
    <att type="string" name="interaction" value="pp" cy:editable="false"/>
    <graphics width="4" fill="#000000" cy:sourceArrow="0" cy:targetArrow="0" cy:sourceArrowColor="#000000" cy:targetArrowColor="#000000" cy:edgeLabelFont="SanSerif-0-10" cy:edgeLineType="SOLID" cy:curved="STRAIGHT_LINES"/>
  </edge>
  <edge label="uniprotkb:P98095 (pp) uniprotkb:P98160" source="-5022" target="-2517">
    <att type="string" name="Alt. ID(s) interactor A" value="uniprotkb:FBLN2(gene name)"/>
    <att type="string" name="Alt. ID(s) interactor B" value="uniprotkb:HSPG2(gene name)"/>
    <att type="real" name="EdgeBetweenness" value="7.0"/>
    <att type="string" name="Properties interactor A" value="-"/>
    <att type="string" name="Properties interactor B" value="-"/>
    <att type="string" name="canonicalName" value="uniprotkb:P98095 (pp) uniprotkb:P98160"/>
    <att type="string" name="interaction" value="pp" cy:editable="false"/>
    <graphics width="4" fill="#000000" cy:sourceArrow="0" cy:targetArrow="0" cy:sourceArrowColor="#000000" cy:targetArrowColor="#000000" cy:edgeLabelFont="SanSerif-0-10" cy:edgeLineType="SOLID" cy:curved="STRAIGHT_LINES"/>
  </edge>
  <edge label="uniprotkb:P02649 (pp) uniprotkb:P02649" source="-1603" target="-1603">
    <att type="string" name="Alt. ID(s) interactor A" value="uniprotkb:APOE(gene name)"/>
    <att type="string" name="Alt. ID(s) interactor B" value="uniprotkb:APOE(gene name)"/>
    <att type="string" name="Properties interactor A" value="go:GO:0032488|go:GO:0007186|go:GO:0006916|go:GO:0016209|go:GO:0001540|go:GO:0019934|go:GO:0043025|go:GO:0033344|go:GO:0042632|go:GO:0042627|go:GO:0034382|go:GO:0007010|go:GO:0030425|go:GO:0008201|go:GO:0034364|go:GO:0034380|go:GO:0034384|go:GO:0034375|go:GO:0006917|go:GO:0034363|go:GO:0046907|go:GO:0034362|go:GO:0050750|go:GO:0046911|go:GO:0043407|go:GO:0043537|go:GO:0045541|go:GO:0001937|go:GO:0050728|go:GO:0010544|go:GO:0007263|go:GO:0060228|go:GO:0005543|go:GO:0033700|go:GO:0030828|go:GO:0010875|go:GO:0010873|go:GO:0032805|go:GO:0051044|go:GO:0051000|go:GO:0046982|go:GO:0042803|go:GO:0006898|go:GO:0030516|go:GO:0048168|go:GO:0000302|go:GO:0043691|go:GO:0007271|go:GO:0048156|go:GO:0006641|go:GO:0034361|go:GO:0034447|go:GO:0034372|go:GO:0070326"/>
    <att type="string" name="Properties interactor B" value="go:GO:0032488|go:GO:0007186|go:GO:0006916|go:GO:0016209|go:GO:0001540|go:GO:0019934|go:GO:0043025|go:GO:0033344|go:GO:0042632|go:GO:0042627|go:GO:0034382|go:GO:0007010|go:GO:0030425|go:GO:0008201|go:GO:0034364|go:GO:0034380|go:GO:0034384|go:GO:0034375|go:GO:0006917|go:GO:0034363|go:GO:0046907|go:GO:0034362|go:GO:0050750|go:GO:0046911|go:GO:0043407|go:GO:0043537|go:GO:0045541|go:GO:0001937|go:GO:0050728|go:GO:0010544|go:GO:0007263|go:GO:0060228|go:GO:0005543|go:GO:0033700|go:GO:0030828|go:GO:0010875|go:GO:0010873|go:GO:0032805|go:GO:0051044|go:GO:0051000|go:GO:0046982|go:GO:0042803|go:GO:0006898|go:GO:0030516|go:GO:0048168|go:GO:0000302|go:GO:0043691|go:GO:0007271|go:GO:0048156|go:GO:0006641|go:GO:0034361|go:GO:0034447|go:GO:0034372|go:GO:0070326"/>
    <att type="string" name="canonicalName" value="uniprotkb:P02649 (pp) uniprotkb:P02649"/>
    <att type="string" name="interaction" value="pp" cy:editable="false"/>
    <graphics width="4" fill="#000000" cy:sourceArrow="0" cy:targetArrow="0" cy:sourceArrowColor="#000000" cy:targetArrowColor="#000000" cy:edgeLabelFont="SanSerif-0-10" cy:edgeLineType="SOLID" cy:curved="STRAIGHT_LINES"/>
  </edge>
  <edge label="uniprotkb:Q9BXX0 (pp) uniprotkb:Q9Y6C2" source="-6355" target="-6354">
    <att type="string" name="Alt. ID(s) interactor A" value="uniprotkb:EMILIN2(gene name)"/>
    <att type="string" name="Alt. ID(s) interactor B" value="uniprotkb:EMILIN1(gene name)"/>
    <att type="real" name="EdgeBetweenness" value="2.0"/>
    <att type="string" name="Properties interactor A" value="go:GO:0007155|go:GO:0030023|go:GO:0005515|go:GO:0005578"/>
    <att type="string" name="Properties interactor B" value="go:GO:0007155|go:GO:0005578"/>
    <att type="string" name="canonicalName" value="uniprotkb:Q9BXX0 (pp) uniprotkb:Q9Y6C2"/>
    <att type="string" name="interaction" value="pp" cy:editable="false"/>
    <graphics width="4" fill="#000000" cy:sourceArrow="0" cy:targetArrow="0" cy:sourceArrowColor="#000000" cy:targetArrowColor="#000000" cy:edgeLabelFont="SanSerif-0-10" cy:edgeLineType="SOLID" cy:curved="STRAIGHT_LINES"/>
  </edge>
  <edge label="uniprotkb:P08572 (DirectedEdge) uniprotkb:P07996" source="-127" target="-2037">
    <att type="real" name="EdgeBetweenness" value="8.0"/>
    <att type="string" name="canonicalName" value="uniprotkb:P08572 (DirectedEdge) uniprotkb:P07996"/>
    <att type="string" name="interaction" value="DirectedEdge" cy:editable="false"/>
    <graphics width="4" fill="#000000" cy:sourceArrow="0" cy:targetArrow="0" cy:sourceArrowColor="#000000" cy:targetArrowColor="#000000" cy:edgeLabelFont="SanSerif-0-10" cy:edgeLineType="SOLID" cy:curved="STRAIGHT_LINES"/>
  </edge>
  <edge label="uniprotkb:P08572 (DirectedEdge) uniprotkb:P08123" source="-127" target="-3122">
    <att type="real" name="EdgeBetweenness" value="2.0"/>
    <att type="string" name="canonicalName" value="uniprotkb:P08572 (DirectedEdge) uniprotkb:P08123"/>
    <att type="string" name="interaction" value="DirectedEdge" cy:editable="false"/>
    <graphics width="4" fill="#000000" cy:sourceArrow="0" cy:targetArrow="0" cy:sourceArrowColor="#000000" cy:targetArrowColor="#000000" cy:edgeLabelFont="SanSerif-0-10" cy:edgeLineType="SOLID" cy:curved="STRAIGHT_LINES"/>
  </edge>
  <edge label="uniprotkb:P08572 (DirectedEdge) uniprotkb:P02452" source="-127" target="-3121">
    <att type="real" name="EdgeBetweenness" value="3.33333333"/>
    <att type="string" name="canonicalName" value="uniprotkb:P08572 (DirectedEdge) uniprotkb:P02452"/>
    <att type="string" name="interaction" value="DirectedEdge" cy:editable="false"/>
    <graphics width="4" fill="#000000" cy:sourceArrow="0" cy:targetArrow="0" cy:sourceArrowColor="#000000" cy:targetArrowColor="#000000" cy:edgeLabelFont="SanSerif-0-10" cy:edgeLineType="SOLID" cy:curved="STRAIGHT_LINES"/>
  </edge>
  <edge label="uniprotkb:P08572 (DirectedEdge) uniprotkb:P07942" source="-127" target="-957">
    <att type="real" name="EdgeBetweenness" value="2.0"/>
    <att type="string" name="canonicalName" value="uniprotkb:P08572 (DirectedEdge) uniprotkb:P07942"/>
    <att type="string" name="interaction" value="DirectedEdge" cy:editable="false"/>
    <graphics width="4" fill="#000000" cy:sourceArrow="0" cy:targetArrow="0" cy:sourceArrowColor="#000000" cy:targetArrowColor="#000000" cy:edgeLabelFont="SanSerif-0-10" cy:edgeLineType="SOLID" cy:curved="STRAIGHT_LINES"/>
  </edge>
  <edge label="uniprotkb:P08572 (pp) uniprotkb:P08572" source="-127" target="-127">
    <att type="string" name="Alt. ID(s) interactor A" value="uniprotkb:COL4A2(gene name)"/>
    <att type="string" name="Alt. ID(s) interactor B" value="uniprotkb:COL4A2(gene name)"/>
    <att type="string" name="Properties interactor A" value="go:GO:0001525|go:GO:0005587|go:GO:0030198|go:GO:0005201|go:GO:0016525|go:GO:0005515"/>
    <att type="string" name="Properties interactor B" value="go:GO:0001525|go:GO:0005587|go:GO:0030198|go:GO:0005201|go:GO:0016525|go:GO:0005515"/>
    <att type="string" name="canonicalName" value="uniprotkb:P08572 (pp) uniprotkb:P08572"/>
    <att type="string" name="interaction" value="pp" cy:editable="false"/>
    <graphics width="4" fill="#000000" cy:sourceArrow="0" cy:targetArrow="0" cy:sourceArrowColor="#000000" cy:targetArrowColor="#000000" cy:edgeLabelFont="SanSerif-0-10" cy:edgeLineType="SOLID" cy:curved="STRAIGHT_LINES"/>
  </edge>
  <edge label="uniprotkb:O00468 (pp) uniprotkb:O00468" source="-1391" target="-1391">
    <att type="string" name="Alt. ID(s) interactor A" value="uniprotkb:AGRN(gene name)"/>
    <att type="string" name="Alt. ID(s) interactor B" value="uniprotkb:AGRN(gene name)"/>
    <att type="string" name="Properties interactor A" value="go:GO:0005605|go:GO:0045162|go:GO:0043236|go:GO:0007213|go:GO:0043113|go:GO:0005200"/>
    <att type="string" name="Properties interactor B" value="go:GO:0005605|go:GO:0045162|go:GO:0043236|go:GO:0007213|go:GO:0043113|go:GO:0005200"/>
    <att type="string" name="canonicalName" value="uniprotkb:O00468 (pp) uniprotkb:O00468"/>
    <att type="string" name="interaction" value="pp" cy:editable="false"/>
    <graphics width="4" fill="#000000" cy:sourceArrow="0" cy:targetArrow="0" cy:sourceArrowColor="#000000" cy:targetArrowColor="#000000" cy:edgeLabelFont="SanSerif-0-10" cy:edgeLineType="SOLID" cy:curved="STRAIGHT_LINES"/>
  </edge>
  <edge label="uniprotkb:O15230 (DirectedEdge) uniprotkb:P24821" source="-317" target="-4988">
    <att type="real" name="EdgeBetweenness" value="2.0"/>
    <att type="string" name="canonicalName" value="uniprotkb:O15230 (DirectedEdge) uniprotkb:P24821"/>
    <att type="string" name="interaction" value="DirectedEdge" cy:editable="false"/>
    <graphics width="4" fill="#000000" cy:sourceArrow="0" cy:targetArrow="0" cy:sourceArrowColor="#000000" cy:targetArrowColor="#000000" cy:edgeLabelFont="SanSerif-0-10" cy:edgeLineType="SOLID" cy:curved="STRAIGHT_LINES"/>
  </edge>
  <edge label="uniprotkb:O15230 (DirectedEdge) uniprotkb:P07996" source="-317" target="-2037">
    <att type="real" name="EdgeBetweenness" value="8.0"/>
    <att type="string" name="canonicalName" value="uniprotkb:O15230 (DirectedEdge) uniprotkb:P07996"/>
    <att type="string" name="interaction" value="DirectedEdge" cy:editable="false"/>
    <graphics width="4" fill="#000000" cy:sourceArrow="0" cy:targetArrow="0" cy:sourceArrowColor="#000000" cy:targetArrowColor="#000000" cy:edgeLabelFont="SanSerif-0-10" cy:edgeLineType="SOLID" cy:curved="STRAIGHT_LINES"/>
  </edge>
  <edge label="uniprotkb:O15230 (DirectedEdge) uniprotkb:P02751" source="-317" target="-4373">
    <att type="real" name="EdgeBetweenness" value="14.0"/>
    <att type="string" name="canonicalName" value="uniprotkb:O15230 (DirectedEdge) uniprotkb:P02751"/>
    <att type="string" name="interaction" value="DirectedEdge" cy:editable="false"/>
    <graphics width="4" fill="#000000" cy:sourceArrow="0" cy:targetArrow="0" cy:sourceArrowColor="#000000" cy:targetArrowColor="#000000" cy:edgeLabelFont="SanSerif-0-10" cy:edgeLineType="SOLID" cy:curved="STRAIGHT_LINES"/>
  </edge>
  <edge label="uniprotkb:O15230 (DirectedEdge) uniprotkb:P02462" source="-317" target="-954">
    <att type="real" name="EdgeBetweenness" value="3.33333333"/>
    <att type="string" name="canonicalName" value="uniprotkb:O15230 (DirectedEdge) uniprotkb:P02462"/>
    <att type="string" name="interaction" value="DirectedEdge" cy:editable="false"/>
    <graphics width="4" fill="#000000" cy:sourceArrow="0" cy:targetArrow="0" cy:sourceArrowColor="#000000" cy:targetArrowColor="#000000" cy:edgeLabelFont="SanSerif-0-10" cy:edgeLineType="SOLID" cy:curved="STRAIGHT_LINES"/>
  </edge>
  <edge label="uniprotkb:O15230 (DirectedEdge) uniprotkb:P08572" source="-317" target="-127">
    <att type="real" name="EdgeBetweenness" value="2.0"/>
    <att type="string" name="canonicalName" value="uniprotkb:O15230 (DirectedEdge) uniprotkb:P08572"/>
    <att type="string" name="interaction" value="DirectedEdge" cy:editable="false"/>
    <graphics width="4" fill="#000000" cy:sourceArrow="0" cy:targetArrow="0" cy:sourceArrowColor="#000000" cy:targetArrowColor="#000000" cy:edgeLabelFont="SanSerif-0-10" cy:edgeLineType="SOLID" cy:curved="STRAIGHT_LINES"/>
  </edge>
  <edge label="uniprotkb:O15230 (DirectedEdge) uniprotkb:P08123" source="-317" target="-3122">
    <att type="real" name="EdgeBetweenness" value="2.0"/>
    <att type="string" name="canonicalName" value="uniprotkb:O15230 (DirectedEdge) uniprotkb:P08123"/>
    <att type="string" name="interaction" value="DirectedEdge" cy:editable="false"/>
    <graphics width="4" fill="#000000" cy:sourceArrow="0" cy:targetArrow="0" cy:sourceArrowColor="#000000" cy:targetArrowColor="#000000" cy:edgeLabelFont="SanSerif-0-10" cy:edgeLineType="SOLID" cy:curved="STRAIGHT_LINES"/>
  </edge>
  <edge label="uniprotkb:O15230 (DirectedEdge) uniprotkb:P02452" source="-317" target="-3121">
    <att type="real" name="EdgeBetweenness" value="3.33333333"/>
    <att type="string" name="canonicalName" value="uniprotkb:O15230 (DirectedEdge) uniprotkb:P02452"/>
    <att type="string" name="interaction" value="DirectedEdge" cy:editable="false"/>
    <graphics width="4" fill="#000000" cy:sourceArrow="0" cy:targetArrow="0" cy:sourceArrowColor="#000000" cy:targetArrowColor="#000000" cy:edgeLabelFont="SanSerif-0-10" cy:edgeLineType="SOLID" cy:curved="STRAIGHT_LINES"/>
  </edge>
  <edge label="uniprotkb:O15230 (DirectedEdge) uniprotkb:P07942" source="-317" target="-957">
    <att type="real" name="EdgeBetweenness" value="2.0"/>
    <att type="string" name="canonicalName" value="uniprotkb:O15230 (DirectedEdge) uniprotkb:P07942"/>
    <att type="string" name="interaction" value="DirectedEdge" cy:editable="false"/>
    <graphics width="4" fill="#000000" cy:sourceArrow="0" cy:targetArrow="0" cy:sourceArrowColor="#000000" cy:targetArrowColor="#000000" cy:edgeLabelFont="SanSerif-0-10" cy:edgeLineType="SOLID" cy:curved="STRAIGHT_LINES"/>
  </edge>
  <edge label="uniprotkb:O15230 (pp) uniprotkb:O15230" source="-317" target="-317">
    <att type="string" name="Alt. ID(s) interactor A" value="uniprotkb:LAMA5(gene name)"/>
    <att type="string" name="Alt. ID(s) interactor B" value="uniprotkb:LAMA5(gene name)"/>
    <att type="string" name="Properties interactor A" value="go:GO:0001525|go:GO:0008283|go:GO:0008037|go:GO:0007010|go:GO:0045446|go:GO:0048041|go:GO:0005178|go:GO:0007229|go:GO:0005606|go:GO:0043259|go:GO:0043260|go:GO:0004872|go:GO:0030155|go:GO:0030334|go:GO:0045995|go:GO:0005198|go:GO:0034446"/>
    <att type="string" name="Properties interactor B" value="go:GO:0001525|go:GO:0008283|go:GO:0008037|go:GO:0007010|go:GO:0045446|go:GO:0048041|go:GO:0005178|go:GO:0007229|go:GO:0005606|go:GO:0043259|go:GO:0043260|go:GO:0004872|go:GO:0030155|go:GO:0030334|go:GO:0045995|go:GO:0005198|go:GO:0034446"/>
    <att type="string" name="canonicalName" value="uniprotkb:O15230 (pp) uniprotkb:O15230"/>
    <att type="string" name="interaction" value="pp" cy:editable="false"/>
    <graphics width="4" fill="#000000" cy:sourceArrow="0" cy:targetArrow="0" cy:sourceArrowColor="#000000" cy:targetArrowColor="#000000" cy:edgeLabelFont="SanSerif-0-10" cy:edgeLineType="SOLID" cy:curved="STRAIGHT_LINES"/>
  </edge>
  <edge label="uniprotkb:O15230 (pp) uniprotkb:P11047" source="-317" target="-318">
    <att type="string" name="Alt. ID(s) interactor A" value="uniprotkb:LAMA5(gene name)"/>
    <att type="string" name="Alt. ID(s) interactor B" value="uniprotkb:LAMC1(gene name)"/>
    <att type="real" name="EdgeBetweenness" value="3.33333333"/>
    <att type="string" name="Properties interactor A" value="go:GO:0001525|go:GO:0008283|go:GO:0008037|go:GO:0007010|go:GO:0045446|go:GO:0048041|go:GO:0005178|go:GO:0007229|go:GO:0005606|go:GO:0043259|go:GO:0043260|go:GO:0004872|go:GO:0030155|go:GO:0030334|go:GO:0045995|go:GO:0005198|go:GO:0034446"/>
    <att type="string" name="Properties interactor B" value="go:GO:0016477|go:GO:0005737|go:GO:0007492|go:GO:0022617|go:GO:0005201|go:GO:0031581|go:GO:0005606|go:GO:0043259|go:GO:0043260|go:GO:0005886|go:GO:0050679|go:GO:0005515|go:GO:0006461|go:GO:0034446"/>
    <att type="string" name="canonicalName" value="uniprotkb:O15230 (pp) uniprotkb:P11047"/>
    <att type="string" name="interaction" value="pp" cy:editable="false"/>
    <graphics width="4" fill="#000000" cy:sourceArrow="0" cy:targetArrow="0" cy:sourceArrowColor="#000000" cy:targetArrowColor="#000000" cy:edgeLabelFont="SanSerif-0-10" cy:edgeLineType="SOLID" cy:curved="STRAIGHT_LINES"/>
  </edge>
  <edge label="uniprotkb:P11047 (DirectedEdge) uniprotkb:P24821" source="-318" target="-4988">
    <att type="real" name="EdgeBetweenness" value="3.33333333"/>
    <att type="string" name="canonicalName" value="uniprotkb:P11047 (DirectedEdge) uniprotkb:P24821"/>
    <att type="string" name="interaction" value="DirectedEdge" cy:editable="false"/>
    <graphics width="4" fill="#000000" cy:sourceArrow="0" cy:targetArrow="0" cy:sourceArrowColor="#000000" cy:targetArrowColor="#000000" cy:edgeLabelFont="SanSerif-0-10" cy:edgeLineType="SOLID" cy:curved="STRAIGHT_LINES"/>
  </edge>
  <edge label="uniprotkb:P11047 (DirectedEdge) uniprotkb:P07996" source="-318" target="-2037">
    <att type="real" name="EdgeBetweenness" value="8.11111111"/>
    <att type="string" name="canonicalName" value="uniprotkb:P11047 (DirectedEdge) uniprotkb:P07996"/>
    <att type="string" name="interaction" value="DirectedEdge" cy:editable="false"/>
    <graphics width="4" fill="#000000" cy:sourceArrow="0" cy:targetArrow="0" cy:sourceArrowColor="#000000" cy:targetArrowColor="#000000" cy:edgeLabelFont="SanSerif-0-10" cy:edgeLineType="SOLID" cy:curved="STRAIGHT_LINES"/>
  </edge>
  <edge label="uniprotkb:P11047 (DirectedEdge) uniprotkb:P02751" source="-318" target="-4373">
    <att type="real" name="EdgeBetweenness" value="12.04444444"/>
    <att type="string" name="canonicalName" value="uniprotkb:P11047 (DirectedEdge) uniprotkb:P02751"/>
    <att type="string" name="interaction" value="DirectedEdge" cy:editable="false"/>
    <graphics width="4" fill="#000000" cy:sourceArrow="0" cy:targetArrow="0" cy:sourceArrowColor="#000000" cy:targetArrowColor="#000000" cy:edgeLabelFont="SanSerif-0-10" cy:edgeLineType="SOLID" cy:curved="STRAIGHT_LINES"/>
  </edge>
  <edge label="uniprotkb:P11047 (DirectedEdge) uniprotkb:P02462" source="-318" target="-954">
    <att type="real" name="EdgeBetweenness" value="2.0"/>
    <att type="string" name="canonicalName" value="uniprotkb:P11047 (DirectedEdge) uniprotkb:P02462"/>
    <att type="string" name="interaction" value="DirectedEdge" cy:editable="false"/>
    <graphics width="4" fill="#000000" cy:sourceArrow="0" cy:targetArrow="0" cy:sourceArrowColor="#000000" cy:targetArrowColor="#000000" cy:edgeLabelFont="SanSerif-0-10" cy:edgeLineType="SOLID" cy:curved="STRAIGHT_LINES"/>
  </edge>
  <edge label="uniprotkb:P11047 (DirectedEdge) uniprotkb:P08572" source="-318" target="-127">
    <att type="real" name="EdgeBetweenness" value="3.33333333"/>
    <att type="string" name="canonicalName" value="uniprotkb:P11047 (DirectedEdge) uniprotkb:P08572"/>
    <att type="string" name="interaction" value="DirectedEdge" cy:editable="false"/>
    <graphics width="4" fill="#000000" cy:sourceArrow="0" cy:targetArrow="0" cy:sourceArrowColor="#000000" cy:targetArrowColor="#000000" cy:edgeLabelFont="SanSerif-0-10" cy:edgeLineType="SOLID" cy:curved="STRAIGHT_LINES"/>
  </edge>
  <edge label="uniprotkb:P11047 (DirectedEdge) uniprotkb:P08123" source="-318" target="-3122">
    <att type="real" name="EdgeBetweenness" value="3.33333333"/>
    <att type="string" name="canonicalName" value="uniprotkb:P11047 (DirectedEdge) uniprotkb:P08123"/>
    <att type="string" name="interaction" value="DirectedEdge" cy:editable="false"/>
    <graphics width="4" fill="#000000" cy:sourceArrow="0" cy:targetArrow="0" cy:sourceArrowColor="#000000" cy:targetArrowColor="#000000" cy:edgeLabelFont="SanSerif-0-10" cy:edgeLineType="SOLID" cy:curved="STRAIGHT_LINES"/>
  </edge>
  <edge label="uniprotkb:P11047 (DirectedEdge) uniprotkb:P02452" source="-318" target="-3121">
    <att type="real" name="EdgeBetweenness" value="2.0"/>
    <att type="string" name="canonicalName" value="uniprotkb:P11047 (DirectedEdge) uniprotkb:P02452"/>
    <att type="string" name="interaction" value="DirectedEdge" cy:editable="false"/>
    <graphics width="4" fill="#000000" cy:sourceArrow="0" cy:targetArrow="0" cy:sourceArrowColor="#000000" cy:targetArrowColor="#000000" cy:edgeLabelFont="SanSerif-0-10" cy:edgeLineType="SOLID" cy:curved="STRAIGHT_LINES"/>
  </edge>
  <edge label="uniprotkb:P11047 (DirectedEdge) uniprotkb:P07942" source="-318" target="-957">
    <att type="real" name="EdgeBetweenness" value="3.33333333"/>
    <att type="string" name="canonicalName" value="uniprotkb:P11047 (DirectedEdge) uniprotkb:P07942"/>
    <att type="string" name="interaction" value="DirectedEdge" cy:editable="false"/>
    <graphics width="4" fill="#000000" cy:sourceArrow="0" cy:targetArrow="0" cy:sourceArrowColor="#000000" cy:targetArrowColor="#000000" cy:edgeLabelFont="SanSerif-0-10" cy:edgeLineType="SOLID" cy:curved="STRAIGHT_LINES"/>
  </edge>
  <edge label="uniprotkb:P11047 (pp) uniprotkb:Q14112" source="-318" target="-5016">
    <att type="string" name="Alt. ID(s) interactor A" value="uniprotkb:LAMC1(gene name)"/>
    <att type="string" name="Alt. ID(s) interactor B" value="uniprotkb:NID2(gene name)"/>
    <att type="real" name="EdgeBetweenness" value="10.07777778"/>
    <att type="string" name="Properties interactor A" value="go:GO:0016477|go:GO:0005737|go:GO:0007492|go:GO:0022617|go:GO:0005201|go:GO:0031581|go:GO:0005606|go:GO:0043259|go:GO:0043260|go:GO:0005886|go:GO:0050679|go:GO:0005515|go:GO:0006461|go:GO:0034446"/>
    <att type="string" name="Properties interactor B" value="go:GO:0005604|go:GO:0008218|go:GO:0005509|go:GO:0005518|go:GO:0016020|go:GO:0018298"/>
    <att type="string" name="canonicalName" value="uniprotkb:P11047 (pp) uniprotkb:Q14112"/>
    <att type="string" name="interaction" value="pp" cy:editable="false"/>
    <graphics width="4" fill="#000000" cy:sourceArrow="0" cy:targetArrow="0" cy:sourceArrowColor="#000000" cy:targetArrowColor="#000000" cy:edgeLabelFont="SanSerif-0-10" cy:edgeLineType="SOLID" cy:curved="STRAIGHT_LINES"/>
  </edge>
  <edge label="uniprotkb:P02452 (DirectedEdge) uniprotkb:P07942" source="-3121" target="-957">
    <att type="real" name="EdgeBetweenness" value="3.33333333"/>
    <att type="string" name="canonicalName" value="uniprotkb:P02452 (DirectedEdge) uniprotkb:P07942"/>
    <att type="string" name="interaction" value="DirectedEdge" cy:editable="false"/>
    <graphics width="4" fill="#000000" cy:sourceArrow="0" cy:targetArrow="0" cy:sourceArrowColor="#000000" cy:targetArrowColor="#000000" cy:edgeLabelFont="SanSerif-0-10" cy:edgeLineType="SOLID" cy:curved="STRAIGHT_LINES"/>
  </edge>
  <edge label="uniprotkb:P02452 (pp) uniprotkb:P02452" source="-3121" target="-3121">
    <att type="string" name="Alt. ID(s) interactor A" value="uniprotkb:COL1A1(gene name)"/>
    <att type="string" name="Alt. ID(s) interactor B" value="uniprotkb:COL1A1(gene name)"/>
    <att type="string" name="Properties interactor A" value="go:GO:0001568|go:GO:0032964|go:GO:0030199|go:GO:0005584|go:GO:0048706|go:GO:0042802|go:GO:0005886|go:GO:0048407|go:GO:0007605|go:GO:0043589|go:GO:0034505|go:GO:0007601"/>
    <att type="string" name="Properties interactor B" value="go:GO:0001568|go:GO:0032964|go:GO:0030199|go:GO:0005584|go:GO:0048706|go:GO:0042802|go:GO:0005886|go:GO:0048407|go:GO:0007605|go:GO:0043589|go:GO:0034505|go:GO:0007601"/>
    <att type="string" name="canonicalName" value="uniprotkb:P02452 (pp) uniprotkb:P02452"/>
    <att type="string" name="interaction" value="pp" cy:editable="false"/>
    <graphics width="4" fill="#000000" cy:sourceArrow="0" cy:targetArrow="0" cy:sourceArrowColor="#000000" cy:targetArrowColor="#000000" cy:edgeLabelFont="SanSerif-0-10" cy:edgeLineType="SOLID" cy:curved="STRAIGHT_LINES"/>
  </edge>
  <edge label="uniprotkb:P02452 (pp) uniprotkb:P08123" source="-3121" target="-3122">
    <att type="string" name="Alt. ID(s) interactor A" value="uniprotkb:COL1A1(gene name)"/>
    <att type="string" name="Alt. ID(s) interactor B" value="uniprotkb:COL1A2(gene name)"/>
    <att type="real" name="EdgeBetweenness" value="3.33333333"/>
    <att type="string" name="Properties interactor A" value="go:GO:0001568|go:GO:0032964|go:GO:0030199|go:GO:0005584|go:GO:0048706|go:GO:0042802|go:GO:0005886|go:GO:0048407|go:GO:0007605|go:GO:0043589|go:GO:0034505|go:GO:0007601"/>
    <att type="string" name="Properties interactor B" value="go:GO:0007266|go:GO:0001568|go:GO:0030199|go:GO:0005584|go:GO:0005201|go:GO:0005615|go:GO:0042802|go:GO:0042476|go:GO:0005886|go:GO:0048407|go:GO:0030674|go:GO:0008217|go:GO:0001501|go:GO:0043589|go:GO:0007179"/>
    <att type="string" name="canonicalName" value="uniprotkb:P02452 (pp) uniprotkb:P08123"/>
    <att type="string" name="interaction" value="pp" cy:editable="false"/>
    <graphics width="4" fill="#000000" cy:sourceArrow="0" cy:targetArrow="0" cy:sourceArrowColor="#000000" cy:targetArrowColor="#000000" cy:edgeLabelFont="SanSerif-0-10" cy:edgeLineType="SOLID" cy:curved="STRAIGHT_LINES"/>
  </edge>
  <edge label="uniprotkb:P02452 (pp) uniprotkb:P02751" source="-3121" target="-4373">
    <att type="string" name="Alt. ID(s) interactor A" value="uniprotkb:COL1A1(gene name)"/>
    <att type="string" name="Alt. ID(s) interactor B" value="uniprotkb:FN1(gene name)"/>
    <att type="real" name="EdgeBetweenness" value="12.04444444"/>
    <att type="string" name="Properties interactor A" value="go:GO:0001568|go:GO:0032964|go:GO:0030199|go:GO:0005584|go:GO:0048706|go:GO:0042802|go:GO:0005886|go:GO:0048407|go:GO:0007605|go:GO:0043589|go:GO:0034505|go:GO:0007601"/>
    <att type="string" name="Properties interactor B" value="go:GO:0005793|go:GO:0006953|go:GO:0001525|go:GO:0016477|go:GO:0005518|go:GO:0005201|go:GO:0005577|go:GO:0008201|go:GO:0018149|go:GO:0031093|go:GO:0005578|go:GO:0008360|go:GO:0034446"/>
    <att type="string" name="canonicalName" value="uniprotkb:P02452 (pp) uniprotkb:P02751"/>
    <att type="string" name="interaction" value="pp" cy:editable="false"/>
    <graphics width="4" fill="#000000" cy:sourceArrow="0" cy:targetArrow="0" cy:sourceArrowColor="#000000" cy:targetArrowColor="#000000" cy:edgeLabelFont="SanSerif-0-10" cy:edgeLineType="SOLID" cy:curved="STRAIGHT_LINES"/>
  </edge>
  <edge label="uniprotkb:P02452 (pp) uniprotkb:P14543" source="-3121" target="-5020">
    <att type="string" name="Alt. ID(s) interactor A" value="uniprotkb:COL1A1(gene name)"/>
    <att type="string" name="Alt. ID(s) interactor B" value="uniprotkb:NID1(gene name)"/>
    <att type="real" name="EdgeBetweenness" value="10.07777778"/>
    <att type="string" name="Properties interactor A" value="go:GO:0001568|go:GO:0032964|go:GO:0030199|go:GO:0005584|go:GO:0048706|go:GO:0042802|go:GO:0005886|go:GO:0048407|go:GO:0007605|go:GO:0043589|go:GO:0034505|go:GO:0007601"/>
    <att type="string" name="Properties interactor B" value="go:GO:0005604|go:GO:0008218|go:GO:0005509|go:GO:0007160|go:GO:0050840|go:GO:0032836|go:GO:0016020|go:GO:0010811|go:GO:0018298"/>
    <att type="string" name="canonicalName" value="uniprotkb:P02452 (pp) uniprotkb:P14543"/>
    <att type="string" name="interaction" value="pp" cy:editable="false"/>
    <graphics width="4" fill="#000000" cy:sourceArrow="0" cy:targetArrow="0" cy:sourceArrowColor="#000000" cy:targetArrowColor="#000000" cy:edgeLabelFont="SanSerif-0-10" cy:edgeLineType="SOLID" cy:curved="STRAIGHT_LINES"/>
  </edge>
  <edge label="uniprotkb:P02452 (pp) uniprotkb:Q14112" source="-3121" target="-5016">
    <att type="string" name="Alt. ID(s) interactor A" value="uniprotkb:COL1A1(gene name)"/>
    <att type="string" name="Alt. ID(s) interactor B" value="uniprotkb:NID2(gene name)"/>
    <att type="real" name="EdgeBetweenness" value="10.07777778"/>
    <att type="string" name="Properties interactor A" value="go:GO:0001568|go:GO:0032964|go:GO:0030199|go:GO:0005584|go:GO:0048706|go:GO:0042802|go:GO:0005886|go:GO:0048407|go:GO:0007605|go:GO:0043589|go:GO:0034505|go:GO:0007601"/>
    <att type="string" name="Properties interactor B" value="go:GO:0005604|go:GO:0008218|go:GO:0005509|go:GO:0005518|go:GO:0016020|go:GO:0018298"/>
    <att type="string" name="canonicalName" value="uniprotkb:P02452 (pp) uniprotkb:Q14112"/>
    <att type="string" name="interaction" value="pp" cy:editable="false"/>
    <graphics width="4" fill="#000000" cy:sourceArrow="0" cy:targetArrow="0" cy:sourceArrowColor="#000000" cy:targetArrowColor="#000000" cy:edgeLabelFont="SanSerif-0-10" cy:edgeLineType="SOLID" cy:curved="STRAIGHT_LINES"/>
  </edge>
  <edge label="uniprotkb:P02452 (pp) uniprotkb:P07996" source="-3121" target="-2037">
    <att type="string" name="Alt. ID(s) interactor A" value="uniprotkb:COL1A1(gene name)"/>
    <att type="string" name="Alt. ID(s) interactor B" value="uniprotkb:THBS1(gene name)"/>
    <att type="real" name="EdgeBetweenness" value="8.11111111"/>
    <att type="string" name="Properties interactor A" value="go:GO:0001568|go:GO:0032964|go:GO:0030199|go:GO:0005584|go:GO:0048706|go:GO:0042802|go:GO:0005886|go:GO:0048407|go:GO:0007605|go:GO:0043589|go:GO:0034505|go:GO:0007601"/>
    <att type="string" name="Properties interactor B" value="go:GO:0000187|go:GO:0006916|go:GO:0006915|go:GO:0005509|go:GO:0007155|go:GO:0007050|go:GO:0016477|go:GO:0034605|go:GO:0002544|go:GO:0070052|go:GO:0043652|go:GO:0043499|go:GO:0009897|go:GO:0031012|go:GO:0070051|go:GO:0005577|go:GO:0048603|go:GO:0001968|go:GO:0008201|go:GO:0042802|go:GO:0006955|go:GO:0005178|go:GO:0043236|go:GO:0030169|go:GO:0016525|go:GO:0002581|go:GO:0043537|go:GO:0010754|go:GO:0002605|go:GO:0001937|go:GO:0051918|go:GO:0040037|go:GO:0051895|go:GO:0032695|go:GO:0010751|go:GO:0010748|go:GO:0010757|go:GO:0018149|go:GO:0031093|go:GO:0045766|go:GO:0030194|go:GO:0043536|go:GO:0010763|go:GO:0043032|go:GO:0010759|go:GO:0010670|go:GO:0042327|go:GO:0030511|go:GO:0032914|go:GO:0045727|go:GO:0043394|go:GO:0051592|go:GO:0009749|go:GO:0001666|go:GO:0032026|go:GO:0032570|go:GO:0002040|go:GO:0005198|go:GO:0050431"/>
    <att type="string" name="canonicalName" value="uniprotkb:P02452 (pp) uniprotkb:P07996"/>
    <att type="string" name="interaction" value="pp" cy:editable="false"/>
    <graphics width="4" fill="#000000" cy:sourceArrow="0" cy:targetArrow="0" cy:sourceArrowColor="#000000" cy:targetArrowColor="#000000" cy:edgeLabelFont="SanSerif-0-10" cy:edgeLineType="SOLID" cy:curved="STRAIGHT_LINES"/>
  </edge>
  <edge label="uniprotkb:P14625 (pp) uniprotkb:P14625" source="-3142" target="-3142">
    <att type="string" name="Alt. ID(s) interactor A" value="uniprotkb:HSP90B1(gene name)"/>
    <att type="string" name="Alt. ID(s) interactor B" value="uniprotkb:HSP90B1(gene name)"/>
    <att type="string" name="Properties interactor A" value="go:GO:0005524|go:GO:0030433|go:GO:0003723|go:GO:0006916|go:GO:0005509|go:GO:0005829|go:GO:0005788|go:GO:0005789|go:GO:0050750|go:GO:0042470|go:GO:0005792|go:GO:0048471|go:GO:0006457|go:GO:0015031|go:GO:0001666|go:GO:0051208|go:GO:0051082|go:GO:0046790"/>
    <att type="string" name="Properties interactor B" value="go:GO:0005524|go:GO:0030433|go:GO:0003723|go:GO:0006916|go:GO:0005509|go:GO:0005829|go:GO:0005788|go:GO:0005789|go:GO:0050750|go:GO:0042470|go:GO:0005792|go:GO:0048471|go:GO:0006457|go:GO:0015031|go:GO:0001666|go:GO:0051208|go:GO:0051082|go:GO:0046790"/>
    <att type="string" name="canonicalName" value="uniprotkb:P14625 (pp) uniprotkb:P14625"/>
    <att type="string" name="interaction" value="pp" cy:editable="false"/>
    <graphics width="4" fill="#000000" cy:sourceArrow="0" cy:targetArrow="0" cy:sourceArrowColor="#000000" cy:targetArrowColor="#000000" cy:edgeLabelFont="SanSerif-0-10" cy:edgeLineType="SOLID" cy:curved="STRAIGHT_LINES"/>
  </edge>
  <edge label="uniprotkb:P25391 (pp) uniprotkb:P98160" source="-5065" target="-2517">
    <att type="string" name="Alt. ID(s) interactor A" value="uniprotkb:LAMA1(gene name)"/>
    <att type="string" name="Alt. ID(s) interactor B" value="uniprotkb:HSPG2(gene name)"/>
    <att type="real" name="EdgeBetweenness" value="40.0"/>
    <att type="string" name="Properties interactor A" value="go:GO:0007155|go:GO:0016477|go:GO:0005201|go:GO:0005606|go:GO:0005608|go:GO:0050679|go:GO:0005102|go:GO:0030155|go:GO:0030334|go:GO:0045995"/>
    <att type="string" name="Properties interactor B" value="go:GO:0007155|go:GO:0008022"/>
    <att type="string" name="canonicalName" value="uniprotkb:P25391 (pp) uniprotkb:P98160"/>
    <att type="string" name="interaction" value="pp" cy:editable="false"/>
    <graphics width="4" fill="#000000" cy:sourceArrow="0" cy:targetArrow="0" cy:sourceArrowColor="#000000" cy:targetArrowColor="#000000" cy:edgeLabelFont="SanSerif-0-10" cy:edgeLineType="SOLID" cy:curved="STRAIGHT_LINES"/>
  </edge>
  <edge label="uniprotkb:P25391 (pp) uniprotkb:P25391" source="-5065" target="-5065">
    <att type="string" name="Alt. ID(s) interactor A" value="uniprotkb:LAMA1(gene name)"/>
    <att type="string" name="Alt. ID(s) interactor B" value="uniprotkb:LAMA1(gene name)"/>
    <att type="string" name="Properties interactor A" value="go:GO:0007155|go:GO:0016477|go:GO:0005201|go:GO:0005606|go:GO:0005608|go:GO:0050679|go:GO:0005102|go:GO:0030155|go:GO:0030334|go:GO:0045995"/>
    <att type="string" name="Properties interactor B" value="go:GO:0007155|go:GO:0016477|go:GO:0005201|go:GO:0005606|go:GO:0005608|go:GO:0050679|go:GO:0005102|go:GO:0030155|go:GO:0030334|go:GO:0045995"/>
    <att type="string" name="canonicalName" value="uniprotkb:P25391 (pp) uniprotkb:P25391"/>
    <att type="string" name="interaction" value="pp" cy:editable="false"/>
    <graphics width="4" fill="#000000" cy:sourceArrow="0" cy:targetArrow="0" cy:sourceArrowColor="#000000" cy:targetArrowColor="#000000" cy:edgeLabelFont="SanSerif-0-10" cy:edgeLineType="SOLID" cy:curved="STRAIGHT_LINES"/>
  </edge>
  <edge label="uniprotkb:Q9Y6C2 (pp) uniprotkb:Q9Y6C2" source="-6354" target="-6354">
    <att type="string" name="Alt. ID(s) interactor A" value="uniprotkb:EMILIN1(gene name)"/>
    <att type="string" name="Alt. ID(s) interactor B" value="uniprotkb:EMILIN1(gene name)"/>
    <att type="string" name="Properties interactor A" value="go:GO:0007155|go:GO:0005578"/>
    <att type="string" name="Properties interactor B" value="go:GO:0007155|go:GO:0005578"/>
    <att type="string" name="canonicalName" value="uniprotkb:Q9Y6C2 (pp) uniprotkb:Q9Y6C2"/>
    <att type="string" name="interaction" value="pp" cy:editable="false"/>
    <graphics width="4" fill="#000000" cy:sourceArrow="0" cy:targetArrow="0" cy:sourceArrowColor="#000000" cy:targetArrowColor="#000000" cy:edgeLabelFont="SanSerif-0-10" cy:edgeLineType="SOLID" cy:curved="STRAIGHT_LINES"/>
  </edge>
  <edge label="uniprotkb:P02751 (DirectedEdge) uniprotkb:P07942" source="-4373" target="-957">
    <att type="real" name="EdgeBetweenness" value="14.0"/>
    <att type="string" name="canonicalName" value="uniprotkb:P02751 (DirectedEdge) uniprotkb:P07942"/>
    <att type="string" name="interaction" value="DirectedEdge" cy:editable="false"/>
    <graphics width="4" fill="#000000" cy:sourceArrow="0" cy:targetArrow="0" cy:sourceArrowColor="#000000" cy:targetArrowColor="#000000" cy:edgeLabelFont="SanSerif-0-10" cy:edgeLineType="SOLID" cy:curved="STRAIGHT_LINES"/>
  </edge>
  <edge label="uniprotkb:P02751 (pp) uniprotkb:P07996" source="-4373" target="-2037">
    <att type="string" name="Alt. ID(s) interactor A" value="uniprotkb:FN1(gene name)"/>
    <att type="string" name="Alt. ID(s) interactor B" value="uniprotkb:THBS1(gene name)"/>
    <att type="real" name="EdgeBetweenness" value="7.66666667"/>
    <att type="string" name="Properties interactor A" value="-"/>
    <att type="string" name="Properties interactor B" value="-"/>
    <att type="string" name="canonicalName" value="uniprotkb:P02751 (pp) uniprotkb:P07996"/>
    <att type="string" name="interaction" value="pp" cy:editable="false"/>
    <graphics width="4" fill="#000000" cy:sourceArrow="0" cy:targetArrow="0" cy:sourceArrowColor="#000000" cy:targetArrowColor="#000000" cy:edgeLabelFont="SanSerif-0-10" cy:edgeLineType="SOLID" cy:curved="STRAIGHT_LINES"/>
  </edge>
  <edge label="uniprotkb:P02751 (pp) uniprotkb:P08123" source="-4373" target="-3122">
    <att type="string" name="Alt. ID(s) interactor A" value="uniprotkb:FN1(gene name)"/>
    <att type="string" name="Alt. ID(s) interactor B" value="uniprotkb:COL1A2(gene name)"/>
    <att type="real" name="EdgeBetweenness" value="14.0"/>
    <att type="string" name="Properties interactor A" value="go:GO:0005793|go:GO:0006953|go:GO:0001525|go:GO:0016477|go:GO:0005518|go:GO:0005201|go:GO:0005577|go:GO:0008201|go:GO:0018149|go:GO:0031093|go:GO:0005578|go:GO:0008360|go:GO:0034446"/>
    <att type="string" name="Properties interactor B" value="go:GO:0007266|go:GO:0001568|go:GO:0030199|go:GO:0005584|go:GO:0005201|go:GO:0005615|go:GO:0042802|go:GO:0042476|go:GO:0005886|go:GO:0048407|go:GO:0030674|go:GO:0008217|go:GO:0001501|go:GO:0043589|go:GO:0007179"/>
    <att type="string" name="canonicalName" value="uniprotkb:P02751 (pp) uniprotkb:P08123"/>
    <att type="string" name="interaction" value="pp" cy:editable="false"/>
    <graphics width="4" fill="#000000" cy:sourceArrow="0" cy:targetArrow="0" cy:sourceArrowColor="#000000" cy:targetArrowColor="#000000" cy:edgeLabelFont="SanSerif-0-10" cy:edgeLineType="SOLID" cy:curved="STRAIGHT_LINES"/>
  </edge>
  <edge label="uniprotkb:P02751 (pp) uniprotkb:P35555" source="-4373" target="-6732">
    <att type="string" name="Alt. ID(s) interactor A" value="uniprotkb:FN1(gene name)"/>
    <att type="string" name="Alt. ID(s) interactor B" value="uniprotkb:FBN1(gene name)"/>
    <att type="real" name="EdgeBetweenness" value="42.0"/>
    <att type="string" name="Properties interactor A" value="-"/>
    <att type="string" name="Properties interactor B" value="-"/>
    <att type="string" name="canonicalName" value="uniprotkb:P02751 (pp) uniprotkb:P35555"/>
    <att type="string" name="interaction" value="pp" cy:editable="false"/>
    <graphics width="4" fill="#000000" cy:sourceArrow="0" cy:targetArrow="0" cy:sourceArrowColor="#000000" cy:targetArrowColor="#000000" cy:edgeLabelFont="SanSerif-0-10" cy:edgeLineType="SOLID" cy:curved="STRAIGHT_LINES"/>
  </edge>
  <edge label="uniprotkb:P02751 (pp) uniprotkb:P02751" source="-4373" target="-4373">
    <att type="string" name="Alt. ID(s) interactor A" value="uniprotkb:FN1(gene name)"/>
    <att type="string" name="Alt. ID(s) interactor B" value="uniprotkb:FN1(gene name)"/>
    <att type="string" name="Properties interactor A" value="go:GO:0005793|go:GO:0006953|go:GO:0001525|go:GO:0016477|go:GO:0005518|go:GO:0005201|go:GO:0005577|go:GO:0008201|go:GO:0018149|go:GO:0031093|go:GO:0005578|go:GO:0008360|go:GO:0034446"/>
    <att type="string" name="Properties interactor B" value="go:GO:0005793|go:GO:0006953|go:GO:0001525|go:GO:0016477|go:GO:0005518|go:GO:0005201|go:GO:0005577|go:GO:0008201|go:GO:0018149|go:GO:0031093|go:GO:0005578|go:GO:0008360|go:GO:0034446"/>
    <att type="string" name="canonicalName" value="uniprotkb:P02751 (pp) uniprotkb:P02751"/>
    <att type="string" name="interaction" value="pp" cy:editable="false"/>
    <graphics width="4" fill="#000000" cy:sourceArrow="0" cy:targetArrow="0" cy:sourceArrowColor="#000000" cy:targetArrowColor="#000000" cy:edgeLabelFont="SanSerif-0-10" cy:edgeLineType="SOLID" cy:curved="STRAIGHT_LINES"/>
  </edge>
  <edge label="uniprotkb:P02751 (pp) uniprotkb:P98160" source="-4373" target="-2517">
    <att type="string" name="Alt. ID(s) interactor A" value="uniprotkb:FN1(gene name)"/>
    <att type="string" name="Alt. ID(s) interactor B" value="uniprotkb:HSPG2(gene name)"/>
    <att type="real" name="EdgeBetweenness" value="40.71111111"/>
    <att type="string" name="Properties interactor A" value="go:GO:0005793|go:GO:0006953|go:GO:0001525|go:GO:0016477|go:GO:0005518|go:GO:0005201|go:GO:0005577|go:GO:0008201|go:GO:0018149|go:GO:0031093|go:GO:0005578|go:GO:0008360|go:GO:0034446"/>
    <att type="string" name="Properties interactor B" value="go:GO:0007155|go:GO:0008022"/>
    <att type="string" name="canonicalName" value="uniprotkb:P02751 (pp) uniprotkb:P98160"/>
    <att type="string" name="interaction" value="pp" cy:editable="false"/>
    <graphics width="4" fill="#000000" cy:sourceArrow="0" cy:targetArrow="0" cy:sourceArrowColor="#000000" cy:targetArrowColor="#000000" cy:edgeLabelFont="SanSerif-0-10" cy:edgeLineType="SOLID" cy:curved="STRAIGHT_LINES"/>
  </edge>
  <edge label="uniprotkb:P02751 (pp) uniprotkb:P24821" source="-4373" target="-4988">
    <att type="string" name="Alt. ID(s) interactor A" value="uniprotkb:FN1(gene name)"/>
    <att type="string" name="Alt. ID(s) interactor B" value="uniprotkb:TNC(gene name)"/>
    <att type="real" name="EdgeBetweenness" value="14.0"/>
    <att type="string" name="Properties interactor A" value="go:GO:0005793|go:GO:0006953|go:GO:0001525|go:GO:0016477|go:GO:0005518|go:GO:0005201|go:GO:0005577|go:GO:0008201|go:GO:0018149|go:GO:0031093|go:GO:0005578|go:GO:0008360|go:GO:0034446"/>
    <att type="string" name="Properties interactor B" value="go:GO:0007155|go:GO:0005102|go:GO:0009611|go:GO:0007165"/>
    <att type="string" name="canonicalName" value="uniprotkb:P02751 (pp) uniprotkb:P24821"/>
    <att type="string" name="interaction" value="pp" cy:editable="false"/>
    <graphics width="4" fill="#000000" cy:sourceArrow="0" cy:targetArrow="0" cy:sourceArrowColor="#000000" cy:targetArrowColor="#000000" cy:edgeLabelFont="SanSerif-0-10" cy:edgeLineType="SOLID" cy:curved="STRAIGHT_LINES"/>
  </edge>
  <edge label="uniprotkb:P02751 (pp) uniprotkb:P08572" source="-4373" target="-127">
    <att type="string" name="Alt. ID(s) interactor A" value="uniprotkb:FN1(gene name)"/>
    <att type="string" name="Alt. ID(s) interactor B" value="uniprotkb:COL4A2(gene name)"/>
    <att type="real" name="EdgeBetweenness" value="14.0"/>
    <att type="string" name="Properties interactor A" value="go:GO:0005793|go:GO:0006953|go:GO:0001525|go:GO:0016477|go:GO:0005518|go:GO:0005201|go:GO:0005577|go:GO:0008201|go:GO:0018149|go:GO:0031093|go:GO:0005578|go:GO:0008360|go:GO:0034446"/>
    <att type="string" name="Properties interactor B" value="go:GO:0001525|go:GO:0005587|go:GO:0030198|go:GO:0005201|go:GO:0016525|go:GO:0005515"/>
    <att type="string" name="canonicalName" value="uniprotkb:P02751 (pp) uniprotkb:P08572"/>
    <att type="string" name="interaction" value="pp" cy:editable="false"/>
    <graphics width="4" fill="#000000" cy:sourceArrow="0" cy:targetArrow="0" cy:sourceArrowColor="#000000" cy:targetArrowColor="#000000" cy:edgeLabelFont="SanSerif-0-10" cy:edgeLineType="SOLID" cy:curved="STRAIGHT_LINES"/>
  </edge>
  <edge label="uniprotkb:Q9UHF1 (pp) uniprotkb:Q9UHF1" source="-6236" target="-6236">
    <att type="string" name="Alt. ID(s) interactor A" value="uniprotkb:EGFL7(gene name)"/>
    <att type="string" name="Alt. ID(s) interactor B" value="uniprotkb:EGFL7(gene name)"/>
    <att type="string" name="Properties interactor A" value="go:GO:0001525|go:GO:0005509|go:GO:0001570"/>
    <att type="string" name="Properties interactor B" value="go:GO:0001525|go:GO:0005509|go:GO:0001570"/>
    <att type="string" name="canonicalName" value="uniprotkb:Q9UHF1 (pp) uniprotkb:Q9UHF1"/>
    <att type="string" name="interaction" value="pp" cy:editable="false"/>
    <graphics width="4" fill="#000000" cy:sourceArrow="0" cy:targetArrow="0" cy:sourceArrowColor="#000000" cy:targetArrowColor="#000000" cy:edgeLabelFont="SanSerif-0-10" cy:edgeLineType="SOLID" cy:curved="STRAIGHT_LINES"/>
  </edge>
  <edge label="uniprotkb:P10909 (pp) uniprotkb:P10909" source="-3773" target="-3773">
    <att type="string" name="Alt. ID(s) interactor A" value="uniprotkb:CLU(gene name)"/>
    <att type="string" name="Alt. ID(s) interactor B" value="uniprotkb:CLU(gene name)"/>
    <att type="string" name="Properties interactor A" value="go:GO:0006958|go:GO:0045087|go:GO:0006629|go:GO:0005739|go:GO:0032463|go:GO:0031093|go:GO:0005515|go:GO:0001836|go:GO:0009615|go:GO:0043691|go:GO:0034366"/>
    <att type="string" name="Properties interactor B" value="go:GO:0006958|go:GO:0045087|go:GO:0006629|go:GO:0005739|go:GO:0032463|go:GO:0031093|go:GO:0005515|go:GO:0001836|go:GO:0009615|go:GO:0043691|go:GO:0034366"/>
    <att type="string" name="canonicalName" value="uniprotkb:P10909 (pp) uniprotkb:P10909"/>
    <att type="string" name="interaction" value="pp" cy:editable="false"/>
    <graphics width="4" fill="#000000" cy:sourceArrow="0" cy:targetArrow="0" cy:sourceArrowColor="#000000" cy:targetArrowColor="#000000" cy:edgeLabelFont="SanSerif-0-10" cy:edgeLineType="SOLID" cy:curved="STRAIGHT_LINES"/>
  </edge>
  <edge label="uniprotkb:P14543 (DirectedEdge) uniprotkb:P11047" source="-5020" target="-318">
    <att type="real" name="EdgeBetweenness" value="10.07777778"/>
    <att type="string" name="canonicalName" value="uniprotkb:P14543 (DirectedEdge) uniprotkb:P11047"/>
    <att type="string" name="interaction" value="DirectedEdge" cy:editable="false"/>
    <graphics width="4" fill="#000000" cy:sourceArrow="0" cy:targetArrow="0" cy:sourceArrowColor="#000000" cy:targetArrowColor="#000000" cy:edgeLabelFont="SanSerif-0-10" cy:edgeLineType="SOLID" cy:curved="STRAIGHT_LINES"/>
  </edge>
  <edge label="uniprotkb:P14543 (DirectedEdge) uniprotkb:P02462" source="-5020" target="-954">
    <att type="real" name="EdgeBetweenness" value="10.07777778"/>
    <att type="string" name="canonicalName" value="uniprotkb:P14543 (DirectedEdge) uniprotkb:P02462"/>
    <att type="string" name="interaction" value="DirectedEdge" cy:editable="false"/>
    <graphics width="4" fill="#000000" cy:sourceArrow="0" cy:targetArrow="0" cy:sourceArrowColor="#000000" cy:targetArrowColor="#000000" cy:edgeLabelFont="SanSerif-0-10" cy:edgeLineType="SOLID" cy:curved="STRAIGHT_LINES"/>
  </edge>
  <edge label="uniprotkb:P14543 (pp) uniprotkb:P39060" source="-5020" target="-5029">
    <att type="string" name="Alt. ID(s) interactor A" value="uniprotkb:NID1(gene name)"/>
    <att type="string" name="Alt. ID(s) interactor B" value="uniprotkb:COL18A1(gene name)"/>
    <att type="real" name="EdgeBetweenness" value="5.05555556"/>
    <att type="string" name="Properties interactor A" value="-"/>
    <att type="string" name="Properties interactor B" value="-"/>
    <att type="string" name="canonicalName" value="uniprotkb:P14543 (pp) uniprotkb:P39060"/>
    <att type="string" name="interaction" value="pp" cy:editable="false"/>
    <graphics width="4" fill="#000000" cy:sourceArrow="0" cy:targetArrow="0" cy:sourceArrowColor="#000000" cy:targetArrowColor="#000000" cy:edgeLabelFont="SanSerif-0-10" cy:edgeLineType="SOLID" cy:curved="STRAIGHT_LINES"/>
  </edge>
  <edge label="uniprotkb:P14543 (pp) uniprotkb:P98160" source="-5020" target="-2517">
    <att type="string" name="Alt. ID(s) interactor A" value="uniprotkb:NID1(gene name)"/>
    <att type="string" name="Alt. ID(s) interactor B" value="uniprotkb:HSPG2(gene name)"/>
    <att type="real" name="EdgeBetweenness" value="15.35555556"/>
    <att type="string" name="Properties interactor A" value="-"/>
    <att type="string" name="Properties interactor B" value="-"/>
    <att type="string" name="canonicalName" value="uniprotkb:P14543 (pp) uniprotkb:P98160"/>
    <att type="string" name="interaction" value="pp" cy:editable="false"/>
    <graphics width="4" fill="#000000" cy:sourceArrow="0" cy:targetArrow="0" cy:sourceArrowColor="#000000" cy:targetArrowColor="#000000" cy:edgeLabelFont="SanSerif-0-10" cy:edgeLineType="SOLID" cy:curved="STRAIGHT_LINES"/>
  </edge>
  <edge label="uniprotkb:P08123 (DirectedEdge) uniprotkb:P07996" source="-3122" target="-2037">
    <att type="real" name="EdgeBetweenness" value="8.0"/>
    <att type="string" name="canonicalName" value="uniprotkb:P08123 (DirectedEdge) uniprotkb:P07996"/>
    <att type="string" name="interaction" value="DirectedEdge" cy:editable="false"/>
    <graphics width="4" fill="#000000" cy:sourceArrow="0" cy:targetArrow="0" cy:sourceArrowColor="#000000" cy:targetArrowColor="#000000" cy:edgeLabelFont="SanSerif-0-10" cy:edgeLineType="SOLID" cy:curved="STRAIGHT_LINES"/>
  </edge>
  <edge label="uniprotkb:P08123 (DirectedEdge) uniprotkb:P02462" source="-3122" target="-954">
    <att type="real" name="EdgeBetweenness" value="3.33333333"/>
    <att type="string" name="canonicalName" value="uniprotkb:P08123 (DirectedEdge) uniprotkb:P02462"/>
    <att type="string" name="interaction" value="DirectedEdge" cy:editable="false"/>
    <graphics width="4" fill="#000000" cy:sourceArrow="0" cy:targetArrow="0" cy:sourceArrowColor="#000000" cy:targetArrowColor="#000000" cy:edgeLabelFont="SanSerif-0-10" cy:edgeLineType="SOLID" cy:curved="STRAIGHT_LINES"/>
  </edge>
  <edge label="uniprotkb:P08123 (DirectedEdge) uniprotkb:P07942" source="-3122" target="-957">
    <att type="real" name="EdgeBetweenness" value="2.0"/>
    <att type="string" name="canonicalName" value="uniprotkb:P08123 (DirectedEdge) uniprotkb:P07942"/>
    <att type="string" name="interaction" value="DirectedEdge" cy:editable="false"/>
    <graphics width="4" fill="#000000" cy:sourceArrow="0" cy:targetArrow="0" cy:sourceArrowColor="#000000" cy:targetArrowColor="#000000" cy:edgeLabelFont="SanSerif-0-10" cy:edgeLineType="SOLID" cy:curved="STRAIGHT_LINES"/>
  </edge>
  <edge label="uniprotkb:P08123 (pp) uniprotkb:P08123" source="-3122" target="-3122">
    <att type="string" name="Alt. ID(s) interactor A" value="uniprotkb:COL1A2(gene name)"/>
    <att type="string" name="Alt. ID(s) interactor B" value="uniprotkb:COL1A2(gene name)"/>
    <att type="string" name="Properties interactor A" value="go:GO:0007266|go:GO:0001568|go:GO:0030199|go:GO:0005584|go:GO:0005201|go:GO:0005615|go:GO:0042802|go:GO:0042476|go:GO:0005886|go:GO:0048407|go:GO:0030674|go:GO:0008217|go:GO:0001501|go:GO:0043589|go:GO:0007179"/>
    <att type="string" name="Properties interactor B" value="go:GO:0007266|go:GO:0001568|go:GO:0030199|go:GO:0005584|go:GO:0005201|go:GO:0005615|go:GO:0042802|go:GO:0042476|go:GO:0005886|go:GO:0048407|go:GO:0030674|go:GO:0008217|go:GO:0001501|go:GO:0043589|go:GO:0007179"/>
    <att type="string" name="canonicalName" value="uniprotkb:P08123 (pp) uniprotkb:P08123"/>
    <att type="string" name="interaction" value="pp" cy:editable="false"/>
    <graphics width="4" fill="#000000" cy:sourceArrow="0" cy:targetArrow="0" cy:sourceArrowColor="#000000" cy:targetArrowColor="#000000" cy:edgeLabelFont="SanSerif-0-10" cy:edgeLineType="SOLID" cy:curved="STRAIGHT_LINES"/>
  </edge>
  <edge label="uniprotkb:P24821 (DirectedEdge) uniprotkb:P07996" source="-4988" target="-2037">
    <att type="real" name="EdgeBetweenness" value="8.0"/>
    <att type="string" name="canonicalName" value="uniprotkb:P24821 (DirectedEdge) uniprotkb:P07996"/>
    <att type="string" name="interaction" value="DirectedEdge" cy:editable="false"/>
    <graphics width="4" fill="#000000" cy:sourceArrow="0" cy:targetArrow="0" cy:sourceArrowColor="#000000" cy:targetArrowColor="#000000" cy:edgeLabelFont="SanSerif-0-10" cy:edgeLineType="SOLID" cy:curved="STRAIGHT_LINES"/>
  </edge>
  <edge label="uniprotkb:P24821 (DirectedEdge) uniprotkb:P08572" source="-4988" target="-127">
    <att type="real" name="EdgeBetweenness" value="2.0"/>
    <att type="string" name="canonicalName" value="uniprotkb:P24821 (DirectedEdge) uniprotkb:P08572"/>
    <att type="string" name="interaction" value="DirectedEdge" cy:editable="false"/>
    <graphics width="4" fill="#000000" cy:sourceArrow="0" cy:targetArrow="0" cy:sourceArrowColor="#000000" cy:targetArrowColor="#000000" cy:edgeLabelFont="SanSerif-0-10" cy:edgeLineType="SOLID" cy:curved="STRAIGHT_LINES"/>
  </edge>
  <edge label="uniprotkb:P24821 (DirectedEdge) uniprotkb:P02462" source="-4988" target="-954">
    <att type="real" name="EdgeBetweenness" value="3.33333333"/>
    <att type="string" name="canonicalName" value="uniprotkb:P24821 (DirectedEdge) uniprotkb:P02462"/>
    <att type="string" name="interaction" value="DirectedEdge" cy:editable="false"/>
    <graphics width="4" fill="#000000" cy:sourceArrow="0" cy:targetArrow="0" cy:sourceArrowColor="#000000" cy:targetArrowColor="#000000" cy:edgeLabelFont="SanSerif-0-10" cy:edgeLineType="SOLID" cy:curved="STRAIGHT_LINES"/>
  </edge>
  <edge label="uniprotkb:P24821 (DirectedEdge) uniprotkb:P08123" source="-4988" target="-3122">
    <att type="real" name="EdgeBetweenness" value="2.0"/>
    <att type="string" name="canonicalName" value="uniprotkb:P24821 (DirectedEdge) uniprotkb:P08123"/>
    <att type="string" name="interaction" value="DirectedEdge" cy:editable="false"/>
    <graphics width="4" fill="#000000" cy:sourceArrow="0" cy:targetArrow="0" cy:sourceArrowColor="#000000" cy:targetArrowColor="#000000" cy:edgeLabelFont="SanSerif-0-10" cy:edgeLineType="SOLID" cy:curved="STRAIGHT_LINES"/>
  </edge>
  <edge label="uniprotkb:P24821 (DirectedEdge) uniprotkb:P02452" source="-4988" target="-3121">
    <att type="real" name="EdgeBetweenness" value="3.33333333"/>
    <att type="string" name="canonicalName" value="uniprotkb:P24821 (DirectedEdge) uniprotkb:P02452"/>
    <att type="string" name="interaction" value="DirectedEdge" cy:editable="false"/>
    <graphics width="4" fill="#000000" cy:sourceArrow="0" cy:targetArrow="0" cy:sourceArrowColor="#000000" cy:targetArrowColor="#000000" cy:edgeLabelFont="SanSerif-0-10" cy:edgeLineType="SOLID" cy:curved="STRAIGHT_LINES"/>
  </edge>
  <edge label="uniprotkb:P24821 (DirectedEdge) uniprotkb:P07942" source="-4988" target="-957">
    <att type="real" name="EdgeBetweenness" value="2.0"/>
    <att type="string" name="canonicalName" value="uniprotkb:P24821 (DirectedEdge) uniprotkb:P07942"/>
    <att type="string" name="interaction" value="DirectedEdge" cy:editable="false"/>
    <graphics width="4" fill="#000000" cy:sourceArrow="0" cy:targetArrow="0" cy:sourceArrowColor="#000000" cy:targetArrowColor="#000000" cy:edgeLabelFont="SanSerif-0-10" cy:edgeLineType="SOLID" cy:curved="STRAIGHT_LINES"/>
  </edge>
  <edge label="uniprotkb:P35555 (pp) uniprotkb:P35556" source="-6732" target="-6188">
    <att type="string" name="Alt. ID(s) interactor A" value="uniprotkb:FBN1(gene name)"/>
    <att type="string" name="Alt. ID(s) interactor B" value="uniprotkb:FBN2(gene name)"/>
    <att type="real" name="EdgeBetweenness" value="40.0"/>
    <att type="string" name="Properties interactor A" value="go:GO:0005604|go:GO:0005509|go:GO:0005201|go:GO:0005615|go:GO:0007507|go:GO:0001527|go:GO:0005515|go:GO:0001501"/>
    <att type="string" name="Properties interactor B" value="go:GO:0005509|go:GO:0005201|go:GO:0005578"/>
    <att type="string" name="canonicalName" value="uniprotkb:P35555 (pp) uniprotkb:P35556"/>
    <att type="string" name="interaction" value="pp" cy:editable="false"/>
    <graphics width="4" fill="#000000" cy:sourceArrow="0" cy:targetArrow="0" cy:sourceArrowColor="#000000" cy:targetArrowColor="#000000" cy:edgeLabelFont="SanSerif-0-10" cy:edgeLineType="SOLID" cy:curved="STRAIGHT_LINES"/>
  </edge>
  <edge label="uniprotkb:P35555 (pp) uniprotkb:P98160" source="-6732" target="-2517">
    <att type="string" name="Alt. ID(s) interactor A" value="uniprotkb:FBN1(gene name)"/>
    <att type="string" name="Alt. ID(s) interactor B" value="uniprotkb:HSPG2(gene name)"/>
    <att type="real" name="EdgeBetweenness" value="31.33333333"/>
    <att type="string" name="Properties interactor A" value="go:GO:0005604|go:GO:0005509|go:GO:0005201|go:GO:0005615|go:GO:0007507|go:GO:0001527|go:GO:0005515|go:GO:0001501"/>
    <att type="string" name="Properties interactor B" value="go:GO:0007155|go:GO:0008022"/>
    <att type="string" name="canonicalName" value="uniprotkb:P35555 (pp) uniprotkb:P98160"/>
    <att type="string" name="interaction" value="pp" cy:editable="false"/>
    <graphics width="4" fill="#000000" cy:sourceArrow="0" cy:targetArrow="0" cy:sourceArrowColor="#000000" cy:targetArrowColor="#000000" cy:edgeLabelFont="SanSerif-0-10" cy:edgeLineType="SOLID" cy:curved="STRAIGHT_LINES"/>
  </edge>
  <edge label="uniprotkb:P35555 (pp) uniprotkb:P35555" source="-6732" target="-6732">
    <att type="string" name="Alt. ID(s) interactor A" value="uniprotkb:FBN1(gene name)"/>
    <att type="string" name="Alt. ID(s) interactor B" value="uniprotkb:FBN1(gene name)"/>
    <att type="string" name="Properties interactor A" value="go:GO:0005604|go:GO:0005509|go:GO:0005201|go:GO:0005615|go:GO:0007507|go:GO:0001527|go:GO:0005515|go:GO:0001501"/>
    <att type="string" name="Properties interactor B" value="go:GO:0005604|go:GO:0005509|go:GO:0005201|go:GO:0005615|go:GO:0007507|go:GO:0001527|go:GO:0005515|go:GO:0001501"/>
    <att type="string" name="canonicalName" value="uniprotkb:P35555 (pp) uniprotkb:P35555"/>
    <att type="string" name="interaction" value="pp" cy:editable="false"/>
    <graphics width="4" fill="#000000" cy:sourceArrow="0" cy:targetArrow="0" cy:sourceArrowColor="#000000" cy:targetArrowColor="#000000" cy:edgeLabelFont="SanSerif-0-10" cy:edgeLineType="SOLID" cy:curved="STRAIGHT_LINES"/>
  </edge>
  <edge label="uniprotkb:P02458 (pp) uniprotkb:P07996" source="-1858" target="-2037">
    <att type="string" name="Alt. ID(s) interactor A" value="uniprotkb:COL2A1(gene name)"/>
    <att type="string" name="Alt. ID(s) interactor B" value="uniprotkb:THBS1(gene name)"/>
    <att type="real" name="EdgeBetweenness" value="16.77777778"/>
    <att type="string" name="Properties interactor A" value="go:GO:0030199|go:GO:0005585|go:GO:0060272|go:GO:0030020|go:GO:0042802|go:GO:0048407|go:GO:0007605|go:GO:0007601"/>
    <att type="string" name="Properties interactor B" value="go:GO:0000187|go:GO:0006916|go:GO:0006915|go:GO:0005509|go:GO:0007155|go:GO:0007050|go:GO:0016477|go:GO:0034605|go:GO:0002544|go:GO:0070052|go:GO:0043652|go:GO:0043499|go:GO:0009897|go:GO:0031012|go:GO:0070051|go:GO:0005577|go:GO:0048603|go:GO:0001968|go:GO:0008201|go:GO:0042802|go:GO:0006955|go:GO:0005178|go:GO:0043236|go:GO:0030169|go:GO:0016525|go:GO:0002581|go:GO:0043537|go:GO:0010754|go:GO:0002605|go:GO:0001937|go:GO:0051918|go:GO:0040037|go:GO:0051895|go:GO:0032695|go:GO:0010751|go:GO:0010748|go:GO:0010757|go:GO:0018149|go:GO:0031093|go:GO:0045766|go:GO:0030194|go:GO:0043536|go:GO:0010763|go:GO:0043032|go:GO:0010759|go:GO:0010670|go:GO:0042327|go:GO:0030511|go:GO:0032914|go:GO:0045727|go:GO:0043394|go:GO:0051592|go:GO:0009749|go:GO:0001666|go:GO:0032026|go:GO:0032570|go:GO:0002040|go:GO:0005198|go:GO:0050431"/>
    <att type="string" name="canonicalName" value="uniprotkb:P02458 (pp) uniprotkb:P07996"/>
    <att type="string" name="interaction" value="pp" cy:editable="false"/>
    <graphics width="4" fill="#000000" cy:sourceArrow="0" cy:targetArrow="0" cy:sourceArrowColor="#000000" cy:targetArrowColor="#000000" cy:edgeLabelFont="SanSerif-0-10" cy:edgeLineType="SOLID" cy:curved="STRAIGHT_LINES"/>
  </edge>
  <edge label="uniprotkb:P02458 (pp) uniprotkb:P02458" source="-1858" target="-1858">
    <att type="string" name="Alt. ID(s) interactor A" value="uniprotkb:COL2A1(gene name)"/>
    <att type="string" name="Alt. ID(s) interactor B" value="uniprotkb:COL2A1(gene name)"/>
    <att type="string" name="Properties interactor A" value="go:GO:0030199|go:GO:0005585|go:GO:0060272|go:GO:0030020|go:GO:0042802|go:GO:0048407|go:GO:0007605|go:GO:0007601"/>
    <att type="string" name="Properties interactor B" value="go:GO:0030199|go:GO:0005585|go:GO:0060272|go:GO:0030020|go:GO:0042802|go:GO:0048407|go:GO:0007605|go:GO:0007601"/>
    <att type="string" name="canonicalName" value="uniprotkb:P02458 (pp) uniprotkb:P02458"/>
    <att type="string" name="interaction" value="pp" cy:editable="false"/>
    <graphics width="4" fill="#000000" cy:sourceArrow="0" cy:targetArrow="0" cy:sourceArrowColor="#000000" cy:targetArrowColor="#000000" cy:edgeLabelFont="SanSerif-0-10" cy:edgeLineType="SOLID" cy:curved="STRAIGHT_LINES"/>
  </edge>
  <edge label="uniprotkb:P02458 (pp) uniprotkb:P02751" source="-1858" target="-4373">
    <att type="string" name="Alt. ID(s) interactor A" value="uniprotkb:COL2A1(gene name)"/>
    <att type="string" name="Alt. ID(s) interactor B" value="uniprotkb:FN1(gene name)"/>
    <att type="real" name="EdgeBetweenness" value="23.22222222"/>
    <att type="string" name="Properties interactor A" value="go:GO:0030199|go:GO:0005585|go:GO:0060272|go:GO:0030020|go:GO:0042802|go:GO:0048407|go:GO:0007605|go:GO:0007601"/>
    <att type="string" name="Properties interactor B" value="go:GO:0005793|go:GO:0006953|go:GO:0001525|go:GO:0016477|go:GO:0005518|go:GO:0005201|go:GO:0005577|go:GO:0008201|go:GO:0018149|go:GO:0031093|go:GO:0005578|go:GO:0008360|go:GO:0034446"/>
    <att type="string" name="canonicalName" value="uniprotkb:P02458 (pp) uniprotkb:P02751"/>
    <att type="string" name="interaction" value="pp" cy:editable="false"/>
    <graphics width="4" fill="#000000" cy:sourceArrow="0" cy:targetArrow="0" cy:sourceArrowColor="#000000" cy:targetArrowColor="#000000" cy:edgeLabelFont="SanSerif-0-10" cy:edgeLineType="SOLID" cy:curved="STRAIGHT_LINES"/>
  </edge>
  <edge label="uniprotkb:P52272 (pp) uniprotkb:P52272" source="-275" target="-275">
    <att type="string" name="Alt. ID(s) interactor A" value="uniprotkb:HNRNPM(gene name)"/>
    <att type="string" name="Alt. ID(s) interactor B" value="uniprotkb:HNRNPM(gene name)"/>
    <att type="string" name="Properties interactor A" value="go:GO:0003723|go:GO:0005887|go:GO:0000398|go:GO:0005730|go:GO:0000166|go:GO:0019904|go:GO:0005681"/>
    <att type="string" name="Properties interactor B" value="go:GO:0003723|go:GO:0005887|go:GO:0000398|go:GO:0005730|go:GO:0000166|go:GO:0019904|go:GO:0005681"/>
    <att type="string" name="canonicalName" value="uniprotkb:P52272 (pp) uniprotkb:P52272"/>
    <att type="string" name="interaction" value="pp" cy:editable="false"/>
    <graphics width="4" fill="#000000" cy:sourceArrow="0" cy:targetArrow="0" cy:sourceArrowColor="#000000" cy:targetArrowColor="#000000" cy:edgeLabelFont="SanSerif-0-10" cy:edgeLineType="SOLID" cy:curved="STRAIGHT_LINES"/>
  </edge>
  <edge label="uniprotkb:P13611 (pp) uniprotkb:P35555" source="-919" target="-6732">
    <att type="string" name="Alt. ID(s) interactor A" value="uniprotkb:VCAN(gene name)"/>
    <att type="string" name="Alt. ID(s) interactor B" value="uniprotkb:FBN1(gene name)"/>
    <att type="real" name="EdgeBetweenness" value="40.0"/>
    <att type="string" name="Properties interactor A" value="go:GO:0005509|go:GO:0007155|go:GO:0008037|go:GO:0008347|go:GO:0005540|go:GO:0005578|go:GO:0005529"/>
    <att type="string" name="Properties interactor B" value="go:GO:0005604|go:GO:0005509|go:GO:0005201|go:GO:0005615|go:GO:0007507|go:GO:0001527|go:GO:0005515|go:GO:0001501"/>
    <att type="string" name="canonicalName" value="uniprotkb:P13611 (pp) uniprotkb:P35555"/>
    <att type="string" name="interaction" value="pp" cy:editable="false"/>
    <graphics width="4" fill="#000000" cy:sourceArrow="0" cy:targetArrow="0" cy:sourceArrowColor="#000000" cy:targetArrowColor="#000000" cy:edgeLabelFont="SanSerif-0-10" cy:edgeLineType="SOLID" cy:curved="STRAIGHT_LINES"/>
  </edge>
  <edge label="uniprotkb:P13611 (pp) uniprotkb:P13611" source="-919" target="-919">
    <att type="string" name="Alt. ID(s) interactor A" value="uniprotkb:VCAN(gene name)"/>
    <att type="string" name="Alt. ID(s) interactor B" value="uniprotkb:VCAN(gene name)"/>
    <att type="string" name="Properties interactor A" value="go:GO:0005509|go:GO:0007155|go:GO:0008037|go:GO:0008347|go:GO:0005540|go:GO:0005578|go:GO:0005529"/>
    <att type="string" name="Properties interactor B" value="go:GO:0005509|go:GO:0007155|go:GO:0008037|go:GO:0008347|go:GO:0005540|go:GO:0005578|go:GO:0005529"/>
    <att type="string" name="canonicalName" value="uniprotkb:P13611 (pp) uniprotkb:P13611"/>
    <att type="string" name="interaction" value="pp" cy:editable="false"/>
    <graphics width="4" fill="#000000" cy:sourceArrow="0" cy:targetArrow="0" cy:sourceArrowColor="#000000" cy:targetArrowColor="#000000" cy:edgeLabelFont="SanSerif-0-10" cy:edgeLineType="SOLID" cy:curved="STRAIGHT_LINES"/>
  </edge>
</graph>
